# Supplementary material for: Investigating diversity and similarity between CBM13 modules and ricin-B lectin domains using sequence similarity networks
Source: BMC Genomics. 2024 Jun 27;25:643. doi: 10.1186/s12864-024-10554-1 (PMC11212257; doi:10.1186/s12864-024-10554-1)
Supplement: Supplementary file 2 — Supplementary Material 2 [file 12864_2024_10554_MOESM2_ESM.xlsx]

## Sheet: Sheet1
Supplementary file S2: Part 2 of the ricin-B/CBM13 sequence space containing the n = 44283 putative ricin-B lectin entries, with Genbank IDs starting from A till M. Per entry, the Genbank ID, UniProt ID, protein names and organism are given. The applicable identifiers from public databases like InterPro, Pfam, CATH/Gene3D, PROSITE, SMART, CDD and SUPFAM are also given. It is indicated whether or …
Genbank ID	UniProt ID	Protein names	Organism	InterPro identifiers	Pfam identifiers	CATH/Gene3D identifiers	PROSITE identifiers	SMART identifiers	CDD identifiers	SUPFAM identifiers	CAZy cross-reference	Amino acid sequence
AAA16312.1	P33186	Ribosome-inactivating protein gelonin (EC 3.2.2.22) (rRNA N-glycosidase) (allergen Gel m RIP)	Suregada multiflora (False lime) (Gelonium multiflorum)	IPR036041;IPR017989;IPR001574;IPR017988;IPR016138;IPR016139;	PF00161;	3.40.420.10;4.10.470.10;	PS00275;			SSF56371;		MKGNMKVYWIKIAVATWFCCTTIVLGSTARIFSLPTNDEEETSKTLGLDTVSFSTKGATYITYVNFLNELRVKLKPEGNSHGIPLLRKKCDDPGKCFVLVALSNDNGQLAEIAIDVTSVYVVGYQVRNRSYFFKDAPDAAYEGLFKNTIKTRLHFGGSYPSLEGEKAYRETTDLGIEPLRIGIKKLDENAIDNYKPTEIASSLLVVIQMVSEAARFTFIENQIRNNFQQRIRPANNTISLENKWGKLSFQIRTSGANGMFSEAVELERANGKKYYVTAVDQVKPKIALLKFVDKDPKTSLAAELIIQNYESLVGFD
AAA16360.1	Q79EB3	rRNA N-glycosylase (EC 3.2.2.22)	Escherichia coli	IPR036041;IPR001574;IPR017988;IPR016138;IPR016139;IPR016331;	PF00161;	3.40.420.10;4.10.470.10;	PS00275;			SSF56371;		MKCILFKWVLCLLLGFSSVSYSREFMIDFSTQQSYVSSLNSIRTEISTPLEHISQGTTSVSVINHTPPGSYFAVDIRGLDVYQARFDHLRLIIEQNNLYVAGFVNTATNTFYRFSDFTHISVPGVTTVSMTTDSSYTTLQRVAALERSGMQISRHSLVSSYLALMEFSGNTMTRDASRAVLRFVTVTAEALRFRQIQGEFRQALSETAPVYTMTPEEVDLTLNWGRISNVLPEFRGEGGVRVGRISFNNISAILGTVAVILNCHHQGARSVRAVNEEIQPECQITGDRPVIRINNTLWESNTAAAFLNRRAHSLNTSGE
AAA18785.1	Q46668	Cytolethal distending toxin subunit A (CDT A)	Escherichia coli	IPR015957;IPR003558;IPR035992;	PF03498;	2.80.10.50;	PS50231;			SSF50370;		MANKRTPIFIAGILIPILLNGCSSGKNKAYLDPKVFPPQVEGGPTVPSPDEPGLPLPGPGPALPTNGAIPIPEPGTAPAVSLMNMDGSVLTMWSRGAGSSLWAYYIGDSNSFGELRNWQIMPGTRPNTIQFRNVDVGTCMTSFPGFKGGVQLSTAPCKFGPERFDFQPMATRNGNYQLKSLSTGLCIRANFLGRTPSSPYATTLTMERCPSSGEKNFEFMWSISEPLRPALATIAKPEIRPFPPQPIEPDEHSTGGEQ
AAA18787.1	Q46670	Cytolethal distending toxin subunit C (CDT C)	Escherichia coli	IPR003558;IPR003559;IPR035992;	PF03498;	2.80.10.50;	PS51257;PS50231;			SSF50370;		MKKLAIVFTMLLIAGCSSSQDSANNQIDELGKENNSLFTFRNIQSGLMIHNGLHQHGRETIGWEIVPVKTPEEALVTDQSGWIMIRTPNTDQCLGTPDGRNLLKMTCNSTAKKTLFSLIPSTTGAVQIKSVLSGLCFLDSKNSGLSFETGKCIADFKKPFEVVPQSHLWMLNPLNTESPII
AAA24632.1	Q47645	rRNA N-glycosylase (EC 3.2.2.22)	Escherichia coli	IPR036041;IPR001574;IPR017988;IPR016138;IPR016139;IPR016331;	PF00161;	3.40.420.10;4.10.470.10;	PS00275;			SSF56371;		MRHILLKLVLFFCVCLSSASYADEFTVDFSSQKSYVDSLNSIRSAISTPLGNISQGGVSVSVINHVLGGNYISLNVRGLDPYSERFNHLRLIMERNNLYVAGFINTETNIFYRFSDFSHISVPDVITVSMTTDSSYSSLQRIADLERTGMQIGRHSLVGSYLDLMEFRGRSMTRASSRAMLRFVTVIAEALRFRQIQRGFRPALSEASPLYTMTAQDVDLTLNWGRISNVLPEYRGEEGVRIGRISFNSLSAILGSVAVILNCHSTGSYSVRSVSQKQKTECQIVGDRAAIKVNNVLWEANTIAALLNRKPQDLTEPNQ
AAA29323.1	P19616	Microvitellogenin	Manduca sexta (Tobacco hawkmoth) (Tobacco hornworm)	IPR004943;IPR042046;IPR035992;	PF03260;	2.80.10.50;1.10.10.2400;				SSF50370;		MLRTTVVLLTLAAIAFAAPTSDDIYNNVVIGDIDGAVAKSKELQKQGKGDIITEAVNRLIRDSQRNTMEYAYQLWSLEARDIVKERFPIQFRMMLGEHSIKLINKRDNLAMKLGVATDNSGDRIAYGAADDKTSDRVAWKFVPLSEDKRVYFKILNVQRGQYLKLGVETDSDGEHMAYASSGADTFRHQWYLQPAKADGNLVFFIVNREYNHALKLGRSVDSMGDRQVWGHNGNVIGNPELFGWSVVAF
AAA30509.1	P48765	Sodium/calcium exchanger 1 (Na(+)/Ca(2+)-exchange protein 1) (Solute carrier family 8 member 1)	Bos taurus (Bovine)	IPR038081;IPR003644;IPR001623;IPR004836;IPR032452;IPR002987;IPR004837;IPR044880;	PF03160;PF01699;PF16494;	2.60.40.2030;1.20.1420.30;		SM00237;		SSF141072;		MLQFSLSPTLSMGFHVIAMVALLFSHVDHISAETEMEGEGNETGECTGSYYCKKGVILPIWEPQDPSFGDKIARATVYFVAMVYMFLGVSIIADRFMSSIEVITSQEKEITIKKPNGETTKTTVRIWNETVSNLTLMALGSSAPEILLSVIEVCGHNFTAGDLGPSTIVGSAAFNMFIIIALCVYVVPDGETRKIKHLRVFFVTAAWSIFAYTWLYIILSVSSPGVVEVWEGLLTFFFFPICVVFAWVADRRLLFYKYVYKRYRAGKQRGMIIEHEGDRPSSKTEIEMDGKVVNSHVDSFLDGALVLEVDERDQDDEEARREMARILKELKQKHPEKEIEQLIELANYQVLSQQQKSRAFYRIQATRLMTGAGNILKRHAADQARKAVSMHEVNTEVAE…
AAA32624.1	P11140	Abrin-a [Cleaved into: Abrin-a A chain (EC 3.2.2.22) (rRNA N-glycosidase); Linker peptide; Abrin-a B chain]	Abrus precatorius (Indian licorice) (Glycine abrus)	IPR036041;IPR017989;IPR001574;IPR017988;IPR016138;IPR016139;IPR035992;IPR000772;	PF00652;PF00161;	2.80.10.50;3.40.420.10;4.10.470.10;	PS50231;PS00275;	SM00458;	cd00161;	SSF56371;SSF50370;		QDRPIKFSTEGATSQSYKQFIEALRERLRGGLIHDIPVLPDPTTLQERNRYITVELSNSDTESIEVGIDVTNAYVVAYRAGTQSYFLRDAPSSASDYLFTGTDQHSLPFYGTYGDLERWAHQSRQQIPLGLQALTHGISFFRSGGNDNEEKARTLIVIIQMVAEAARFRYISNRVRVSIQTGTAFQPDAAMISLENNWDNLSRGVQESVQDTFPNQVTLTNIRNEPVIVDSLSHPTVAVLALMLFVCNPPNANQSPLLIRSIVEKSKICSSRYEPTVRIGGRDGMCVDVYDNGYHNGNRIIMWKCKDRLEENQLWTLKSDKTIRSNGKCLTTYGYAPGSYVMIYDCTSAVAEATYWEIWDNGTIINPKSALVLSAESSSMGGTLTVQTNEYLMRQGWRT…
AAA32625.1	Q06077	Abrin-b [Cleaved into: Abrin-b A chain (EC 3.2.2.22) (rRNA N-glycosidase); Linker peptide; Abrin-b B chain]	Abrus precatorius (Indian licorice) (Glycine abrus)	IPR036041;IPR017989;IPR001574;IPR017988;IPR016138;IPR016139;IPR035992;IPR000772;	PF00652;PF00161;	2.80.10.50;3.40.420.10;4.10.470.10;	PS50231;PS00275;	SM00458;	cd00161;	SSF56371;SSF50370;		QDQVIKFTTEGATSQSYKQFIEALRQRLTGGLIHGIPVLPDPTTLQERNRYISVELSNSDTESIEAGIDVSNAYVVAYRAGNRSYFLRDAPTSASRYLFTGTQQYSLRFNGSYIDLERLARQTRQQIPLGLQALRHAISFLQSGTDDQEIARTLIVIIQMASEAARYRFISYRVGVSIRTNTAFQPDAAMISLENNWDNLSGGVQQSVQDTFPNAVTLRSVNNQPVIVDSLTHQSVAVLALMLFVCNPPNANQSPLLIRSIVEKSKICSSRYEPTVRIGGRNGMCVDVYDDGYHNGNRIIAWKCKDRLEENQLWTLKSDKTIRSNGKCLTTEGYAPGNYVMIYDCTSAVAEATYWEIWDNGTIINPKSALVLSAESSSMGGTLTVQTNEYLMRQGWRTG…
AAA32626.1	Q06076	Abrin-d [Cleaved into: Abrin-d A chain (EC 3.2.2.22) (rRNA N-glycosidase); Linker peptide; Abrin-d B chain]	Abrus precatorius (Indian licorice) (Glycine abrus)	IPR036041;IPR017989;IPR001574;IPR017988;IPR016138;IPR016139;IPR035992;IPR000772;	PF00652;PF00161;	2.80.10.50;3.40.420.10;4.10.470.10;	PS50231;PS00275;	SM00458;	cd00161;	SSF56371;SSF50370;		QDQVIKFTTEGATSQSYKQFIEALRQRLTGGLIHDIPVLPDPTTVEERNRYITVELSNSERESIEVGIDVTNAYVVAYRAGSQSYFLRDAPASASTYLFPGTQRYSLRFDGSYGDLERWAHQTREEISLGLQALTHAISFLRSGASNDEEKARTLIVIIQMASEAARYRCISNRVGVSIRTGTAFQPDPAMLSLENNWDNLSGGVQQSVQDAFPNNVILSSINRQPVVVDSLSHPTVAVLALMLFVCNPPNANQSPLLIRSIVEESKICSSRYEPTVRIGGRDGMCVDVYDDGYHNGNRIIAWKCKDRLEENQLWTLKSDLTIRSNGKCLTTEGYAPGNYVMIYDCTSAVAEATYWEIWDNGTIINPKSALVLSAESSSMGGTLTVQTNEYLMRQGWRT…
AAA32950.1	P22244	Protein synthesis inhibitor I (EC 3.2.2.22) (Ribosome-inactivating protein I) (rRNA N-glycosidase)	Hordeum vulgare (Barley)	IPR036041;IPR017989;IPR001574;IPR017988;IPR016138;IPR016139;	PF00161;	3.40.420.10;4.10.470.10;	PS00275;			SSF56371;		MAAKMAKNVDKPLFTATFNVQASSADYATFIAGIRNKLRNPAHFSHNRPVLPPVEPNVPPSRWFHVVLKASPTSAGLTLAIRADNIYLEGFKSSDGTWWELTPGLIPGATYVGFGGTYRDLLGDTDKLTNVALGRQQLADAVTALHGRTKADKPSGPKQQQAREAVTTLLLMVNEATRFQTVSGFVAGLLHPKAVEKKSGKIGNEMKAQVNGWQDLSAALLKTDVKPPPGKSPAKFAPIEKMGVRTAVQAANTLGILLFVEVPGGLTVAKALELFHASGGK
AAA32951.1	P04399	Protein synthesis inhibitor II (EC 3.2.2.22) (Ribosome-inactivating protein II) (rRNA N-glycosidase)	Hordeum vulgare (Barley)	IPR036041;IPR017989;IPR001574;IPR017988;IPR016138;IPR016139;	PF00161;	3.40.420.10;4.10.470.10;	PS00275;			SSF56371;		AAKMAKNVDKPLFTATFNVQASSADYATFIAGIRNKLRNPAHFSHNEPVLPPVEPNVPPSRWFHVVLKASPTSAGLTLAIRADNIYLEGFKSSDGTWWELTPGLIPGATYVGFGGTYRDLLGDTDKLTNVALGRQQLEDAVTALHGRTKADKASGPKQQQAREAVTTLLLMVNEATRFQTVSGFVAGLLHPKAVEKKSGKIGNEMKAQVNGWQDLSAALLKTDVKPPPGKSPAKFTPIEKMGVRTAEQAAATLGILLFVEVPGGLTVAKALELFHASGGK
AAA33453.1	P25891	Ribosome-inactivating protein 3 (B-32 protein) (rRNA N-glycosidase) (EC 3.2.2.22)	Zea mays (Maize)	IPR036041;IPR017989;IPR001574;IPR017988;IPR016138;IPR016139;	PF00161;	3.40.420.10;4.10.470.10;	PS00275;			SSF56371;		MAEITLEPSDLMAQTNKRIVPKFTEIFPVEDANYPYSAFIASVRKDVIKHCTDHKGIFQPVLPPEKKVPELWLYTELKTRTSSITLAIRMDNLYLVGFRTPGGVWWEFGKDGDTHLLGDNPRWLGFGGRYQDLIGNKGLETVTMGRAEMTRAVNDLAKKKKMATLEEEEVQMQMQMPEAADLAAAAAADPQADTKSKLVKLVVMVCEGLRFNTVSRTVDAGFNSQHGVTLTVTQGKQVQKWDRISKAAFEWADHPTAVIPDMQKLGIKDKNEAARIVALVKNQTTACATAASADNDDDEA
AAA33508.1	P28522	Ribosome-inactivating protein (EC 3.2.2.22) (rRNA N-glycosidase) [Cleaved into: Ribosome-inactivating protein alpha chain; Ribosome-inactivating protein beta chain]	Zea mays (Maize)	IPR036041;IPR017989;IPR001574;IPR017988;IPR016138;IPR016139;	PF00161;	3.40.420.10;4.10.470.10;	PS00275;			SSF56371;		MAEITLEPSDLMAQTNKRIVPKFTEIFPVEDANYPYSAFIASVRKDVIKHCTDHKGIFQPVLPPEKKVPELWFYTELKTRTSSITLAIRMDNLYLVGFRTPGGVWWEFGKDGDTHLLGDNPRWLGFGGRYQDLIGNKGLETVTMGRAEMTRAVNDLAKKKKMATLEEEEVKMQMQMPEAADLAAAAAADPQADTKSKLVKLVVMVCEGLRFNTVSRTVDAGFNSQHGVTLTVTQGKQVQKWDRISKAAFEWADHPTAVIPDMQKLGIKDKNEAARIVALVKNQTTAAAATAASADNDDDEA
AAA34206.1	P09989	Ribosome-inactivating protein alpha-trichosanthin (Alpha-TCS) (EC 3.2.2.22) (rRNA N-glycosidase)	Trichosanthes kirilowii (Chinese snake gourd) (Chinese cucumber)	IPR036041;IPR017989;IPR001574;IPR017988;IPR016138;IPR016139;	PF00161;	3.40.420.10;4.10.470.10;	PS00275;			SSF56371;		MIRFLVLSLLILTLFLTTPAVEGDVSFRLSGATSSSYGVFISNLRKALPNERKLYDIPLLRSSLPGSQRYALIHLTNYADETISVAIDVTNVYIMGYRAGDTSYFFNEASATEAAKYVFKDAMRKVTLPYSGNYERLQTAAGKIRENIPLGLPALDSAITTLFYYNANSAASALMVLIQSTSEAARYKFIEQQIGKRVDKTFLPSLAIISLENSWSALSKQIQIASTNNGQFESPVVLINAQNQRVTITNVDAGVVTSNIALLLNRNNMAAMDDDVPMTQSFGCGSYAI
AAA35587.1	P46379	Large proline-rich protein BAG6 (BAG family molecular chaperone regulator 6) (BCL2-associated athanogene 6) (BAG-6) (HLA-B-associated transcript 3) (Protein G3) (Protein Scythe)	Homo sapiens (Human)	IPR021925;IPR000626;IPR029071;IPR019954;	PF12057;PF00240;		PS00299;PS50053;	SM00213;		SSF101447;SSF54236;		MEPNDSTSTAVEEPDSLEVLVKTLDSQTRTFIVGAQMNVKEFKEHIAASVSIPSEKQRLIYQGRVLQDDKKLQEYNVGGKVIHLVERAPPQTHLPSGASSGTGSASATHGGGSPPGTRGPGASVHDRNANSYVMVGTFNLPSDGSAVDVHINMEQAPIQSEPRVRLVMAQHMIRDIQTLLSRMETLPYLQCRGGPQPQHSQPPPQPPAVTPEPVALSSQTSEPVESEAPPREPMEAEEVEERAPAQNPELTPGPAPAGPTPAPETNAPNHPSPAEYVEVLQELQRLESRLQPFLQRYYEVLGAAATTDYNNNHEGREEDQRLINLVGESLRLLGNTFVALSDLRCNLACTPPRHLHVVRPMSHYTTPMVLQQAAIPIQINVGTTVTMTGNGTRPPPTPN…
AAA59868.1	P22897	Macrophage mannose receptor 1 (MMR) (C-type lectin domain family 13 member D) (C-type lectin domain family 13 member D-like) (Human mannose receptor) (hMR) (Macrophage mannose receptor 1-like protein 1) (CD antigen CD206)	Homo sapiens (Human)	IPR001304;IPR016186;IPR018378;IPR016187;IPR000562;IPR036943;IPR013806;IPR035992;IPR000772;	PF00040;PF00059;PF00652;	2.80.10.50;2.10.10.10;3.10.100.10;	PS00615;PS50041;PS00023;PS51092;PS50231;	SM00034;SM00059;SM00458;	cd00062;cd00161;	SSF56436;SSF57440;SSF50370;		MRLPLLLVFASVIPGAVLLLDTRQFLIYNEDHKRCVDAVSPSAVQTAACNQDAESQKFRWVSESQIMSVAFKLCLGVPSKTDWVAITLYACDSKSEFQKWECKNDTLLGIKGEDLFFNYGNRQEKNIMLYKGSGLWSRWKIYGTTDNLCSRGYEAMYTLLGNANGATCAFPFKFENKWYADCTSAGRSDGWLWCGTTTDYDTDKLFGYCPLKFEGSESLWNKDPLTSVSYQINSKSALTWHQARKSCQQQNAELLSITEIHEQTYLTGLTSSLTSGLWIGLNSLSFNSGWQWSDRSPFRYLNWLPGSPSAEPGKSCVSLNPGKNAKWENLECVQKLGYICKKGNTTLNSFVIPSESDVPTHCPSQWWPYAGHCYKIHRDEKKIQRDALTTCRKEGGDLT…
AAA63506.1	Q41143	Ricin E beta chain	Ricinus communis (Castor bean)	IPR001574;IPR035992;IPR000772;	PF00652;	2.80.10.50;	PS50231;	SM00458;	cd00161;	SSF50370;		ADVCMDPEPIVRIVGRNGLCVDVRDGRFHNGNAIQLWPCKSNTDANQLWTLKRDNTIRSNGKCLTTYGYSPGVYVMIYDCNTAATDATRWQIWDNGTIINPRSSLVLAATSGNSGTTLTVQTNIYAVSQGWLPTNNTQPFVTTIVGLYGMCLQANSGKVWLEDCTSEKAEQQWALYADGSIRPQQNRDNCLTTDANIKGTVVKILSCGPVSSGQRWMFKNDGTILNLYNGLVLDVRRSDPSSLKQIIVHPFHGNLNQIWLPLF
AAA70096.1	Q41611	rRNA N-glycosylase (EC 3.2.2.22) (rRNA N-glycosidase)	Trichosanthes kirilowii (Chinese snake gourd) (Chinese cucumber)	IPR036041;IPR017989;IPR001574;IPR017988;IPR016138;IPR016139;	PF00161;	3.40.420.10;4.10.470.10;	PS00275;			SSF56371;		MIRFLVLSLLILTLFLTTPAVEGDVSFRLSGARSSSYGVFISNLRKALGNERRLYDIPLLRSTLPGCERYALIHLRNYADETISVAIDVRNVYIMGYRAGDTFYFFNEASATEAAKYVFKDAMRKVTLPYSGNYERLQTAAGKIRENIPLGLPALDSAITTLFYYNANSAASALMVLIQSTSEAARYKFIEQQIGKRVDKTFIPSFAIISLENSWSALSRQIQIASTNNGQFESPVVLINAENQRVTITNVDAGVVTSNIALLLNRNNMA
AAA70110.1	Q13018	Secretory phospholipase A2 receptor (PLA2-R) (PLA2R) (180 kDa secretory phospholipase A2 receptor) (C-type lectin domain family 13 member C) (M-type receptor) [Cleaved into: Soluble secretory phospholipase A2 receptor (Soluble PLA2-R) (Soluble PLA2R)]	Homo sapiens (Human)	IPR001304;IPR016186;IPR018378;IPR016187;IPR000562;IPR036943;IPR035992;IPR000772;	PF00040;PF00059;	2.80.10.50;2.10.10.10;3.10.100.10;	PS00615;PS50041;PS00023;PS51092;PS50231;	SM00034;SM00059;SM00458;	cd00062;cd00161;	SSF56436;SSF50370;		MLLSPSLLLLLLLGAPRGCAEGVAAALTPERLLEWQDKGIFVIQSESLKKCIQAGKSVLTLENCKQANKHMLWKWVSNHGLFNIGGSGCLGLNFSAPEQPLSLYECDSTLVSLRWRCNRKMITGPLQYSVQVAHDNTVVASRKYIHKWISYGSGGGDICEYLHKDLHTIKGNTHGMPCMFPFQYNHQWHHECTREGREDDLLWCATTSRYERDEKWGFCPDPTSAEVGCDTIWEKDLNSHICYQFNLLSSLSWSEAHSSCQMQGGTLLSITDETEENFIREHMSSKTVEVWMGLNQLDEHAGWQWSDGTPLNYLNWSPEVNFEPFVEDHCGTFSSFMPSAWRSRDCESTLPYICKKYLNHIDHEIVEKDAWKYYATHCEPGWNPYNRNCYKLQKEEKTW…
AAA71893.1	Q47647	rRNA N-glycosylase (EC 3.2.2.22)	Escherichia coli	IPR036041;IPR001574;IPR017988;IPR016138;IPR016139;IPR016331;	PF00161;	3.40.420.10;4.10.470.10;	PS00275;			SSF56371;		MKIIIFRVLTFFFVIFSVNVVAKEFTLDFSTAKTYVDSLNVIRSAIGTPLQTISSGGTSLLMIDSGTGDNLFAVDVRGIDPEEGRFNNLRLIVERNNLYVTGFVNRTNNVFYRFADFSHVTFPGTTAVTLSGDSSYTTLQRVAGISRTGMQINRHSLTTSYLDLMSHSGTLLTQSVARAMLRFVTVTAEALRFRQIQRGFRTTLDDLSGRSYVMTAEDVDLTLNWGRLSSVLPDYHGQDSVRVGRISFGSINAILGSVALILNCHHHASRVARMASDEFPSMCPADGRVRGITHNKILWDSSTLGAILMRRTISS
AAA80215.1	Q60767	Lymphocyte antigen 75 (Ly-75) (DEC-205) (CD antigen CD205)	Mus musculus (Mouse)	IPR001304;IPR016186;IPR018378;IPR016187;IPR000562;IPR036943;IPR013806;IPR035992;IPR000772;	PF00040;PF00059;	2.80.10.50;2.10.10.10;3.10.100.10;	PS00615;PS50041;PS00023;PS51092;PS50231;	SM00034;SM00059;SM00458;	cd00062;cd00161;	SSF56436;SSF57440;SSF50370;		MRTGRVTPGLAAGLLLLLLRSFGLVEPSESSGNDPFTIVHENTGKCIQPLSDWVVAQDCSGTNNMLWKWVSQHRLFHLESQKCLGLDITKATDNLRMFSCDSTVMLWWKCEHHSLYTAAQYRLALKDGYAVANTNTSDVWKKGGSEENLCAQPYHEIYTRDGNSYGRPCEFPFLIGETWYHDCIHDEDHSGPWCATTLSYEYDQKWGICLLPESGCEGNWEKNEQIGSCYQFNNQEILSWKEAYVSCQNQGADLLSIHSAAELAYITGKEDIARLVWLGLNQLYSARGWEWSDFRPLKFLNWDPGTPVAPVIGGSSCARMDTESGLWQSVSCESQQPYVCKKPLNNTLELPDVWTYTDTHCHVGWLPNNGFCYLLANESSSWDAAHLKCKAFGADLISM…
AAA99055.1	Q45840	35 kD hemagglutinin component	Clostridium botulinum B	IPR035992;IPR000772;	PF14200;	2.80.10.50;	PS50231;	SM00458;	cd00161;	SSF50370;		MEHYSTIQNSLNDKIVTISCKANTDLFFYQVPGNGNVSLFQQTRNYLERWRIIYDSNKAAYKIKSMNIYNTNLVLTWNAPTHNISALQDSNADNQYWLLLKDIGNNSFIIASYKNPNLVLYADTVARNLKLSTLNNSSYIKFIIEDYVISDFKNFTCRISPILAGGKVVQQVSMTNLAVNLYIWNNDLNQKWTIIYNEEKAAYQFFNKILSNGVLTWIFSDGNTVRVSSSAQNDAQYWLINPVSDNYDRYTITNLRYKTKVLDLYGGQTADGTTIQVFNSNGGDNQIWYGL
AAB22583.1	Q6LDE1	Preproricin	Ricinus communis (Castor bean)									MKPGGNTIVIWMYAVATWLCFGSTSGWSFTLEDNNI
AAB25863.1	P20656	Ribosome-inactivating protein saporin-6 (SAP-6) (SO-6) (EC 3.2.2.22) (rRNA N-glycosidase)	Saponaria officinalis (Common soapwort) (Lychnis saponaria)	IPR036041;IPR017989;IPR001574;IPR017988;IPR016138;IPR016139;	PF00161;	3.40.420.10;4.10.470.10;	PS00275;			SSF56371;		MKIYVVATIAWILLQFSAWTTTDAVTSITLDLVNPTAGQYSSFVDKIRNNVKDPNLKYGGTDIAVIGPPSKEKFLRINFQSSRGTVSLGLKRDNLYVVAYLAMDNTNVNRAYYFRSEITSAESTALFPEATTANQKALEYTEDYQSIEKNAQITQGDQSRKELGLGIDLLSTSMEAVNKKARVVKDEARFLLIAIQMTAEAARFRYIQNLVIKNFPNKFNSENKVIQFEVNWKKISTAIYGDAKNGVFNKDYDFGFGKVRQVKDLQMGLLMYLGKPKSSNEANSTVRHYGPLKPTLLIT
AAB31048.1	Q41216	rRNA N-glycosylase (EC 3.2.2.22)	Trichosanthes kirilowii (Chinese snake gourd) (Chinese cucumber)	IPR036041;IPR017989;IPR001574;IPR017988;IPR016138;IPR016139;	PF00161;	3.40.420.10;4.10.470.10;	PS00275;			SSF56371;		MIRFLVLSLLILTLFLTTPAVEGDVSFRLSGATSSSYGVFISNLRKALPNERKLYDIPLLRSSLPGSQRYALVHLTNYADETISVAIDVTSVYIMGYRAGDTSYFFNEASATEAAKYVFKDAMRKVTLPYSGNYERLQTAAGKIRENIPLGLPALDSAITTLFYYNANSAASALMVLIQSTSEAARYKFIEQQIGKRVDKTFLPSLAIISLENSWSALSKQIQIASTNNGQFETPVVLINAQNQRVTITNVDAGVVTSNIALLLNRNDMAAMDDDVPMTQSFGCGSYAI
AAB35194.2	P24817	Ribosome-inactivating protein beta-momorcharin (B-MMC) (EC 3.2.2.22) (MAP 30) (rRNA N-glycosidase)	Momordica charantia (Bitter gourd) (Balsam pear)	IPR036041;IPR017989;IPR001574;IPR017988;IPR016138;IPR016139;	PF00161;	3.40.420.10;4.10.470.10;	PS00275;			SSF56371;		MVKCLLLSFLIIAIFIGVPTAKGDVNFDLSTATAKTYTKFIEDFRATLPFSHKVYDIPLLYSTISDSRRFILLNLTSYAYETISVAIDVTNVYVVAYRTRDVSYFFKESPPEAYNILFKGTRKITLPYTGNYENLQTAAHKIRENIDLGLPALSSAITTLFYYNAQSAPSALLVLIQTTAEAARFKYIERHVAKYVATNFKPNLAIISLENQWSALSKQIFLAQNQGGKFRNPVDLIKPTGERFQVTNVDSDVVKGNIKLLLNSRASTADENFITTMTLLGESVVN
AAB39475.1	P33183	Nigrin b (Agglutinin V) (SNAV) [Cleaved into: Nigrin b A chain (EC 3.2.2.22) (rRNA N-glycosidase); Nigrin b B chain]	Sambucus nigra (European elder)	IPR036041;IPR017989;IPR001574;IPR017988;IPR016138;IPR016139;IPR035992;IPR000772;	PF00652;PF00161;	2.80.10.50;3.40.420.10;4.10.470.10;	PS50231;PS00275;	SM00458;	cd00161;	SSF56371;SSF50370;		MRVVAAAMLYFYIVVLAICSVGIQGIDYPSVSFNLDGAKSATYRDFLSNLRKTVATGTYEVNGLPVLRRESEVQVKSRFVLVPLTNYNGNTVTLAVDVTNLYVVAFSGNANSYFFKDATEVQKSNLFVGTKQNTLSFTGNYDNLETAANTRRESIELGPSPLDGAITSLYHGDSVARSLLVVIQMVSEAARFRYIEQEVRRSLQQATSFTPNALMLSMENNWSSMSLEIQQAGNNVSPFFGTVQLLNYDHTHRLVDNFEELYKITGIAILLFRCSSPSNDNAIRMPLDLAGEDNKYNDGETCTLRTSFTRNIVGRDGLCVDVRNGYDTDGTPLQLWPCGTQRNQRWTFDSDDTIRSMGKCMTANGLNNGSNIVIFNCSTAAENAIKWEVPIDGSIINPS…
AAB50894.1	O07850	VAH1	Vibrio anguillarum (Listonella anguillarum)	IPR032496;IPR022220;IPR043080;IPR044883;IPR036404;IPR016183;IPR035992;IPR000772;	PF16458;PF12563;PF07968;	3.30.110.130;2.100.10.30;2.70.240.20;6.20.40.20;	PS50231;	SM00458;	cd00161;	SSF50370;		MSINRRKALGAIAIMSGLVWNTAQADVNQPQGLAIEMSVSFRMTAKSITSMRAIGYKERLRPRALMQMRDDVLNQHMRYIVDFSYDEGESQNTTEAKALLRKKLGLAFAVTFLIITEHKGELLFTPLDDENDANIRLLEAAPIAHSRQARSTQYVSNSGSETNSLPHVAFYLNVKRPNTDYECTFNNSHLWDRGTRVFCDYPNISLIYRVNLERSLQYGTLALQHRTENCRISLDDDTTGAGIISMTLDYRQSGADYVTLDAYFRDWSTDAIAQDYQFVFNSSNNKAQILKTFPRENLNAEYEVKEVSGFQLGVSGGVEVSADGPKGKLEANASYNQSRWLTFKTHDYRVERSTNNAQNVSFKWNRSQYATAESMMNRSYDAIWVNTYPVDTNRINPIG…
AAB57725.1	O06522	Cytolethal distending toxin subunit A (CDT A)	Haemophilus ducreyi (strain 35000HP / ATCC 700724)	IPR015957;IPR003558;IPR035992;	PF03498;	2.80.10.50;	PS51257;PS50231;			SSF50370;		MKKFLPSLLLMGSVACSSNQRMNDYSQPESQSDLAPKSSTIQPQPQPLLSKTPSMSLNLLSSSGPNRQVLPSEPSNFMTLMGQNGALLTVWALAKRNWLWAYPNIYSQDFGNIRNWKMEPGKHREYFRFVNQSLGTCVEAYGNGLIHDICSLDKLAQEFELLPTDSGAVVIKSVSQGRCVTYNPVSTTFYSTVTLSVCDGATEPSRDQTWYLAPPVLEATAVN
AAB58399.1	O06693	Heat-labile hemolysin	Vibrio mimicus	IPR032496;IPR022220;IPR043080;IPR044883;IPR036404;IPR016183;IPR036435;IPR035992;IPR000772;	PF16458;PF12563;PF07968;	3.30.110.130;2.100.10.30;2.70.240.20;6.20.40.20;	PS50231;	SM00458;	cd00161;	SSF56959;SSF50370;		MPKLNRCAIAILTIFSAISSHTVFANISDPVGEAVEIISQVADNHAIKYYNAADWQSEESQLPSLAELREQVINQQLRILVDFSQISDPDRLTEMQVKFRKTYGVGFANTFIVITEHKGELLFTPFDRAEDVDPTLLEAPRSERVLSRSRRSVSANNVTNNNETNTLPHVAFYINVNRSISDEECTFANSWLWKNDKGSRPFCKDANISLIYRVNLERSLQYGIVGSATPDAKIVRISLDDDSTGAGIHLNDQLGYRFFKAGYTTLDAYFREWSTDAIAQDYRFSFNASNDKAQILKTFPVTNVNANFERKEVSGFELGVTGSVEADKNGPKAKLEAKASYTQSRWLTYNTQDYRIERSAKNAQNVSFTWNRQQYATAESLLNRSTDALWVETYPVDVN…
AAB67746.1	Q96322	rRNA N-glycosylase (EC 3.2.2.22)	Amaranthus tricolor (Joseph's coat) (Amaranthus gangeticus)	IPR036041;IPR017989;IPR001574;IPR017988;IPR016138;IPR016139;	PF00161;	3.40.420.10;4.10.470.10;	PS00275;			SSF56371;		MKKVLGGGTWVWWCMIMLIIMITTVVKQSEAQQYRTVGFELHKENSPNGYANFLRRLRSAVSGPTRACNLNITQSNPPIDREYVYIRLQFSDTQWVVLGMAAKDMYIWGYVDNRPGFGPGQPPESNFLMDSPPEARQRLFPGSNRRITDYGGNYNSLQQRAQRNRDNVPLGLTSLDGALKSVYGKSTSQLNEGNAEARFFLTAIQMVAEAARFKYMERGISAPPANFRQNMIAFQNGWARISTLIHNAEGATPKCQAFPQPLRIGTLTYGNVNEIRNEIGIIKY
AAB93956.1	O48859	rRNA N-glycosylase (EC 3.2.2.22)	Amaranthus viridis (Slender amaranth)	IPR036041;IPR017989;IPR001574;IPR017988;IPR016138;IPR016139;	PF00161;	3.40.420.10;4.10.470.10;	PS00275;			SSF56371;		ADLTFTVTKSGTSQSYSTLLNSFRDKVKDPKLTGTYGFQNNLPVVAAPTTPAKYLYIDIQADNGIITAAFDKNDLYYMGYAHTADGVKKVRLFKGAPTDVKLIFPDVTNKNNRYYSTITGNYNDLGDRASVGLGAKPLNKFINEEIYTKKKFDITTDKKLALMVIQTIAEAARFTYIEGEIVSKFSDNSGFKCNDKAKSLENNWEKTSKTVKNSTGPRIDLELKDENGKVVWKWLQVGELVDVMGILKYLK
AAC06201.1	O61064	Tectonin-2 (Tectonin II)	Physarum polycephalum (Slime mold)	IPR006624;IPR035992;	PF19193;	2.80.10.50;	PS50231;	SM00706;		SSF63829;SSF50370;		MATPVYIVLPSRPDHVVSTAKDHAVQGYTELHPYDPSQTEGRLWIFDNDGYIRLAANHNLVLDVNGGAAKEGNTVLSYPDKKDHAKNQLWVNKDCILHTKLDESFHLGVNDKGQVIITQKKEQRVILRAPASLEKRPSAWERHEGELNVVAVGAGNHDVWGVNHLEHIYHWDGSKWHQIEGAATNISVGLDGTVWCVNKAHEIYRLDRGTNKWSIVPGELVQVSVGNSHNIWGVNHLDAIYKWNADSNSWTFVDGQLTNVSVGHDGTVYGVNRAGNIYHYNGNSWDAVSGELVQIHVANKDLIVGVNKAGHVYRLKHGKDWEKLEGELSWVAVGHGGELWGANSAHNIYKALL
AAC13678.1	O45293	Probable N-acetylgalactosaminyltransferase 8 (EC 2.4.1.-) (Protein-UDP acetylgalactosaminyltransferase 8) (UDP-GalNAc:polypeptide N-acetylgalactosaminyltransferase 8) (pp-GaNTase 8)	Caenorhabditis elegans	IPR045885;IPR001173;IPR029044;	PF00535;		PS00014;		cd02510;	SSF53448;	GT27;	MRRHVVLSIFVFAGIVFAAEEAEKLPKCEHVDPYENLEGWLDLKPLTERKCNHTLKENLTEAESKKSEWGIKSFAFDALSSEKLGPNRNVGKQAHKLCEEEKYDASYSTSVVVIHHNEALSTILRMINGIIEFTPKSLLKEIVLYEDASEEDHVLTKHLEKFAKIKGLEDKLIIKRSEYRQGLIRAKVHASRLATGEVIVFMDSHCEVAERWLEPLLQPIKEDPKSIVLPVVDLINPVSFDYSPSMVAKSGFDWGFTFKWIYLPWEYFETPENNVKPFNSPAMPGGLLAMRKEYFVELGEYDMGMEIWGSENIELSLKAWLCGGRVVVAPCSRVGHVFRMRRPYTSKPGMDTALYNAVRVAKTWLGEYESKFFAVKPRGAKMVFGDLTEPMQVKDRLKC…
AAC17636.1	O60449	Lymphocyte antigen 75 (Ly-75) (C-type lectin domain family 13 member B) (DEC-205) (gp200-MR6) (CD antigen CD205)	Homo sapiens (Human)	IPR001304;IPR016186;IPR018378;IPR016187;IPR000562;IPR036943;IPR013806;IPR035992;IPR000772;	PF00040;PF00059;	2.80.10.50;2.10.10.10;3.10.100.10;	PS00615;PS50041;PS00023;PS51092;PS50231;	SM00034;SM00059;SM00458;	cd00062;cd00161;	SSF56436;SSF57440;SSF50370;		MRTGWATPRRPAGLLMLLFWFFDLAEPSGRAANDPFTIVHGNTGKCIKPVYGWIVADDCDETEDKLWKWVSQHRLFHLHSQKCLGLDITKSVNELRMFSCDSSAMLWWKCEHHSLYGAARYRLALKDGHGTAISNASDVWKKGGSEESLCDQPYHEIYTRDGNSYGRPCEFPFLIDGTWHHDCILDEDHSGPWCATTLNYEYDRKWGICLKPENGCEDNWEKNEQFGSCYQFNTQTALSWKEAYVSCQNQGADLLSINSAAELTYLKEKEGIAKIFWIGLNQLYSARGWEWSDHKPLNFLNWDPDRPSAPTIGGSSCARMDAESGLWQSFSCEAQLPYVCRKPLNNTVELTDVWTYSDTRCDAGWLPNNGFCYLLVNESNSWDKAHAKCKAFSSDLISI…
AAC26163.1	O77009	Erythema protein SVEP	Simulium vittatum (Striped black fly)	IPR035992;		2.80.10.50;				SSF50370;		MSITQSFFVLTLAIFGAASDNPIADRKCIVISDGDLVMHERKPGQEFPYYVYMIPKGTEYDDQRWILESVGGDHYKLKNKFSGRYLVYGTFDYFLTAGAAVREMDHFKFTADGTGKYDISSKANGHPRSRGKNWGVMKDGEKHYFTVENCQE
AAC38074.1	O54395	Haemolysin	Aeromonas hydrophila	IPR022220;IPR043080;IPR044883;IPR016183;IPR036435;IPR035992;IPR000772;	PF12563;PF07968;	3.30.110.130;2.70.240.20;6.20.40.20;	PS50231;	SM00458;	cd00161;	SSF56959;SSF50370;		MKNKKPRKFITQAPTLSLLALALLAGSVHAEDIGERTDQGTTMLASLQSEQGLIYLNADVWLKGQGATPLMTRDQLRERVLERGERLFIDLSAVTDKNERQQARKAMEQLAGISFDADWVLVSGYKGELLFTPLGGVDDPAFYQVMERVESLEGQGKRHKRSLTQPPPAETGLPHVAFYLNVNRKINDTECTFPRSRTWSRGDRLFCDSPNISLVYRVNLERSLQFGNTGSATPDAKIVRISLDEESAGAGIQLNEELSWSENITDYLLLDGWARDYATDAIAQDYRFSIEASNTKAAVLKSLPTNLNSKYEHREISGFEVGVTGGVEVNKDGPKAKLEASAKFSQQRQLAYNTQDYRVERSAPSAQKVSFSWVRDQYATAESLLSSKTATVWGMGYDV…
AAC45964.1	P71293	rRNA N-glycosylase (EC 3.2.2.22)	Escherichia coli	IPR036041;IPR001574;IPR017988;IPR016138;IPR016139;IPR016331;	PF00161;	3.40.420.10;4.10.470.10;	PS00275;			SSF56371;		MECILLKWILCLLLGFSSVSYSQEFTIDFPTQQSYVSSLNSIRTAISTPLEHISQGATSVSVINHTPPGSYISVGIRGLDVYQERFDHLRPIIERNNLYVAGFVNTTTNTFYRFSDFAHISLPGVTTISMTTDSSYTTLQRVAALERSGMQISRHSLVSSYLALMEFSGNTMTRDASRAVLRFVTVTAEALRFRQIQREFRLALSETAPVYTMTPEDVDLTLNWGRISNVLPEYRGEAGVRVGRISFNNISAILGTVAVILNCHHQGARSVRAVNEESQPECQITGDRPVIKINNTLWESNTAAAFLNRKSQSLYTTGE
AAC48402.1	P49260	Secretory phospholipase A2 receptor (PLA2-R) (PLA2R) (180 kDa secretory phospholipase A2 receptor) (M-type receptor) [Cleaved into: Soluble secretory phospholipase A2 receptor (Soluble PLA2-R) (Soluble PLA2R)]	Oryctolagus cuniculus (Rabbit)	IPR001304;IPR016186;IPR018378;IPR016187;IPR000562;IPR036943;IPR035992;IPR000772;	PF00040;PF00059;	2.80.10.50;2.10.10.10;3.10.100.10;	PS00615;PS50041;PS00023;PS51092;PS50231;	SM00034;SM00059;SM00458;	cd00062;cd00161;	SSF56436;SSF50370;		MLLSLLLLLLLGAPRRCTEGAAAALSPERVLKWQEKGIFIIQSESLKSCIQAGKSVLTLESCKQPNKNMLWKWVSNQHLFNIGGSGCLGLNLSNPEQPLGLYECDSTHVSLRWRCNRKMITGPLQHTVQVKQDNIIVASGKRLHKWISYMSDSGDICQHVHKDLYTRKGNAHGTPCMFPFQYNHQWHHECTREGRQDDSLWCATTSRYERDEKWGFCPDPTSAEVGCDAVWEKDLNSHICYQFNLLSSLSWSEAHSSCQMHGGALLSIVDEAEENFIRKQVSGEAVEVWTGLNQLDVNAGWQWSDGTPLSYLNWSPEISFEPFVEYHCGTFNSFMPRAWRSRNCESTLPYICKKYLNHVDDEIVEKDAWKYYATDCEPGWAPYHRNCYKLQKEEKTWNE…
AAC49158.1	Q41358	Ribosome-inactivating protein SNAI (Agglutinin I) [Cleaved into: SNAI-A chain (EC 3.2.2.22) (rRNA N-glycosidase); Linker peptide; SNAI-B chain; TrSNAI]	Sambucus nigra (European elder)	IPR036041;IPR017989;IPR001574;IPR017988;IPR016138;IPR016139;IPR035992;IPR000772;	PF00652;PF00161;	2.80.10.50;3.40.420.10;4.10.470.10;	PS50231;PS00275;	SM00458;	cd00161;	SSF56371;SSF50370;		MRLVAKLLYLAVLAICGLGIHGALTHPRVTPPVYPSVSFNLTGADTYEPFLRALQEKVILGNHTAFDLPVLNPESQVSDSNRFVLVPLTNPSGDTVTLAIDVVNLYVVAFSSNGKSYFFSGSTAVQRDNLFVDTTQEELNFTGNYTSLERQVGFGRVYIPLGPKSLDQAISSLRTYTLTAGDTKPLARGLLVVIQMVSEAARFRYIELRIRTSITDASEFTPDLLMLSMENNWSSMSSEIQQAQPGGIFAGVVQLRDERNNSIEVTNFRRLFELTYIAVLLYGCAPVTSSSYSNNAIDAQIIKMPVFRGGEYEKVCSVVEVTRRISGWDGLCVDVRYGHYIDGNPVQLRPCGNECNQLWTFRTDGTIRWLGKCLTASSSVMIYDCNTVPPEATKWVVSI…
AAC49672.1	O04071	Ribosome-inactivating protein [Cleaved into: Ribosome-inactivating protein chain A (rRNA N-glycosidase) (EC 3.2.2.22); Ribosome-inactivating protein chain B]	Sambucus nigra (European elder)	IPR036041;IPR017989;IPR001574;IPR017988;IPR016138;IPR016139;IPR035992;IPR000772;	PF00652;PF00161;	2.80.10.50;3.40.420.10;4.10.470.10;	PS50231;PS00275;	SM00458;	cd00161;	SSF56371;SSF50370;		MRLVATILYLVVFAICGLGIHGAAAAPPNYPSVSLKMAGAKWISYRNFLGELQDLVTRKSYTSLDLPVLKPQVPVENRFVLARLTNPSGDTVTLAIDVVNLYVVAFSANGRSYFFKESTDIEKKNLFVDTKQENLKFTGNYNSLEQQAGDRRESIPLGPNSLAQAISSLSRYSGGDAKSLAKALLVVIQMVSEAARFRYIELRIWTSVTDAIDFTPDPLMLSMENKWSYMSKEIQGATVGGTFAHVVQLQDQGNNPINVTNFRRLFQLTYIAVLLYGCAPVTSTSYSNNAIAAQIIRMPVFRVGDDEKCTVVDVTRRISGRDGLCVDVRDGLAKDGNPVQLLSCGQQSSQQWTFRTDGTIRSLGKCLTNSGDSSGNYAMIYNCDTAIRDATKWVLSIDG…
AAC49673.1	O04072	Ribosome-inactivating protein [Cleaved into: Ribosome-inactivating protein chain A (rRNA N-glycosidase) (EC 3.2.2.22); Ribosome-inactivating protein chain B]	Sambucus nigra (European elder)	IPR036041;IPR017989;IPR001574;IPR017988;IPR016138;IPR016139;IPR035992;IPR000772;	PF00652;PF00161;	2.80.10.50;3.40.420.10;4.10.470.10;	PS50231;PS00275;	SM00458;	cd00161;	SSF56371;SSF50370;		MRVVATILYLVVFLICGLGIHSATPPNYPSVSLKMAGAKWISYRNFLGELQDLVTRKSYTALDLPVLKPQVPVENRFVLARLTNPSGDTVTLAIDVVNLYVVAFSANGKSYFFNDSSTIEMENLFVNTTQDKLKFTGNYISLERLAGVNNRESIFLGPISLAEAISSLWRYTQSNKDTKSLAKALLVVIQMVSEAARFRYIELRIWTSVTDAIDFTPDPLMLSMENKWSYMSKEIQGATLGGTFAHVVQLQDQGNNPINVTNFRRLFQLTYIAVLLYGCAPVTSTSYSNNAIAAQIIRMPVFRVGDDEKCTVVDVTRRISGRDGLCVDVRDGLAKDGNPVQLLSCGQQSSQQWTFRTDGTIRSLGKCLTNSGDSSGNYAMIYNCDTAIRDATKWVLSID…
AAC49754.1	P93543	Ribosome-inactivating protein SNAI' [Cleaved into: SNAI' A chain (EC 3.2.2.22) (rRNA N-glycosidase); Linker peptide; SNAI' B chain]	Sambucus nigra (European elder)	IPR036041;IPR017989;IPR001574;IPR017988;IPR016138;IPR016139;IPR035992;IPR000772;	PF00652;PF00161;	2.80.10.50;3.40.420.10;4.10.470.10;	PS50231;PS00275;	SM00458;	cd00161;	SSF56371;SSF50370;		MKVVATILYLVVLAICGLGIHGAHPTHSAPPTVYPSVSFNLTEANSNEYRHFLQELRGKVILGSHRAFDLPVLNPESKVSDSDRFVLVRLTNPSRKKVTLAIDVVTFYVVAFAQNDRSYFFSGSSEVQRENLFVDTTQEDLNFKGDYTSLEHQVGFGRVYIPLGPKSLAQSISSLSTYKSSAGDNKRLARSLLVVIQMVSEAARFRYIQLRIQASITDAKEFTPDLLMLSMENKWSSMSSEIQQAQPGGAFAQVVKLLDQRNHPIDVTNFRRLFQLTSVAVLLHGCPTVTKMPAYIIKMPVFNGGEDEERCSVVEEVTRRIGGRDGFCAEVKNGDEKDGTPVQLSSCGEQSNQQWTFSTDGTIQSLGKCLTTSSSVMIYNCKVVPPESTKWVVSIDGTI…
AAC52729.1	Q64449	C-type mannose receptor 2 (Lectin lambda) (Macrophage mannose receptor 2) (CD antigen CD280)	Mus musculus (Mouse)	IPR001304;IPR016186;IPR018378;IPR033989;IPR016187;IPR000562;IPR036943;IPR013806;IPR035992;IPR000772;	PF00040;PF00059;	2.80.10.50;2.10.10.10;3.10.100.10;	PS00615;PS50041;PS00023;PS51092;PS50231;	SM00034;SM00059;SM00458;	cd03590;cd00062;cd00161;	SSF56436;SSF57440;SSF50370;		MVPIRPALAPWPRHLLRCVLLLGGLRLGHPADSAAALLEPDVFLIFSQGMQGCLEAQGVQVRVTPVCNASLPAQRWKWVSRNRLFNLGATQCLGTGWPVTNTTVSLGMYECDREALSLRWQCRTLGDQLSLLLGARASNASKPGTLERGDQTRSGHWNIYGSEEDLCARPYYEVYTIQGNSHGKPCTIPFKYDNQWFHGCTSTGREDGHLWCATTQDYGKDERWGFCPIKSNDCETFWDKDQLTDSCYQFNFQSTLSWREAWASCEQQGADLLSITEIHEQTYINGLLTGYSSTLWIGLNDLDTSGGWQWSDNSPLKYLNWESDQPDNPGEENCGVIRTESSGGWQNHDCSIALPYVCKKKPNATVEPIQPDRWTNVKVECDPSWQPFQGHCYRLQAEK…
AAC82479.1	Q9Z1R2	Large proline-rich protein BAG6 (BAG family molecular chaperone regulator 6) (BCL2-associated athanogene 6) (BAG-6) (HLA-B-associated transcript 3) (Protein Scythe)	Mus musculus (Mouse)	IPR021925;IPR000626;IPR029071;IPR019954;	PF12057;PF00240;		PS00299;PS50053;	SM00213;		SSF101447;SSF54236;		MEPSDSASTAMEEPDSLEVLVKTLDSQTRTFIVGAQMNVKEFKEHIAASVSIPSEKQRLIYQGRVLQDDKKLQEYNVGGKVIHLVERAPPQTQLPSGASSGTGSASATHGGAPLPGTRGPGASVHDRNANSYVMVGTFNLPSDGSAVDVHINMEQAPIQSEPRVRLVMAQHMIRDIQTLLSRMECRGGTQAQASQPPPQTPQTVASETVALNSQTSEPVESEAPPREPMESEEMEERPPTQTPELAPSGPAPAGPAPAGPAPAPETNAPNHPSPAEHVEVLQELQRLQRRLQPFLQRYCEVLGAAATTDYNNNHEGREEDQRLINLVGESLRLLGNTFVALSDLRCNLACAPPRHLHVVRPMSHYTTPMVLQQAAIPIQINVGTTVTMTGNGARPPPAP…
AAC98718.1	Q9ZTZ5	rRNA N-glycosylase (EC 3.2.2.22)	Amaranthus viridis (Slender amaranth)	IPR036041;IPR017989;IPR001574;IPR017988;IPR016138;IPR016139;	PF00161;	3.40.420.10;4.10.470.10;	PS00275;			SSF56371;		MKMKKITNLVYILVAITTSVIFQWTCNAVNPTFVVTMSATNKSYSTLLSSFRDEIQDKKLKGTYGFQNDLPVVAAPTKPAKYLYIDIQADKGMITAAFNKNDLYYMGYAHTADGAKKVRLFKGAPTDVRLIFPDVTNINNRYYSTITGNYNELGDRASVGLGAKPLNKFINEEIYTKKKFDIQTDQKLALMVIQTIAEAARFKYIEGEIVAKFSDNSGFKANPKAKSLENNWDKTSETVKASTGPRIDLELTYGNGNVVWKWFQVGELVDVMGILKYLK
AAD04130.1	Q9Z264	Alpha-1,3-mannosyl-glycoprotein 2-beta-N-acetylglucosaminyltransferase (GNT-I) (GlcNAc-T I) (EC 2.4.1.101) (N-glycosyl-oligosaccharide-glycoprotein N-acetylglucosaminyltransferase I)	Mesocricetus auratus (Golden hamster)	IPR004139;IPR029044;	PF03071;	3.10.180.20;				SSF53448;	GT13;	MLKKQSAGLVLWGAIIFVGWNALLLLFFWTRPAPGRPPLDSALDDDPASLTREVIRLAEDAEVELERQRGLLQQIREHHTLWNQRWKVPTVAPPAWPRVPVTPSPPVIPILVIACDRSTVRRCLDKLLHYRPSAEHFPIIVSQDCGHEETAQVIASYGSAVTHIRQPDLSNIAVQPDHRKFQGYYKIARHYRWALGQIFNKFKFPAAVVVEDDLEVAPDFFEYFQATYPLLRTDPSLWCVSAWNDNGKEQMVDSSKPELLYRTDFFPGLGWLLLAELWAELEPKWPKAFWDDWMRRPEQRKGRACIRPEISRTMTFGRKGVSHGQFFDQHLKFIKLNQQFVSFTQLDLSYLQREAYDRDFLARVYGAPLLQVEKVRTNDQKELGEVRVQYTSRDSFKAF…
AAD04131.1	Q9QWX4	Alpha-1,3-mannosyl-glycoprotein 2-beta-N-acetylglucosaminyltransferase (GNT-I) (GlcNAc-T I) (EC 2.4.1.101) (N-glycosyl-oligosaccharide-glycoprotein N-acetylglucosaminyltransferase I)	Mesocricetus auratus (Golden hamster)	IPR004139;IPR029044;	PF03071;	3.10.180.20;				SSF53448;	GT13;	MLKKQSAGLVLWGAIIFVGWNALLLLFFWTRPAPGRPPLDSALDDDPASLTREVIRLAEDAEVELERQRGLLQQIREHHTLWNQRWKVPTVAPPAWPRVPVTPSPPVIPILVIACDRSTVRRCLDKLLHYRPSAEHFPIIVSQDCGHEETAQVIASYGSAVTHIRQPDLSNIAVQPDHRKFQGYYKIARHYRWALGQIFNKFKFPAAVVVEDDLEVAPDFFEYFQATYPLLRTDPSLWCVSAWNDNGKEQMVDSSKPELLYRTDFFPGLGWLLLAELWAELEPKWPKAFWDDWMRRPEQRKGRACIRPEISRTMTFGRKDVSHGQFFDQHLKFIKLNQQFVSFTQLDLSYLQREAYDRDFLARVYGAPLLQVEKVRTNDQKELGEVRVQYTSRDSFKAF…
AAD09240.1	Q9SAQ5	rRNA N-glycosylase (EC 3.2.2.22)	Amaranthus viridis (Slender amaranth)	IPR036041;IPR017989;IPR001574;IPR017988;IPR016138;IPR016139;	PF00161;	3.40.420.10;4.10.470.10;	PS00275;			SSF56371;		MIMLIIMITTVVKQSEAQQYRTVGFELHKENSPNGYANFLRRLRSAVSGPTRACNLNITQSNPPIDREYVYIRLQFSDTQWVVLGMAAKDMYIWGYVDNRPGFGPGQPPESNFLMDSPPEARQRLFPGSNRRITDYGGNYNSLQQRAQRNRDNVPLGLTSLDGALKSVYGKSTSQLNEGNAEARFFLTAIQMVAEAARFKYIERGISAPPANFRQNMIAFQNGWARISTLIHNAEGATPKCQAFPQPLRIGTLTYGNVNEIRNEIGIIKY
AAD10478.1	Q9Z4I7	Lacto-N-biosidase	Streptomyces sp	IPR025705;IPR015883;IPR017853;IPR029018;IPR015882;IPR035992;IPR000772;	PF00728;PF02838;PF14200;	2.80.10.50;3.30.379.10;3.20.20.80;	PS50231;		cd00161;	SSF51445;SSF55545;SSF50370;	GH20;	MDMRMARRRTIGAVVTALAAALLPWQSATAEGGSAAAAPPEVLPTLREWQGGQGEFTLTDRAGIVLDGVRDSRTAADARRFAGELNGKASVSQGRAARPGDIVLRQDPAQKGLLGAEGYRLTVGTRITVTAATSTGVFYGTRTVLQLLNDDGRAARGSATDVPAYRERGVGVCACYINISTQWFERLMKDMASQKLNQLWIEAKVKSDTDPASAFWGYYTKPQVRTLVAMARKYHIELVPEINSPGHMDTYLENHPELQLKDRDGVASPPRLDISRPEALAYYTSMVDEALKVWDSRYWHMGADEYMIGSSYPDYPQLQAAARAKFGASATPDDLFTDFINQVNAHVKADGRSLRIWNDGLAGKNAVVPLDRDITVEHWLSGGSIQQPSSLLAEGRPVM…
AAD30280.1	Q9UBG0	C-type mannose receptor 2 (C-type lectin domain family 13 member E) (Endocytic receptor 180) (Macrophage mannose receptor 2) (Urokinase-type plasminogen activator receptor-associated protein) (UPAR-associated protein) (Urokinase receptor-associated protein) (CD antigen CD280)	Homo sapiens (Human)	IPR001304;IPR016186;IPR018378;IPR033989;IPR016187;IPR000562;IPR036943;IPR013806;IPR035992;IPR000772;	PF00040;PF00059;	2.80.10.50;2.10.10.10;3.10.100.10;	PS00615;PS50041;PS00023;PS51092;PS50231;	SM00034;SM00059;SM00458;	cd03590;cd00062;cd00161;	SSF56436;SSF57440;SSF50370;		MGPGRPAPAPWPRHLLRCVLLLGCLHLGRPGAPGDAALPEPNVFLIFSHGLQGCLEAQGGQVRVTPACNTSLPAQRWKWVSRNRLFNLGTMQCLGTGWPGTNTTASLGMYECDREALNLRWHCRTLGDQLSLLLGARTSNISKPGTLERGDQTRSGQWRIYGSEEDLCALPYHEVYTIQGNSHGKPCTIPFKYDNQWFHGCTSTGREDGHLWCATTQDYGKDERWGFCPIKSNDCETFWDKDQLTDSCYQFNFQSTLSWREAWASCEQQGADLLSITEIHEQTYINGLLTGYSSTLWIGLNDLDTSGGWQWSDNSPLKYLNWESDQPDNPSEENCGVIRTESSGGWQNRDCSIALPYVCKKKPNATAEPTPPDRWANVKVECEPSWQPFQGHCYRLQAE…
AAD31066.1	Q9SAE6	F3F19.15	Arabidopsis thaliana (Mouse-ear cress)	IPR001547;IPR017853;IPR035992;IPR000772;	PF00150;	2.80.10.50;3.20.20.80;		SM00458;	cd00161;	SSF51445;SSF50370;	GH5;	MSYPLSTSSRWIVDENGLRVKLVCANWPSHLQPVVAEGLSKQPVDAVAKKIVEMGFNCVRLTWPLDLMTNETLANNVTVRQSFQSLGLNDDIVGFQTNNPSIIDLPLIEAYKTVVTTLGNNDVMVILDNHLTKPGWCCANDDGNGFFGDQFFDPTVWVAALKKMAATFNGVSNVVGMSLRNELRGPKQNVNDWFKYMQQGAEAVHSANNKVLVILSGLSFDADLSFVRSRPVKLSFTGKLVFELHWYSFSDGNSWAANNPNDICGRVLNRIGNGGGYLLNQGFPLFLSEFGIDERGVNTNDNRYFGCLTGWAAENDVDWSLWALTGSYYLRQGKVGMNEYYGVLDSDWISVRNSSFLQKISFLQSPLQGPGPRTDAYNLVFHPLTGLCIVRSLDDPKML…
AAD32679.1	Q9XFF8	rRNA N-glycosylase (EC 3.2.2.22)	Phytolacca insularis	IPR036041;IPR017989;IPR001574;IPR017988;IPR016138;IPR016139;	PF00161;	3.40.420.10;4.10.470.10;	PS00275;			SSF56371;		MKMMVVLVMTITAWLIFAPASTWAASPNPITFEVGNATINKYATFMKSLRDQAKDPNLQCYGIPMLPNTSLTPKYLLVALQDSSLKTITLMLKRNNLYVMGYADTYNNKCRYHIFKDISNTTERNDVMTTLCPNMSSRVGKNISYDSSYPALEKKVGRSRSKVQLGIQILNSDIGKIYGVDTVNEKTEAEFLLVAIQMVPEATRFKYIENQVKTNFNRAFYPNAKVLNLEETWGKISTAIHDAKNGALTKPLELINEDGTKWIVLRVDEIKPDVGLLNYVDGTCQTTYQSDMFPQRIMSTYYNYIVNLGDQFEGF
AAD45823.1	Q7Z4T8	Inactive polypeptide N-acetylgalactosaminyltransferase-like protein 5 (Polypeptide GalNAc transferase 15) (GalNAc-T15) (pp-GaNTase 15) (Protein-UDP acetylgalactosaminyltransferase 15) (UDP-GalNAc:polypeptide N-acetylgalactosaminyltransferase 15)	Homo sapiens (Human)	IPR045885;IPR001173;IPR029044;	PF00535;				cd02510;	SSF53448;	GT27;	MRNAIIQGLFYGSLTFGIWTALLFIYLHHNHVSSWQKKSQEPLSAWSPGKKVHQQIIYGSEQIPKPHVIVKRTDEDKAKSMLGTDFNHTNPELHKELLKYGFNVIISRSLGIEREVPDTRSKMCLQKHYPARLPTASIVICFYNEECNALFQTMSSVTNLTPHYFLEEIILVDDMSKVDDLKEKLDYHLETFRGKVKIIRNKKREGLIRARLIGASHASGDVLVFLDSHCEVNRVWLEPLLHAIAKDPKMVVCPLIDVIDDRTLEYKPSPLVRGTFDWNLQFKWDNVFSYEMDGPEGSTKPIRSPAMSGGIFAIRRHYFNEIGQYDKDMDFWGRENLELSLRIWMCGGQLFIIPCSRVGHISKKQTGKPSTIISAMTHNYLRLVHVWLDEYKEQFFLRK…
AAF08828.1	Q9RML0	Hemolysin	Vibrio cholerae	IPR032496;IPR022220;IPR043080;IPR044883;IPR036404;IPR016183;IPR036435;IPR035992;IPR000772;	PF16458;PF12563;PF07968;	3.30.110.130;2.100.10.30;2.70.240.20;6.20.40.20;	PS50231;	SM00458;	cd00161;	SSF56959;SSF50370;		MPKLNRCAIAIFTILSAISSPTLLANINEPSGEAADIISQVADSHAIKYYNAADWQAEDNALPSLAELRDLVINQQKRVLVDFSQISDAEGQAEMQAQFRKAYGVGFANQFIVITEHKGELLFTPFDQAEEVDPQLLEAPRTARLLARSGFASPAPANSETNTLPHVAFYISVNRAISDEECTFNNSWLWKNEKGSRPFCKDANISLIYRVNLERSLQYGIVGSATPDAKIVRISLDDDSTGAGIHLNDQLGYRQFGASYTTLDAYFREWSTDAIAQDYRFVFNASNNKAQILKTFPVDNINEKFERKEVSGFELGVTGGVEVSGDGPKAKLEARASYTQSRWLTYNTQDYRIERNAKNAQAVSFTWNRQQYATAESLLNRSTDALWVNTYPVDVNRIS…
AAF19157.1	Q9RFY6	Cytolethal distending toxin subunit A (CDT A)	Helicobacter hepaticus (strain ATCC 51449 / 3B1)	IPR015957;IPR003558;IPR035992;IPR000772;	PF03498;	2.80.10.50;	PS51257;PS50231;		cd00161;	SSF50370;		MRLLFFLLITLLFAACSSTPKVHQPKHSSKTEKDLGIGLSPTPPPNERIPGEKSRAMLMEMEGREIPVRIPDANASKIDKNVSNPISIMSSSGGLLTLWALKPRNWVWGYTPIDSFEFGRAKFWRIISFSNGQVIIKNMQEGTCLQAYGNGVIHDICDSKNQAQLWNLNFFDNQAIQIQSVSAKTCLQTPTVRTTTYYSIYLTKCATSSNLDQQWYITPVALEPEPIFFIK
AAF63490.1	Q9NYL2	Mitogen-activated protein kinase kinase kinase 20 (EC 2.7.11.25) (Human cervical cancer suppressor gene 4 protein) (HCCS-4) (Leucine zipper- and sterile alpha motif-containing kinase) (MLK-like mitogen-activated protein triple kinase) (Mitogen-activated protein kinase kinase kinase MLT) (Mixed lineage kinase 7) (Mixed lineage kinase-related kinase) (MLK-related kinase) (MRK) (Sterile alpha motif-…	Homo sapiens (Human)	IPR011009;IPR000719;IPR001660;IPR013761;IPR001245;IPR008271;	PF07714;PF00536;	1.10.150.50;1.10.510.10;	PS50011;PS00108;PS50105;	SM00220;SM00454;		SSF56112;SSF47769;		MSSLGASFVQIKFDDLQFFENCGGGSFGSVYRAKWISQDKEVAVKKLLKIEKEAEILSVLSHRNIIQFYGVILEPPNYGIVTEYASLGSLYDYINSNRSEEMDMDHIMTWATDVAKGMHYLHMEAPVKVIHRDLKSRNVVIAADGVLKICDFGASRFHNHTTHMSLVGTFPWMAPEVIQSLPVSETCDTYSYGVVLWEMLTREVPFKGLEGLQVAWLVVEKNERLTIPSSCPRSFAELLHQCWEADAKKRPSFKQIISILESMSNDTSLPDKCNSFLHNKAEWRCEIEATLERLKKLERDLSFKEQELKERERRLKMWEQKLTEQSNTPLLPSFEIGAWTEDDVYCWVQQLVRKGDSSAEMSVYASLFKENNITGKRLLLLEEEDLKDMGIVSKGHIIH…
AAG01033.1	Q9FD43	rRNA N-glycosylase (EC 3.2.2.22)	Escherichia coli	IPR036041;IPR001574;IPR017988;IPR016138;IPR016139;IPR016331;	PF00161;	3.40.420.10;4.10.470.10;	PS00275;			SSF56371;		MKRILFKWVLCLLLGFSSVSYSREFTIDFSTQQSYVSSLNSIRTEISTPLEHISQGTTSVSVINHTPPGSYFAVDIRGLDVYQARFDHLRLIIEQNNLYVAGFVNTATNTFYRFSDFTHISVPGVTTVSMTTDSSYTTLQRVAALERSGMQISRHSLVSSYLALMEFSGNTMTRDASRAVLRFVTVTAEALRFRQIQREFRQALSETAPVYTMTPGDVDLTLNWGRISNVLPEYRGEDGVRVGRISFNNISAILGTVAVILNCHHQGARSVRAVNEDSQPECQITGDRPVIKINNTLWESNTAAAFLNRKSQFLYTTGK
AAG09114.1	Q9F280	Cytolethal distending toxin C	Aggregatibacter actinomycetemcomitans (Actinobacillus actinomycetemcomitans) (Haemophilus actinomycetemcomitans)	IPR003558;IPR035992;	PF03498;	2.80.10.50;				SSF50370;		MKKYLLSFLLSMILTLTSHAESNPDPTTYPDVELSPPPRISLRSLLTAQPIKNDHYDSHNYLSTHWELIDYKGKEYEKLRDGGTLVQFKVVGAAKCFAFPGEGTTDCKDIDHTVFNLIPTNTGAFLIKDALLGFCMTSHDFDDLRLEPCGISVSGRTFSLAYQWGILPPFGSSKILRPPVGRNQGS
AAG23694.1	Q9F655	rRNA N-glycosylase (EC 3.2.2.22)	Escherichia coli	IPR036041;IPR001574;IPR017988;IPR016138;IPR016139;IPR016331;	PF00161;	3.40.420.10;4.10.470.10;	PS00275;			SSF56371;		MKCILLKWVLCLLLGFSSVSYSREFTIDFSTQQSYVSSLNSIRTEISTPLEHISQGTTSVSVINHTPPGSYFAVDIRGLDVYQARFDHLRLIIEQNNLYVAGFVNTATNTFYRFSDFAHISVPGVTTVSMTTDSSYTTLQRVAALERSGMQISRHSLVSSYLALMEFSGNAMTRDASRAVLRFVTVTAEALRFRQIQREFRLALSETAPVYTMTPEEVDLTLNWGRISNVLPEFRGEGGVRVGRISFNNISAILGTVAVILNCHHQGARSVRSVNEEIQPECQITGDRPVIRLNNTLWESNTAAAFLNRRAHSLNTSGE
AAG41672.1	Q939S9	Insecticidal crystal protein Cry35Ab1 (44 kDa insecticidal crystal protein)	Bacillus thuringiensis	IPR035992;IPR000772;IPR008872;	PF05431;	2.80.10.50;1.10.10.60;	PS50231;		cd00161;	SSF50370;		MLDTNKVYEISNHANGLYAATYLSLDDSGVSLMNKNDDDIDDYNLKWFLFPIDDDQYIITSYAANNCKVWNVNNDKINVSTYSSTNSIQKWQIKANGSSYVIQSDNGKVLTAGTGQALGLIRLTDESSNNPNQQWNLTSVQTIQLPQKPIIDTKLKDYPKYSPTGNIDNGTSPQLMGWTLVPCIMVNDPNIDKNTQIKTTPYYILKKYQYWQRAVGSNVALRPHEKKSYTYEWGTEIDQKTTIINTLGFQINIDSGMKFDIPEVGGGTDEIKTQLNEELKIEYSHETKIMEKYQEQSEIDNPTDQSMNSIGFLTITSLELYRYNGSEIRIMQIQTSDNDTYNVTSYPNHQQALLLLTNHSYEEVEEITNIPKSTLKKLKKYYF
AAG50117.1	Q939R5	43.8 kDa insecticidal crystal protein	Bacillus thuringiensis	IPR035992;IPR000772;IPR008872;	PF05431;	2.80.10.50;1.10.10.60;	PS50231;		cd00161;	SSF50370;		MLDTNKIYEISNYANGLHAATYLSLDDSGVSLMNKNDDDIDDYNLRWFLFPIDDNQYIITSYAANNCKVWNVNNDKINVSTYSSTNSIQKWQIKANASSYVIQSNNGKVLTAGTGQSLGLIRLTDESPDNPNQQWNLTPVQTIQLPPKPTIDTKLKDYPKYSQTGNIDKGTPPQLMGWTLIPCIMVNDPNIDKNTQIKTTPYYILKKYQYWQQAVGSNVALRPHEKKSYAYEWGTEIDQKTTIINTLGFQINIDSGMKFDIPEVGGGTDEIKTQLNEELKIEYSRETKIMEKYQEQSEIDNPTDQSMNSIGFLTITSLELYRYNGSEISVMKIQTSDNDTYNVTSYPDHQQALLLLTNHSYEEVEEITNIPKISLKKLKKYYF
AAG50342.1	Q939R4	43.8 kDa insecticidal crystal protein (44 kDa component of binary insecticidal crystal protein)	Bacillus thuringiensis	IPR035992;IPR000772;IPR008872;	PF05431;	2.80.10.50;1.10.10.60;	PS50231;		cd00161;	SSF50370;		MLDTNKVYEISNLANGLYTSTYLSLDDSGVSLMSKKDEDIDDYNLKWFLFPIDNNQYIITSYGANNCKVWNVKNDKINVSTYSSTNSVQKWQIKAKDSSYIIQSDNGKVLTAGVGQSLGIVRLTDEFPENSNQQWNLTPVQTIQLPQKPKIDEKLKDHPEYSETGNINPKTTPQLMGWTLVPCIMVNDSKIDKNTQIKTTPYYIFKKYKYWNLAKGSNVSLLPHQKRSYDYEWGTEKNQKTTIINTVGLQINIDSGMKFEVPEVGGGTEDIKTQLTEELKVEYSTETKIMTKYQEHSEIDNPTNQPMNSIGLLIYTSLELYRYNGTEIKIMDIETSDHDTYTLTSYPNHKEALLLLTNHSYEEVEEITKIPKHTLIKLKKHYFKK
AAH48780.1	Q62028	Secretory phospholipase A2 receptor (PLA2-R) (PLA2R) (180 kDa secretory phospholipase A2 receptor) (M-type receptor) [Cleaved into: Soluble secretory phospholipase A2 receptor (Soluble PLA2-R) (Soluble PLA2R)]	Mus musculus (Mouse)	IPR001304;IPR016186;IPR018378;IPR016187;IPR000562;IPR036943;IPR035992;IPR000772;	PF00040;PF00059;	2.80.10.50;2.10.10.10;3.10.100.10;	PS00615;PS50041;PS00023;PS51092;PS50231;	SM00034;SM00059;SM00458;	cd00062;cd00161;	SSF56436;SSF50370;		MVQWLAMLQLLWLQQLLLLGIHQGIAQDLTHIQEPSLEWRDKGIFIIQSESLKTCIQAGKSVLTLENCKQPNEHMLWKWVSDDHLFNVGGSGCLGLNISALEQPLKLYECDSTLISLRWHCDRKMIEGPLQYKVQVKSDNTVVARKQIHRWIAYTSSGGDICEHPSRDLYTLKGNAHGMPCVFPFQFKGHWHHDCIREGQKEHLLWCATTSRYEEDEKWGFCPDPTSMKVFCDATWQRNGSSRICYQFNLLSSLSWNQAHSSCLMQGGALLSIADEDEEDFIRKHLSKVVKEVWIGLNQLDEKAGWQWSDGTPLSYLNWSQEITPGPFVEHHCGTLEVVSAAWRSRDCESTLPYICKRDLNHTAQGILEKDSWKYHATHCDPDWTPFNRKCYKLKKDRK…
AAH49554.1	Q9D4M9	Inactive polypeptide N-acetylgalactosaminyltransferase-like protein 5 (Polypeptide GalNAc transferase 15) (GalNAc-T15) (pp-GaNTase 15) (Protein-UDP acetylgalactosaminyltransferase 15) (UDP-GalNAc:polypeptide N-acetylgalactosaminyltransferase 15)	Mus musculus (Mouse)	IPR045885;IPR001173;IPR029044;	PF00535;				cd02510;	SSF53448;	GT27;	MKSVIIQGLFCGFLAIGLWASMLLLFLHLEQEDMLENEKEELLKKRSLGKNAHQQTRHSEDVTHDEVNFSDPELIQGLRRYGLNAIMSRRLGIEREVPDSRDKICQQKHYPFNLPTASIIICFYNEEFNTLLRAVSSVVNLSPQHLLEEIILVDDMSEFDDLKDKLDYYLEIFRGKVKLIRNKKREGLIRSKMIGASRASGDILVFLDSHCEVNRVWLEPLLHAIAKDHKMVVCPIIDVINELTLDYMAAPIVRGAFDWNLNLRWDNVFAYELDGPEGPSTPIRSPAMTGGIFAINRHYFNELGQYDNGMDICGGENVELSLRIWMCGGQLFILPCSRVGYNSKALSQHRRANQSALSRNLLRVVHVWLDEYKGNFFLQRPSLTYVSCGNISERVELRK…
AAH51329.1	Q86VA4	PTPRB protein	Homo sapiens (Human)	IPR003961;IPR036116;IPR013783;IPR035992;IPR000772;	PF00041;	2.80.10.50;2.60.40.10;	PS50853;PS50231;	SM00060;	cd00063;cd00161;	SSF49265;SSF50370;		MEAEFYMVILTCLIFRNSEGFQIVHVQKQQCLFKNEKVVVGSCNRTIQNQQWMWTEDEKLLHVKSALCLAISNSSRGPSRSAILDRCSQAPRWTCYDQEGFLEVENASLFLQKQGSRVVVKKARKYLHSWMKIDVNKEGKLVNESLCLQKAGLGAEVSVRSTRNTAPPQILTTFNAVPDGLVFLIRNTTEAFIRNAAENYSQNSSERQHPNLHMTGITDTSWVLSTTQPFSSTTEETGLAEPERCNFTLAESKASSHSVSIQWRILGSPCNFSLIYSSDTLGAALCPTFRIDNTTYGCNLQDLQAGTIYNFKIISLDEERTVVLQTDPLPPARFGVSKEKTTSTSLHVWWTPSSGKVTSYEVQLFDENNQKIQGVQIQESTSWNEYTFFNLTAGSKYNI…
AAI00142.1	Q6MG49	Large proline-rich protein BAG6 (BCL2-associated athanogene 6) (HLA-B-associated transcript 3)	Rattus norvegicus (Rat)	IPR021925;IPR000626;IPR029071;IPR019954;	PF12057;PF00240;		PS00299;PS50053;	SM00213;		SSF101447;SSF54236;		MEPSDSTSTAMEEPDSLEVLVKTLDSQTRTFIVGAQMNVKEFKEHIAASVSIPSEKQRLIYQGRVLQDDKKLQDYNVGGKVIHLVERAPPQTQLPSGASSGTGSASATHGGGPLPGTRGPGASGHDRNANSYVMVGTFNLPSDGSAVDVHINMEQAPIQSEPRVRLVMAQHMIRDIQTLLSRMECRGGTQAQASQPPPQTPTVASETVALNSQTSEPVESEAPPREPMESEEMEERPPTQTPELPPSGPAPAGPAPAPETNAPNHPSPAEHVEVLQELQRLQRRLQPFLQRYCEVLGAAATTDYNNNHEGREEDQRLINLVGESLRLLGNTFVALSDLRCNLACAPPRHLHVVRPMSHYTTPMVLQQAAIPIQINVGTTVTMTGNGARPPPAPGAEAAS…
AAI16643.1	Q14AX9	Mannose receptor, C type 2	Mus musculus (Mouse)	IPR001304;IPR016186;IPR018378;IPR033989;IPR016187;IPR000562;IPR036943;IPR013806;IPR035992;IPR000772;	PF00040;PF00059;	2.80.10.50;2.10.10.10;3.10.100.10;	PS00615;PS50041;PS00023;PS51092;PS50231;	SM00034;SM00059;SM00458;	cd03590;cd00062;cd00161;	SSF56436;SSF57440;SSF50370;		MVPIRPALAPWPRHLLRCVLLLGGLRLGHPADSAAALLEPDVFLIFSQGMQGCLEAQGVQVRVTPVCNASLPAQRWKWVSRNRLFNLGATQCLGTGWPVTNTTVSLGMYECDREALSLRWQCRTLGDQLSLLLGARASNASKPGTLERGDQTRSGHWNIYGSEEDLCARPYYEVYTIQGNSHGKPCTIPFKYDNQWFHGCTSTGREDGHLWCATTQDYGKDERWGFCPIKSNDCETFWDKDQLTDSCYQFNFQSTLSWREAWASCEQQGADLLSITEIHEQTYINGLLTGYSSTLWIGLNDLDTSGGWQWSDNSPLKYLNWESDQPDNPGEENCGVIRTESSGGWQNHDCSIALPYVCKKKPNATVEPIQPDRWTNVKVECDPSWQPFQGHCYRLQAEK…
AAI28648.1	A1A5G9	C-type mannose receptor 2 precursor (Mannose receptor C type 2) (Mrc2 protein)	Xenopus tropicalis (Western clawed frog) (Silurana tropicalis)	IPR001304;IPR016186;IPR018378;IPR033989;IPR016187;IPR000562;IPR036943;IPR035992;	PF00040;PF00059;	2.80.10.50;2.10.10.10;3.10.100.10;	PS00615;PS50041;PS00023;PS51092;PS50231;	SM00034;SM00059;	cd03590;cd00062;	SSF56436;SSF50370;		MHCCSRHLAAFHWICLLIQCCCLVFASDLQLTSPIGENAPFAIYSPEVGGCLAVRDSVVGLQWSCNDSSLDQQWLWVSRRRLFNLGSLQCLWVPSLSNGTSSTISVLPCDHENFHTIRRCEAQLEQLSNALFPQTTNTTSLQEPPAKSAIQWLINGTNRSICSAVFWDIYTIQGNSNGRPCAIPFKYDNQWFYSCTSTGREDGHLWCATTVDYGKDEKWGFCPVKSDDCEAFWDKDPLTQNCYQFNFQSALSWSEAWTSCRQQDAHLLSITEIHEQTYINGLLTGYTSTLWMGLNDLDTNGGWQWSNGSPLKYLNWESDQPSNSMEENCAVIRTESLGAWQNRVCGNALPYACKKSPGSSRRSLPIEPQEPDVAIDCDPGWQSFGTNCYRVNSEKKTWQ…
AAI40889.1	Q9NY28	Probable polypeptide N-acetylgalactosaminyltransferase 8 (EC 2.4.1.41) (Polypeptide GalNAc transferase 8) (GalNAc-T8) (pp-GaNTase 8) (Protein-UDP acetylgalactosaminyltransferase 8) (UDP-GalNAc:polypeptide N-acetylgalactosaminyltransferase 8)	Homo sapiens (Human)	IPR045885;IPR001173;IPR029044;IPR035992;IPR000772;	PF00535;PF00652;	2.80.10.50;	PS50231;	SM00458;	cd02510;cd00161;	SSF53448;SSF50370;	CBM13;GT27;	MMFWRKLPKALFIGLTLAIAVNLLLVFSSKGTLQNLFTGGLHRELPLHLNKRYGAVIKRLSHLEVELQDLKESMKLALRQQENVNSTLKRAKDEVRPLLKAMETKVNETKKHKTQMKLFPHSQLFRQWGEDLSEAQQKAAQDLFRKFGYNAYLSNQLPLNRTIPDTRDYRCLRKTYPSQLPSLSVILIFVNEALSIIQRAITSIINRTPSRLLKEIILVDDFSSNGELKVHLDEKIKLYNQKYPGLLKIIRHPERKGLAQARNTGWEAATADVVAILDAHIEVNVGWAEPILARIQEDRTVIVSPVFDNIRFDTFKLDKYELAVDGFNWELWCRYDALPQAWIDLHDVTAPVKSPSIMGILAANRHFLGEIGSLDGGMLIYGGENVELSLRVWQCGGKV…
AAI41339.1	Q2HZ94	Macrophage mannose receptor 1 (Mannose receptor, C type 1)	Mus musculus (Mouse)	IPR001304;IPR016186;IPR018378;IPR016187;IPR000562;IPR036943;IPR013806;IPR035992;IPR000772;	PF00040;PF00059;PF00652;	2.80.10.50;2.10.10.10;3.10.100.10;	PS00615;PS50041;PS00023;PS51092;PS50231;	SM00034;SM00059;SM00458;	cd00062;cd00161;	SSF56436;SSF57440;SSF50370;		MRLLLLLAFISVIPVSVQLLDARQFLIYNEDHKRCVDALSAISVQTATCNPEAESQKFRWVSDSQIMSVAFKLCLGVPSKTDWASVTLYACDSKSEYQKWECKNDTLFGIKGTELYFNYGNRQEKNIKLYKGSGLWSRWKVYGTTDDLCSRGYEAMYSLLGNANGAVCAFPFKFENKWYADCTSAGRSDGWLWCGTTTDYDKDKLFGFCPLHFEGSERLWNKDPLTGILYQINSKSALTWHQARASCKQQNADLLSVTEIHEQMYLTGLTSSLSSGLWIGLNSLSVRSGWQWAGGSPFRYLNWLPGSPSSEPGKSCVSLNPGKNAKWENLECVQKLGYICKKGNNTLNPFIIPSASDVPTGCPNQWWPYAGHCYRIHREEKKIQKYALQACRKEGGDLA…
AAI44632.1	B7ZML4	PLA2R1 protein	Homo sapiens (Human)	IPR001304;IPR016186;IPR018378;IPR016187;IPR000562;IPR036943;IPR035992;IPR000772;	PF00040;PF00059;	2.80.10.50;2.10.10.10;3.10.100.10;	PS00615;PS50041;PS00023;PS51092;PS50231;	SM00034;SM00059;SM00458;	cd00062;cd00161;	SSF56436;SSF50370;		MLLSPSLLLLLLLGAPRGCAEGVAAALTPERLLEWQDKGIFVIQSESLKKCIQAGKSVLTLENCKQANKHMLWKWVSNHGLFNIGGSGCLGLNFSAPEQPLSLYECDSTLVSLRWRCNRKMITGPLQYSVQVAHDNTVVASRKYIHKWISYGSGGGDICEYLHKDLHTIKGNTHGMPCMFPFQYNHQWHHECTREGREDDLLWCATTSRYERDEKWGFCPDPTSAEVGCDTIWEKDLNSHICYQFNLLSSLSWSEAHSSCQMQGGTLLSITDETEENFIREHMSSKTVEVWMGLNQLDEHAGWQWSDGTPLNYLNWSPEVNFEPFVEDHCGTFSSFMPSAWRSRDCESTLPYICKKYLNHIDHEIVEKDAWKYYATHCEPGWNPYNRNCYKLQKEEKTW…
AAI46839.1	B9EJA8	Mannose receptor, C type 1-like 1	Homo sapiens (Human)	IPR001304;IPR016186;IPR018378;IPR016187;IPR000562;IPR036943;IPR013806;IPR035992;IPR000772;	PF00040;PF00059;PF00652;	2.80.10.50;2.10.10.10;3.10.100.10;	PS00615;PS50041;PS00023;PS51092;PS50231;	SM00034;SM00059;SM00458;	cd00062;cd00161;	SSF56436;SSF57440;SSF50370;		MRLPLLLVFASVIPGAVLLLDTRQFLIYNEDHKRCVDAVSPSAVQTAACNQDAESQKFRWVSESQIMSVAFKLCLGVPSKTDWVAITLYACDSKSEFQKWECKNDTLLGIKGEDLFFNYGNRQEKNIMLYKGSGLWSRWKIYGTTDNLCSRGYEAMYTLLGNANGATCAFPFKFENKWYADCTSAGRSDGWLWCGTTTDYDTDKLFGYCPLKFEGSESLWNKDPLTSVSYQINSKSALTWHQARRSCQQQNAELLSITEIHEQTYLTGLTSSLTSGLWIGLNSLSFNSGWQWSDRSPFRYLNWLPGSPSAEPGKSCVSLNPGKNAKWENLECVQKLGYICKKGNTTLNSFVIPSESDVPTHCPSQWWPYAGHCYKIHRDEKKIQRDALTTCRKEGGDLA…
AAI48919.1	A6QNN5	LY75 protein	Bos taurus (Bovine)	IPR000562;IPR036943;IPR013806;IPR035992;IPR000772;	PF00040;	2.80.10.50;2.10.10.10;	PS00023;PS51092;PS50231;	SM00059;SM00458;	cd00062;cd00161;	SSF57440;SSF50370;		MRTRWATPRRAAELLMLLLPGFGLVEPSGHSGNDPFTIVNENTGKCITPLNDWIVVKDCDETKDMLWKWVSQHRLFHLQSQKCLGLDITKPTDSLRMFSCDSNAMLWWKCEHHSLYGAAQYQLALRDGHAIASTNSSDVWKKGGSEENLCAQPYHEIYTRDGNSFGRPCEFPFLVNGTWHHECIFDGDRSGPWCATTLNYEYDQQWGICLQPKVAVKIIGKRTRRLEVATNLIFRQLFLGRKLTFHVRIKELTY
AAI50739.1	B2RWW9	Absent in melanoma 1-like	Mus musculus (Mouse)	IPR001064;IPR011024;IPR035992;	PF00030;	2.80.10.50;2.60.20.10;	PS50915;PS50231;	SM00247;		SSF49695;SSF50370;		MEETAGSPARAEARVVSATLTWRQRPPVQEESRHRFHKVSLVSGTRMEAPQDVFEHSFRREEVNGFVKKEEETVNCQGSGEEPGSTNFQSHGPIFSKKYIPPPKEKRPTVRVQEAADWGDGGPQAPRTELPGMGSMARTELLVPLPGPREPSPHPHVGVASGGSRNREEWRVTRTVRTTTTTTVVGGHVDRRVSSSVSVGPSMSGETLPRGRNVTRTVRAVVVSPRAEGSPSRSQALEVLSNLMPAERIPPASRIPRLTMLTSRGSGPGGTVGTTLGQPLEISTTELKNSISALAPVGVPAVDRPAQNIDIPVAHPIRDQGGVSDARTEESSRLQGASSVLLPNQTSQSQVPASSSPKPQTCAASLTQSPEQPVVPAHLEAQSTPHVLPAVKEKFTGLS…
AAI68627.1	B5DED6	protein-tyrosine-phosphatase (EC 3.1.3.48)	Xenopus tropicalis (Western clawed frog) (Silurana tropicalis)	IPR003961;IPR036116;IPR007110;IPR013783;IPR029021;IPR000242;IPR041201;IPR035992;IPR016130;IPR003595;IPR000387;	PF00041;PF18861;PF00102;	2.80.10.50;2.60.40.10;3.90.190.10;	PS50853;PS50835;PS50231;PS00383;PS50056;PS50055;	SM00060;SM00194;SM00404;	cd00063;	SSF52799;SSF49265;SSF50370;		MTSRGQQWKWTENGKLQHMKSAMCLGISNSSAAHSRPALMLSCFKAPKWTCYENLLEVAETSLFLRKQGPRLVVRKGMKYPNTWRRIEVDDQGVATNWSLCTEPPTNSPSTIKPPTNRPSTTKPPTNRPSTTKPPTNRPSTTKPPTNRPSTTKPPTNRPSTTKPSTNRPSTAKSPTNRSSTTKSPTNRPSTTKPPTNRSSTAESPTNRSSTTKSPTNSTSTTMPLTKNPSITKPPTNHPSPTTNDVSNGTSRPLILMANSTELNSPNGTSWYVSDLSPTVATDVFLPTTTQLNENSIAENVEPVKCTINNTDVTVTSQSIYLEWTSPGSHCNFSLTCSSHNFWEITCNPIQKSNDSYECTLSGLEAGTVFDLRIVSLQDGEMKNLSLQTDPLPPSNFVV…
AAK21951.1	Q9ATB3	rRNA N-glycosylase (EC 3.2.2.22)	Phytolacca americana (American pokeweed) (Phytolacca decandra)	IPR036041;IPR017989;IPR001574;IPR017988;IPR016138;IPR016139;	PF00161;	3.40.420.10;4.10.470.10;	PS00275;			SSF56371;		VNTIIYNVGSTTISKYATFLNDLRNEAKDPSLKCYGIPMLPNTNTNPKYVLVELQGSNKKTITLMLRRNNLYVMGYSDPFEANKCRYHIFNDISGTERQDVETTLCPNANSRVSKNINFDSRYPTLESKAGVKSRSQVQLGIQILDSNIGKISGVMSFTEKTEAEFLLVAIQMVSEAARFKYIENQVKTNFNRAFNPNPKVLNLQETWGKISTAIHGAKNGVLPKPLELVDASGAKW
AAK52960.1	Q94KE4	rRNA N-glycosylase (EC 3.2.2.22)	Trichosanthes kirilowii (Chinese snake gourd) (Chinese cucumber)	IPR036041;IPR017989;IPR001574;IPR017988;IPR016138;IPR016139;	PF00161;	3.40.420.10;4.10.470.10;	PS00275;			SSF56371;		MIRFLVLSLLILTLFLTTPAVEGDVSFRLSGATSSSYGVFISNLRKALPNERKLYDIPLLRSSLPGSQRYALIHLTNYADETISVAIDVTNVYIMGYRAGDTSYFFNEASATEAAKYVFKDSMRKITLPYSGNYERLQTAAGKIRENIPLGLPALDSAITTLFYYNANSAASALMVLIQSTSEAARYKFIEQQIGKRVDKTFLPSLAIISLENSWSALSKQIQIASTNNGQFESPVVLINAQNQRVTITNVDAGVVTSNIALLLNRNNMAAMDDDVPMTQSFGCGSYAI
AAK64558.1	Q93LQ1	Crystal protein ET69	Bacillus thuringiensis	IPR035992;IPR008872;	PF05431;	2.80.10.50;				SSF50370;		MNVNHGMSCGCGCQQGKEEYNDYHVSNEYRDENPSTTCNSQQGNYEYEQSKETYNNDYQSYEYNQQNYNTCGRNQGTMEQESMQKDRNWENANYSGYDGCSPNQLNALNLPDESTRFQKITNVNTRDSHRVLDMMDVPSGTRLDTRVPPICSQTEFTNTVSNELVSTNHDTQFLIFYQTDDSSFIIGNRGNGRVLDVFPSNRNGYTIVSNVYSGSRNNQRFRMNKASNNQFSLQTIFKDRVNICGHIHNFNAIITATTLGENDSNALFQVQSSTNITLPTLPPRTTLEPPRALTNINDTGDSPAQAPRAVEGSVLIPAIAVNDVIPVAQRMQESPYYVLTYNTYWHRVISAILPGSGQTTRFDVNLPGPNQSTMVDVLDTAITADFRLQFVGSGRTNVF…
AAK64561.1	Q93LP9	44 kDa component of binary insecticidal crystal protein (Crystal protein ET39)	Bacillus thuringiensis	IPR035992;IPR000772;IPR008872;	PF05431;	2.80.10.50;1.10.10.60;	PS50231;		cd00161;	SSF50370;		MLDTNKVYEISNLANGLYTSTYLSLDDSGVSLMSKKDEDIDDYNLKWFLFPIDNNQYIITSYGANNCKVWNVKNDKINVSTYSSTNSVQKWQIKAKDSSYIIQSDNGKVLTAGVGESLGIVRLTDEFPENSNQQWNLTPVQTIQLPQKPKIDEKLKDHPEYSETGNINPKTTPQLMGWTLVPCIMVNDSGIDKNTQIKTTPYYIFKKYKYWNLAKGSNVSLLPHQKRSYDYEWGTEKNQKTSIINTVGLQINIDSGMKFEVPEVGGGTEDIKTQLTEELKVEYSTETKIMTKYQEHSEIDNPTNQPMNSIGLLIYTSLELYRYNGTEIKIMDIETSDHDTYTLTSYPNHKEALLLLTNHSYEEVEEITKIPKHTLIKLKKHYFKK
AAK64563.1	Q93LP7	44 kDa component of binary insecticidal crystal protein (Crystal protein ET71)	Bacillus thuringiensis	IPR035992;IPR000772;IPR008872;	PF05431;	2.80.10.50;1.10.10.60;	PS50231;		cd00161;	SSF50370;		MLDTNKVYEISNHANGLYAATYLSLDDSGVSLMNKNDDDIDDYNLKWFLFPIDDDQYIITSYAANNCKVWNVNNDKINVSTYSSTNSIQKWQIKANGSSYVIQSDNGKVLTAGTGQALGLIRLTDESSNNPNQQWNLTSVQTIQLPQKPIIDTKLKDYPKYSPTGNIDNGTSPQLMGWTLVPCIMVNDPNIDKNTQIKTTPYYILKKYQYWQRAVGSNVALRPHEKKSYTYEWGTEIDQKTTIINTLGFQINIDSGMKFDIPEVGGGTDEIKTQLNEELKIEYSRETKIMEKYQEQSEIDNPTDQPMNSIGFLTITSLELYRYNGSEIRIMQIQTSDNDTYNVTSYPDHQQALLLLTNHSYEEVEEITNIPKSTLKKLKKYYF
AAK64566.1	Q93LP4	44 kDa component of binary insecticidal crystal protein (Crystal protein ET76)	Bacillus thuringiensis	IPR035992;IPR000772;IPR008872;	PF05431;	2.80.10.50;1.10.10.60;	PS50231;		cd00161;	SSF50370;		MIETNKIYEISNKANGLYATTYLSFDNSGVSLLNKNESDINDYNLKWFLFPIDNNQYIITSYGVNKNKVWTANGNKINVTTYSAENSAQQWQIRNSSSGYIIENNNGKILTAGTGQSLGLLYLTDEIPEDSNQQWNLTSIQTISLPSQPIIDTTLVDYPKYSTTGSINYNGTALQLMGWTLIPCIMVYDKTIASTHTQITTTPYYILKKYQRWVLATGSGLSVPAHVKSTFEYEWGTDTDQKTSVINTLGFQINTDTKLKATVPEVGGGTTDIRTQITEELKVEYSSENKEMRKYKQSFDVDNLNYDEALNAVGFIVETSFELYRMNGNVLITSIKTTNKDTYNTVTYPNHKEVLLLLTNHSYEEVTALTGISKERLQNLKNNWKKR
AAK66972.1	Q93EY5	rRNA N-glycosylase (EC 3.2.2.22)	Escherichia coli	IPR036041;IPR001574;IPR017988;IPR016138;IPR016139;IPR016331;	PF00161;	3.40.420.10;4.10.470.10;	PS00275;			SSF56371;		MKCILLKWVLCLLLGFSSVSYSREFTIDFSTQQSYVSSLNSIRTEISTPLEHISQGTTSVSVINHTPPGSYFAVDIRGLDVYQARFDHLRLIIEQNNLYVAGFVNTATNTFYRFSDFTHISVPGVTTVSMTTDSSYTTLQRVAALERSGMQISRHSLVSSYLALMEFSGNTMTRDASRAVLRFVTVTAEALRFRQIQREFRQALSETAPVYTMTPGDVDLTLNWRRISNVLPEYRGEDGVRVGRISFNNISAILGTVAVILNCHHQGARSVRAVNEESQPECQITGDRPVIKINNTLWESNTAAAFLNRKSQSLYTTGE
AAK82460.1	Q94BW3	Ribosome-inactivating protein [Cleaved into: Ribosome-inactivating protein chain A (rRNA N-glycosidase) (EC 3.2.2.22); Ribosome-inactivating protein chain B]	Cinnamomum camphora (Camphor tree) (Laurus camphora)	IPR036041;IPR017989;IPR001574;IPR016138;IPR016139;IPR035992;IPR000772;	PF00652;PF00161;	2.80.10.50;3.40.420.10;4.10.470.10;	PS50231;	SM00458;	cd00161;	SSF56371;SSF50370;		MSPQGILHLPYLQLLILLPSSPFMVVEPHTLNYQTVTFTTKNATKTSYTQFIEALRAQLASGEEPHGIPVMRERSTVPDSKRFILVELSNWAADSPVTLAVDVTNAYVVAYRTGSQSFFLREDNPDPAIENLLPDTKRYTFPFSGSYTDLERVAGERREEILLGMDPLENAISALWISNLNQQRALARSLIVVIQMVAEAVRFRFIEYRVRESITRAEMFRPDPAMLSLENKWSALSNAVQQSNQGGVFSSPVELRSISNKPVYVGSVSDRVISGLAIMLFICRSTDRASSDQFIDHLLMIRPILADVADVATDADNDDTCADPEPTVRISGRNGLCVDVRDGKYNNGNPIQLWPCKQNSDVNQLWTLRRDGTIRSNGKCLTTNGYSAGDYVMIYDCRT…
AAL03951.1	Q8VPE7	Cytolysin	Vibrio vulnificus	IPR035992;IPR000772;	PF00652;	2.70.240.20;	PS50231;	SM00458;	cd00161;	SSF50370;		GWVFDKTKFNPISYSNFKPNYDVLYEAPVSETGVTDFEMGVKLNYRARFGTVLPSALFSVYGSAGSSTNSSTVKQRIRIDWNHPLFEAEAHVTLQSLSNNDLCLDVYGENGDKTVAGGSVNGWSCHGSWNQVWGLDKEERYRSRVASDRCLTVNADKTLTVEQCGANLAQKWYWEGDKLISRYVDGS
AAL34334.1	Q53X19	rRNA N-glycosylase (EC 3.2.2.22)	Bryonia dioica (Red bryony) (Bryonia cretica subsp. dioica)	IPR036041;IPR017989;IPR001574;IPR017988;IPR016138;IPR016139;	PF00161;	3.40.420.10;4.10.470.10;	PS00275;			SSF56371;		MIKLLVLWLLILTIFLKSPTVEGDVSFRLSGATTTSYGVFIKNLREALPYERKVYNIPLLRSSISGSGRYTLLHLTNYADETISVAVDVTNVYIMGYLAGDVSYFFNEASATEAAKFVFKDAKKKVTLPYSGNYERLQTAAGKIRENIPLGLPALDSAITTLYYYTASSAASALLVLIQSTAESARYKFIEQQIGKRVDKTFLPSLATISLENNWSALSKQIQIASTNNGQFESPVVLIDGNNQRVSITNASARVVTSNIALLLNRNNIAAIGEDISMTLIGFEHGLYGI
AAL35962.1	Q8W4U4	rRNA N-glycosylase (EC 3.2.2.22)	Bougainvillea spectabilis	IPR036041;IPR017989;IPR001574;IPR017988;IPR016138;IPR016139;	PF00161;	3.40.420.10;4.10.470.10;	PS00275;			SSF56371;		MGWWAIIVEPMLVMPSIVNKETTSLGYNTVSFNLGEAYEYPTFIQDLRNELAKGTPVCQLPVTLQTIADDKRFVLVDITTTSKKTVKVAIDVTDVYVVGYQDKWDGKDRAVFLDKVPTVATSKLFPGVTNRVTLTFDGSYQKLVNAAKVDRKDLELGVYKLEFSIEAIHGKTINGQEIAKFFLIVIQMVSEAARFKYIETEVVDRGLYGSFKPNFKVLNLENNWGDISDAIHKSSPQCTTINPALQLISPSNDPWVVNKVSQISPDMGILKFKSSKLTQFATMIRSAIVEDLDGDELEILEPNIA
AAL47856.2	Q8SAG0	rRNA N-glycosylase (EC 3.2.2.22) (rRNA N-glycosidase)	Benincasa hispida (Wax gourd) (Cucurbita hispida)	IPR036041;IPR017989;IPR001574;IPR017988;IPR016138;IPR016139;	PF00161;	3.40.420.10;4.10.470.10;	PS00275;			SSF56371;		VTNVYVMGYLVNSTSYFFDETDAQTASKYVFQNTKMITLPYSSNYQKLQNAARKDRDSIPLGFKALDSAISTLYYYDAKAAPAAFLVLIQSTAEASRFKYIEQLIIDGISENKLPSLAAISLENEWSLLSKQIQMA
AAL55093.1	Q8W2E8	Ribosome-inactivating protein IRAr	Iris hollandica (Dutch iris) (Iris tingitana x Iris xiphium)	IPR036041;IPR017989;IPR001574;IPR017988;IPR016138;IPR016139;IPR035992;IPR000772;	PF00652;PF00161;	2.80.10.50;3.40.420.10;4.10.470.10;	PS50231;PS00275;	SM00458;	cd00161;	SSF56371;SSF50370;		WAAIVGPAILVCSSSLLVTRDGHKYLNYDKVEFHITGCTKDTYSAFIQSLRTHLSSGTSEYGIPLMRAQNPSSSQQLLLVEIFGWDNEPITLVVNLVNAYVIAYQAQNRYYLLHDTPDNPQLYGSNPHRLSFDGSYPALQRVAAENRENIELGINELGSAILVLHQWSPPTVERSVARSLIVLIQMVSEVARFRAIETRVRRNIIQVGDYRSFRPGAGMLDLETNWEPLSERVQESNEGVFANRLTLQTSNFETIDIYNAQTARQVCGLALLLFACKARQSLQALLPPHDSPVLPTLLDLNVVRSMLDIVEDDTCPLSEPTMRISGRDGYCMDVKDGLYHNGNPVTLSSCKQNNDVNQFWTFKSDGTIQSNGKCLTAYGYNAGAYVMIYDCSSAVMGAT…
AAL55094.1	Q8W2E7	Ribosome-inactivating protein [Cleaved into: Ribosome-inactivating protein chain A (rRNA N-glycosidase) (EC 3.2.2.22); Ribosome-inactivating protein chain B]	Iris hollandica (Dutch iris) (Iris tingitana x Iris xiphium)	IPR036041;IPR017989;IPR001574;IPR017988;IPR016138;IPR016139;IPR035992;IPR000772;	PF00652;PF00161;	2.80.10.50;3.40.420.10;4.10.470.10;	PS50231;PS00275;	SM00458;	cd00161;	SSF56371;SSF50370;		MHKKVNIKACLVSAIIWIWWAAIVGPAILVCSSSLSVTRGGHKNLPYKKVEFHITGCTKDTYSAFIQSLRTHLSSGTSEYGIPLMRAQNPSSSQELLLVEIFGWDNEPVTLVLNLVNAYVIAYQAQGHYYLLHDTPDNPQLYGSDAHRLSFDGSYPALQHVAGEYRENIDLGINELGSAILVLHQWSPPTVERTVARSFIVLIQMVSEAARFRAIETRVRRNIIQVGDYRSFRPGAGMLDLETNWGTLSERVQESNEGVFANRLTLQTTNFETIHIYNAQTARQVCGLALLLFACKARQSLQALLPPHDSPVLPTLLDLNVVRSMLDIVEDDTCPVSEPTMRISGRDGYCMDVKDGLYHNGNPVTLSSCKQNNDVNQFWTFKSDGTIQSNGKCLTAYGY…
AAL58089.1	Q8VYU0	rRNA N-glycosylase (EC 3.2.2.22)	Jatropha curcas (Barbados nut)	IPR036041;IPR017989;IPR001574;IPR017988;IPR016138;IPR016139;	PF00161;	3.40.420.10;4.10.470.10;	PS00275;			SSF56371;		MKGGKMNLSIMVAAWFCWSCIIFGWASAREIVCPFSSNQNYKAGSTPTLTITYDAAADKKNYAQFIKDLREAFGFSYSSHEIPVLRATVAPNQKFIVAKVINVANLEVSLGLNVVNAYLVGYKVGGTSYFFNDPESLADAKTYLFTDTKQQTLSFTGSYADFLSRANVHREDVDLGVQALDNYIYTLEKSSKPADIAKPLVGFIEMVPEAARFKYIEKKVLSQISKTLRPGGDIISLENNWGDLSYQIQKCVNGVFLKPVQLQRENYTNILVNNVTQVAGVMGVLLNAVNYKV
AAL82822.2	Q5F0I3	Ribosome-inactivating protein gynostemmin (EC 3.2.2.22) (rRNA N-glycosidase)	Gynostemma pentaphyllum (Jiaogulan) (Sweet tea vine)	IPR036041;IPR017989;IPR001574;IPR017988;IPR016138;IPR016139;	PF00161;	3.40.420.10;4.10.470.10;	PS00275;			SSF56371;		MRVARFCTVVAILLYFGFHIAECDINFSLAGADGQTYNTFIAKLRQELSIGTQKVANITVLKHHVSSNTQRFLSINLFNYNGDKITLGIDVFDVYVVGFLTGTNSYIFKEAPDLAYNKSLLFPGSVRENLSYTGGYDDLERRGAGREDIPLGLLPLDTAITNLFRRDSTSFRRSFIVIIQMVSEAARFKIIEAKIAKNLYGENTFKPDQAIISLENNWGALSKQIQKAQDRGGVFPNLVTLTTSSGKPLIIRNDSDPLVQNGIALLKYMSERSVEYSITDDTVNESNGAFLEIMEIHDLM
AAL86503.1	A3C3D0	Ricin B-type lectin domain-containing protein	Oryza sativa subsp. japonica (Rice)									MAKIEGTMRTTGSAGWRQEIEAAQDQCSVELDGWSMVLVEVAANRELNVGAGRATSSMASCGSLNPTQRFEITFHGGELDLT
AAM09531.1	Q8T5Z6	LCCL domain-containing protein CCP2	Plasmodium berghei	IPR000421;IPR008979;IPR004043;IPR036609;IPR035992;IPR000772;	PF00754;PF03815;	2.80.10.50;2.60.120.260;2.170.130.20;	PS50022;PS50820;PS50231;	SM00603;	cd00161;	SSF49785;SSF69848;SSF50370;		MLKLFFNYVIAIFMLHFLYVNGENDISNTFFKFDSCEAYSTFPNIGDNGLPQYGADNALTRGSGYWCSEGKHNPNDVISWIGHLKNVRSLNGVIIHWAYSPGEVSIMASYDGNDPYEEVVPYQAIESRAGNIIQNIIFNHVIRAKSIKINMRHPVHEYFGINFVNVLGSRDPTLRIQGGMSSLTQDLCLQINETNDVVLGGCINSMSYLDGRDLWKLNSSNQIYNPINNLCMSLKNNMIANGGELIMEDCNSSLEHNDGRSSWQLLPNNQLKILRDGNFCLTQDGSKSGSIDIALHKQATSSLSRKDQKYSPEKAIDGNLDTFWLSEPFDIETVPDAVYFDINLGGKYKLEKSIIYWKYPATKYSIFLSNDGENYKEISSNLANFLRSTINDLHITEAQ…
AAM19348.1	Q8S2R5	rRNA N-glycosylase (EC 3.2.2.22) (rRNA N-glycosidase)	Cucurbita moschata (Winter crookneck squash) (Cucurbita pepo var. moschata)	IPR036041;IPR017989;IPR001574;IPR017988;IPR016138;IPR016139;	PF00161;	3.40.420.10;4.10.470.10;	PS00275;			SSF56371;		VTNVYVMGYLVNTTSYFFNEPAAQLASEFVFQGTKHILLPYSGNYQKLQIAADKDRDSIPLGFLALDAAISALYHYDTKAAPAAFLVLIQTTAEASRFKYIEKQIIDRIGRNEVPSLAAISLENEWSLLSKQILFA
AAM22782.1	Q8LPV7	rRNA N-glycosylase (EC 3.2.2.22) (rRNA N-glycosidase)	Trichosanthes kirilowii (Chinese snake gourd) (Chinese cucumber)	IPR036041;IPR017989;IPR001574;IPR017988;IPR016138;IPR016139;	PF00161;	3.40.420.10;4.10.470.10;	PS00275;			SSF56371;		MIRFLVLSLLILTLFLTAPAVEGDVSFRLSGATSSSYGVFISNLRKALPYEKKLYDIPLLRSSLSGSQRYALIYLTNYADETISVAIDVTNVYIMGYRAGDISYFFNEASATEAAKYVFKDAKRKVTLPYSGNYERLQIAAGKIRENIPLGLPALDSAITTLFYYNANSAASALLVLIQSTAEAARYKFIEQQIGKRVDKTFLPSLAIISLENSWSALSKQIQIASTNNGQFESPVVLINAQNQRVTIANVNAGVVTSNIAFLLNRNNMA
AAM46935.1	Q8LKQ3	Lectin chain B isoform 1	Viscum coloratum	IPR001574;IPR035992;IPR000772;	PF00652;	2.80.10.50;	PS50231;	SM00458;	cd00161;	SSF50370;		DDVTCTTSEPTVRFVGRNGLCLDVPEGDYHDGSRIQLWPCKSNSDQNQLWTIRRDGTIRSNGRCLTTYGYTAGSYIMIYDCNRGGWDLTTWQIRGNGIILNPRSMMVIGTPSGSRGTRGTTFTLQTLGYSLGQGWLASNDTAPREVTIYGFRDHCMETSGGKVWVGTCVSGKQNQRWALYGDGSIRPKPYQDQCLTSQGDSVRSVINLFSCTAGSPRQRWVFTNKGAILNLKNRLAMDVAESNPSLRRIIIFSVTGNPNQMWLPVP
AAM46936.1	Q8LKQ2	Lectin chain B isoform 2	Viscum coloratum	IPR001574;IPR035992;IPR000772;	PF00652;	2.80.10.50;	PS50231;	SM00458;	cd00161;	SSF50370;	CBM13;	DDGTCTASEPTVRIVGLNGLCVDVRNGKFHDGNPIQLWPCKSNTDRNQLWTIRRDGTIRSNSKCLTTYGYRDGMYVMIYNCNTAVREATIWQIWENGTIVNPRSSLVLGAASGNSRTRLTVQTQAYSLGQGWLASNDTAPREVTIYGFRDLCMEANGSSVWVETCVSNKQNQKWALYGDGSIRPKQNRNQCLTCQKDSVSTVINIVSCSAGSSGQRWVFTNKGTILNLKNGLVMDVAQSNPSLRRIIIYPATGKPNQMWLPVP
AAM46937.1	Q8LKQ1	Lectin chain B isoform 3	Viscum coloratum	IPR001574;IPR035992;IPR000772;	PF00652;	2.80.10.50;	PS50231;	SM00458;	cd00161;	SSF50370;		DDGTCTPSEPTVWIVGLNGLCVDVRHGKFHDGNPIQLWPCKSNTDRNQLWTIRRDGTIRSNSKCLTTYGYRDGMYVMIYNCNTAVREATIWQIWENGTIVNPKSSLVLGAASGSSRTTLTVQTQAYSLGQGWLASHDTAPREVTIYGFRDLCMEANGSSVXVETCVSHKQNQKWALYGDGSIRPKQNRNQCLTCQKDSVSTVINIVSCSAGSSGQRWVFTNKGTILNLKNGLVLDVAQSNPSLRRIIIYPATGKPNQMWLPVP
AAM70045.1	Q8KU16	rRNA N-glycosylase (EC 3.2.2.22)	Escherichia coli	IPR036041;IPR001574;IPR017988;IPR016138;IPR016139;IPR016331;	PF00161;	3.40.420.10;4.10.470.10;	PS00275;			SSF56371;		MKCILFKWVLCLLLGFSSVSYSREFTIDFSTQQSYVSSLNSIRTEISTPLEHISQGTTSVSVINHTPPGSYFAVDIRGLDVYQARFDHLRLIIEQNNLYVAGFVNTATNTFYRFSDFTHISVPGVTTASMTTDSSYTTLQRVAALERSGMQISRHSLVSSYLALMEFSGNTMTRDASRAVLRFVTVTAEALRFRQIQREFRQALSETAPVYTMTPGDVDLTLNWGRISNVLPEYRGEDGVRVGRISFNNISAILGTVAVILNCHHQGARSVRAVNEESQPECQITGDRPVIKINNTLWESNTAAAFLNRKSQFLYTTGK
AAM88302.1	Q8KTV6	rRNA N-glycosylase (EC 3.2.2.22)	Escherichia coli	IPR036041;IPR001574;IPR017988;IPR016138;IPR016139;IPR016331;	PF00161;	3.40.420.10;4.10.470.10;	PS00275;			SSF56371;		MKCILFKWVLCLLLGFSSVSYSREFTIDFSTQQSYVSSLNTIRTEISTPLEHISQGTTSVSVINHTPPGSYFAVDIRGLDVYQARFDHLRLIIEQNNLYVAGFVNTATNTFYRFSDFTHISVPGVTTVSMTTDSSYTTLQRVAALERSGMQISRHSLVSSYLALMEFSGNTMTRDASRAVLRFVTVTAEALRFRQIQREFRQALSETAPVYTMTPGDVDLTLNWGRISNVLPEYRGEDGVRVGRISFNNISAILGTVAVILNCHHQGARSVRAVNEESQPECQITGDRPVIKINNTLWESNTAAAFLNRKSQSLYTTGE
AAM97565.1	Q8KX70	Cytolysin	Vibrio vulnificus	IPR035992;IPR000772;	PF00652;	2.70.240.20;	PS50231;	SM00458;	cd00161;	SSF50370;		EREFGECDELRRQELGCYFTAAHWGSGWVFDKTKFNPISYSNFKPNYDVLYEAPVSETGVTDFEMGVKLNYRARFGTVIPSALFSVYGSAGSSTNSSTVKQRIRIDWNHPLFEAEAHVTLQSLSNNDLCLDVYGENGDKTVAGGSVNGWSCHGSWNQVWGLDKEERYRSRVASDRCLTVNADKTLTVEQCGANLAQKWYWE
AAN05774.1	Q8GE87	Ricin B-type lectin domain-containing protein	Mycobacterium avium									MAVGPDGQAINGYRVASGPDSVGHASECSQPSPSAVDDNVYYCSPSAAGAGTCWPSTPGSLLCVDNPWDRQMHRVTFDGQLAPVRAPADPDPFALTLDDGTRCLLRNGGAWGGRADGYVGVYGCGGAGSDLAVLWQPSQGRGSCIDRSAPAWTVKVGRLGAPDAVLPPPATRTVTAAWLAGGRAGQ
AAN16078.1	Q8H1W1	rRNA N-glycosylase (EC 3.2.2.22)	Phytolacca americana (American pokeweed) (Phytolacca decandra)	IPR036041;IPR017989;IPR001574;IPR017988;IPR016138;IPR016139;	PF00161;	3.40.420.10;4.10.470.10;	PS00275;			SSF56371;		MKMMVVVVVMMLSWLILKPPSTWAINTITFDVGNATINKYATFMKSIHNQAKDPTLKCYGIPMLPNTNLTPKYLLVTLQDSSLKTTTLMLKRNNLYVMGYADTYNGKCRYHIFKDISNTTERNDVMTTLCPNPSSRVGKNINYDSSYPALEKKVGRPRSQVQLGIQILNSGIGKIYGVDSFTEKTEAEFLLVAIQMVSEAARFKYIENQVKTNFNRAFYPNAKVLNLEESWGKISTAIHNAKNGALTSPLELKNANGSKRIVLRVDDIEPDVGLLKYVNGTCQATYQSAMFPHL
AAN39121.1	Q83WB6	Hemolysin	Vibrio fluvialis	IPR032496;IPR022220;IPR043080;IPR044883;IPR036404;IPR016183;IPR035992;IPR000772;	PF16458;PF12563;PF07968;	3.30.110.130;2.100.10.30;2.70.240.20;6.20.40.20;	PS50231;	SM00458;	cd00161;	SSF50370;		MLKLNSYAATTLALCSLSASGNVFADIHDPVGAAVSILSQVSDSSQVNYYNAQYWQANDTDMPTLAQLRQFVVQEKQRILIDFSQIENSEERAVMQAQFRQQYGMSFSSLFVLVTEHKGELLFTPFDAADDVNPALLEAPAAKRVRRSLSDTQRVSGGEANTLPHVAFYINVNRAISDEECTFDNSWLWKSDKGRRSFCHDANISLIYRVNLERSLQYGIVGSATPDAKIVRISLDDDSTGAGIHLNDQLSYRQFGADYVTLDAYFREWSTDAIAQDYRFAFNAFNNKAQVLKTFPASNVNANFERKEVSGFELGVSGGVEADSKGPKGKLEARASYSQSRWLTFNTQDYRIERSTKNAQNISFSWARQQYATAESLLNRSTDALWVNTYPVDVNRINP…
AAN64997.1	Q10M12	Ricin B-like lectin R40C1 (Osr40c1)	Oryza sativa subsp. japonica (Rice)	IPR040249;IPR035992;		2.80.10.50;				SSF50370;		MFGFGHHGHHGQDQPPQHHGGGGGGAHQPTFKIFCRADEGYCVAVREGNVVLAPTNPRDEHQHWYKDMRFSAKIKDEEGNPAFALVNKATGLAIKHSLGQGHPVKLAPFNPEYPDESVLWTESGDVGKSFRCIRMLNNIRLNFDAFHGDKDHGGVHDGTTIVLWEWAKGDNQCWKILPWGDEAYAGGSANAPRGGNEPTVRIFCKADEGFSVTVRGGSVCLAPTNPRDEYQHWIKDMRHSNSIKDEEGYPAFALVNRVTGEAIKHSQGEGHPVKLVPYNPGYQDESVLWTESRDVGHGFRCIRMVNNIYLNFDALHGDKDHGGVRDGTTVALWKWCEGDNQRWKIVPW
AAN65450.1	Q8GV51	rRNA N-glycosylase (EC 3.2.2.22)	Mirabilis expansa	IPR036041;IPR017989;IPR001574;IPR017988;IPR016138;IPR016139;	PF00161;	3.40.420.10;4.10.470.10;	PS00275;			SSF56371;		METMRLLFLLLTIWTTVVGSTWAQQPGTDQTLLAPPTLATLDLTAAANYPPFITNMRNVLSEKDKNGKDVLLCTMKKISTTVPSPRYAYVDIKASATQTVTLAIDRTNTYVLGYRDIFGGTDRAAFFKDVYDDAKDLFPDAKGKNRIKLSYGSQYTTLGDRTKVPLGIKSLRISITAIYGEAAGTDLDKNRREFFLLALQMVAEATRFKYISDKIPTERDYDTLKVDNHMIALENGWDLLSTAIYNAKSSTTKPTKCELLKTPVSLIWLGQNEWNFNSVEEIAKVVGLLKAKGKKLSTNNDDDNNGDDCGSVVVASS
AAN77053.1	Q8G8K7	rRNA N-glycosylase (EC 3.2.2.22)	Escherichia coli	IPR036041;IPR001574;IPR017988;IPR016138;IPR016139;IPR016331;	PF00161;	3.40.420.10;4.10.470.10;	PS00275;			SSF56371;		MKCILLKWVLCLLLGFSSVSYSREFTIDFSTQQSYVSSLNSIRTEISTPLEHISQGTTSVSVINHTPPGSYFAVDIRGLDVYQARFDHLRLIIEQNNLYVAGFVNTATNTFYRFSDFTHISVPGVTTVSMTTDSSYTTLQRVAALERSGMQISRHSLVSSYLALMEFSGNTMTRDASRAVLRFVTVTAEALRFRQIQREFRQALSETAPVYTMTPGDVDLTLNWGRISNVLPEYRGEDGVRVGRISFNNISAILGTVAVILNCHHQGARSVRAVNEESQPECQITGDRPVIKINNTLWESNTAAAFLNRKSQSLYTTGE
AAN77057.1	Q8GGK9	rRNA N-glycosylase (EC 3.2.2.22)	Escherichia coli	IPR036041;IPR001574;IPR017988;IPR016138;IPR016139;IPR016331;	PF00161;	3.40.420.10;4.10.470.10;	PS00275;			SSF56371;		MKCILFKWVLCLLLGFSSVSYSREFTIDFSTQQSYVSSLNSIRTEISTPLEHISQGTTSVSVINHTPPGSYFAVDIRGLDVYQARFDHLRLIIEQNNLYVAGFVNTATNTFYRFSDFAHISVPGVTTVSMTTDSSYTTLQRVAALERSGMQISRHSLVSSYLALMEFSGNTMTRDASRAVLRFVTVTAEALRFRQIQREFRQALSETAPVYTMTPGDVDLTLNWGRISNVLPEYRGEDGVRVGRISFNNISAILGTVAVILNCHHQGARSVRAVNEESQPECQITGDRPVIKINNTLWESNTAAAFLNRKSQSLYTTGE
AAN77061.1	Q8GGK8	rRNA N-glycosylase (EC 3.2.2.22)	Escherichia coli	IPR036041;IPR001574;IPR017988;IPR016138;IPR016139;IPR016331;	PF00161;	3.40.420.10;4.10.470.10;	PS00275;			SSF56371;		MKCILFKWVLCLLLGFSSVSYSREFTIDFSTQQSYVSSLNSIRTEISTPLEHISQGTTSVSVINHTPPGSYFAVDIRGLDVYQARFDHLRLIIEQNNLYVAGFVNTATNTFYRFSDFTHISVPGVTTVSMTTDSSYTTLQRVAALERSGMQISRHSLVSSYLALMEFSGNTMTRDASRAVLRFVTVTAEALRFRQIQREFRQVLSETAPVYTMTPGDVDLTLNWGRISNVLPEYRGEDGVRVGRISFNNISAILGTVAVILNCHHQGARSVRAVNEDSQPECQITGDRPVIKINNTLWESNTAAAFLNRKSQSLYTTGE
AAN86132.1	Q8GTA5	Monomeric lectin SNAlm	Sambucus nigra (European elder)	IPR001574;IPR035992;IPR000772;	PF00652;	2.80.10.50;	PS50231;	SM00458;	cd00161;	SSF50370;		MRVIAAAMLYLYIVVLAICSVGIEGIEYPSVSFNLAGAKSATWDFLRMLTSRNGYDDGEPITGNIVGRDGLCVDVRNGYDTDGTPIQLWPCGTQRNQQWTFHTDDTIRSMGKCMTANGLNNGSNIMIFNCSTAVENAIKWEVTIDGSIINPSSGLVITAPSAASRTILLLQNNIYAASQGWTVSNNVQPIVASIVGFREMCLQANGENNGVWMEDCEATSLQQQWALFGDRTIRVNSNRGLCVTTNGYNSRDLIIILKCQGLPSQRWFFNSDGAIVNPKSKLVMDVKSSNVSLREIIIYPATGRPNQQWVTQVLPS
AAO08154.1	A0A3Q0L056	Ricin B-type lectin domain-containing protein	Vibrio vulnificus (strain CMCP6)				PS51257;					MDRKHLILVALVISVFTGCDNHSRNSQLDTDSGSKRTEILLTSQSGGSGAVGLWSILKDDLSLQSTLFEAQGLPAPNISQLFSEAGVANIGGKKTGFVYSKANQSFYGVIDKAVIKFDPTANKARILTLIPEFYKSTYYESFSRYVLKPVVSKDGKSLIVIATRGGMALPASPAGDSTRTSGGLVHINIDESSSDFGKANIVFEFFEHSNAVGRDWRDRIFEIMTEPMLYDDGTDPSIFLGSEYVVIDKDMCNQSDNKCTTSGKLFSMHPSDQNDWSKPWKVRGNVMGHTIILGRTSHYDSRENVIWGGGENDYQMSLFKITPEGEWAPDPSSIDGIWSQSRIVWSTTHGTYHPQAVVSGYGDKALVWTTGSVPNSIPEFRHPYLSNIYAHKEPEILQS…
AAO15530.1	Q8GZP0	rRNA N-glycosylase (EC 3.2.2.22)	Euphorbia serrata	IPR036041;IPR017989;IPR001574;IPR017988;IPR016138;IPR016139;	PF00161;	3.40.420.10;4.10.470.10;	PS00275;			SSF56371;		MKMWIVFATWLCCNIAIGSSLNAPVNYPTVKFTTHLASVGSYQTLMSALRVNLESKLESHNIPLLRKPSDITDQNKYLLVELTNYDTKRTVTLALTVLNVYVIGYKSGTKSFFLKDAPSDAKTLLFTDTTPKTLEVDTNYNNLGDRSKVGLGIPALKNAINILNQFDGVSTDQDFKHSLLIVIQMVSEAARFKFIQLKIEGGLLTQYLPKPDTISYQNNWSALSKSIQLADANGRLSESVTLKYEDGKDRVVFMVEQVQRDISLLLYHVGSTERLGEEKFGGVYADEAVEDELLSVI
AAO15531.1	Q8GZN9	rRNA N-glycosylase (EC 3.2.2.22)	Euphorbia serrata	IPR036041;IPR017989;IPR001574;IPR017988;IPR016138;IPR016139;	PF00161;	3.40.420.10;4.10.470.10;	PS51257;PS00275;			SSF56371;		MTKMWIVLATWLCCNIAISSCLNAPINYPSVKFTTHLASVGSYQSFMSSLRKELDSGSESHDIPLLRKPTEITNNNKYLLVNLINYDSQLSITLAVTVVNVYVIGYKSAGNSFFLKDAPSDAKTLLFQGTNKITLSSVDSNYNNLGDRSKVGLGIGPLSRSIDTLNKFNGVSVNNVFKESLLVVIQMVAEAARFKFIQLKIENNLLDEYKPKNDTISYENNWEKLSEQIQLSGTDGKFKKPVTLLYANGTDKIVSTVAQVKPDISILLYKGSSGITAAEEKVGEIFAKDVMEEWLPIML
AAO19475.1	Q83XK3	rRNA N-glycosylase (EC 3.2.2.22)	Escherichia coli	IPR036041;IPR001574;IPR017988;IPR016138;IPR016139;IPR016331;	PF00161;	3.40.420.10;4.10.470.10;	PS00275;			SSF56371;		MKIMIFRALTFFFVIFSVNAIAKEFTLDFSTAKKYVDSLNVIRSAIGTPLQTISSGGTSLLMIDSGTGDNLFAVDIMGLEPEEERFNNLRLIVERNNLYVTGFVNRTNNVFYRFADFSHVTFPGTRAVTLSGDSSYTTLQRVAGISRTGMQINRHSLTTSYLDLMSYSGTSLTQSVARAMLRFVTVTAEALRFRQIQRGFRTTLDDLSGRSYVMTAEDVDLTLNWGRLSSILPDYHGQDSVRVGRISFGSINAILGSVALILNCHHHASRVARMTPDEFPSMCPTDGSGRGITHNKILWDSSTLGAILIRRTISS
AAO56387.1	Q881J9	Lectin repeat domain protein	Pseudomonas syringae pv. tomato (strain ATCC BAA-871 / DC3000)	IPR035992;IPR000772;		2.80.10.50;	PS50231;	SM00458;	cd00161;	SSF55486;SSF50370;		MKTMPAFTYVFFLGFFHSNAFSAEMNPYEKIISTVQGEQVCLTLDSESNAVSLLKCVNTDHQQWIFVSKGSMSYIKNKALGGSAQPMCLSASNPSSVSMKTCASANSNDYETLRLWSRDGDNPSLLSNQYIKDLGFDNYLLSNGSEQLVFGKAETALSKWTITQPLYEEIISIVNGLDTCLTVTGDMTSVVLQKCLGRDSQQWTFTPEGTRLYVKNKLLATSMPEMCLFAANSNSVKMATCKSVNDSDYQTKRQWNRDGNAPSLLSNKYISDLGKANYLQINASEQLIFGSKEQRSASWGIAKRYGYIRNVEKGQEKCLTLSADEVNVEFSPCKSVAGQDWRMSMIFEGLEGYKKLTNRALLDRDTDKCLGSDSKIINCKGSGYTSQRSWSYSRNSVPP…
AAO72728.1	Q84SV8	rRNA N-glycosylase (EC 3.2.2.22)	Trichosanthes kirilowii (Chinese snake gourd) (Chinese cucumber)	IPR036041;IPR017989;IPR001574;IPR017988;IPR016138;IPR016139;	PF00161;	3.40.420.10;4.10.470.10;	PS00275;			SSF56371;		MIRFLVLSLLILTLFLTTPAVEGDVSFRLSGATSSSYGVFISNLRKALPNERKLYDIPLLRSTLPGSQRYALIHLTNYADETISVAIDVTNVYIMGYRAGDTSYFFNEASATEAAKYVFKDAMRKVTLPYSGNYERLQTAAGKIRENIPLGLPALDSAITTLFYYNANSAASALMVLIQSTSEAARYKFIEQQIGKRVDKTFLPSLAIISLENSWSALSKQIQIASTNNGQFESPVVLINAQNQRVTITNVDAGVVTSNIALLLNRNNMAAMDDDVPMTQSFGCGSYAI
AAO77298.1	Q8A5P7	Beta-galactosidase	Bacteroides thetaiotaomicron (strain ATCC 29148 / DSM 2079 / JCM 5827 / CCUG 10774 / NCTC 10582 / VPI-5482 / E50)	IPR036156;IPR008979;IPR006101;IPR023232;IPR006103;IPR023230;IPR006102;IPR006104;IPR017853;IPR013783;IPR032312;IPR035992;IPR000772;	PF00703;PF02836;PF02837;PF16353;PF14200;	2.80.10.50;2.60.120.260;3.20.20.80;2.60.40.10;	PS00719;PS00608;PS50231;			SSF51445;SSF49303;SSF49785;SSF50370;		MMQRLKILGSALIALSFSASAVVAQQFDPKQGYEIHTVNGLVLDNQESLDTNTKIFISKREADKESQVWNLIPCEQEGCYTITSPLTQMNVDNSGKGKVECSVIQWSADPKNPNQQWKITALPNGNYVLTNVGTGYNLGFPDAGLVGEPVFQLEPEASKSNQQWQIRKSNLKVVAEALKTTSHNDWENERIYAINKEEGRATFIPFANSEEMKADPAYTRPWERTRSSRYLLLNGNWKFNWVKQPSERPVDFYKTSYDVSGWKEIPVPSNWEMHGYGTPIYTNITYPIRNNPPFIQGQRGYAVEKEPNAVGSYRREFALPADWKDKEVFIHFDGIYSAAYVWINGKKVGYSQGSSNDAEFRITPYVKAGNNTVAVEVYRWCDGSFLEDQDMFRLSGIHR…
AAP33446.1	Q84LJ0	rRNA N-glycosylase (EC 3.2.2.22) (rRNA N-glycosidase)	Cucurbita moschata (Winter crookneck squash) (Cucurbita pepo var. moschata)	IPR036041;IPR017989;IPR001574;IPR017988;IPR016138;IPR016139;	PF00161;	3.40.420.10;4.10.470.10;	PS00275;			SSF56371;		VTNVYVMGYLVNTTSYFFNEPAAQLASEFVFQGTKHILLPYSGNYQKLQIAADKDRDSIPLGFLALDTAISALYHYDTKAAPAAFLVLIQTTAEASRFKYIEKQIIDRIGRNEVPSLAAISLENEWSLLSKQIQLA
AAP33447.1	Q84LI9	rRNA N-glycosylase (EC 3.2.2.22) (rRNA N-glycosidase)	Cucurbita moschata (Winter crookneck squash) (Cucurbita pepo var. moschata)	IPR036041;IPR017989;IPR001574;IPR017988;IPR016138;IPR016139;	PF00161;	3.40.420.10;4.10.470.10;	PS00275;			SSF56371;		VTNVYVMGYLVNTTSYFFNEPAAQLASEFVFQGTKHILLPYSGNYQKLQIAADKDRDSIPLGFLALDTAISALYHYDTKAAPAAFLVLIQTTAEASRFKYIEKQIIDRIGRNEVPSLAAISLENEWSLLSKQIQMA
AAP33453.1	Q84LI8	rRNA N-glycosylase (EC 3.2.2.22) (rRNA N-glycosidase)	Cucurbita moschata (Winter crookneck squash) (Cucurbita pepo var. moschata)	IPR036041;IPR017989;IPR001574;IPR017988;IPR016138;IPR016139;	PF00161;	3.40.420.10;4.10.470.10;	PS00275;			SSF56371;		VTNVYVMGYLVNTTSYFFNEPAAQLASEFVFQGTKHILLPYSGNYQKLQIAADKDRDSIPLGFLALDTAISALYHYDTKAAPAAFLVLIQTTAEASRFKYIEKQIIDRIGRNEVPSLAAISLENEWSLLSKQILFA
AAP37403.1	Q7X5J3	rRNA N-glycosylase (EC 3.2.2.22)	Escherichia coli	IPR036041;IPR001574;IPR017988;IPR016138;IPR016139;IPR016331;	PF00161;	3.40.420.10;4.10.470.10;	PS00275;			SSF56371;		MKCILFKWVLCLLLGFSSVSYSREFTIDFSTQQSYVSSLNSIRTEISTSLEHISQGATSVSVINHTPPGSYISVDIRGLDVYQARFDHLRLIIEQNNLYVAGFVNTATNTFYRFSDFTHISVPGVTTVSMTTDSSYTTLQRVAALERSGMQISRHSLVSSYLALMEFSGNTMTRDASRAVLRFVTVTAEALRFRQIQREFRLALSETAPVYTMTPEDVDLTLNWGRISNVLPEYRGEDSVRVGRISFNNISAILGTVAVILNCHHQGTRSVRYVNEEMQPECQISGDRPVIKINNTLWESNTAAAFLNRKSQSLYTTGE
AAP75563.1	M0R2J8	Doublecortin domain-containing protein 1 (Doublecortin domain-containing 5 protein)	Homo sapiens (Human)	IPR043188;IPR003533;IPR036572;IPR035992;IPR000772;		2.80.10.50;3.10.20.230;	PS50309;PS50231;	SM00537;	cd00161;	SSF89837;SSF50370;		MAKTGAEDHREALSQSSLSLLTEAMEVLQQSSPEGTLDGNTVNPIYKYILNDLPREFMSSQAKAVIKTTDDYLQSQFGPNRLVHSAAVSEGSGLQDCSTHQTASDHSHDEISDLDSYKSNSKNNSCSISASKRNRPVSAPVGQLRVAEFSSLKFQSARNWQKLSQRHKLQPRVIKVTAYKNGSRTVFARVTVPTITLLLEECTEKLNLNMAARRVFLADGKEALEPEDIPHEADVYVSTGEPFLNPFKKIKDHLLLIKKVTWTMNGLMLPTDIKRRKTKPVLSIRMKKLTERTSVRILFFKNGMGQDGHEITVGKETMKKVLDTCTIRMNLNLPARYFYDLYGRKIEDISKVPLLEKCLQNSITPLRGLLWVSKGEGFSPSGAKMYIQGVLLALYQRLK…
AAP78045.1	G5EB93	Cytolethal distending toxin CdtC	Helicobacter hepaticus (strain ATCC 51449 / 3B1)	IPR003558;IPR035992;	PF03498;	2.80.10.50;				SSF50370;		MKKFTLLFILISSFVYGGGPEDLPDFTAPFSLRSLATGDLLAPDYRKPNWNLKQVDLDEQIRKSDPFDKFNLGAMQFVNADDPKSCLGIDESGFFALKNCEEDLKSKNFETVFTIIPTTSSAVQIRSFVLDKTECISVFFNPRLPSGRGIGITPCSVDKILTINLYKLMLILPPLVEAKTINP
AAP78067.1	Q7VG54	Ricin B-type lectin domain-containing protein	Helicobacter hepaticus (strain ATCC 51449 / 3B1)	IPR011455;	PF07598;							MKSLVSRLYAFVFFFFSLCVPFYTALALENPKQVSQKLANKPKDRPIAFVSKPDSLTQCLTPVFTNSEGYVSVSDCEEAIDARYDVFSRIAWKLRDGWVCLSAENEKYNQGKRLILRPCVIDDKTQSFTIKDNMLYTPDLRFVVRIANGFLTLQKSQSKGAQSNLILHNMQEWLDTIATPAPLMQKGFIAWKFISPQGFDVYYLRNNESIKNDPQELYFNLENGIIAQYDSASAKMFCLTSKQNAKQDWNWASWEECLQQNLRENKAAPSKLNAQNWKLFMFADNDSAMLKDYLGNFLRVTKYGSNWGVPYTAKADYLAKDTNEGQTSYFQFRHDMQDWERFKNANLSDSLPTCPANGSYAKNLKASVKLPPSFVLTQEWKKRLWQIATTTDGVLERAG…
AAP93901.1	Q6WY07	DEC-205/CD205 protein	Bos taurus (Bovine)	IPR001304;IPR016186;IPR018378;IPR016187;IPR000562;IPR036943;IPR013806;IPR035992;IPR000772;	PF00040;PF00059;	2.80.10.50;2.10.10.10;3.10.100.10;	PS00615;PS50041;PS00023;PS51092;PS50231;	SM00034;SM00059;SM00458;	cd00062;cd00161;	SSF56436;SSF57440;SSF50370;		MRTGWVTPRRAAELLMLLLPGFGLVEPSGHSGNDPFTIVNENTGKCITPLNDWIVVKDCDETKDMLWKWVSQHRLFHLQSQKCLGLDITKPTDSLRVFSCDSNAMLWWKCEHHSLYGAAQYQLALRDGHAIASTNSSDVWKKGGSEENLCAQPYHEIYTRDGNSFGRPCEFPFLVNGTWHHECIFDGDHSGPWCATTLNYEYDQQWGICLQPESGCEDNWEKNEEIGSCYQFNIQATLSWKEAYVSCQNQGADLLSINSAAELTYLKGKEGIARIFWIGLNQLYSARGWEWSDHRPLNFLNWDPDVLMTPIIGRSSCARMDADSGLWQSFSCEAQLPYVCEKLLNSTVELTDMWTYSDTHCDAADWVPNDGFCYLLVNESDSWDKAHTTCQTFSSDLIS…
AAP95788.1	G1UB83	Cytolethal distending toxin protein C	Haemophilus ducreyi (strain 35000HP / ATCC 700724)	IPR003558;IPR035992;	PF03498;	2.80.10.50;				SSF50370;		MKKYLLSFLLIMILALASHAESNPDPTTYPDVELSPPPRISLRSLLTAQPVKNDHYDSHNYLSTHWELIDYKGKEYEKLRDGGTLVQFKVVGAAKCFAFLGKGTTDCKDTDHTVFNLIPTNTGAFLIKDALLGFCITSHDFDDLKLEPCGGSVSGRTFSLAYQWGILPPFGPSKILIPPVRRNQGS
AAQ10291.1	Q4A525	rRNA N-glycosylase (EC 3.2.2.22)	Phytolacca icosandra (Red inkplant) (Phytolacca octandra)	IPR036041;IPR017989;IPR001574;IPR017988;IPR016138;IPR016139;	PF00161;	3.40.420.10;4.10.470.10;	PS00275;			SSF56371;		ISVWLILAPTSTWAVNTIIYNVGSTTISKYTTSLDDLRNEAKDPNLKCYGIPMLPNTNPDPKYVLVELQGSNKKTITLMLRRNNLYVMGYSDPFDTNKCRYHIFNDISGTERQDVETTLCPNPNSRVIKNINYDSRYPTLESKAGVKSRSQVQLGIQILDSDIGKISGVTSFTEKTEAEFLLVAIQMVSEAARFKYIENQVKTNFNRAFNPNPKVLNLEETWGKISTAIHDAKNGVLPKPLELVDASGAKWIVSRVDEIKPDVALLNYVSGSCQTTYNQNAMFSQLIMSTYYNYMANLGDLFEGF
AAQ10292.1	Q4A524	rRNA N-glycosylase (EC 3.2.2.22)	Phytolacca icosandra (Red inkplant) (Phytolacca octandra)	IPR036041;IPR017989;IPR001574;IPR017988;IPR016138;IPR016139;	PF00161;	3.40.420.10;4.10.470.10;	PS00275;			SSF56371;		VVGLAISIWLMVTPPASSNIVFDVENATPETYSTFLTSLREAVKDKKLTCHGMIMATTLTEQPKYVLVDLKFGSGKDVKTFTLAIRRGNLYLEGYSDIYNGKCRYRIFKDSESDAQKTVCPGDTTTPGPQNKIPYDKSYKGMESKGGDRTKLGLGKITLKSRMGKIYGEDATDQKQYQKNEAEFLLIAVQMITEASRFKYIENKVKDKFDDANGYKPDPKAISLEKNWDSTSKAIAKVNTPGDSIVTLPGGLKDENNKPWTTATMNELKNNIMALLTQVTCKVKSSMFPEIMSYYYRTSI
AAQ17546.1	Q7WUF4	rRNA N-glycosylase (EC 3.2.2.22)	Escherichia coli	IPR036041;IPR001574;IPR017988;IPR016138;IPR016139;IPR016331;	PF00161;	3.40.420.10;4.10.470.10;	PS00275;			SSF56371;		MKCILLKWILCLLLGFSSVSYSQEFTIDFSTQQSYVSSLNSIRTAISTPLEHISQGATSVSVINHTPPGSYISVGIRGLDVYQERFDHLRLIIERNNLYVAGFVNTTTNTFYRFSDFAHISLPGVTTISMTTDSSYTTPQRVAALERSGMQVSRHSLVSSYLALMEFSGNTMTREASRAVLRFVTVTAEALRFRQIQREFRQALSETAPVYTMTPEDVDLTLNWGRISNVLPEYRGEAGVRVGRISFNNISAILGTVAVILNCHHQGARSVRAVNEESQPECQITGDRPVIKITNKLWESNTAAAFLNRKSQPLYTTGE
AAQ56593.1	Q6V2D0	Polypeptide N-acetylgalactosaminyltransferase (EC 2.4.1.-) (Protein-UDP acetylgalactosaminyltransferase)	Echinococcus granulosus (Hydatid tapeworm)	IPR027791;IPR045885;IPR001173;IPR029044;IPR035992;IPR000772;	PF02709;PF00535;	2.80.10.50;			cd02510;cd00161;	SSF53448;SSF50370;	GT27;	TLQFCMKTNSPGTRSICSRVLLLFNHLCRKLSLPAHLLLALCIYAFLFFCLREDPRVSTTTSSETLKALSVDIDTYAFRAERFNAYAVSERFRSGPGELGRGVDVRISDEEMKRVNDADGYNSHACKLVALDRSLGHRPAKECLAVIYPDKLPTASVILIFFNEPFRLIIRTVFSVVNRSPPALLKEVILLDDGSTQSDLLDNLDKFVANTWPDGIVRIVRLPQRTGLIRARLEGAKAATADVIIFLDAHCEATYRWLEPLLYRIWQKPDAVVCPAIANIDRFTLKIFRTDVRYTEDGWLSLRVGSFAWDGMFVFEHPPRSSVVKRQSNVDTIESLTMPGGLFAIHRDYFFKLGGYDDGMEIWGGENLELSFRIWQCGGSLEFSPCSTVGHVYRAIHPY…
AAQ61799.1	Q7NQJ9	Ricin B-type lectin domain-containing protein	Chromobacterium violaceum (strain ATCC 12472 / DSM 30191 / JCM 1249 / NBRC 12614 / NCIMB 9131 / NCTC 9757)									MSFSSVPFFITFAENPELAICAEDSIKGARLVLKPFKNNLLALFNVDFVQGLFGLATSGNQLVIGAENITLGAPLALQLLQPESSKLQRWDIFSAPGNIVSAADSCLAFGYRLRTEPPLQLTELNAPPFPQWIFLPFTTTQRGILESAV
AAQ63638.1	Q93K91	rRNA N-glycosylase (EC 3.2.2.22)	Escherichia coli	IPR036041;IPR001574;IPR017988;IPR016138;IPR016139;IPR016331;	PF00161;	3.40.420.10;4.10.470.10;	PS00275;			SSF56371;		MKCILLKWILCLLLGFSSVSYSQEFTIDFSTQQSYVSSLNSIRTAISTPLEHISQGATSVSVINHTPPGSYISVGIRGLDVYQERFDHLRLIIERNNLYVAGFVNTTTNTFYRFSDFAHISLPGVTTISMTTDSSYTTLQRVAALERSGMQISRHSLVSSYLALMEFSGNTMTRDASRAVLRFVTVTAEALRFRQIQREFRLALSETAPVYTMTPEDVDLTLNWGRISNVLPEYRGEAGVRVGRISFNNISAILGTVAVILNCHHQGARSVRAVNEESQPECQITGDRPVIKINNTLWESNTAAAFLNRKSQPLYTTGE
AAQ95176.2	Q6TBQ8	UDP-N-acetyl-D-galactosamine:polypeptide N-acetylgalactosaminyltransferase T4 (EC 2.4.1.41)	Cryptosporidium parvum	IPR045885;IPR001173;IPR029044;IPR035992;IPR000772;	PF00535;		PS50231;		cd02510;cd00161;	SSF53448;SSF50370;	GT27;	MIGSRKSKEELYYKISLVTTILIFWICSRSVVYIFVVLSISLTTIFLVLSYIGNKFVFGTKSKYEEDLPRLISDNVILKKIYEFITNGILVNFVLSIIYITLYFTLRSEIKGIEVIHRGIFDHLAPKLAEHSRNLIESGEGKFEVISSNRNFDGISLIIPIRDEDEFISKTISFTLGLNNKNLLKEIIVVDDCSKREVSDLLNKELPSSYLKYIKVIRLDKCEGLIRSRILGADASKSSVIVFMDGHCRPKENWIEPLINRLKEKPKAIVCPMIEDIDRYTWKDLGTFGLKMMFDWNFEFNWYEDFTDVIPIASGGLYAITREWWEESGKYDPGMLEWGGENIEQSIRIWRCGGEIVAEKKSRVGHIFKRDPKPNPENKLVLQVQRNQKRAAMVWLDKK…
AAR08395.1	Q6T5D6	RIP	Jatropha curcas (Barbados nut)	IPR036041;IPR017989;IPR001574;IPR017988;IPR016138;IPR016139;	PF00161;	3.40.420.10;4.10.470.10;	PS00275;			SSF56371;		MKGGKMNLSIMVAAWFCWSSIIFGWASAREIVCPFSSNQNYKAGSTPTLVITYDATTDKKNYAQFIEDLREAFDFSYLSHKIPVLRATVAANQKFIVAKVINSGDIEVSVGLNVINAYLVAYKVGSNSYFFNDSESLADAKKNLFTDTNQQTLAFTGSYADFESRAKLHKEEVDLGVVALDNYVYTLEKSSQPADIAKPLVGFIEMVPEAARFKYIEKKISTQISKTFRPRGDIISLENNWGDLSYQIQKSVDDVFLKPVQLQRENYTNILVNNVTQVKGLMGVLLNAVNYKVSMEEIIFNDQKWLPWL
AAR12206.1	Q6UPC3	Cytolethal distending toxin subunit A (CDT A)	Escherichia coli	IPR015957;IPR003558;IPR035992;	PF03498;	2.80.10.50;	PS50231;			SSF50370;		MANKYTPIFIAGILLPILLNGCSSGKNKAHLDPKVFPPQVEGGPTIPSPDEPGLPLPGAGPALPTNAPIPIPVPGTAPAVSLMNMDGSVLTMWSRGAGSSLWAYYISDSNSFGELRNWQIMPGTRPNTIQFRNVDVGTCMTSFPGFKGGVQLSTAPCQFGPDRFDFQPMVTRNGNYQLKSLSTGLCIRANFLERTPSSPYATTLTMERCPSSGERNFEFMWSISEPLRPALATIVKPEILPFPPLPIEPDRHSAGGEQ
AAR18410.1	Q6TS27	Putative 13.1 kDa salivary protein	Culex quinquefasciatus (Southern house mosquito) (Culex pungens)	IPR035992;		2.80.10.50;				SSF50370;		MKKIHFLLLALALFSGTLATVPTGCVHIKNRYISQFLVVTGTHDADRRNVGYGKVPHKWTISKDGDWYKIKHKDLGEEMFESVQNYEGNYVFTWIPKSVINDGGAEWKIYGSGRPGYYYFKNKKTQSLSVHQ
AAR18411.1	Q6TS26	Putative 17.2 kDa salivary peptide	Culex quinquefasciatus (Southern house mosquito) (Culex pungens)	IPR035992;						SSF50370;		MKATLAAFLIFSVISVALAHEWAQPGKCVQFYSLNNGKRLAALDSKHDRDRRYAGTVGGAGDYWIVTKDERYADHYKIKHRDNGEELFESEQNYHGNYIFTWVPKTLINDGGASWNIMRAGNGNYKLKNKKFNNCLWQAESKISAFEACDNNDYLWKLVVYPCSANKG
AAR18412.1	Q6TS25	15.4 kDa salivary peptide	Culex quinquefasciatus (Southern house mosquito) (Culex pungens)	IPR035992;		2.80.10.50;				SSF50370;		MKIFIYLSLVIIPSILADVPTGCATIKSVESGKYLAADTKTQGEKLKFIVGKNDGQEQWEIGKGDEGYTVMHKKSGEFMMAFGADFDSLRSMFSVKPETTVHTKNWKIEPVGEHYSISNVKHPGCLHIGEYDNAYTKDKGNCSEDQYMWEIKSC
AAR18419.1	Q6TS18	Putative 15.3 kDa basic salivary protein	Culex quinquefasciatus (Southern house mosquito) (Culex pungens)	IPR035992;		2.80.10.50;				SSF50370;		MQVFLIICLVFIPLVQAQIKTGCVKIKHIRDGIYLTSPVENDAKTRRVSIKQGDGKQWDVAAVGAGLFTIRSKEFNQFLYASDSTYSSNYHVYLCIPKAGLTAEKWKIESGGNGLIIRNEKRPSCLFVGSSSWVYAKMGTTCKGKQFEWSFESC
AAR18432.1	Q6TS05	16.4 kDa salivary peptide	Culex quinquefasciatus (Southern house mosquito) (Culex pungens)	IPR035992;		2.80.10.50;				SSF50370;		MINILLLGLAIVPAILADVPTGCVTLKFVNNAKHINMWDKTVLHYRKLYGGDEKEEWVIEKSGNDYKIRPRIYTEYLYAESKTDDPGRAVKTLKEGTTDANVWKVEQKMALYWISNVKYQECLVISGSDHVVTKKMDSCGDDLWEIQPVSNCLIVGKKN
AAR18434.1	Q6TS03	Putative 16.8 kDa salivary peptide	Culex quinquefasciatus (Southern house mosquito) (Culex pungens)	IPR035992;		2.80.10.50;				SSF50370;		MLRVRTLIFILNLTCVILAQVPTGCVKIHNRELTYSGALIKSDHHDKDRRHVSFNRWGEPWIITKVKDDMYTIKHAGTKEEMLESVQKWNGNYIFTWIPKTIINDGGAWWRIYPSTDGYFYIKNVKFNHCLYAKIIGDWVAAYPECNSSTFEWRIFNLNEC
AAR18442.1	Q6TRZ5	16 kDa salivary peptide	Culex quinquefasciatus (Southern house mosquito) (Culex pungens)	IPR035992;IPR000772;	PF14200;	2.80.10.50;				SSF50370;		MKNLRSLFLALVLLAVALAADVPTGCVTIKNRHEGRYLAHSISTHDADRRHVSFCTDPQRWTITAEGTNFRIRNNKHGEELFESQQKFNGNYVFLWIKKSLINDGGASWKITESGNPGYFHIKNVKFSHCLFTQGGTDWVAAYESCDTAKYEWRIVKC
AAR18455.1	Q6TRY2	Putative 16.8 kDa salivary protein	Culex quinquefasciatus (Southern house mosquito) (Culex pungens)	IPR035992;IPR000772;	PF14200;	2.80.10.50;				SSF50370;		MKAVLALFLALAPFVLADVPTGCVTLWHRRFGNYLASSTQYDPKHRHVTDRESPERWKIFRSDYNYRIMHVDHNEYLFASDWMTYSGNNNYVYTWIPRTNEESDKWQIERVDGNYYSIRNVKHGSCLFVGSIRWIYAKKATMCTNELFHWNIERC
AAR18457.1	Q6TRY0	Putative 16.7 kDa salivary peptide	Culex quinquefasciatus (Southern house mosquito) (Culex pungens)	IPR035992;		2.80.10.50;				SSF50370;		MSTSILLGFTLVLVPAILAHQLVPTGCVTIANRRVERYLVSSTDYDVDRRHVEYERDAETWIVTWEGSYYRITHAKLGEDFYESEYYRNGNYLFTWKPKTRITDGGASWIITPTDPGFFQIKNVKFGHCLYTNEMNSWICAYKDCDNSRYEWKISSVKC
AAR18459.1	Q6TRX8	Putative 16.3 kDa salivary peptide	Culex quinquefasciatus (Southern house mosquito) (Culex pungens)	IPR035992;		2.80.10.50;				SSF50370;		MNGAVLLSLVLVLVQVALAYVPLGCVKIKNAHWWEWLIKSSDFDSERRHVAQGIPYQRWHIVKDGEFYWKIKLDTLDEELYESDKNNNGNYIFTWKPKTDKGSAAQWNFLRAEGGKFFIKNVKFNHCLMAKGGSWISAYPCNYNDEMFEWHIDQCG
AAR18461.1	Q6TRX6	Putative 17.5 kDa salivary peptide	Culex quinquefasciatus (Southern house mosquito) (Culex pungens)	IPR035992;		2.80.10.50;				SSF50370;		MKGFPRVFLFLAVMTSAALANPWGGPGACVHLINVYLEKPLLSSDYSHDADRRHVTVLRTKSQNWVITPDERYPDHYKIKHKNLGEELFESEQNWNGNYVFTWIPKTLINDGGASWKIIRISDGTYLIKNKKFNHCLWTQGTDNWVGAYAGCDNSHYYWKIHKIPCAIGET
AAR18462.1	Q6TRX5	Putative 15.8 kDa salivary peptide	Culex quinquefasciatus (Southern house mosquito) (Culex pungens)	IPR035992;IPR000772;	PF14200;	2.80.10.50;				SSF50370;		MKVLLIVCLVLVPAIFGQSKTGCVTLKHLNFGGYLTSSTKNDDKTRNVAAKEDDPEKWDIQDAGDGTYTIMNKEFDEYLVASSSKMAHNHYVYLWIPGKSGLPGHKWKITKDGKYSVIENVQRPSCLIQGSGTWVYSQVVTRCDVAKIFKWRIESC
AAR24388.1	Q6EEI7	Mannose receptor C1	Sus scrofa (Pig)	IPR001304;IPR016186;IPR018378;IPR016187;IPR000562;IPR036943;IPR013806;IPR035992;IPR000772;	PF00040;PF00059;	2.80.10.50;2.10.10.10;3.10.100.10;	PS00615;PS50041;PS00023;PS51092;PS50231;	SM00034;SM00059;SM00458;	cd00062;cd00161;	SSF56436;SSF57440;SSF50370;		CISPSSVQTAVCNQDNEAQKFRWVSESQIMSVAFKLCLGVPSKTDWVPVTLYACDSKSEFQKWECRNDTLLGIKGEDIFFNYGNRQEKNIMLYKGSGLWSRWKVYGTTDDLCSRGYEAMYTLLGNSNGATCAFPFKFENKWYADCTTAGRSDGWLWCGTTTDYDTDKLFGYCPLKFEGIERLWNKDPLTSISYQINSKSALTWHQARKSCQQQNAELLSITEIHEQTYLTGLTSSLTSGLWIGLNSLSFNSGWQWSGGSPFRYLNWLPGSPSAEPGKSCVSLNPGKNAKWENLQCVQKLGYICKKGNTTLNSFVIPSESDVPTSCPSQWWPYAGHCYKIHREEKKIQRDALTACRKEGGDLASIHSIEEFDFIISQLGYEPNDELWTGLNDIKIQMYFE…
AAR87396.1	Q6T939	El tor hemolysin	Vibrio cholerae non-O1/non-O139	IPR032496;IPR022220;IPR043080;IPR044883;IPR036404;IPR016183;IPR036435;IPR035992;IPR000772;	PF16458;PF12563;PF07968;	3.30.110.130;2.100.10.30;2.70.240.20;6.20.40.20;	PS50231;	SM00458;	cd00161;	SSF56959;SSF50370;		MPKLNRCAIAIFTILSAISSPTLLANINEPSGEAADIISQVADSHAIKYYNAADRQAEDNALPSLAELRDLVINQQKRVLVDFSQISDAEGQAEMQAQFRKAYGVGFANQFIVITEHKGELLFTPFDRTEEIDPALLEAPRTARLLGRSGFASPAPANSETNTLPHVAFYISVNRAISDEECTFNNSWLWKNEKGSRPFCKDANISLIYRVNLERSLQYGIMGSATPDAKIVRISLDDDSTGAGIHLNDQLGYRQFGASYTTLDAYFREWSTDAIAQDYRFVFNASNNKAQILKTFPVDNINEKFERKEVSGFELGVTGGVEVSGDGPKAKLEARASYTQSRWLTYNTQDYRIERNAKNAQAVSFTWNRQQYATAESLLNRSTDALWVNTYPVDVNRIS…
AAR97371.1	Q5J7U5	rRNA N-glycosylase (EC 3.2.2.22)	Bougainvillea spectabilis	IPR036041;IPR017989;IPR001574;IPR017988;IPR016138;IPR016139;	PF00161;	3.40.420.10;4.10.470.10;	PS00275;			SSF56371;		MGWWAIIVEPMLVMPSIVNKETTSLGYNTVSFNLGEAYEYPTFIQDLRNELAKGTPVCQLPVTLQTIADAKRFVLVDITTTSKKTVKVAIDVTDVYVVGYQDKWDGKDRAVFLDKVPTVATSKLFPGVTNRVTLTFDGSYQKLVNAAKVDRKDLELGVYKLEFSIEAIHGKTINGQEIAKFFLITIQMVSEAARFKYIETEVVDRGLYGSFKPNFKVLNLENNWGDISDAIHKSSPQCTTINPALQLISPSNDPWVVNKVSQISPDMGILKFKSSKLTQFATMIRSAIAEDLDGDELEILEPNIA
AAS00040.1	Q6R4Q6	Ricin B-type lectin domain-containing protein	Vitis riparia (Frost grape) (Vitis vulpina)	IPR035992;						SSF50370;	GH5;	MRRGGVLLQQGWPLMFVSELGVDDNRNLNCFFGLAAELDFDWALWTVEETNGLMNWNSSVFQRISALQSPLQGPDVSRVRPHKIILHPPTGLCILWESWTEPLKLGPCTKSDAWGYTPQKLLIVKGSYFCLQAVELGKPAKLSIICTKPGSNWDIISDSKMYLSTKLADSTTVCLDVDSSSTIVTDACKCLGRDDTCDPGSQWFKVVDSTNISRRPILQTS
AAS03976.1	Q73ZE4	Ricin B-type lectin domain-containing protein	Mycolicibacterium paratuberculosis (strain ATCC BAA-968 / K-10) (Mycobacterium paratuberculosis)									MAPSLRPVQARPAATDPNHVRHALPCTAGGCRKGSPVNVSRVALVPIAVLAWALFLPAGSAAADPPPTQVITVVAVGPDGQAINGYRVAAGPDSVGHASECSQPSPSAVDDNVYYCSPSAAGAGTCWPSTSGSLLCVDNPWDRQMHRVTFDGQLAPVRAPADPDPFALTLDDGTRCLLRNGGAWGGRADGYVGVYGCGGAGSDLAVLWQPSQGRGSCIDRSAPAWTVKVGRLGAPDAVLPPPATRTVTAAWLAGGRAGQ
AAS07578.1	Q5WPZ1	rRNA N-glycosylase (EC 3.2.2.22)	Escherichia coli	IPR036041;IPR001574;IPR017988;IPR016138;IPR016139;IPR016331;	PF00161;	3.40.420.10;4.10.470.10;	PS00275;			SSF56371;		MKCILLKWVLCLLLGFSSVSYSREFTIDFSTQQSYVSSLNSIRTEISTPLEHISQGTTSVSVINHTPPGSYFAVDIRGLDVYQARFDHLRLIIEQNNLYVAGFVNTATNTFYRFSDFAHISVPGVTTVSMTTDSSYTTLQRVAALERSGMQISRHSLVSSYLALMEFSGNTMTRDASRAVLRFVTVTAEALRFRQIQREFRQALSETAPVYTMTPGDVDLTLNWGRISNVLPEYRGEDGVGVGRISFNNISAILGTVAVILNCHHQGARSVRAVNEESQPECQITGDRPVIKINNTLWESNTAAAFLNRKSQFLYTTGK
AAS07580.1	Q5WPY9	rRNA N-glycosylase (EC 3.2.2.22)	Escherichia coli	IPR036041;IPR001574;IPR017988;IPR016138;IPR016139;IPR016331;	PF00161;	3.40.420.10;4.10.470.10;	PS00275;			SSF56371;		MKCILFKWVLCLXLGFSSVSYSREFTIDFSTQQSYVSSLNSIRTEISTPLEHISQGTTSVSVINHTPPGSYFAVDIRGLDVYQARFDHLRLIIEQNNLYVAGFVNTATNTFYRFSDFTHISVPGVTTVSMTTDSSYTTLQRVAALERSGMQISRHSLVSSYLALMEFSGNTMTRDASRAVLRFVTVTAEALRFRQIQREFRQALSETAPVYTMTPGDVDLTLNWRRISNVLPEYRGEDCVKVGRISFNNISAILGTVAVILNCHHQGARSVRAVNEESQPECQXTGDRPVIKINNTLWESNTAAAFLNRKSQFLYTTGK
AAS07582.1	Q5WPY7	rRNA N-glycosylase (EC 3.2.2.22)	Escherichia coli	IPR036041;IPR001574;IPR017988;IPR016138;IPR016139;IPR016331;	PF00161;	3.40.420.10;4.10.470.10;	PS00275;			SSF56371;		MKCILLKWVLCLLLGFSSVSYSREFTIDFSTQQSYVSSLNSIRTEISTPLEHISQGTTSVSVINHTPPGSYFAVDIRGLDVYQARFDHLRLIIEQNNLYVAGFVNTATNTFYRFSDFTHISVPGVTTVSMTTDSSYTTLQRVAALERSGMQISRHSLVSSYLALMEFSGNTMTRDASRAVLRFVTVTAEALRFRQIQREFRQALSETAPVYTMTPGDVDLTLNWGRISNVLPEYRGEDGVRVGRISFNNISAILGTVAVILNCHHQGARSVRAVNEDSQPECQITGDRPVIKINNTLWESNTAAAFLNRKSQFLYTTGK
AAS07586.1	Q5WPY3	rRNA N-glycosylase (EC 3.2.2.22)	Escherichia coli	IPR036041;IPR001574;IPR017988;IPR016138;IPR016139;IPR016331;	PF00161;	3.40.420.10;4.10.470.10;	PS00275;			SSF56371;		MKCILFKWVLCLLLGFSSVSYSREFTIDFSTQQSYVSSLNTIRTEISTPLEHISQGTTSVSVINHTPPGSYFAVDIRGLDVYQARFDHLRLIIEQNNLYVAGFVNTATNTFYRFSDFTHISVPGVTTVSMTTDSSYTTLQRVAALERSGMQISRHSLVSSYLALMEFSGNTMTRDASRAVLRFVTVTAEALRFRQIQREFRQALSETAPVYTMTPGDVDLTLNWGQISNVLPEYRGEDGVRVGRISFNNISAILGTVAVILNCHHQGARSVRAVNEESQPECQITGDRPVIKINNTLWESNTAAAFLNRKSQSLYTTGE
AAS07588.1	Q5WPY1	rRNA N-glycosylase (EC 3.2.2.22)	Escherichia coli	IPR036041;IPR001574;IPR017988;IPR016138;IPR016139;IPR016331;	PF00161;	3.40.420.10;4.10.470.10;	PS00275;			SSF56371;		MKCILFKWVLCLLLGFSSVSYFREFTIDFSTQQSYVSSLNSIRTEISTPLEHISQGTTSVSVINHTPPGSYFAVDIRGLDVYQARFDHLRLIIEQNNLYVAGFVNTATNTFYRFSDFTHISVPGATTVSMTTDSSYTTLQRVAALERSGMQISRHSLVSSYLALMEFSGNTMTRDASRAVLRFVTVTAEALRFRQIQREFRQALSETAPVYTMTPGDVDLTLNWGRISNVLPEYRGEDGVRVGRISFNNISAILGTVAVILNCHHQGARSVRAVNEESQPECQITGDRPVIKINNTLWESNTTAAFLNRKSQSLYTTGE
AAS07592.1	Q5WPX7	rRNA N-glycosylase (EC 3.2.2.22)	Escherichia coli	IPR036041;IPR001574;IPR017988;IPR016138;IPR016139;IPR016331;	PF00161;	3.40.420.10;4.10.470.10;	PS00275;			SSF56371;		MKCILFKWVLCLXLGFSSVSYSREFTIDFSTQQSYVSSLNSIRTEISTPLEHISQGTTSVSVINHTPPGSYFAVDIRGLDVYQARFDHLRLIIEQNNLYVAGFVNTATNTFYRFSDFTHISVPGVTTVSMTTDSSYTTLQRVAALERSGMQISRHSLVSSYLALMEFSGNTMTRDASRAVLRFVTVTAEALRFRQIQREFRQALSETAPVYTMTPGDVDLTLNWGRISNVLPEYRGEDGVRVGRISFNNISAILGTVAVILNCHHQGARSVRAVNEESXPECQITGDRPVIKINNTLWESNTAAAFLNRKSQSLYTTG
AAS07598.1	Q5WPX1	rRNA N-glycosylase (EC 3.2.2.22)	Escherichia coli	IPR036041;IPR001574;IPR017988;IPR016138;IPR016139;IPR016331;	PF00161;	3.40.420.10;4.10.470.10;	PS00275;			SSF56371;		MKCILFKWVLCLXLGFSSVSYSREFTIDFSTQQSYVSSLNSIRTXISTPLEHISQGTTSVSVINHTPPGSYFAVDIRGLDVYQARFDHLRLIIEQNNLYVAGFVNTATNTFYRFSDFTHISVPDVTTVSMTTDSSYTTLQRVAALERSGMQISRHSLVSSYLALMEFSGNTMTRDASRAVLRFVTVTAEALRFRQIQREFRQALSETAPVYTMTPGDVDLTLNWGRISNVLPEYRGEDGVRVGRISFNNISAILGTVAVILNCHHQGARSVRAVNEESQPECQITGDRPVIKINNTLWESNTAAAFLNRKSQFLYTTGK
AAS07600.1	Q5WPW9	rRNA N-glycosylase (EC 3.2.2.22)	Escherichia coli	IPR036041;IPR001574;IPR017988;IPR016138;IPR016139;IPR016331;	PF00161;	3.40.420.10;4.10.470.10;	PS00275;			SSF56371;		MKCILFKWVLCLLLGFSSVSYSREFTIDFSTQQSYVSSLNSIRTEISTPLEHISQGTTSVSVINHTPPGSYFAVDIRGLDVYQARFDHLRLIIEQNNLYVAGFVNTATNTFYRFSDFTHISVPGVTTVSMTTDSSYTTLQRVAALERSGMQISRHSLVSSYLALMEFSGNTMTRDASRAVLRFVTVTAEALRFRQIQREFRQALSETAPVYTMTPGDVDLTLNWGRISNVLPEYRGEDGVRVGRISFNNISAILSTVAVILNCHHQGARSVRAVNEESQPECQITGDRPVIKINNTLWESNTAAAFLNRKSQFLYTTGK
AAS07602.1	Q5WPW7	rRNA N-glycosylase (EC 3.2.2.22)	Escherichia coli	IPR036041;IPR001574;IPR017988;IPR016138;IPR016139;IPR016331;	PF00161;	3.40.420.10;4.10.470.10;	PS00275;			SSF56371;		MKCILFKWVLCLLLGFSSVSYSREFTIDFSTQQSYVSSLNSIRTEISTPLEHISQGTTSVSVINHTPPGSYFAVDIRGLDVYQARFDHLRLIIEQNNLYVAGFVNTATNTFYRFSDFTHISVPGVTTVSMTTDSSYTTLQRVAALERSGMQISRHSLVSSYLALMEFSGNTMTRDASRAVLRFVTVTAEALRFRQIQREFRQALSETAPVYTMTPGDVDLTLNWGRISNVLPEYRGEDGVRVGRISFNNISAILGTVAVILNCHHQGARSVRAVNEESQPECQITGDRPVIKINNTLWESNTAAAFLNRKSQXLYTTGK
AAS07604.1	Q5WPW5	rRNA N-glycosylase (EC 3.2.2.22)	Escherichia coli	IPR036041;IPR001574;IPR017988;IPR016138;IPR016139;IPR016331;	PF00161;	3.40.420.10;4.10.470.10;	PS00275;			SSF56371;		MKCILFKWVLCLLLGFSSVSYSREFTIDFSTQQSYVSSLNSIRTEISTPLEHISQGTTSVSVINHTPPGSYFAVDIRGLDVYQARFDHLRLIIEQNNLYVAGFVNTATNTFYRFSDFTHISVPGVTTVSMTTDSSYTTLQRVAALERSGMQISRHSLVSSYLALMEFSGNTMTRDASRAVLRFVTVTAEALRFRQIQREFRQALSETAPVYTMTPGDVDLTLNWGRISNVLPEYRGEDGVRVGRISFNNISAILGTVAVILNCHHQGARSVRAVNEESQPECQITGDRPVIKINTTLWESNTAAAFLNRKSQXLYTTGK
AAS07606.1	Q5WPW3	rRNA N-glycosylase (EC 3.2.2.22)	Escherichia coli	IPR036041;IPR001574;IPR017988;IPR016138;IPR016139;IPR016331;	PF00161;	3.40.420.10;4.10.470.10;	PS00275;			SSF56371;		MKCILFKWVLCLLLGFSSVSYSREFTIDFSTQQSYVSSLNNIRTEISTPLEHISQGTTSVSVINHTPPGSYFAVDIRGLDVYQARFDHLRLIIEQNNLYVAGFVNTATNTFYRFSDFTHISVPGVTTVSMTTDSSYTTLQRVAALERSGMQISRHSPVSSYLALMEFSGNTMTRDASRAVLRFVTVTAEALRFRQIQREFRQALSETAPVYTMTPGDVDLTLNWGRISNVLPEYRGEDGVRVGRISFNNISAILGTVAVILNCHHQGARSVRAVNEESQPECQITGDRPVIKINNTLWESNTAAAFLNRKSQFLYTMGK
AAS07610.1	Q5WPV9	rRNA N-glycosylase (EC 3.2.2.22)	Escherichia coli	IPR036041;IPR001574;IPR017988;IPR016138;IPR016139;IPR016331;	PF00161;	3.40.420.10;4.10.470.10;	PS00275;			SSF56371;		MKCILFKWVLCLLLGFSSVSYSREFTIDFSTQQSYVSSLNSIRTEISTPLEHISQGTTSVSVINHTPPGSYFAVDIRGLDVYQARFDHLRLIIEQNNLYVAGFVNTATNTFYRFSDFTHISVPDVTTVSMTTDSSNTTLQRVAALEXSGMQISRHSXVSSXLALMEXXGNTMTRDASRAVLRFVTVTAEALRFRQIQREFRQALSETAPVYTMTPGDVDLTLNWGRLSNVLPEYRGEDGVRVGRISFNNISAILGTVAVILNCHHQGARSVRAVNEESQPECQITGDRPVIKINNTLWESNTAAAFLNRKSQXLYTTGK
AAS07612.1	Q5WPV7	rRNA N-glycosylase (EC 3.2.2.22)	Escherichia coli	IPR036041;IPR001574;IPR017988;IPR016138;IPR016139;IPR016331;	PF00161;	3.40.420.10;4.10.470.10;	PS00275;			SSF56371;		MKCILFKWVLCLLLGFSSVSYSREFTIDFSTQQSYVSSLNSIRTEISTPLEHISQGATSVSVINHTPPGSYISVDIRGLDIYEARFDHLRLIIEQNNLYVAGFVNTATNTFYRFSDFTHISVPGVTTVSMTTDSSYTTLQRVAALERSGMQISRHSLVSSYLALMEFSGNTMTRDASRAVLRFVTVTAEALRFRQIQREFRLALSETAPVYTMTPEDVDLTLNWGRISNVLPEYRGEDSVRVGRISFNNISAILGTVAVILNCHHQGTRSVRYVNEEMQPECQISGDRPVIKINNTLWESNTAAAFLNRKSQSLYTTGE
AAS77872.1	Q6PWU4	rRNA N-glycosylase (EC 3.2.2.22)	Phytolacca americana (American pokeweed) (Phytolacca decandra)	IPR036041;IPR017989;IPR001574;IPR017988;IPR016138;IPR016139;IPR016331;	PF00161;	3.40.420.10;4.10.470.10;	PS00275;			SSF56371;		MKVMLVVTISIWLILAPTSTWAVNTIIYNVGSTTISKYATFLNDLRNEAKDPSLKCYGIPMLPNTNTNPKYVLVELQGSNKKTITLMLRRNNLYVMGYSDPFETNKCRYHIFNDISGTERQDVETTLCPNANSRVSKNINFDSRYPTLESKAGVKSRSQVQLGIQILDSNIGKISGVMSFTEKTEAEFLLVAIQMVSEAARFKYIENQVKTNFNRAFNPNPKVLNLQETWGKISTAIHDAKNGVLPKPLELVDASGAKWIVLRVDEIKPDVALLNYVGGSCQTTYNQNAMFPQLIMSTYYNYMVNLGDLFEGF
AAS92579.1	Q6PRG5	rRNA N-glycosylase (EC 3.2.2.22) (rRNA N-glycosidase)	Trichosanthes kirilowii (Chinese snake gourd) (Chinese cucumber)	IPR036041;IPR017989;IPR001574;IPR017988;IPR016138;IPR016139;	PF00161;	3.40.420.10;4.10.470.10;	PS00275;			SSF56371;		MIRFLVLSLLILTLFLTAPAVEGDVSFRLSGATSSSYGVFISNLRKALPYEKKLYDIPLLRSSLSGSQRYALIYLTNYADETISVAIDVTNVYIMGYRAGDISYFFNEASATEAAKYVFKDAKRKVTLPYSGNYERLQIAAGKIRENIPLGLPALDSAITTLFYYNANSAASALLVLIQSTAEAARYKFIEQQIGKRVDKTFLPSLAIISLENSWSALSKQIQIASTNNGQFESPVVLINAQNQRVTIANVNAGVVTSNIALLLNRNNMA
AAT12447.1	Q6J3N4	rRNA N-glycosylase (EC 3.2.2.22)	Phytolacca americana (American pokeweed) (Phytolacca decandra)	IPR036041;IPR017989;IPR001574;IPR017988;IPR016138;IPR016139;	PF00161;	3.40.420.10;4.10.470.10;	PS00275;			SSF56371;		VNTIIYNVGSTTISKYATFLNDLRNEAKDPSLKCYGIPMLPNTNTNPKYVLVELQGSNKKTITLMLRRNNLYVMGYSDPFETNKCRYHIFNDISGTERQDVETTLCPNANSRVSKNINFDSRYPTLESKAGVKSRSQVQLGIQILDSNIGKISGVMSFTEKTEAEFLLVAIQMVSEAARFKYIENQVKTNFNRAFNPNPKVLNLQETWGKISTAIHDAKNGVLPKPLELVDASGAKW
AAT12448.1	Q6J3N3	rRNA N-glycosylase (EC 3.2.2.22)	Phytolacca acinosa (Indian pokeweed) (Phytolacca esculenta)	IPR036041;IPR017989;IPR001574;IPR017988;IPR016138;IPR016139;	PF00161;	3.40.420.10;4.10.470.10;	PS00275;			SSF56371;		MNTIIYNVGSTTISKYATFLNDLRNEAKDPSLKCYGIPMLPNTNTNPKYVLVELQGSNKKTITLMLRRNNLYVMGYSDPFETNKCRYHIFNDISGTERQDVETTLCPNANSRVSRNINFDSRYPTLESKAGVKSRSQVQLGIQILDSNIGKISGVMSFTEKTEAEFLLVAIQMVSEAARFKYIENQVRTNFNRAFNPNPKVLNLQETWGKISTAIHDAKNGVLPKPLELVDASGAKW
AAT12449.1	Q6J3N2	rRNA N-glycosylase (EC 3.2.2.22)	Phytolacca acinosa (Indian pokeweed) (Phytolacca esculenta)	IPR036041;IPR017989;IPR001574;IPR017988;IPR016138;IPR016139;	PF00161;	3.40.420.10;4.10.470.10;	PS00275;			SSF56371;		VNTIIYNVGSTTISKYATFLDNLRNEAKDPSLKCYGIPMLPNTNPNPKYVLVKLQGSNEKTITLMLRRNNLYVMGYSDPFDTNKCRYHIFNDISGTERQDVETTLCPNPNSRVSKNINYDSRYPTLESKAGVKSRSQVQLGIQILDSDIGKISGVTSFTEKVEAEFLLVAIQMVSEAARFKYIENQVKTNFNRAFNPNPKVLNLKETWGKISTAIHDAKNGVLPKPLELVDASGAKW
AAT52091.1	Q5GFP3	Cry35Ab-like	Bacillus thuringiensis	IPR035992;IPR000772;IPR008872;	PF05431;	2.80.10.50;	PS50231;		cd00161;	SSF50370;		EISNHANGLYAATYLSLDDSGVSLMNKNDDDIDDYNLKWFLFPIDDDQYIITSYAANNCKVWNVNNDKINVSTYSSTNSIQKWQIKANGSSYVIQSDNGKVLTAGTGQALGLIRLTDESSNNPNQQWNLTSVQTIQLPQKPIIDTKLKDYPKYSPTGNIDNGTSPQLMGWTLVPCIMVNDPNIDKNTQIKTTPYYILKKYQYWQRAVGSNVALRPHEEKSYTYEWGTEIDQKTTIINTLGFQINIDSGMKFDIPEVGGGTDEIKTQLNEELKIEYSRETKIMEKYQEQSEIDNPTDQPMNSIGFLTITSLELYRYNGSEIRIMQIQTSDNDTYNVTSYPDHQQALLLLTNH
AAT52092.1	Q5GFP2	Cry35Ac-like	Bacillus thuringiensis	IPR035992;IPR000772;IPR008872;	PF05431;	2.80.10.50;	PS50231;		cd00161;	SSF50370;		EISNYANGLHAATYLSLDDSGVSLMNKNDDDIDDYNLRWFLFPIDDNQYIITSYAANNCKVWNVNNDKINVSTYSSTNSIQKWQIKANASSYVIQSNNGKVLTAGTGQSLGLIRLTDESPDNPNQQWNLTPVQTIQLPPKPTIDTKLKDYPKYSQTGNIDKGTPPQLMGWTLIPCIMVNDPNIDKNTQIKTTPYYILKKYQYWQQAVGSNVALRPHEKKSYAYEWGTEIDQKTTIINTLGFQINIDSGMEFDIPEVGGGTDEIKTQLNEELKIEYSRETKIMEKYQEQSEIDNPTDQSMNSIGFLTITSLELYRYNGSEISVMKIQTSDNDTYNVTSYPDHQQALLLLTNH
AAT52093.1	Q5GFP1	Cry35Ab-like	Bacillus thuringiensis	IPR035992;IPR000772;IPR008872;	PF05431;	2.80.10.50;	PS50231;		cd00161;	SSF50370;		EISNHANGLYAATYLSLDDSGVSLMNKNDDDIDDYNLKWFLFPIDDDQYIITSYAANNCKVWNVNNDKINVSTYSSTNSIQKWQIKANGSSYVIQSDNGKVLTAGTGQALGLIRLTDESSNNPNQQWNLTSVQTIQLPRKPIIDTKLKDYPKYSPTGNIDNGTSPQLMGWTLVPCIMVNDPNIDKNTQIKTTPYYILKKYQYWQRAVGSNVALRPHEKKSYTYEWGTEIDQKTTIINTLGFQINIDSGMKFDIPEVGGGTDEIKTQLNEELKIEYSHETKIMEKYQEQSEIDNPTDQSMNSIGFLTITSLELYRYNGSEIRIMQIQTSDNDTYNVTSYPNHQQALLLLTNH
AAT52094.1	Q5GFP0	Cry35A-like	Bacillus thuringiensis	IPR035992;IPR000772;IPR008872;	PF05431;	2.80.10.50;	PS50231;		cd00161;	SSF50370;		EISNHANGLYTSTYLSLDDSGVSLMGQNDEDIDEYNLKWFLFPIDNNQYIITSYGANNCKVWNVKNDKVNVSTYSPTNSVQKWQIKAKNSSYIIQSENGKVLTAGIGQSLGIVRLTDESSESSNQQWNLIPVQTISLPQKPKIDKKLKDHPEYSETGNIATGTIPQLMGWTLVPCIMVNDPKIGKNTQIKTTPYYIFKKYQYWKRAIGSNVSLLPHQKKSYDYEWGTEENQKTTIINTVGFQINVDSGMKFEVPEVGGGTEEIKTQLNEELKVEYSTDTKIMKKYQEHSEIDNPTNQTTNSIGFLTFTSLELYRYNGSEIRIMRMETSDNDTYTLTSYPNHREALLLLTNH
AAT52095.1	Q5GFN9	Cry35A-like	Bacillus thuringiensis	IPR035992;IPR000772;IPR008872;	PF05431;	2.80.10.50;	PS50231;		cd00161;	SSF50370;		EISNHANGLYTSTYLSLDDSGVSLMGQNDEDIDEXNLKWFLFPIDNNQYIITSYGANNCKVWNVKNDKVNVSTYSPTNSVQKWQIKAKNSSYIIQSENGKVLTAGIGQSPGIVRLTDESSESSNQQWNLIPVQTISLPQKPKIDKKLKDHPEYSETGNIATGTIPQLMGWTLVPCIMVNDPKIDKNTQIKTTPYYIFKKYQYWKRAIGSNVSLLPHQKKSYDYEWGTEENQKTTIINTVGFQINVDSGMKFEVPEVGGGTEEIKTQLNEELKVEYSTDTKIMKKYQEHSEIDNPTNQTMNSIGFLTFTSLELYRYNGSEIRIMRMETSDNDTYTLTSYPNHREALLLLTNH
AAT52096.1	Q5GFN8	Cry35Aa-like	Bacillus thuringiensis	IPR035992;IPR000772;IPR008872;	PF05431;	2.80.10.50;	PS50231;		cd00161;	SSF50370;		EISNLANGLYTSTYLSLDDSGVSLMSKKDEDIDDYNLKWFLFPIDNNQYIITSYGANNCKVWNVKNDKINVSTYSSTNSVQKWQIKAKDSSYIIQSDNGKVLTAGVGQSLGIVRLTDEFPENSNQQWNLTPVQTIQLPQKPKIDEKLKDHPEYSETGNINPKTTPQLMGWTLVPCIMVNDSKIDKNTQIKTTPYYIFKKYKYWNLAKGSNVSLLPHQKRSYDYEWGTEKNQKTTIINTVGLQINIDSGMKFEVPEVGGGTEDIKTQLTEELKVEYSTETKIMTKYQEHSEIDNPTNQPMNSIGLLIYTSLELYRYNGTEIKIMDIETSDHDTYTLTSYPNHKEALLLLTNH
AAT52097.1	Q5GFN7	Cry35Ab-like	Bacillus thuringiensis	IPR035992;IPR000772;IPR008872;	PF05431;	2.80.10.50;	PS50231;		cd00161;	SSF50370;		EISNHANGLYAATYLSLDDSGVSLMNKNDDDIDDYNLKWFLFPIDDDQYIITSYAANNCKVWNVNNDKINVSTYSLTNSIQKWQIKANGSSYVIQSDNGKVLTAGTGQALGLIRLTDESSNNPNQQWNLTSVQTIQLPQKPIIDTKLKDYPKYSPTGNIDNGTSPQLMGWTLVPCIMVNDPNIDKNTQIKTTPYYILKKYQYWQRAVGSNVALRPHEKKSYTYEWGTEIDQKTTIINTLGFQINIDSGMKFDIPEVGGGTDEIKTQLNEELKIEYSRETKIMEKYQEQSEIDNPTDQPMNSIGFLTITSLELYRYNGSEIRIMQIQTSDNDTYNXTSYPDHQQALLLLTNH
AAT52098.1	Q5GFN6	Cry35Aa-like	Bacillus thuringiensis	IPR035992;IPR000772;IPR008872;	PF05431;	2.80.10.50;	PS50231;		cd00161;	SSF50370;		EISNLANGLYTSTYLSLDDSGVSLMSKKDEDIDDYNLKWFLFPIDNNQYIITSYGANNCKVWNVKNDKINVSTYSSTNSVQKWQIKAKDSSYIIQSDNGKVLTAGVGQSLGIVRLTDEFPENSNQQWNLTPVQTIQLPQKPKIDEKLKDHPEYSETGNINPKTTPQLMGWTLVPCIMVNDSKIDKNTQIKTTPYYIFKKYKYWNLAKGSNVSLLPHQKRSYDYEWGTEKNQKTXIINTVGLQINIDSGMKFEVPEVGGGTEDIKTQLTEELKVEYSTETKIMTKYQEHSEIDNPTNQPMNSIGLLIYTSLELYRYNGTEIKIMDIETSDHDTYTLTSYPNHKEALLLLTNH
AAT65834.2	Q6EZE1	Cytolethal distending toxin subunit A (CDT A)	Escherichia coli	IPR015957;IPR003558;IPR035992;	PF03498;	2.80.10.50;	PS50231;			SSF50370;		MTGCSNGIGDSPSPPGKNVELVGIPGQGIAVTSNGATPTLGANNTEFPEVSIMSTGGALLTIWARPVRNWLWGYTPFDSVNFGENRNWKVVDGKDAGTVKFVNVAQGTCMEAFKNGVIHNTCDDNSLSQEFQLLPSTNGNVLIRSSALQTCIRADYLSRTILSPFAFTITLEKCPGAKEETQEMLWAISPPVRAAKPNLIKPELRPFRPLPIPPHDKPDGMEGV
AAT65978.1	Q6DWP1	rRNA N-glycosylase (EC 3.2.2.22)	Enterobacteria phage O157-572	IPR036041;IPR001574;IPR017988;IPR016138;IPR016139;IPR016331;	PF00161;	3.40.420.10;4.10.470.10;	PS00275;			SSF56371;		MKCILFKWVLCLLLGFFSVSSSREFTIDFSTQQSYVSSLNSIRTEISTPLEHISQGTTSVSVINHTPPGSYFAVDIRGLDVYQARFDHLRLIIEQNNLYVAGFVNTATNTFYRFSDFTHISVPGVTTVSMTTDSSYTTLQRVAALERSGMQISRHSLVSSYLALMEFSGNTMTRDASRAVLRFVTVTAEALRFRQIQREFRQALSETAPVYTMTPGDVDLTLNWGRISNVLPEYRGEDGVRVGRISFNNISAILGTVAVILNCHHQGARSVRAVNEDSQPECQITGDRPVIKINNTLWESNTAAAFLNRKSQFLYTTGK
AAT66010.1	Q6DWK9	rRNA N-glycosylase (EC 3.2.2.22)	Enterobacteria phage A397	IPR036041;IPR001574;IPR017988;IPR016138;IPR016139;IPR016331;	PF00161;	3.40.420.10;4.10.470.10;	PS00275;			SSF56371;		MKCILFKWVLCLLLGFSSVSSSREFTIDFSTQQSYVSSLNSIRTEISTPLEHISQGTTSVSVINHTPPGSYFAVDIRGLDVYQARFDHLRLIIEQNNLYVAGFVNTATNTFYRFSDFTHISVPGVTTVSMTTDSSYTTLQRVAALERSGMQISRHSLVSSYLALMEFSGNTMTRDASRAVLRFVTVTAEALRFRQIQREFRQALSETAPVYTMTPGDVDLTLNWGRISNVLPEYRGEDGVRVGRISFNNISAILGTVAVILNCHHQGARSVRAVNEESQPECQITGDRPVIKINNTLWESNTAAAFLNRKSQFLYTTGK
AAT66012.1	Q6DWK7	rRNA N-glycosylase (EC 3.2.2.22)	Enterobacteria phage O157-469	IPR036041;IPR001574;IPR017988;IPR016138;IPR016139;IPR016331;	PF00161;	3.40.420.10;4.10.470.10;	PS00275;			SSF56371;		MKCILFKWVLCLLLGFSSVSSSREFTIDFSTQQSYVSSLNSIRTEISTPLEHISQGTTSVSVINHTPPGSYFAVDIRGLDVYQARFDHLRLIIEQNNLYVAGFVNTATNTFYRFSDFTHISVPGVTTVSMTTDSSYTTLQRVAALERSGMQISRHSLVSSYLALMEFSGNTMTRDASRAVLRFVTVTAEALRFRQIQREFRQALSETAPVYTMTPGDVDLTLNWGRISNVLPEYRGEDGVRVGRISFNNISAILGTVAVILNCHHQGARSVRAVNEDSQPECQITGDRPVIKINNTLWESNTAAAFLNRKSQFLYTTGK
AAT68871.1	Q6EZE0	Cytolethal distending toxin C	Escherichia coli	IPR003558;IPR003559;IPR035992;	PF03498;	2.80.10.50;	PS51257;			SSF50370;		MKTVIVFFVLLLTGCASEPANQRNLLTQFVGDNAPVDPEPSPVLVNIRNVLTGGIIRNPVGSDFNVNNWVISEVKTNDLDLISAPGGHVQIKNPDGNECFAILNGQLAVAKQCSESDRNALFTFITSDTGAVQIKSIGSGQCLWNGESITDFRLKKCVDDLGRPFDT
AAT91090.1	Q6BBQ4	rRNA N-glycosylase (EC 3.2.2.22) (rRNA N-glycosidase)	Trichosanthes kirilowii (Chinese snake gourd) (Chinese cucumber)	IPR036041;IPR017989;IPR001574;IPR017988;IPR016138;IPR016139;	PF00161;	3.40.420.10;4.10.470.10;	PS00275;			SSF56371;		DVSFRLSGATSSSYGVFISNLRKALPNERRLYDIPLLRSTLQGSQRYALIHLTNYADETISVAIDVTNVYIMGYRAGDTSYFFNEASATEAAKYVFKDAMRKVTLPYSGNYERLQTAAGKIRENIPLGLPALDSAITTLFYYNANSAASALMVLIQSTSEAARYKFIEQQIGKRADKTFLPSLAIISLENSWSALSKQIQIASTNNGQFETPVVLINAQNQRVAITNVDAGVVTSNIALLLNRNNMA
AAU04229.1	Q68VW3	Ricin B-type lectin domain-containing protein	Rickettsia typhi (strain ATCC VR-144 / Wilmington)									MLKKYLLFCLFVPFSFNVYASIWDDIVTCLSDPCNCGQSDRTEIWNKGSKHEVKRGPFKPGTLCPPWNKSDGRNNDTCLLQFDYPGTFIGFLLNRCAEEAPDSSYFTPKIRIRVQSCNAIACWHQNSTLNWDGECVLWPTGYGLPLTRVCARVAIPDMDSPSVINASHSYADPGYTEGVHLNKVGYTESDNKIIGVDGQIITLKSPKLCAYSDPGLVNLISDSGIHLDPMDWNPNRQPLHQTNELSPIAKVLKFLVETVKGFSLPSLLGQLLGMIDPNSEFIKVLQSILNAIGEVFNFFPDLIIKVIEKLGALNSAVDSYSFGCVQLPLGPFPPPYCQNLNAISINPNVNNVCSKKNASGTFDQSSTSPSCVVPSNINVRNNIVNNTIRVSFSNLVPLC…
AAU05478.1	Q66GP7	At1g13130 (Cellulase (Glycosyl hydrolase family 5) protein)	Arabidopsis thaliana (Mouse-ear cress)	IPR001547;IPR017853;IPR035992;IPR000772;	PF00150;	2.80.10.50;3.20.20.80;		SM00458;	cd00161;	SSF51445;SSF50370;	GH5;	MTSKEPKHMFFIFPFFCFFFSFIAQNTVPNMSYPLSTSSRWIVDENGLRVKLVCANWPSHLQPVVAEGLSKQPVDAVAKKIVEMGFNCVRLTWPLDLMTNETLANNVTVRQSFQSLGLNDDIVGFQTNNPSIIDLPLIEAYKTVVTTLGNNDVMVILDNHLTKPGWCCANDDGNGFFGDQFFDPTVWVAALKKMAATFNGVSNVVGMSLRNELRGPKQNVNDWFKYMQQGAEAVHSANNKVLVILSGLSFDADLSFVRSRPVKLSFTGKLVFELHWYSFSDGNSWAANNPNDICGRVLNRIGNGGGYLLNQGFPLFLSEFGIDERGVNTNDNRYFGCLTGWAAENDVDWSLWALTGSYYLRQGKVGMNEYYGVLDSDWISVRNSSFLQKISFLQSPLQG…
AAU88208.1	Q5XQS8	rRNA N-glycosylase (EC 3.2.2.22)	Enterobacteria phage 020324	IPR036041;IPR001574;IPR017988;IPR016138;IPR016139;IPR016331;	PF00161;	3.40.420.10;4.10.470.10;	PS00275;			SSF56371;		MKCILFKWVLCLLLGFSSVSYSREFTIDFSTQQSYVSSLNSIRTEISTPLEHISQGTTSVSVINHTPPGSYFAVGIRGLDVYQARFDHLRLIIEQNNLYVAGFVNTATNTFYRFSDFTHISVPGVTTVSTTTDSSYTTLQRVAALERSGMQISRHSLVSSYQALMEFSGNTMTRDASRAVLRFVTVTAEALRFRQIQREFRQALSETAPVYTMTPGDVDLTLNWGRISNVLPEYRGEDGVRVGRISFNNISAILGTVAVILNCHHQGARSVRAVNEDSQPECQITGDRPVIKINNTLWESNTAAAFLNRKSQFLYTTGK
AAU88259.1	Q5IQZ5	Cytolethal distending toxin subunit A (CDT A)	Shigella boydii	IPR015957;IPR003558;IPR035992;	PF03498;	2.80.10.50;	PS50231;			SSF50370;		MDNKRTSIFIAGVLIPILLNGCSSGKNKAYLDPKVFPPQVEGGPTVPSPDESGLPLPGPGPALPTNAPIPIPVPGTAPAVSLMNMDGSVLTMWSRGAGSSLWAYYISDSNSFGELRNWQIMPGTRPNTIQFRNVDVGTCMTSFPGFKGGVQLSTAPCQFGPQRFDFQPMATRNGNYQLKSLSTGLCIRANFLGRTPSSPYATTLTMERCPSSGERNFEFMWSISEPLRPALATIAKPEIRPFPPMPIEPDEHSTGGEQ
AAU88261.1	Q5IQZ4	Cytolethal distending toxin C	Shigella boydii	IPR003558;IPR003559;IPR035992;	PF03498;	2.80.10.50;	PS51257;			SSF50370;		MKRLAIIFTMLLIAGCSSSQEAANNQIDELGKENNSLFTFRNIQSGLMIHNGLDLHGRETIGWEIVPVKTPEEALVTDQSGWIMIRTPNTDQCLGTPDGRNLLKMTCNPT
AAU88262.1	Q5IQZ8	Cytolethal distending toxin subunit A (CDT A)	Shigella boydii	IPR015957;IPR003558;IPR035992;	PF03498;	2.80.10.50;	PS50231;			SSF50370;		MDNKRTSIFIAGVLIPILLNGCSSGKNKAYLDPKVFPPQVEGGPTIPSPDEPGLPLPGPGPALPTNAPIPIPVPGTAPAVSLMNMDGSVLTMWSRGAGSSLWAYYISDSNSFGELRNWQIMPGTRPNTIQFRNVDVGTCMTSFPGFKGGVQLSTAPCQFGPQRFDFQPMATRNGNYQLKSLSTGLCIRANFLGRTPSSPYATTLTMERCPSSGEKNFEFMWSISEPLRPALATIAKPEIRPFPPMPIEPDEHSTGGEQ
AAU88270.1	Q5IQZ1	Cytolethal distending toxin C	Escherichia albertii	IPR003558;IPR003559;IPR035992;	PF03498;	2.80.10.50;	PS51257;PS50231;			SSF50370;		MKRLAIIFTMLLIAGCSSSQEAANNQIDELGKENNSLFTFRNIQSGLMIHNGLDLHGRETIGWEIVPVKTPEEALVTDQSGWIMIRTPNTDQCLGTPDGRNLLKMTCNPTDKKTLFSLIPSTTGAVQIKSVLSGLCFLDSKNSGLSFETGKCIADIKKPFEVVPQNHLWMWNPLNTESPVV
AAV90700.1	Q5MIT2	Putative 23.4 kDa salivary protein	Aedes albopictus (Asian tiger mosquito) (Stegomyia albopicta)	IPR035992;		2.80.10.50;				SSF50370;		MFRTTIVLTVTILHFASSHNVPPWNGCYAVGCLTQEGCTPWNFYQYRCYRTCYYNRYCPPSPPPQSRKKCYKITHEATGKSLASSEVFNDTTKMKYATVSSNPPGNYLWTMEPSYGGVYYIQNVNKLEFLKADANGTYLVLNEPLDRSFQFRPINTKEGASMMQLQAALNNGFLFVHTLGQGGSTVQITTDPFTNYYQTIWRIIELYC
AAW45473.1	Q5KC26	Ricin B-type lectin domain-containing protein	Cryptococcus neoformans var. neoformans serotype D (strain JEC21 / ATCC MYA-565) (Filobasidiella neoformans)									MPTLFTVLTILNSLLALGVEAYEVLYELQGATGTVYYDYGWENTGDQCAARFGAGWASDQTAYPGCEQNGPTQTDLKTNRIVAMNQSWMEGDKSAWCGKEVKVFKEDGTELVYDEPLVLWDTCAECAIHVKIDFGVGPYVLLDSEDCGTTAMNPTGLTVQVVDNQIWAPAPGSDSYSPTSASTLYTGGLYNFPSSGTLSKPWGATISGDAAGDPVVIATADSQGVAPTGGDIEDVSVTATATGLAKSATGAATSAGMSSAKITSQPEATSDLSTSSTPITSAWFASDEVSVTAIITSAAAAVLSVTSAALDQTSDVVALQSVSSTETITCTDNEGTGYNAGDHICEGNQLMICANTQSGSSAVNWVVQNTCLSRCLVCDTTIVCN
AAW82712.1	Q4VQ82	rRNA N-glycosylase (EC 3.2.2.22)	Zea mays (Maize)	IPR036041;IPR017989;IPR001574;IPR017988;IPR016138;IPR016139;	PF00161;	3.40.420.10;4.10.470.10;	PS00275;			SSF56371;		MAEITLEPSDLMAQTNKRIVPKFTEIFPVEDANYPYSAFIASVRKDVIKHCTDHKGIFQPVLPPEKKVPELWLYTELKTRTSSITLAIRMDNLYLVGFRTPGGVWWEFGKDGDTHLLGDNPRWLGFGGRYQDLIGNKGLENVTMGRAQMTRAVNDLAKKKKMATLEEEEVQMQMQMPEAADLAAAAAADPQADTKSKLVKLVVMVCEGLRFNTVSRTVDAGFNSQHGVTLTVTQGKQVQKWDRISKAAFEWADHPTAVIPDMQKLGIKDKNEAARIVALVKNQTTAAAATAASADNDDDEA
AAX10106.1	Q5C8A3	Prepropulchellin	Abrus pulchellus subsp. tenuiflorus	IPR036041;IPR017989;IPR001574;IPR017988;IPR016138;IPR016139;IPR035992;IPR000772;	PF00652;PF00161;	2.80.10.50;3.40.420.10;4.10.470.10;	PS50231;PS00275;		cd00161;	SSF56371;SSF50370;		MDKTLKLLILCIAWTCSFVALRCAARTNPPVATNEDRPIEFTTEGATSQSYKQFIEALRASLTDRLIHGIPVLRDPTTVEERNRYITVELSNSERESIQVGIDVTNAYVVAYRAGTQSYFLRDAPRYASTYLFTDTQQHSLRFDGSYSDLQRWAQQSREQISLGLQALTHAISFLHSGTNDDRERAHTMIVIIQMASEAARYRYISNRVGVSIRTSTAFQPDPAMLSLENNWDNLSGGVQQSVQDTFPNNVILSSINRQPVVVDSLSHPTLAVLALMLFVCNPPNANQSPLLIRSIVENSQTCSFHNEPTVRIGGRDGMCMDVANEVYNNDNPIIMYNCKDKLEENQLWTLKLDKTIRSNGKCL
AAX20021.1	Q2VU90	rRNA N-glycosylase (EC 3.2.2.22) (rRNA N-glycosidase)	Momordica charantia (Bitter gourd) (Balsam pear)	IPR036041;IPR017989;IPR001574;IPR017988;IPR016138;IPR016139;	PF00161;	3.40.420.10;4.10.470.10;	PS00275;			SSF56371;		DVSFRLSGADPRSYGMFIKDLRNALPFREKVYNIPLLLPSVSGAGRYLLMHLYNYDGKTITVAVDVTNVYIMGYLADTTSYFFNEPAAELASQYVFRDARRKITLPYSGNYERLQIAAGKPREKIPIGLPALDSAISTLLHYDSTAAAGALLALIQTTAEAARFKYIEQQIQERAYRDEVPSLATISLENSWSGLSKQIQLAQGNNGIFRTPIVLVDNKGNRVQITNVTSKVVTSNIQLLLNTRNIAEGDNGDVSTTHGFSSY
AAX69685.1	Q57XI2	Ricin B-type lectin domain-containing protein	Trypanosoma brucei brucei (strain 927/4 GUTat10.1)									MKTIVLALILGFLGSSADKEEWDKIKHLFYDDLGTPKRLCSAFADDRGMQMFCHRGNELPIWKVMSCGVDEKGNVFASYSNEWKSYEKHILLEQDMDDWIYLGVNPECTIDDEVELPKVPVTQCTNESLKKMERRVKNGNRYKSWDPAKGKCIITTRPLDILSTEGEAVEVNEDDEPEESRNEEENMTRELEVEKKRRHKKRKRTAKKRKTILSSENAHEEGIDDKHGADADDEYANDNEDFQNLVKQGTASPQKNKGNIFFFLLSILCYF
AAX69985.1	Q57WN4	Ricin B-type lectin domain-containing protein	Trypanosoma brucei									MKTIVLALILGFLGSSADKEEWDKIKHLFYDDLGTPKRLCSAFADDRGMQMFCHRGNELPIWKVMSCGVDEKGNVFASYSNEWKSYEKHILLEQDLDDWIYLGVNPECTIDDKVELPKVPVTQCTNESLKKVERRVKNNNRYKSWDPAKGKCIITTRPLDILSTEGEAVEVNEDDEPEESRNEEENMTRELEVEKKRRHKKRKRTAKKRKTILSSENAHEEGIDDKHGADADDEYANDNEDFQNLVKQGTASPQKNKGNIFFFLLSILCYF
AAY20977.1	Q52TF1	Cytolethal distending toxin C	Campylobacter jejuni	IPR003558;IPR035992;	PF03498;	2.80.10.50;				SSF50370;		MKKIVALFFMFITLAFATPTGDLKDFTEMVSIRSLETGIFLSAFRDISKDPIDQNWNIKEIVLSNELKQKDKLANELPFGYVQFTNPQESDLCLAILEDGTFGAKSCQDNLKDSKLETVFSIMPTTTSAVQICSLVLESDECMVTFFNPNIPTQKRFRIAPCTLDPI
AAY20978.1	Q52TF0	Cytolethal distending toxin C	Campylobacter jejuni	IPR003558;IPR035992;	PF03498;	2.80.10.50;				SSF50370;		MKKIVALFFMFITLAFATPTGDLKDFTEMVSIGSLETGIFLSTFRDISKDPIDQNWNIKEIVLSNELKQKDKLANELPFGYVQFTNPKESDLCLTILEDGIFGAKSCRDNLKDGKLETVFSIMPTTTSDVQICSLVLESDECMVTFFNPNIPTQKRFRIAPCTLDPIFYEVNELMIITPPLT
AAY26145.2	Q4ZHV4	Vah1	Vibrio anguillarum (Listonella anguillarum)	IPR032496;IPR022220;IPR043080;IPR044883;IPR036404;IPR016183;IPR035992;IPR000772;	PF16458;PF12563;PF07968;	3.30.110.130;2.100.10.30;2.70.240.20;6.20.40.20;	PS50231;	SM00458;	cd00161;	SSF50370;		MSFILWSEKIKNGYSFSFKYCDNNKNAYEVYMSINRRKALGAIAIMSGLVWNTAQADVNQPQGLAIEMFSELQDDSQINYFNASYWLQGEVEPPTLMQMRDDVLNQHMRYFVDFSTIEGESQKTEAKALLRKKLGLAFASDFLIITEHKGELLFTPLDDENDANIRLLEAAPIAHSRQRRSTASMVSNSGSETNSLPHVAFYLNVNRPITDNECTFNNSHLWDRGTRVFCDNPNISLIYRVNLERSLQYGTIGSATPDAKIVRISLDDDTTGAGIHLNDRLDYRQSGADYVTLDAYFRDWSTDAIAQDYQFVFNSSNNKAQILKTFPRENLNAEYEVKEVSGFQLGVSGGVEVSADGPKGKLEANASYNQSRWLTFKTHDYRVERSTNNAQNVSFKWNR…
AAY34283.2	Q4U473	rRNA N-glycosylase (EC 3.2.2.22)	Bougainvillea x buttiana	IPR036041;IPR017989;IPR001574;IPR017988;IPR016138;IPR016139;	PF00161;	3.40.420.10;4.10.470.10;	PS00275;			SSF56371;		MKPLGGLVITCIWWAIIVELVVIKPSIITKETASLGHNTVSFNLEDATEQVYRSVIKSLRNELQTSTLVCKIPVTPQSLAVDKNQFVVVSLTWKSKEVQLGIDVTNAYVVGYQDKLKNQDYRAFLLKDAPPLAKDKLFPGVKSETLPFGGTYPNLVKAGNVDRREQFELGVEKLGHAIDSIFGKPKNDQNVARFFLNAIQIVSEAARFKYIENEVVRGGLNSGLSKPNGKMLNLENSWGHISDAIHNSNQKYKCETISPALELQNADYSKWVVNKVSEISPDLGILKYKSSKLTQSTTIMRSIVVEDSDELEKLETIIG
AAY44603.1	Q4U0C9	Stress responsive protein (Stress responsive protein 2)	Triticum aestivum (Wheat)	IPR040249;IPR035992;		2.80.10.50;				SSF50370;		MDYYRETYGGYGMATPGYAAPVPYGMSQVNIDGNCGGRPMPPQPTVKIYCRANPNYAMSVRNGKVVLAPANPKDDYQHWIKDMRWSTSIKDEEGYPAFAMVNKATGQAIKHSLGQSHPVRLVPYNPDYLDESVLWTESRDVGNGFRCVRMVNNIYLNFDALNGDKYHGGVRDGTEVVLWKWCEGDNQRWKLQPYY
AAY47864.1	A0A0H2X5S6	Ricin B-type lectin domain-containing protein	Xanthomonas campestris pv. campestris (strain 8004)									MVQRVSAHRLQVTTPAGAQIFADTAPFDEPLEGEDYRFCDRRDGYLLLQHRDGGTFAGTLIDARTGTQTPGGLRVVIAPDHSRYLATAQPDGMDGEEWQVLSIDGKQLASTTNALLSDDAAEPGIIATLDAPQWSTAQQLQATATCLSDETQQWQVRLVEQAGRWQWQPRRDCASAPTEQ
AAY53886.1	Q4TU93	C-type mannose receptor 2 (Endocytic receptor 180) (Macrophage mannose receptor 2) (CD antigen CD280)	Rattus norvegicus (Rat)	IPR001304;IPR016186;IPR018378;IPR033989;IPR016187;IPR000562;IPR036943;IPR013806;IPR035992;IPR000772;	PF00040;PF00059;	2.80.10.50;2.10.10.10;3.10.100.10;	PS00615;PS50041;PS00023;PS51092;PS50231;	SM00034;SM00059;SM00458;	cd03590;cd00062;cd00161;	SSF56436;SSF57440;SSF50370;		MGPIRPALAPWPRHLLRCVLLLGGLRLGHPADSAAALLEPDVFLIFSQGMQGCLEAQGVQVRVIPVCNASLPAQRWKWVSRNRLFNLGAMQCLGTGWPATNTTVSLGMYECDREALSLRWQCRTLGDQLSLLLGARANNASKPGTLERGDQTRSGHWNIYGSEEDLCARPYYEVYTIQGNSHGKPCTIPFKYDNQWFHGCTSTGREDGHLWCATTQDYGKDERWGFCPIKSNDCETFWDKDQLTDSCYQFNFQSTLSWREAWASCEQQGADLLSITEIHEQTYINGLLTGYSSTLWIGLNDLDTSGGWQWSDNSPLKYLNWESDQPDNPGEENCGVIRTESSGGWQNHDCSIALPYVCKKKPNATAEPIQPDRWANVKVECDPSWQPFQGHCYRLQAEK…
AAY63864.1	Q4PS71	rRNA N-glycosylase (EC 3.2.2.22)	Escherichia coli	IPR036041;IPR001574;IPR017988;IPR016138;IPR016139;IPR016331;	PF00161;	3.40.420.10;4.10.470.10;	PS00275;			SSF56371;		MKCILFKWVLCLLLGFSSVSYSREFTIDFSTQQSYVSSLNSIRTEISTPLEHISQGTTSVSVINHTPPGSYFSVDIRGLDVYQARFDHLRLIIEQNNLYVAGFVNTATNTFYRFSDFTHISVPGVTTVSMTTDSSYTTLQRVAALERSGMQISRHSLVSSYLALMEFSGNTMTRDASRAVLRFVTVTAEALRFRQIQREFRQALSETAPVYTMTPGDVDLTLNWGRISNVLPEYQGEDGVRVGRISFNNISAILGTVAVILNCHHQGARSVRAVNEDSQPECQITGDRPVIKINNTLWESNTAAAFLNRKSQSLYTTGE
AAZ71325.1	Q469W7	Ricin B-type lectin domain-containing protein	Methanosarcina barkeri (strain Fusaro / DSM 804)									MSLTIIGWVAMWKPVYIFLYECGLLCKKNIYRKILSMDISVVSGSQRRVKLTDSCISPNRSELQAWGSKVFRIDANCGLVAGNIWNLN
AAZ79488.1	Q2QEH4	rRNA N-glycosylase (EC 3.2.2.22)	Saponaria officinalis (Common soapwort) (Lychnis saponaria)	IPR036041;IPR017989;IPR001574;IPR017988;IPR016138;IPR016139;	PF00161;	3.40.420.10;4.10.470.10;	PS00275;			SSF56371;		MKSWIMLVVTWLIILQTTVTAVIIYELNLQGTTKAQYSTFLKQLRDDIKDPNLHYGGTNLPVIKRPVGPPKFLRVNLKASTGTVSLAVQRSNLYVAAYLAKNNNKQFRAYYFKGFQITTNQLNNLFPEATGVSNQQELGYGESYPQIQNAAGVTRQQAGLGIKKLAESMTKVNGVARVEKDEALFLLIVVQMVGEAARFKYIENLVLNNFDTAKEVEPVPDRVIILENNWGLLSRAAKTANNGVFQTPLVLTSYAVPGVEWRVTTVAEVEIGIFLNVDNNGLPSIIYNNIISGAFGDTY
AAZ79489.1	Q2QEH3	rRNA N-glycosylase (EC 3.2.2.22)	Saponaria officinalis (Common soapwort) (Lychnis saponaria)	IPR036041;IPR017989;IPR001574;IPR017988;IPR016138;IPR016139;	PF00161;	3.40.420.10;4.10.470.10;	PS00275;			SSF56371;		MKIYVVATIAWILLQFSAWTTTDAVTSITLDLVNPTAGQYSSFVDKIRNNVKDPNLKYGGTDIAVIGPPSKEKFLRINFQSSRGTVSLGLKRDNLYVVAYLAMDNTNVNRAYYFRSEITSAELTALFPEATTANQKALEYTEDYQSIEKNAQITQGDQSRKELGLGIDLLSTSMEAVNKKARVVKDEARFLLIAIQMTAEAARFRYIQNLVIKNFPNKFNSENKVIQFEVNWKKISTAIYGDAKNGVFNKDYDFGFGKVRQVKDLQMGLLMYLGKPKSSNEANSTAYATTVL
AAZ97321.1	Q3SJ49	Ricin B-type lectin domain-containing protein	Thiobacillus denitrificans (strain ATCC 25259)									MFLRRKLADHACSTTSSCYNPKVRGLIEERVVSKLLLILVLNGLLADPSAALDNGVRVNLDPRNGSGQTGVATLIPAGKKTRVVIDLSGAPEKAQSASIQLGPCDASGSSAKWTLKPLREGRSITLVPASIDTLVKQPAAVNVRGSGTQSAVACGNISG
ABA04780.1	Q3SSG1	Ricin B-type lectin domain-containing protein	Nitrobacter winogradskyi (strain ATCC 25391 / DSM 10237 / CIP 104748 / NCIMB 11846 / Nb-255)									MNIRALNNSLIIGIAVLAPIQCLAANVPERFTGVWQAIENEDQACKASDWNSDRHTDTHIKIEAGLVRYHESECRFKSVSRPKVEFDSGAVHVAMTCDGEGERWTQTGIWQILPLGRNDTLAMVNVSKQRPGISLYRKCGGENAAVAPKNTTRAATGEAGDMRAAMREGRHCFAQKDEGVEFSLSVGSSGSASFSVDVANPRTKHLCSAKGTVAETAQGWRYVDKSQPTEVCQIDIEISDRIRFRFANESCERRYCGARASISSLEFSAQDKKESCSRK
ABA23343.1	Q3M6P3	Ricin B-type lectin domain-containing protein	Trichormus variabilis (strain ATCC 29413 / PCC 7937) (Anabaena variabilis)	IPR036371;						SSF63862;		MLNRSSLTQKLVIFTALLSIGLVFHQQVKEPQRLFQLNSHLWVSEKKVNIANLADGSYQFCSQPDPQDWRDGAGVCANFHKTAHHFNGYYGYPHSDNFICIRGNIKGNLIVGEALSILWADEQQNNISTSAFKWDSEERLTLSQGNLISTANHADAVQWIIYRQALLNLEGFYQYNRPRMTPVSQLCHWK
ABA34000.1	Q2XXF2	rRNA N-glycosidase	Zea diploperennis (Diploperennial teosinte)	IPR036041;IPR017989;IPR001574;IPR017988;IPR016138;IPR016139;	PF00161;	3.40.420.10;4.10.470.10;	PS00275;			SSF56371;		MAEITLEPSDLMAQTNKRIVPKFTEIFPVEDANYPYSAFIASVRKDVIKHCTDHKGIFQPVLPPEKKVPELWFYTELKTRTSSITLAIRMDNLYLVGFRTPGGVWWEFGKDGDTHLLGDNPRWLGFGGRYQDLIGNKGLETVTMGRAEMTRAVNDLAKKKKMATLEEEEVQMQMQMPEAADLAAAAAADPQADTKSKLVKLVVMVCEGLRFNTVSRTVDAGFNSQHGVTLTVTQGKQVQKWDRISKAAFEWADHPTAVIPDMQKLGIKDKNEAARIVALVKNQTTAAAATAASADND
ABA34001.1	Q2XXF1	rRNA N-glycosidase	Zea diploperennis (Diploperennial teosinte)	IPR036041;IPR017989;IPR001574;IPR017988;IPR016138;IPR016139;	PF00161;	3.40.420.10;4.10.470.10;	PS00275;			SSF56371;		MAEITLESSDLMAQTNKRIVPKFTEIFPVEDVNYPYSAFIASVRKDVIKHCTDHKGIFQPVLPPEKKVPELWFYTELKTRTSSITLAIRMDNLYLVGFRTPGGVWWEFGKDGDTHLLGDNPRWLGFGGRYQDLIGNKGLETVTMGRAEMTRAVNDLAKKKKMATLEEEVQMQMQMPEAADLAAAAAAADPQADTKSKLVKLVVMVCEGLRFNTVSRTVDAGFNSQHGVTLTVTQGKQVQKWDRISKAAFEWADHPTAVIPDTQKLGIKDKNEAARIVALVKNQTTAAAAAATAASANNDDEEA
ABA34002.1	Q2XXF0	rRNA N-glycosidase	Zea diploperennis (Diploperennial teosinte)	IPR036041;IPR017989;IPR001574;IPR017988;IPR016138;IPR016139;	PF00161;	3.40.420.10;4.10.470.10;	PS00275;			SSF56371;		MAEITLESSDLMAQTNKRIVPKFTEIFPVEDVNYPYSAFIASVRKDVIKHCTDHKGIFQPVLPPEKKVPELWFYTELKTRTSSITLAIRMDNLYLVGFRTPGGVWWEFGKDGDTHLLGDNPRWLGFGGRYQDLIGNKGLETVTMGRAEMTRAVNDLAKKKKMATLEEEVQMQMQMPEAADLAAAAAAADPQADTKSKLVKLVVMVCEGLRFNTVSRTVDAGFNSQHGVTLTVTQGKQVQKWDRISKAAFEWADHPTAVIPDMQKLGIKDKNEAARIVALVKNQTTAAAAAATAASANNDDEEA
ABA34003.1	Q2XXE9	rRNA N-glycosidase	Zea diploperennis (Diploperennial teosinte)	IPR036041;IPR017989;IPR001574;IPR017988;IPR016138;IPR016139;	PF00161;	3.40.420.10;4.10.470.10;	PS00275;			SSF56371;		MAETNPESSDLMAQTNKKIVPKFTEIFPVEDVNYPYSAFIASVRKDVIKHCTDHKGIFQPVLPPEKKVPELWFYTELKTRTSSITLAIRMDNLYLVGFRTPGGVWWEFGKDGDTHLLGDNPRWLGFGGRYQDLIGNKGLETVTMGRAEMTRAVNDLAKKKKMVTLEEEVQMPEAADLAAAAADPQADTKSKLVKLVVMVCEGLRFNTVSRTVDAGFNSQHGVTLTVTQGKQVQKWDRISKAAFEWADHPTAVIPDMQKLGIKDKNEAARIVALVKNQTTAAAATAASADNDDDEA
ABA34004.1	Q2XXE8	rRNA N-glycosidase	Zea diploperennis (Diploperennial teosinte)	IPR036041;IPR017989;IPR001574;IPR017988;IPR016138;IPR016139;	PF00161;	3.40.420.10;4.10.470.10;	PS00275;			SSF56371;		MAETNPESSDLMAQTNKKIVPKFTEIFPVEDVNYPYSAFIASVRKDVIKHCTDHKGIFQPVLPPEKKVPELWFYTELKTRTSSITLAIRMDNLYLVGFRTPGGVWWEFGKDGDTHLLGDNPRWLGFGGRYQDLIGNKGLETVTMGRAEMTRAVNDLAKKKKMATLEEEEVQMQMQMPEAADLAAAAADPQADTKTKLVKLVVMVCEGLRFNTVSRTVDAGFNSQHGVTLTVTQGKQVQKWDRISKAAFEWADHPTAVIPDMQKLGIKDKNEAARIVALVKNQTTAAAATAASASNDDDEA
ABA34005.1	Q2XXE7	rRNA N-glycosidase	Zea diploperennis (Diploperennial teosinte)	IPR036041;IPR017989;IPR001574;IPR017988;IPR016138;IPR016139;	PF00161;	3.40.420.10;4.10.470.10;	PS00275;			SSF56371;		MAETNPESSDLMAQTNKKIVPKFTEIFPVEDVNYPYSAFIASVRKDVIKHCTDHKGIFQPVLPPEKKVPELWFYTELKTRTSSITLAIRMDNLYLVGFRTPGGVWWEFGKDGDTHLLGDNPRWLGFGGRYQDLIGNKGLETVTMGRAEMTRAVNDLAKKKKMVTLEEEVQMPEAADLAAAADPQADTKSKLVKLVVMVCEGLRFNTVSRTVDAGFNSQHGVTLTVTQGKQVQKWDRISKAAFEWADHPTAVIPDMQKLGIKDKNEAARIVALVKNQTTAAAATAASADNDDEA
ABA34006.1	Q2XXE6	rRNA N-glycosidase	Zea diploperennis (Diploperennial teosinte)	IPR036041;IPR017989;IPR001574;IPR017988;IPR016138;IPR016139;	PF00161;	3.40.420.10;4.10.470.10;	PS00275;			SSF56371;		MAETNPELSDLMAQTNKKIVPKFTEIFPVEDVNYPYSAFIASVRKDVIKHCTDHKGIFQPVLPPEKKVPALWFYTELKTRTSSITLAIRMDNLYLVGFRTPGGVWWEFGKDGDTHLLGDNPRWLGFGGRYQDLIGNKGLETVTMGRAEMTRAVNDLAKKKKMATLEEEKVQMQMQMPEAAELAAAAAAADPQADTKSKLVKLVVMVCEGLRFNTVSRTVDAGFNSQHGVTLTVTQGKQVQKWDRISKAAFEWADHPTAVIPDMQKLGIKDKNEAARIVALVKNQTTAAAATAATASNDDDEA
ABA34007.1	Q2XXE5	rRNA N-glycosidase	Zea diploperennis (Diploperennial teosinte)	IPR036041;IPR017989;IPR001574;IPR017988;IPR016138;IPR016139;	PF00161;	3.40.420.10;4.10.470.10;	PS00275;			SSF56371;		MAEITLESSDLMAQTNKRIVPKFTEIFPVEDVNYPYSAFIASVRKDVIKHCTDHKGIFQPVLPPEKKVPELWFYTELKTRTSSITLAIRMDNLYLVGFRTPGGVWWEFGKDGDTHLLGDNPRWLGFGGRYQDLIGNKGLETVTMGRAEMTRAVNDLAKKKKMATLEEEVQMQMQMPEAADLAAAAADPQADTKSKLVKLVVMVCEGLRFNTVSRTVDAGFNSQHGVTLTVTQGKQVQKWDRISKAAFEWADHPTAVIPDMQKLGIKDKNEAARIVALVKNQTTAAAATAASASNDDDEA
ABA56869.1	Q3JE77	Ricin B-type lectin domain-containing protein	Nitrosococcus oceani (strain ATCC 19707 / BCRC 17464 / JCM 30415 / NCIMB 11848 / C-107)									MILNAKEHTLMKHTTVMMSAVVAASLLSTSALALDRANTSEKGSLLVFPNVDVSGDKNTIIRLQNDYSDSVSLKCYWKNGTKFFTDFQIELTKFQPIWISARDGEGTYSVPPFPTSTNQDYLDKIGLGGGEYATPSRVTLPENAHTAGELQCWAVDGGGASEIRWNHLAGSATVVDASQGTAYQYNAWGFRCLVGGNGDACVVADAGQLDLNGNEYEACPKKLIGHFSPAETALGGMQVHRNELTLASCNQDLTQDQQFHFTKLKFNVWNEQEAKYTGAYQCMDSWHQGLLDGVQNNGRNFTASSLKTDVARFKVRGMKSSVCERADNRKTFAIDESIVTEEAGLLGVMATTYGLGESDGLAEAGTTLHMLGQRDGFIAYDPQEVIEERPAR
ABA57238.1	Q3JD58	Ricin B-type lectin domain-containing protein	Nitrosococcus oceani (strain ATCC 19707 / BCRC 17464 / JCM 30415 / NCIMB 11848 / C-107)									MILNAKEHTLMKHTTVMMSAVVAASLLSTSALALDRANTSEKGSLLVFPNVDVSGDKNTIIRLQNDYSDSVSLKCYWKNGTKFFTDFQIELTKFQPIWISARDGEGTYSVPPFPTSTNQDYLDKIGLGGGEYATPSRVTLPEHARTAGELQCWAVDGGGASEIRWNHLAGSATVVDASQGTAYQYNAWGFRCLVGGNGDACVVADAGQLDLNGNEYEACPKKLIGHFSPAETALGGMQVHRNELTLASCNQDLTQDQQFHFTKLKFNVWNEQEAKYTGAYQCMDSWHQGLLDGVQNNGRNFTASSLKTDVARFKVRGMKSSVCERADNRKTFAIDESIVTEEAGLLGVMATTYGLGESDGLAEAGTTLHMLGQRDGFIAYDPQEVIEERPAR
ABA57239.1	Q3JD57	Ricin B-type lectin domain-containing protein	Nitrosococcus oceani (strain ATCC 19707 / BCRC 17464 / JCM 30415 / NCIMB 11848 / C-107)									MTMRYAVIMGTVVAASLLSTSALALDRGNTSEKGSLLVFPNVDVSGDRNTIIRIQNDYSDSVSLKCYWKNGTKFFTDFQIELTKFQPIWISAKDGKGTYNVPPFPTFTNQAYLDNIGVGYKGPEKNSINGGPNHRGVTPSQVLLPDNAKTAGELQCWAVDSSGANEIRWNHLAGSATVVDTSHGTAYEYSAWGFRCLVGGNGDECVTADAGKLDLDGTEYEACPKKLIGQFSPAGASVGDVQVRHNELTIASCNQDLTQDQQFHFTKLKFNVWNEQEVKLTGAYQCIDSWHQLLLSDVQNNGRNFSAFGTNVARFKVKGMKSSVCERPDAPRTAFVDESITTEDAGIVGVLSTTYGFGGGIIIPVEDGDNGNGSSGVAEAGSTLHMLGQRTGFISYDPA…
ABA57483.1	Q3JCG3	Ricin B-type lectin domain-containing protein	Nitrosococcus oceani (strain ATCC 19707 / BCRC 17464 / JCM 30415 / NCIMB 11848 / C-107)									MKHTTVMMSAVVAASLLSTSALALDRANTSEKGSLLVFPNVDVSGDRNTIIRLQNDYSDSVSLKCYWKNGTKFFTDFQIELTKFQPIWISARDGEGTYSVPPFPTSANQDYLDKIGHSGGPYATPSRVTLPEHARTAGELQCWAVDGGGASEIRWNHLAGSATVVDASQGTAYQYNAWGFRCLVGGNGDACVVADAGQLDLNGNEYEACPKKLIGHFSPAETALGGMQVHRNELTLASCNQDLTQDQQFHFTKLKFNVWNEQEAKYTGAYQCMDSWHQGLLDGVQNNGRNFTASSLKTDVARFKVRGMKSSVCERADNRKTFAIDESIVTEEAGLLGVMATTYGLGESDGLAEAGTTLHMLGQRDGFIAYDPQEVIEERPAR
ABA96980.1	Q2QUQ1	Ricin B-type lectin domain-containing protein	Oryza sativa subsp. japonica (Rice)	IPR023346;		3.30.20.10;				SSF53955;		MGIACVQVGLATGGLTAWGSPTIRDEPPGGLLRQDKLTIPRVKGAECYGRGAIPVIWNCNYGDAGNKKADRWLIASICYVQDSAN
ABB04428.1	Q2XXG5	rRNA N-glycosidase	Zea mays subsp. parviglumis (Balsas teosinte)	IPR036041;IPR017989;IPR001574;IPR017988;IPR016138;IPR016139;	PF00161;	3.40.420.10;4.10.470.10;	PS00275;			SSF56371;		MAETNPESSDLMAQTNKKIVPKFTEIFPVEDVNYPYSAFIASVRKDVIKHCTDRKGIFQPVLPPEKKVPELWFYTELKTRTSSVTLAIRMDNLYLVGFRTPGGVWWEFGKDGDTHLLGDNPRWLGFGGRYQDLIGNKGLETVTMGRAEMTRAVNDLAKKKKMATLEEEEVQMQMQMPEAADLAAAAADPQADTKSKLVKLVVMVCEGLRFNTVSRTVDAGFNSQHGVTLSVTQGKQVQKWDRISKAAFEWADHPTAVIPDMQKLGIKDKNEAARIVALVKNQTTAAAATVASADNDDDEA
ABB04430.1	Q2XXG3	rRNA N-glycosidase	Zea mays subsp. parviglumis (Balsas teosinte)	IPR036041;IPR017989;IPR001574;IPR017988;IPR016138;IPR016139;	PF00161;	3.40.420.10;4.10.470.10;	PS00275;			SSF56371;		MAETNPESSDLMAQTNKKIVPKFTEIFPVEDVNYPYSAFIASVRKDVIKHCTDHKGIFQPVLPPEKKVPELWFYTELKTRTSSITLAIRMDNLYLVGFRTPGGVWWEFGKDGDTHLLGDNPRWLGFGGRYQDLIGNKGLETVTMGRAEMTRAVNDLAKKKKMATLEEEEVQMQMQMPEAADLAAAAAADPQADTKSKLVKLVVMVCEGLRFNTVSRTVDAGFNSQHGVTLTVTQGKQVQKWDRISKAAFEWADHPTAVIPDMQKLGIKDKNEAARIVALVKNQTTAAAATAASADNDDDEA
ABB04431.1	Q2XXG2	rRNA N-glycosidase	Zea mays subsp. parviglumis (Balsas teosinte)	IPR036041;IPR017989;IPR001574;IPR017988;IPR016138;IPR016139;	PF00161;	3.40.420.10;4.10.470.10;	PS00275;			SSF56371;		MAETNPELSDLMAQTNKKIVPKFTEIFPVEDVNYPYSAFIASVRKDVIKHCTDHKGIFQPVLPPEKKVPELWFYTELKTRTSSITLAIRMDNLYLVGFRTPGGVWWEFGKDGDTHLLGDNPRWLGFGGRYQDLIGNKGLETVTMGRAEMTRAVNDLAKKKKMVTLEEVQMQMPEAADLAAAAAADPQADTKSKLVKLVVMVCEGLRFNTVSRTVDAGFNSQHGVTLTVTQGKQVQKWDRISKAAFEWADHPTAVIPDMQKLGIKDKNEAARIVALVKNQTTAAAATAATASADNDDDDEA
ABB04432.1	Q2XXG1	rRNA N-glycosidase	Zea mays subsp. parviglumis (Balsas teosinte)	IPR036041;IPR017989;IPR001574;IPR017988;IPR016138;IPR016139;	PF00161;	3.40.420.10;4.10.470.10;	PS00275;			SSF56371;		MAETNPELSDLMAQTNKKIVPKFTEIFPVEDVNYPYSAFIASVRKDVIKHCTDRKGIFQPVLPPEKKVPELWFYTELKTRTSSVTLAIRMDNLYLVGFRTPGGVWWEFGKDGDTHLLGDNPRWLGFGGRYQDLIGNKGLETVTMGRAEMTRAVNDLAKKKKMATLEEEEVQMQMPEAAELAAAAADPQADTKSKLVKLVVMVCEGLRFNTVSRTVDAGFNSQHGVTLTVTQGKQVQKWDRISKAAFEWADHPTAVIPDMQKLGIKDKNEAARIVALVKNQTTAAAATAATASADND
ABB04433.1	Q2XXG0	rRNA N-glycosidase	Zea mays subsp. parviglumis (Balsas teosinte)	IPR036041;IPR017989;IPR001574;IPR017988;IPR016138;IPR016139;	PF00161;	3.40.420.10;4.10.470.10;	PS00275;			SSF56371;		MAETNPELSDLMALTNKKIVPKFTEIFPVEDVNYPYSAFIASVRKDVIKHCTDHKGIFQPVLPPEKKVPELWFYTELKTRTSSITLAIRMDNLYLVGFRTPGGVWWEFGKAGDTHLLGDNPRWLGFGGRYQDLIGNKGLETVTMGRAEMTRAVNDLAKKKKMATLEEEEVQMQMQMPEAAELAAAAAAADPQADTKSKLVKLVVMVCEGLRFNTVSRTVDAGFNSQHGVTLTVTQGKQVQKWDRISKAAFEWADHPTAVIPDMQKLGIKDKNEAARIVALVKNQTTAAAATAATASADNDDDEA
ABB04434.1	Q2XXF9	rRNA N-glycosidase	Zea mays subsp. parviglumis (Balsas teosinte)	IPR036041;IPR017989;IPR001574;IPR017988;IPR016138;IPR016139;	PF00161;	3.40.420.10;4.10.470.10;	PS00275;			SSF56371;		MAETTPELSDLMAQTNKKIVPKFTEIFPVEDVNYPYSAFIASVRKDVIKHCTDHKGIFQPVLPPEKKVPALWFYTELKTRTSSITLAIRMDNLYLVGFRTPGGVWWEFGKDGDTHLLGDNPRWLGFGGRYQDLIGNKGLETVTMGRAEMTRAVNDLAKKKKMATLEEEEVQMQMQMPEAADLAAAAAADPQADTKSKLVKLVVMVCEGLRFNTVSRTVDAGFNSQHGVTLTVTQGKQVQKWDRISKAAFEWADHPTAVIPDMQKLGIKDKNEAARIVALVKNQTTAAAATAATTSADNDDDEA
ABB04435.1	Q2XXF8	rRNA N-glycosidase	Zea mays subsp. parviglumis (Balsas teosinte)	IPR036041;IPR017989;IPR001574;IPR017988;IPR016138;IPR016139;	PF00161;	3.40.420.10;4.10.470.10;	PS00275;			SSF56371;		MAEITLEPSDLMAQTNKRIVPKFTEIFPVEDANYPYSAFIASVRKDVIKHCTDHKGIFQPVLPPEKKVPELWFYTELKTRTSSITLAIRMDNLYLVGFRTPGGVWWEFGKDGDTHLLGDNPRWLGFGGRYQDLIGNKGLETVTMGRAEMTRAVNDLAKKKKMATLEEEEVQMQMQMPEAAELAAAAADPQADTKSKLVKLVVMVCEGLRFNTVSRTVDAGFNSQHGVTLTVTQGKQVQRWDRISKAAFEWADHPTAVIPDMQKLGIKDKNEAARIVALVKNQTTAAAATAATASADNDDDEA
ABB04436.1	Q2XXF7	rRNA N-glycosidase	Zea mays subsp. parviglumis (Balsas teosinte)	IPR036041;IPR017989;IPR001574;IPR017988;IPR016138;IPR016139;	PF00161;	3.40.420.10;4.10.470.10;	PS00275;			SSF56371;		MTETNPELSDLMAQTNKKIVPKFTEIFPVEDVNYPYSAFIASVRKDVIKHCTDHKGIFQPVLPPEKKVPEQWFYTELKTRTSSITLAIRMDNLYLVGFRTPGGVWWELGKDGDTHLLGDNPRWLGFGGRYQDLIGNKGLETVTMGRAEMTRAVNDLAKKKKMATLEEEEVQMQVQMPEAADLAAAAAADPQADTKSKLVKLVVMVCEGLRFNTVSRTVDAGFNSQHGVTLTVTQGKQVQKWDRISKAAFEWADHPTAVIPDMQKLGIKDKNEAARIVALVKNQTTAAAATAASADNDDDEA
ABB04437.1	Q2XXF6	rRNA N-glycosidase	Zea mays subsp. parviglumis (Balsas teosinte)	IPR036041;IPR017989;IPR001574;IPR017988;IPR016138;IPR016139;	PF00161;	3.40.420.10;4.10.470.10;	PS00275;			SSF56371;		MAETNPESSDLMAQTNKKIVPKFTEIFPVEDVNYPYSAFIASVRKDVIKHCTDHKGIFQPVLPPEKKVPELWFYTELKTRTSSITLAIRMDNLYLVGFRTPGGVWWEFGKAGDTHLLGDNPRWLGFGGRYQDLIGNKGLETVTMGRAEMTRAVNDLAKKKKMATLEEEEVQMQMQMPEAADLAAAAAADPQADTKSKLVKLVVMVCEGLRFNTVSRTVDAGFNSQHGVTLTVTQGKQVQKWDRISKAAFEWADHPTAVIPDMQKLGIKDKNEAARIVALVKNQTTAAAAAATAASADNDDDEA
ABB04438.1	Q2XXF5	rRNA N-glycosidase	Zea mays subsp. parviglumis (Balsas teosinte)	IPR036041;IPR017989;IPR001574;IPR017988;IPR016138;IPR016139;	PF00161;	3.40.420.10;4.10.470.10;	PS00275;			SSF56371;		MAETTPELSDLMAQTNKKIVPKFTEIFPVEDVNYPYSAFIASVRKDVIKHCTDHKGIFQPVLPPEKKVPELWFYTELKTRTSSITLAIRMDNLYLVGFRTPGGVWWEFGKDGDTHLLGDNPRWLGFGGRYQDLIGNKGLETVTMGRAEMTRAVNDLAKKKKMATLEEEEVQMQMQMPEAAELAAAAAAAAAADPQADTKSKLVKLVVMVCEGLRFNTVSRTVDAGFNSQHGVTLTVTQGKQVQKWDRISKAAFEWADHPTAVIPDMQKLGIKDKNEAARIVALVKNQTTAAAATAATASADNDDDDEA
ABB04439.1	Q2XXF4	rRNA N-glycosidase	Zea mays subsp. parviglumis (Balsas teosinte)	IPR036041;IPR017989;IPR001574;IPR017988;IPR016138;IPR016139;	PF00161;	3.40.420.10;4.10.470.10;	PS00275;			SSF56371;		MAETNPESSDLMAQTNKKIVPKFTEIFPVEDVNYPYSAFIASVRKDVIKHCTDHKGIFQPVLPPEKKVPELWFYTELKTRTSSITLAIRMDNLYLVGFRTPGGVWWEFGKDGDTHLLGDNPRWLGFGGRYQDLIGNKGLETVTMGRAEMTRAVNDLAKKKKMVTLEEVQMQMPEAADLAAAAAADPQADTKSKLVKLVVMVCEGLRFNTVSRTVDAGFNSQHGVTLTVTQGKQVQKWDRISKAAFEWADHPTAVIPDMQKLGIKDKNEAARIVALVKNQTTAAAATAATASADNDDDDEA
ABB04440.1	Q2XXF3	rRNA N-glycosidase	Zea mays subsp. parviglumis (Balsas teosinte)	IPR036041;IPR017989;IPR001574;IPR017988;IPR016138;IPR016139;	PF00161;	3.40.420.10;4.10.470.10;	PS00275;			SSF56371;		MAETNPESSDLMAQTNKKIVPKFTEIFPVEDVNYPYSAFIASVRKDVIKHCTDHKGIFQPVLPPEKKVPELWFYTELKTRTSSITLAIRMDNLYLVGFRTPGGVWWEFGKDGDTHLLGDNPRWLGFGGRYQDLIGNKGLETVTMGRAEMTRAVNDLAKKKKMATLEEEDVQMQMPEAADLAAAAAAADPQADTKSKLVKLVVMVCEGLRFNTVSRTVDAGFNSQHGVTLSVTQGKQVQKWDRISKAAFEWADHPTAVIPDMQKLGIKDKNEAARIVALVKNQTTAAAATVASADNDDDEA
ABB07169.1	Q39K47	Ricin B-type lectin domain-containing protein	Burkholderia lata (strain ATCC 17760 / DSM 23089 / LMG 22485 / NCIMB 9086 / R18194 / 383)									MGRPLVQHDVCIDLPGEPISCWAESDVTVLLRKHRDVIFEISVKKDATYTLEADKDWFYDVGVKKRVQKGQFHDGQRYHIWVGRDFKGNLLLKSNGKLVRSYSMIDFDTLGGNSDPKAKPEPIIIAIGGFPGAASSGPRVPSGVNNVFANPAPLVCRNTDGNLPGNAWWGQLTPLNFKYGEVAPEFLFPASSGPLTQQNVDESLIVHIFEVTLERAPAEVWRLAQEGGPPTALKIDDKEKVMTRNWIISQFAGGLAYAKDNWSDLRELFNRKFVFMSVKHPKLGIKYYLAFKGNSSLRKMITETVYKLKSTKIMAITAGAVEGMAETASASAQAWKGAFKGAGGIAFVLTIGLDVAEWYHDYEQVDANGHRGRGLADLVAKVGIDIAAAGVASILGAVA…
ABB36584.1	Q307W0	rRNA N-glycosylase (EC 3.2.2.22)	Escherichia coli	IPR036041;IPR001574;IPR017988;IPR016138;IPR016139;IPR016331;	PF00161;	3.40.420.10;4.10.470.10;	PS00275;			SSF56371;		MKCILFKWVLCLLLGFSSVSYSREFTIDFSTQQSYVSSLNSIRTEISTPLEHISQGTTSVSVINHTPPGSYFAVDIRGLDVYQARFDHLRLIIEQNNLYVAGFVNTATNTFYRFSDFTHISVPGVTTVSMTTDSSYTTLQRVAALERSGMQISRHSLVSSYLALMEFSGNTMTRDASRAVLRFVTVTAEALRFRQIQREFRQALSETAPVYTMTPGDVDLTLNWGRISNVLPEYRGEDGVRVGRISFNNISAILGTVAVILNCHHQGARSVRAVNEDGQPECQITGDRPVIKINNTLWESNTAAAFLNRKSQFLYTTGK
ABB36586.1	Q307V8	rRNA N-glycosylase (EC 3.2.2.22)	Escherichia coli	IPR036041;IPR001574;IPR017988;IPR016138;IPR016139;IPR016331;	PF00161;	3.40.420.10;4.10.470.10;	PS00275;			SSF56371;		MKCILFKWVLCLLLGFSSVSYSREFTIDFSTQQSYVSSLNSIRTEISTPLEHISQGTTSVSVINHTPPGSYFAVDIRGLDVYQARFDHLRLIIEQNNLYVAGFVNTATNTFYRFSDFTHISVPDVTTVSMTTDSSYTTLQRVAALERSGMQISRHSLVSSYLALMEFSGNTMTRDASRAVLRFVTVTAEALRFRQIQREFRQALSETAPVYTMTPGDVDLTLNWGRISNVLPEYRGEDGVRVGRISFNNISAILSTVAVILNCHHQGARSVRAVNEESQPECQITGDRPVIKINNTLWESNTAAAFLNRKSQSLYTTGE
ABC28011.1	Q2SMW3	Ricin B-type lectin domain-containing protein	Hahella chejuensis (strain KCTC 2396)									MSEPFIPTTRKALLAISMIALSSYSIADPTPAKDLLNNETINTLNGVLGRGKVLKTGELKEVCFSGDLVVHDINGIKQRPIRKLGYTLLEKAPEELFKASVGELLGADESQEEIKQFLEFIHPTPTSLTFLASAEYNSSWIKLEVNSSSPKINEVGEQALSQSNDEFVNHCGDNLINYAKLGGRFYFAVRLDFPNQKMATHAEANSPGNYSFVDSDILKGWIDQQATELSPNINITTSVLQRGGDKELLSEVENLLKESKDCLVKGSNTNKCHALINTAEEYVKAGALDTFQMKPIITEIDSDHYYRFPVNIKIGGNLPEYDLYTARSKLATSWKKQFEYKTALSALLYQNIDEIVNEHWESYFQDYDDALGNVNHNINMLNEAISICKAAQEACYASS…
ABC29940.1	Q2SHD4	Ricin B-type lectin domain-containing protein	Hahella chejuensis (strain KCTC 2396)									MSRSFLSTKSNRSSPQLFMRTFPGVLALAISAAAVVTIAHADESAQKASTMRFEDYHFSNPLRKDLQSGAITEAQASSLFYSNPKEFARRYYPKITLPVERKKFRGIWRYYDHSHTSSTQPYDGDASKPVYDGHSGTDFWTSFIDFGKTGESGNYLVNPFPKGADTFVTGIYDGVEDAPNQPVGSSGNHLFLTTYLNKTPEDCARAFPSGSAFKQCVDDIPSWSKMSMRLLHLECGTVMINDVTGYPDNCAPAPSSRIQLPARVSSLQRLARIGYSGDAGLRGTHTHMDMSPRLVAPFKGRYNTGVNESLFFDQSWVERIENFAGGGDPHFRINGSFFPQVVNQASNNYKFTSLTPIKRLWLTEKPNGVSVPAKTIDLLTTAVTSSAPAFSSRVEYDAD…
ABC30153.1	Q2SGS1	Probable galactose oxidase containing Kelch motif repeats	Hahella chejuensis (strain KCTC 2396)	IPR011043;IPR037293;IPR015202;IPR013783;IPR014756;IPR015915;IPR006652;IPR035992;	PF09118;PF01344;	2.80.10.50;2.130.10.80;2.60.40.10;		SM00612;	cd02851;	SSF81296;SSF50965;SSF117281;SSF50370;		MRIREIIVGTGIAVTSQIAFAEIPAGLFNLAGKDSGLCFQRNETMGLVQLACSADSLLWNAQQNPDGSYRLTTTVENREYCINAPGVAGTDVKLGDCQAARPLNIAPLRDGYRISEAATELCLNIAGNRFTNGAKLMQFGCTTGDNEKFDLKPAAKTVVGEWSDTFELGLVAIASAVLPDGQLVFWSGSTPISFHGDDVTYTGAFNPKDGTLSQYVVKDTYEMFCPATVMDRDGSLLILGGGGDQAKRKYVVTYNSDTNDWVRENDLEKARWYNSAVVLGDGSVFTIGGDGDGSTNPKSFFENMKGEIWNPDTRSFRYLSNTRDIGYDKIETITDIDGRQNSDYGLARGQYYRKLAVMHDGSILEYAPYKNFVRHTVEGEGGSMLTGQGREDGPKYIQG…
ABC30397.1	Q2SG27	Ricin B-type lectin domain-containing protein	Hahella chejuensis (strain KCTC 2396)	IPR003558;IPR035992;IPR000772;	PF03498;	2.80.10.50;	PS50231;		cd00161;	SSF50370;		MLSRILPALIISAAIAQTSHAQDYVNAALENVYTGQLLVNYHNGAGYVFTYPAYEYTGSDFERINWRTEYLADGSLRFRNAYYTDVCLHVDSDYSGVYTQACDNSDHQRFTPIYTSTGAVQLQNRSNSNCLYVDSGSSNSSVYHKSCSNGSIDATELWVITVPRGAANSLPTQ
ABC30821.1	Q2SEV3	Ricin B-type lectin domain-containing protein	Hahella chejuensis (strain KCTC 2396)	IPR035992;		2.80.10.50;				SSF50370;		MKNGGFNLNWFKIDKANAVGGRYRIQNQWRADQYLHMENGGLQSGAIESGWWSAQWDFEPVGDYVRICNRWRVNACLNIENGGLQANAVEAGWHSAQWSLEAVEGRTDLYRIKNRWKPDQYLHIENGSVEAGAIQDGWLSARWKLTQAD
ABC32012.1	Q2SBG2	Ricin B-type lectin domain-containing protein	Hahella chejuensis (strain KCTC 2396)									MLKLTGLFRRQLFELQADMEGVAGQSTCVDNQHFSFYFDDLFFNQGQCEANVDADRSQWCEIQGVWRQCLQDAAVALKHKARSGDIVDGRIAFPLVACSDMSDEIRWNTQMMPQISLHDGWTALNHSRLSNDTNIQHGRLSVPN
ABC34083.1	Q2T4J4	Ricin B-type lectin domain-containing protein	Burkholderia thailandensis (strain ATCC 700388 / DSM 13276 / CIP 106301 / E264)	IPR021851;	PF11937;							MTTTLLTLATMTAHAARPRTPLIPEDAAQAQTTTGIQIHACEYDSSHRQARTFQHTEATLYDAAGAAIIKHRAGPSWKAQDGSRIVGEKIADAPSPNADNTTRLPLSTHASASGSLASVRCVRRLDTKGGTARATPCTTEPQLGSSPYYARDVFW
ABD07770.1	Q2IVJ0	Ricin B-type lectin domain-containing protein	Rhodopseudomonas palustris (strain HaA2)	IPR035992;		2.80.10.50;	PS50231;			SSF50370;		MRAMTATTMLAACAGLFALSVAGPAVAAPRPADCTLVVNGKTYISGVCDFDADKDGSFRISGGDYFAYVNVTGKNRAEASWNADPASIHAHAPLGELTRKGACWVGRGVEICARNLSPEKLAAAQASRPGGEMINPDLPGASSSCVGARDQRWEAGVDLVLRNCKLPADKVFIRADGALTLDQHPGLCIDAQSAPNGGAAKLVLEACDRTAARWQSKAASTDSAAIRSAEGLCWKVDAPKDENAPFPFAMLAAPCDADPAQDAKFIFAKE
ABD09023.1	Q2IRY7	Ricin B-type lectin domain-containing protein	Rhodopseudomonas palustris (strain HaA2)									MRARSWQAWMTTAAVALASLTALTGAARADEFKLSNNQRIACSRGLSPGKLTTATCRSYAYLFNVKTSEYYRCAVSLAMTRDNKEVINVQTDGGCFKRPRIFDTDGAYQFDAAETESANTNSFFGPGGYAVWASDTANRKVRGCVIIASGLGGDVSKCLDMTFEE
ABD32283.2	Q2HU62	Alpha-galactosidase (EC 3.2.1.22) (Melibiase)	Medicago truncatula (Barrel medic) (Medicago tribuloides)	IPR013785;IPR002241;IPR013780;IPR017853;IPR041233;IPR035992;	PF16499;PF17801;	3.20.20.70;2.60.40.1180;	PS51257;		cd14792;	SSF51445;SSF51011;SSF50370;	GH27;	MSMRCFITLCLVSFWLLFGSCCFQSVSSRNLSESDLQQAALPPRGWNSYDSFSWIISEEEFLQNAEIVSQRLHAHGYEFVVVDFLWYRKKVAGANVDSRGFDVIDEWGRMVPDPGRWPSSHGGNGLSEVAKKVHSLGLKFGIHIMRGISTQAVDANTPILDTSKGGAYQESGRVWHAKDIAIPKRACGWMQNGFMSVDTTLGAGRAFLRSLYEQYAAWGVDLVKHDCVFGENFDLNEITYVSEVLSQFNRPIVYSLSPGKDVTPAMAKDVSGLVNMYRITGDDFDKWDDVKAHFDISRDLATANMIGAKGLKGSSWPDLDMLPFGWLTDKDSKEEPHRYSNLNLDEKRTQMTLWALAKSPLMYGGDMRKIDPATYEIITNPTVLEINYFSSNNMEFPYV…
ABD32354.1	Q2HTU0	Glycoside hydrolase, family 5; Ricin B-related lectin (Hydrolyzing O-glycosyl compounds hydrolase) (Putative cellulase (EC 3.2.1.4))	Medicago truncatula (Barrel medic) (Medicago tribuloides)	IPR001547;IPR017853;IPR035992;	PF00150;	2.80.10.50;3.20.20.80;				SSF51445;SSF50370;	GH5;	MSKSSLLLVSTIFIAILTSYCCNSFPLSTQKRWIIDDATGERMKLTCAHWVGHATPMLVEGLDKLPIQDIANQIAKSGFNCVRLSYATYMFTRHANDTIRDTLYSLDIPKDVVSAIEKHNPLMLNMTHVQAYEAAIDALGEKGVMVLIDNHVSMAEWCCDNNDQNGFFGDRHFHPDEWLQGLAFIAKHFRGKPNVIAMDLRNELRGGRQNLPDWYKYVSQGASTIHKHNPDLLIVISGLNFDNDLSFLKKKTLDLNFTNKLVYEAHIYSFSGNQDRWNLQPMNWVCSSVIENLNDQAGFLISGNNPVPLFISEFGYDMTGGNAVDNKFMPCFVSYAASVDLDWSLWSFGGSYYFREGSVGAGETYAVMDYDWKNYRDPKFPQKFQLLQKKIQDPTSNLS…
ABD32734.1	Q2HT72	Ricin B-type lectin domain-containing protein	Medicago truncatula (Barrel medic) (Medicago tribuloides)									MTAQDQCHDKSLAEQHWTEIDFDFQGQKNNETQYSMTAQDQCHDKSPAEQHWTEIGESDIFIFT
ABD71658.1	Q21RE5	Ricin B-type lectin domain-containing protein	Albidiferax ferrireducens (strain ATCC BAA-621 / DSM 15236 / T118) (Rhodoferax ferrireducens)									MLKIFVTFIVISMLPSLGFSQSSLPQKNEAALKKITPIFSQLVMLSSPKGFDLVFEEAKDSSYIQESVLAGESIKKWSQMITVTGYKGLALNPNASPKAFAELISNGFRKVCPSSFNSVGPGDTKIDGYSSFVTITSCGTANPTDSYSESTLIIALRGEKDLYTIQWSERGEVSDKPLKLDQQKWVGRLQMLNPIKLCSKVPDEPAPYPSCLNRP
ABD72041.1	Q21QA4	Ricin B-type lectin domain-containing protein	Albidiferax ferrireducens (strain ATCC BAA-621 / DSM 15236 / T118) (Rhodoferax ferrireducens)									MGVELTEPNSLFRLTTSKGHYFMGKKSLVCRVSFALLATLLVPSLASAVPPAAANSDLTGLVGKAITPKALAKGANSNLTDYGNDYFSCGGAVIGDRTANLSLTILRKGIKTKCDNVGDSKLTLALERSSSDNKTIEFLDTVKIDVPKGYDLMLSACQGADVAISKMNGKEFYTEHKAAWRVVGTKLVPVADLKKVKCADPAF
ABD74956.1	D1CT02	Ricin B-type lectin domain-containing protein	Sinorhizobium kostiense									MATQTTGGGSTTSFNNTQAQDDVYGWTEEQLLASSIYDAATHTITLDVASNDLGGKAKTLWSIDDGGTNLMSELLKSDTTTNWEKTAEGNWIRVCDGKIEYRIESGSEFAR
ABD81807.1	Q21HM2	Putative alginate lyase	Saccharophagus degradans (strain 2-40 / ATCC 43961 / DSM 17024)	IPR014895;IPR013320;IPR000421;IPR008979;IPR035992;IPR000772;	PF08787;PF00754;PF00652;	2.60.120.200;2.80.10.50;2.60.120.260;	PS50022;PS50231;		cd00161;	SSF49899;SSF49785;SSF50370;	CBM32;PL7;	MTFIKIMGAGALIASASLANAATFVLEKVNTGFSVDGGNGAVEARQVYLWETNTNNVNQNWVQISHGGGYYSYKKQNTNLCLDGGSGGARLQPVTLEVCDSSNYDQHWNKVKVYTGTEIYRMEKRNAPGFSIDGNGGAAARQAIYLWNSNSNNVNQQWEFIRTDEDTGDGKLAIATAFDDGSSHSSYPASKAIDGNTAWASRWAASGSPVNLTIQLEQTSRVTEVGIAWGQGGSRAYTFEIYARPGTSGSWTKVFDDVSSGSTAGIEVFDITDIDAQQIRVKTFENTAGTTWTNITEVEIYGADGGSSSSSSSSSSTSSTSSTSSTSSSSGGFNLNPNAPPSSNFNLSQWYLSVPTDTDGSGTADSIKEGELNSGYENNSYFYTGSDGGMVFKCPISGY…
ABD81859.1	Q21HH0	Fibronectin type-III domain-containing protein	Saccharophagus degradans (strain 2-40 / ATCC 43961 / DSM 17024)	IPR025883;IPR012334;IPR011050;IPR035992;	PF12733;	2.160.20.10;	PS50231;			SSF51126;SSF50370;		MNKLKPPKNALPKTKYLLILIALTCITACSGGSNEFNYDTSAQRLTSLTIDEYSLDFNSEKTGPYKIETSNSEKTLSVHFESSGDYSFSYSIQNSNGTYQKTLDDEKHFVANIAEGANLISIQLYDSEKDVFVTYTIYAYRLSSAARITSFNLYDFASGSGSGTSLGLAPSFSEAVFDYSTTVPYSSCAIAYQITAKNSGVSMQTNGSTSYERNVYYHNLSPGVNYLDTTVVAEDFSTSERYTIAITRTPPTTDQIESNAQLLKLDTDGDYFQYVCGITDYTFFIDNNTDTINLDITPEIEGAKVFINNNEINPSETQTLQVNESAGTATITVISANGGNSQTYTLTYIRRSHNIVNVETTEELITAIRTAEPNDEIRVSTGEYLLTTKETGMLFSDRS…
ABD96962.1	Q1KUM4	Ricin B-type lectin domain-containing protein	Tarenaya spinosa									MEDECMITWRYKKECQHSWVSTVAGGNPSSDLIVKDCNSSNGADLLPLSIPGKKNLAQEYLPDEHLTVTTPTLKNERERHSGITSSAPRELGAYVSGRGSAVY
ABE04162.1	Q1RKF2	Ricin B-type lectin domain-containing protein	Rickettsia bellii (strain RML369-C)									MLKKYLLFFLFCSINTHASIWGDIGGCITDPCNCGQSERTETWNKGPNQIVKTFKTGANCPPWNKSDGRDTDNCLLQFDYPGRFVPFVLNRCAQASPDSTYFTPKITIRIQSCNAAACWSQNANLNWDGQCVLWPTGYGLPLTRVCARIAVPAMAPPPGINSDPSPADPGYTAGFHLNKVGFTDSDDTIVGVDGQILTISSPKLCAYSDPGLVNLVSDSGPHTDLVDWNPNSQPLHETTKLSPIAQVLKFLVTTLGGANIPSLLSKLLGMISQDSKIIKVLQTVLNAIGDLFNFFPNKVIIPIIEAFGSLNGSVDDFSFGCVQLPLGPYPPPFCKSLNELSVPAVINNICSVKNPDGTFNQSSVVLPCVVSNVRNNIINNTVRVSFNNLIPLCTGDNPD…
ABE27181.1	Q0ZHE5	Shiga toxin subunit A	Escherichia coli	IPR036041;IPR001574;IPR017988;IPR016138;IPR016139;	PF00161;	3.40.420.10;4.10.470.10;	PS00275;			SSF56371;		TGFVNRTNNVFYRFADFSHVTFPGTTAVTLSGDSSYTTLQRVAGISRTGMQINRHSLTTSYLDLMSHSGTSLTQSVARAMLRFVTVTAEALRFRQIQRGFRTTLDDLSGRSYVMTAEDVDLTLNWGRLSSVLPDYHGQDSVRVGRISFGSINAILGSVALILNCHHHASRVARMASDEFPSMCPADGRVRGITHNKILWDSSTLGAILMRRTISS
ABE27187.1	Q0ZHE3	Shiga toxin subunit A	Escherichia coli	IPR036041;IPR001574;IPR017988;IPR016138;IPR016139;	PF00161;	3.40.420.10;4.10.470.10;	PS00275;			SSF56371;		TGFVNRTNNVFYRFADFSHVTFPGTTAVTLSGDSSYTTLQRVAGISRTGMQINRHSLTTSYLDLMSHSGTSLTQSVARAMLRFVTVTAEALRFRQIQRGFRTTLDDLSGRSYVMTAEDVDLTLNWGRLSSVLPDYHGQDSVRVGRISFGSINAILGSVALILNCHHHASRVARVASDEFPSMCPADGRVRGITHNKILWDSSTLGAILMRRTISS
ABE29125.1	Q144W4	GlcNAc-PI de-N-acetylase	Paraburkholderia xenovorans (strain LB400)	IPR003737;IPR028994;IPR024078;IPR035992;IPR000772;	PF02585;	2.80.10.50;3.40.50.10320;	PS50231;		cd00161;	SSF69318;SSF102588;SSF50370;		MRPSAIRLVRDSFIACFALFVFAFLPASAHAADCGAGTLVTVVAHLDDDLLFVDPAISERLDARWCITTVHLIGGANGADFAYVQTRERASRLAYARMAGVPDEWLESNVTIAGKLVHQMVLKARPQVRLLELRLPGGAVRGGREPLGLLWEQHATLSTYPMNADGSVRVKYDRDALSATLKAILAQATLIYTLNPDTVPFIEHPDHIYAARITRHVAQTLGKSVPIVYHVTYPTGGWPGNLPAAEVQRKRDIVASYFSIDGSESSHVFGEFQWDGNWISRRYAFADRTDRRVPDFVSHPIQLFNAAASRCLSSAGPGRAPALAACTGSPAQQWRWDPLTVYPGNARNAALVSVATSQCIAERDGYLVAETCDQWDMAQRWTPWDFGLVYTPMRHCLGE…
ABE50351.1	Q1GZI6	Ricin B-type lectin domain-containing protein	Methylobacillus flagellatus (strain KT / ATCC 51484 / DSM 6875)									MVMGLNLVLALNSCNVRMLYMVVEGNVRLYLYVSLLTLVSSLCAAELSGDARVALIEDDSAECLANDGKLIRLKSDARKTIVVWLDRWFMGVQTADHTKHVMQSEDEPIALGCSVTRDGEKQHWTIASVR
ABE55880.1	Q12KZ6	Ricin B-type lectin domain-containing protein	Shewanella denitrificans (strain OS217 / ATCC BAA-1090 / DSM 15013)									MKKKTILGVCGAMAINTFIATAADIEFKETQTLLQGEDVQTFLLKDMDGDHRLDVIWQTSNGELKYKLQNNQARVTFDSIKGTKWRLTYDVSGIDKKLDFFNDGGVIEDQSNYQFNITQVTVTELNQLSFCTDFSAGLNRTRCLWKYQVTEVLPNIIKGVDQRTGESWTAYKLIN
ABE56235.1	Q12JZ1	Ricin B-type lectin domain-containing protein	Shewanella denitrificans (strain OS217 / ATCC BAA-1090 / DSM 15013)									MKTLKFTRSIFASAVIAAGLSTTFVYASQTSETFTTLTSQQTETSANPIYQDTAATSMFLNKGQRKITWMTFSHPTGYDQLAALVAISYGDLLSVSCQISLYDGNSTQAFKTLNCASSQQWNPTTPNVPVLPSTLRAKIEHYNADFTKPSKQVSLRLTPNFANQEDLDQDGMPAWFEILRNLSDSNALDAASDRDQDGYTALEEYLGGSHPLDNRSTPANP
ABF42161.1	Q1ILT9	Ricin B-type lectin domain-containing protein	Koribacter versatilis (strain Ellin345)									MRPIGGRFVQTFAVVVALAALGFGQAGRKDDIAMRSSNGFLTPIPGALVRPCSTSATGTPCSPTVTVYSDSAYASAISVNGAGQFSADGQGNYHFYAKSCVKLQITDPSTGQTYEQADVCPAGPSVSAQMWLASTGGVGNSMFPWTGADAQCSATVNKRYVFGPGHYLLTGCNLGSSFTIEGIAPGGDGVAGTGAVLHYTSGGSAPISINPASVSATTNKFVIRDVAIDGTGSSNGISGTFAYASGGSATGTGNCLATSSNGGGSGGKATVAVSSGTVSGNLVIVALGASYTAAPTSWTLSLPASGAASSCSGTITTTGGAISGADGVLIGNSSGSVKSASGVFDNVLITGFSTGAGVHCVACEIVQFRSVWSKGNKYGVWLDGVGTSQINTNNDFYSL…
ABF60659.1	Q1G331	Shiga toxin 2A subunit	uncultured bacterium	IPR036041;IPR001574;IPR017988;IPR016138;	PF00161;	3.40.420.10;	PS00275;			SSF56371;		CERNNLYVAGFVNTATNTFYRFSDFTHISVPGVTTVSMTTDSSYTTXQRVAALERSGMQISRHSLVSSYLALMEFSGNTMTRDASRAVLRFVTVTAEALRFRQIQREFRQAL
ABF62263.1	Q1GM53	Ricin B-type lectin domain-containing protein	Ruegeria sp. (strain TM1040) (Silicibacter sp.)							SSF89372;		MSVEDATHEDFSGNLLTDPSYFRIFFTALTSEGSLGYNDQTIENGSFSASFTPLTQTTYEPSLLNASVTQGGYVSVLAVDASTGHVTYIRERRDETGSRFAAPQDLGKPDNVANLGETLLLNGLNGRPNVFLISADPTGEIWWKYENPNTVVEETITVVPPGTDTPIEVTVLVEVPPAQPWSDWQQLPGALSSLTATQNADGRILLAGINSDGIPYMNLQSSDRPFLPEGWDGWEEISDGLTGFEQLVCGLDMNALVHIFARIGDKIYMKAQQQVSASSFGAWVLFGTFPSSVHSMALSSACNDGLYLVAQLSTGTNCPLYAKYQTGPTSENWSTWDVIGHVAQDCDLVLQPNANAMLSLFSCDPNGDAAYLNQQTLDHWAAVWTALGSGYATIATTQD…
ABF63234.1	Q1GJD2	Ricin B-type lectin domain-containing protein	Ruegeria sp. (strain TM1040) (Silicibacter sp.)	IPR009337;	PF06191;							MARSLKTLLSISLVASLPVAATADPKPANARPAPVDKVLSTYSGKTAIWRQNCEGGVYFSPNNQARAWCSEQSESLGVGTWSVSADGTLCQTLTWYYPEGNGAGSSVSEPICVQHVVNGWGVLYRSWEGDSEWWPVTNSNNVRDFKNGYVFQSEVNSVKNKLGL
ABF95713.1	Q10M25	QXW lectin repeat family protein	Oryza sativa subsp. japonica (Rice)	IPR040249;IPR035992;IPR000772;		2.80.10.50;	PS50231;		cd00161;	SSF50370;		MGRKRRLWCEEEAAANAAWLGGIVWRTAQVVRIRGEVGMGDGRVGFSLVGYWVVRDISGLQVLTSANRNHPPVIFQVWHKDVRYSAGLKDEAGRLAFALVNKATGEAIKHSFGYNHPVRLVKFEPGYLDESVLWTESEDTGDGFHRIHMINNADYIFDAEEAVPLCDGARDGTRLILFRWNGGDNQLWRMAPCIGAEPDHEPPVHVVCLTVRHGAVVLARIDHKDPKQHWTVSFRNTGRVTDEEGHRSFLLLNPSTGKAMKRSADKEQPVELVGHGPDSVDVALLWTRSDNVGEGFHCIRTVSDVSLVLDAAGGGRHDGTPIIVFPWNGGANQRWSMLPLD
ABF95726.1	Q10M13	Expressed protein	Oryza sativa subsp. japonica (Rice)	IPR040249;IPR035992;		2.80.10.50;				SSF50370;		MFGFGHHGHHGQDQPPQHHGGGGGGAHQPTFKIFCRADEGYCVAVREGNVVLAPTNPRDEHQHWYKDMRFSAKIKDEEGNPAFALVNKATGLAIKHSLGQGHPVKLAPFNPEYPDESVLWTESGDVGKSFRCIRMLNNIRLNFDAFHGDKDHGGVHDGTTIVLWEWAKGDNQCWKILPWGDEAYAGGSANAPRGGNEPTVRIFCKADEGFSVTVRGGSVCLAPTNPRDEYQHWIKDMRHSHQALPRRRPPCEAGAVQPRIPGRVGAVDGEPRRRARLPLHPHGEQHLPQLRRPPRRQGPRRRPRRHHRRALEVVRGRQPALEDRPLVNAVCWSCIGRRRDLWSWESLRPWPAALCLCC
ABF95727.1	Q10M11	Expressed protein	Oryza sativa subsp. japonica (Rice)	IPR040249;IPR035992;		2.80.10.50;				SSF50370;		MFGFGHHGHHGQDQPPQHHGGGGGGAHQPTFKIFCRADEGYCVAVREGNVVLAPTNPRDEHQHWYKDMRFSAKIKDEEGNPAFALVNKATGLAIKHSLGQGHPVKLAPFNPEYPDESVLWTESGDVGKSFRCIRMLNNIRLNFDAFHGDKDHGGVHDGTTIVLWEWAKGDNQCWKILPWGDEAYAGGSANAPRGGNEPTVRIFCKADEGFSVTVRGGSVCLAPTNPRDEYQHWIKDMRHSNSIKDEEGYPAFALVNRVTGEAIKHSQGEGHPVSIHPHY
ABG37691.1	Q0ZBB9	rRNA N-glycosylase (EC 3.2.2.22)	Momordica charantia (Bitter gourd) (Balsam pear)	IPR036041;IPR017989;IPR001574;IPR017988;IPR016138;IPR016139;	PF00161;	3.40.420.10;4.10.470.10;	PS00275;			SSF56371;		MVVCLLLSFLIIAIFIGVPTAKGDVNFDLSTATAKTYTKFIEDFRATLPFSHKVYDIPLLYSTISDSRRFILLNLTSYAYETISVAIDVTNVYVVAYRTRDVSYFFKESPPEAYNILFKGTRKITLPYTGNYENLQTAAHKIRENIDLGLPALSSAITTLFYYNAQSAPSALLVLIQTTAEAARFKYIERHVAKYVATNFKPNLAIISLENQWSALSKQIFLAQNQGGKFRNPVDLIKPTGERFQVTNVDSDVVKGNIKLLLNSRASTADENFITTMTLLGESVVN
ABG37692.1	Q0ZBB8	rRNA N-glycosylase (EC 3.2.2.22)	Momordica charantia (Bitter gourd) (Balsam pear)	IPR036041;IPR017989;IPR001574;IPR017988;IPR016138;IPR016139;	PF00161;	3.40.420.10;4.10.470.10;	PS00275;			SSF56371;		MVKCLLLSFLIIAIFIGVPTAKGDVNFDLSTATAKTYTKFIEDFRATLPFSHKVYDIPLLYSTISDSRHFILLNLTSYAYETISVAIDVTNVYVVAYRTRDVSYFFKESPPEAYNILFKGTRKITLPYTGNYENLQTAAHKIRENIDLGLPALSSAITTLFYYNAQSAPSALLVLIQTTAEAARFKYIERHVAKYVATNFKPNLAIISLENQWSALSKQIFLAQNQGGKFRNPVDLIKPTGERFQVTNVDSDVVKGNIKLLLNSRASTADEDFITTMTLLGESVVN
ABG47462.1	Q0Z8D6	Mannose receptor	Homo sapiens (Human)	IPR001304;IPR016186;IPR018378;IPR016187;IPR000562;IPR036943;IPR013806;IPR035992;IPR000772;	PF00040;PF00059;PF00652;	2.80.10.50;2.10.10.10;3.10.100.10;	PS00615;PS50041;PS00023;PS51092;PS50231;	SM00034;SM00059;SM00458;	cd00062;cd00161;	SSF56436;SSF57440;SSF50370;		MRLPLLLVFASVIPGAVLLLDTRQFLIYNEDHKRCVDAVSPSAVQTAACNQDAESQKFRWVSESQIMSVAFKLCLGVPSKTDWVAITLYACDSKSEFQKWECKNDTLLGIKGEDLFFNYGNRQEKNIMLYKGSGLWSRWKIYGTTDNLCSRGYEAMYTLLGNANGATCAFPFKFENKWYADCTSAGRSDGWLWCGTTTDYDTDKLFGYCPLKFEGSESLWNKDPLTSVSYQINSKSALSWHQARKSCQQQNAELLSITEIHEQTYLTGLTSSLTSGLWIGLNSLSFNSGWQWSDRSPFRYLNWLPGSPSAEPGKSCVSLNPGKNAKWENLECVQKLGYICKKGNTTLNSFVIPSESDVPTHCPSQWWPYAGHCYKIHRDEKKIQRDALTTCRKEGGDLA…
ABG61320.1	Q11MP9	Ricin B-type lectin domain-containing protein	Chelativorans sp. (strain BNC1)									MKNAVIRALSAFLLCVPLYTFSSSIARADDWGCQVLLCLSNPGGATQYAECRPPIERLWSHLAKGRSFPICSGVGFTATKPRYEPYYCDAGFRLVTRSGDRRNEVGCVSTEPKVVSSAMCSYRDNGGASGRWHFEDGKRVCKALVTQHPYVREQPRYVDVTIDGAGRQRVWF
ABG65738.1	Q0Q2G6	Ricin A chain	Ricinus communis (Castor bean)	IPR036041;IPR017989;IPR001574;IPR017988;IPR016138;IPR016139;	PF00161;	3.40.420.10;4.10.470.10;	PS00275;			SSF56371;		EDNNIFPKQYPIINFTTAGATVQSYTNFIRAVRGRLTTGADVRHEIPVLPNRVGLPINQRFILVELSNHAELSVTLALDVTNAYVVGYRAGNSAYFFHPDNQEDAEAITHLFTDVQNRYTFAFGGNYDRLEQLAGSLRENIELGNGPLEEAISALYYYSTGGTQLPTLARSFIVCIQMISEAARFQYIEGEMRTRIRYNRRSAPDPSVITLENSWGRLSTAIQESNQGAFASPIQLQRRNGSKFSVYDVSILIPIIALMVYRCAPPP
ABG75915.1	B7P0I3	C68	Culex pipiens pallens (Mosquito)	IPR035992;IPR000772;	PF14200;	2.80.10.50;				SSF50370;		MKVLLILCLVLVPAILGQSKTGCVTLKHLNYGGYLTSSSKNDDKTRHVAAKEDDPEKWDIQDAGDGTYTIMNKEFDEYLVASSSKLAHNHYVYLWIPGKSGLSGHKWKITKDGKYSIIENVQRPSCLIQGSGTWVYSQQVTRCDVAKIFKWRIESC
ABG83682.1	A0A0H2YSJ6	Endo-beta-galactosidase, GlcNAc-alpha-1,4-Gal-releasing	Clostridium perfringens (strain ATCC 13124 / DSM 756 / JCM 1290 / NCIMB 6125 / NCTC 8237 / Type A)	IPR013320;IPR000757;IPR035992;	PF00722;	2.60.120.200;2.80.10.50;	PS51762;			SSF49899;SSF50370;		MFVFMLLLLLPFTISKAKDFPANPIEKAGYKLDFSDEFNGPTLDREKWTDYYLPHWCKDPESAKANYRFENGSLVEYITEDQKPWCPEHDGTVRSSAIMSFDKSWIHNFSGTTDNHERNEWRGYTTKYGYFEIRAKLSNTGGGGHQAWWMVGMQDDTNDWFNSKQTGEIDILETFFSKKDTWRIAAYGWNDPNFQTSWTISEDKVPSGDPTSEYHIYAMEWTPTALKFYYDNELFKVIYGSPDYEMGTILNIYTDAGSGVHNDVWPKEWAIDYMRVWKPVDGYKESESLNNYLIRNRQTGKFLYIEENNDKVSYGDITLKNEKNAKWSKEYRDGYTLLKNNETGEYLNIENQTGYIEHGKVPKTWWSAQWSEVPVDGYTRFVNRWKPNMSIHTESYEGV…
ABI15165.1	Q0MQM7	Binary toxin A	Lysinibacillus sphaericus (Bacillus sphaericus)	IPR035992;IPR008872;	PF05431;					SSF50370;		MRNLDFIDSFIPTEGKYIRVMDFYNSEYPFCIHAPSAPNGDIMTEICNRENNQYFIFFPTDDGRVIIANRHNGSVFTGEATSVVSDIYTGSPLQFFREVKRTMATYYLAIQNPESATDVRALETHSHELPSRLYYTNNIENNSNILISNKEQIYLTLPSLPENEQYPKTPVLSGIDDIGPNQSEKSIIGSTLIPCIMVSDFISLGERMKTTPYYYVKHTQYWQSMWSALFPPGSKETKTEKSGITDTSQISMTDGINVSIGADFGLRFGNKTFGIKGGFTYDTKTQITNTSQLLIETTYTREYTNTENFPVRYTGYVLASEFTLHRSDGTQVNTIPWVALNDNYTTIARYPHFASEPLLGNTKIITDDQN
ABI42178.1	Q0HXH7	Ricin B-type lectin domain-containing protein	Shewanella sp. (strain MR-7)									MKLNDLFIADGIIEHYSFRNNILLLLFKDFRGSTYNLKFSGCTSIEESGSVGFSLCKASSNNNEWIVYDDDDQVLAVTFSSVEITPES
ABI45759.1	Q0I6I5	Ricin B-type lectin domain-containing protein	Synechococcus sp. (strain CC9311)	IPR036198;IPR005658;	PF03974;	2.60.40.550;				SSF49772;		MFLACAFVVGIVGMALSAAPADSAKSPEGHVDQSSKRAALDCPKSKQRKAIMNVVGGLPYDPRPRSQIVRCELHKLLPEHPDQQRYLIQSLSQPGFVPPGSLELRAGITTTDNCNRFGSKGRLKLDARVQSKGHQFWSVQLASGQDRGLRGVSFFQTLKLCPNQPKVERHVWLPGSPVVVSQRGSQSLVVDLPQGWILQWRPWGLETWATAVPLRE
ABI47849.1	Q0I7E6	Ricin B-type lectin domain-containing protein	Synechococcus sp. (strain CC9311)									MTYQLSKVLTFALLACGAGAISLATPARAEFCPGEGSQAWCGGGSTAGNVIDQMSCSPFAYKPWSYNNQTGVGNRNKKNNFCMSDTVKDIAGGPYQSQAWMFNKGNGSKDTSYWVFHGCDGAGIMPDCKGDVLFLERFYGWSKDQSTVWCQGENGEHSITINQVASRKNDPNSNRRQCQFKHPGTGHIYENYEAGMWQWGDRSTQIDLTNFRSAATGAWSQHAENAVLSIRNPFPNSRGPVLYMMTFPWVCTGIGKGDATNGLFTQTNTPGVKCYWDNESGAPGEAEDQANSGDKKALDPYWPPQMNLYWMNLITDNEKKYLDVRGYTLDNNSMTMRSLGQWTLEPYGSPW
ABI64066.1	Q09EH2	rRNA N-glycosylase (EC 3.2.2.22)	Bougainvillea spectabilis	IPR036041;IPR017989;IPR001574;IPR017988;IPR016138;IPR016139;	PF00161;	3.40.420.10;4.10.470.10;	PS00275;			SSF56371;		MGWWAIIVEIVLAKPSIITTKETASLGYKTVSFNLGEAEEYSTVIQELRNALANGAPVCNFPVTAKTIANDKRFVLVDLTTTSMKTITLAIDVTDVYVVGYRDLYNNKDRAVFLAEVPSVAIHDLFPGVTNREMLTFSGHYQKLQEAAKVNRENLELGVNKLGFAIESIYGKALNGKDIARFFLIAIQMMSEAARFKYIENEVSNGLYGSFTPNPKVLNLENNWGDISDAIHKSSPKCTTINPALQSKTPSNDPWVVHEVSEIRPDLGILKFKSSKLTQFITIIRSIVVEELDGGELQILEPNIA
ABI86195.1	Q0BI28	Carbohydrate-binding family V/XII	Burkholderia ambifaria (strain ATCC BAA-244 / AMMD) (Burkholderia cepacia (strain AMMD))	IPR013783;IPR022409;IPR035986;IPR035992;		2.80.10.50;2.10.10.20;2.60.40.10;	PS50231;	SM00089;		SSF55486;SSF49299;SSF50370;		MRTFRSTGAVRPQRARPILKPIRVVFATTALSAAVVGLFSASAGAAEPASTSLKNLSRGDDQCLAWQPADNAAVFAACDGGAAQDWTFEPRGGFQRIVNTGASAARGTRMCLHSAAGDTGMGRVAVGVCGEGDQTMRDWRADRGLDGQVVFGNRYRINTGRTAEVLAPRDGGAGVAMQNVRGQPSSVWRSAVSIAPSQRPLLGDKSVLLMVTHFNDSKPADSEVVRKAVFGDGDDHSSLRRYLEVASRGKLTLHGQTLGGVNLGDRPATCDSGAIRTAARNAALARGVNPDKFNYLFVDLPKMSSCNWSALAATPGNWILSNASGHGYWMWSHEFGHNLGAKHPGSLVDCPTPGGTVEVGGACRVGKVDDPSDTMGGGGRRLYPASYQLFAGWLGEADV…
ABI88794.1	Q0BAM9	Ricin B-type lectin domain-containing protein	Burkholderia ambifaria (strain ATCC BAA-244 / AMMD) (Burkholderia cepacia (strain AMMD))	IPR035992;		2.80.10.50;	PS50231;			SSF50370;		MSDVVIEFTSDTSRCIGVPTDSTTTGLVGENAPAQLRYLTDPLVQIVWDFKPALGCFVLDFSEVPGEPKLALDFKDGRVAAETPLVLRKYTGAISQRWSLTMRPGYITSIANPNLVIDDHYDSTQANNVIWAFPFNKTQAQQWTLRRVLESVAAKVPRYA
ABJ00842.1	A0A0H2YYU1	Cytolethal distending toxin subunit A (CDT A)	Escherichia coli O1:K1 / APEC	IPR015957;IPR003558;IPR035992;	PF03498;	2.80.10.50;	PS51257;PS50231;			SSF50370;		MDKKLIAFLCTLIITGCSDGIGDSPSPPGKNVELVGIPGQGVAVASNGTSPTFGSNSTDFPDVSIMSTGGAMLTVWARPVRNWLWGYTPFDSVSFGENRNWKVVDGKDAGTVKFVNVAQGTCMEAFKNGVIHNTCDDNSLSQEFQLLPSTNGNVLIRSSALQTCIRADYLSRTILSPFAFTITLEKCPGAKEETQEMLWAISPPVRAAKPNLIKPELRPFRPLPIPPHDKPDGMEGV
ABJ00844.1	A0A0H2YYM2	Cytolethal distending toxin type IV subunit C	Escherichia coli O1:K1 / APEC	IPR003558;IPR003559;IPR035992;	PF03498;	2.80.10.50;	PS51257;PS50231;			SSF50370;		MRIIITILVLLLTGCTSDAVNQRGLLTQFAGNNASGDPEPRPVLVNIRNVLTGGILRNPVGRDFNVNNWVISEVKTNDLDLISAPGGHVQIKNPDGNECLAILNGQLAVAKQCTESNRNALFTFITSETGAVQIKSIGNGQCLGNGESVTDFKLTKCVNDLSRPFDTVSPGLLWMLNPPLSPAIMSPLTI
ABJ04472.1	Q07UB2	Ricin B-type lectin domain-containing protein	Rhodopseudomonas palustris (strain BisA53)									MRNAAVLGAMLAVCLCAIDLATAGAASPRRQLLGCWSQTSPFPARAIPPDRTEWGSRTWCFRPRGRLESWNMACGRDGGCDGWDRRWRYRWRGARLELLDFSYDAQGTQRQIWRRCRPVVGKDQFVLTNCGLSEDPFVRDSDPKTK
ABJ83973.1	Q022X7	Glycoside hydrolase, family 43	Solibacter usitatus (strain Ellin6076)	IPR006710;IPR023296;IPR035992;IPR000772;	PF04616;PF14200;	2.80.10.50;				SSF75005;SSF50370;	GH43;	MKYALAATLLALVSIALALDGQIGIHDPSTIALCNGKFYTYGTGGSSLVSDDGWTWRRGTPLPRRGLAPDIIHIGDRYYVYVAANIGAQPKAAVNMIWNKTLDPDSPDYKWEEGGVVASSDGVEDSNAIDPGVFLDPNDGRLWLVYGSYFGYIRLVELDPKTGRRLNLSDTPRNLAVNCEASDMIYHDDWYYLLATHGSCCRGADSGYNIRMGRSKKVTGPYLDHEGIDMIQGGGKLLVGSAGRAIGPGHFGLLDLGDGVQRFSLHYEADLDRGGASVLDIKPLLWKDGWPLAGENLKEGTYQIESARTGTALELAVERMPVGGRVGRGGRGGGTAPGGGREGAAQPGSTGAGRGMFAGTGSPIPPQDAAQISAQWPAGNIGVRMANYLCQAQQKWMIA…
ABJ87211.1	Q01T09	Ricin B-type lectin domain-containing protein	Solibacter usitatus (strain Ellin6076)									MKLRLFVTVLSCAAAAFAQDFSVSVNGTTATQVVLSYTAPADGACTLEVSESSTYQPLAHDVDPKLFAGANSDARPSSTVNGRFRIVVLGTRSTDLALDGNRYSRALQANTQHYYRVTCGQLVAAGTFTTTNIPLGMTFSDLPPVDPQHPGQWMVPTIPEDRNATIVDPHTGALIRRVSLTQDIPNGQGAFLDYGGFVRMCGTILQGPGPGYLCALANYNGGFGLLYYIVPATGEVRYLGFLPDAYPAIDLVDGKMYRNTTDASGHGVILRGTYSGDFSPATAKNQLATMLWETFYAGSAGDLMKGFNPAFDATQFSCNLSVKGQYGQINCLRGTQDSYGWLGVLDMGNRQPIGSCGSDAAQCPHVIATAKTWESPVTRWCGVHNTQFIDGAPLLSMTF…
ABK21512.1	A9NLK1	Ricin B-type lectin domain-containing protein	Picea sitchensis (Sitka spruce) (Pinus sitchensis)									MVSPSASSLAVYGKCITGVSNERPGSSMTCWTEGRSQLWWLKNKFIILAAYFKVHSKATLPNCYLANGRMH
ABK21966.1	A9NMV5	Ricin B-type lectin domain-containing protein	Picea sitchensis (Sitka spruce) (Pinus sitchensis)	IPR040249;IPR035992;		2.80.10.50;				SSF50370;		MAYYGDYEYDSYQESNERIYERPPSSGYGHQPQLARPPCQNATQGGYGFNEYGGRAACNKFNAGGGWMRNSQQIIPQGQIVRVCSKANPDYALAIRDGRAVMVFYNPNDPTMQWVKDESWSNQVRDQVGHPAFALVNKATGQALRHAIAESHEVLLTQYEGPSTYDENILWSESEDMGYGYRTVRMANNIGLNLDAFQGDRRNGGIRDGTRAVLWKWNKQDNQLWKLSPCY
ABK22123.1	A9NNB2	Ricin B-type lectin domain-containing protein	Picea sitchensis (Sitka spruce) (Pinus sitchensis)	IPR040249;IPR035992;		2.80.10.50;				SSF50370;		MAYYGEYDPCQERNASGSGFQQQQLARPPCDPCQNGTQGGYGFNEYGDRAACNKFNAGGGCMRNSQQIIPQGQIVRVCSKANPDYALAIRDGRAVMVFYNPNDPTMQWVKDESWSNQVRDQVGHPAFALVNKATGQALRHATAECQEVLLTQYEGASTYDENVLWSESEDMGYGYRTVRMANNIGLNLDAFQGDRRNGGIRDGTRAVLWKWNKQDNQLWKLSPCY
ABK22768.1	A9NQ57	Ricin B-type lectin domain-containing protein	Picea sitchensis (Sitka spruce) (Pinus sitchensis)	IPR040249;IPR035992;		2.80.10.50;				SSF50370;		MEFPYGRQPHHRREDHEEERREHQHHNQGFQPSPDFPHRPSAGEYYPPPGTQFPEPGYYPPPPQPQPQPRPYSQVEHHAHQPFSQGEEHHAYQGSGHVIHHESHHPFQRPECETPSDSFPRPSGGSSEGSFTRPGYGPPGGSFPRPGGEPVLPRGQVVRVLTKANPDFSLAIRNGSAVLVHANANDKHQQWVMDETYSTKVKDEASCPSFSLVNKATGQVLKHGLGETQPVLLTEYQLNTFDESILWTMSGDMGQGYRTIRLVNNIHLNLDAFHGDKKSGGIKDGNPVVLWSWKKGDNQLWKIVPY
ABK23307.1	A9NRP6	Ricin B-type lectin domain-containing protein	Picea sitchensis (Sitka spruce) (Pinus sitchensis)	IPR040249;IPR035992;		2.80.10.50;				SSF50370;		MAYYGDYEYDSYQESNERIYERPPSSGYGHQPQLARPPCQNATQGGYGFNEYGGRAACNKFNAGGGCMRNSQQIIPQGQIVRVCSKANPDYALAIRDGRAVMVFYNPNDPTMQWVKDESWSNQVRDQVGHPAFALVNKATGQALRHAIAESQEVLLTQYKGPSTYDENILWSESEDMGYGYRTVRMANNIGLNLDAFQGDRRNGGIRDGTRAVLWKWNKQDNQLWKLSPCY
ABK23910.1	A9NTE9	Ricin B-type lectin domain-containing protein	Picea sitchensis (Sitka spruce) (Pinus sitchensis)	IPR040249;IPR035992;		2.80.10.50;				SSF50370;		MHNPFGHHQPEPQQPYQAPHGGQYPPPIQGETVKIYCEANPDFLLASRNESVVMVPANESDPSQQWIMDTSWSVKAKDDAGFPAFALVNKATGQALRHGRSEKDKVTLGPYHPDDLNEAVLFTQSADVGKGYQCIRPVNNTHLNLDASAGDDKHHVALSEGTEIVLCKWNKKESQKWKISPI
ABK24175.1	A9NU64	Ricin B-type lectin domain-containing protein	Picea sitchensis (Sitka spruce) (Pinus sitchensis)	IPR040249;IPR035992;		2.80.10.50;				SSF50370;		MAYYGEYDPCQERNASGSGFQQQQLARPPCDPCQNATQEGYGFNEYGDRAACNKFNAGGGCMRNSQQIIPQGQIVRVCSKANPDYALAIRDGRAVMVFYNPNDPTMQWVKDESWSNQVRDQVGHPAFALVNKATGQALRHAIAECQEVLLTQYEGASTYDENVLWSESEDMGYGYRTVRMANNIGLNLDAFQGDRRNGGIRDGTRAVLWKWNKQDNQLWKLSPCY
ABK24374.1	A9NUR3	Ricin B-type lectin domain-containing protein	Picea sitchensis (Sitka spruce) (Pinus sitchensis)	IPR040249;IPR035992;		2.80.10.50;				SSF50370;		MHNPFGHHQPEPQQPYQAPHGGQYPPPIQGETVKIYCEANPDFLLASRNESVVMVPANESDPSQQWIMDTSSSVKAKDDAGFPAFALVNKATGQALRHGRSEKDKVTLGPYHPDDLNEAVLFTQSADVGKGYQCIRPVNNTHLNLDASAGDDKHHVALSEGTEIVLCKWNKKESQKWKISPILGSSHGAYPPRGEPSSFFPQANVEPQGSTVRIHCEANPEFFLAARGDVAVLAPENPRDPHQQWIKVDSWGLRVKDEAGFPAFALVNKATRHALKHGDKEWDQIYLADYNHDKAEQSVLWTLSADVGNGYQCLRPVNNINLNMDAKAADGHVGGIRDGNELILFEWKKQSNQKWKLQPVH
ABK25355.1	A9NXJ4	Ricin B-type lectin domain-containing protein	Picea sitchensis (Sitka spruce) (Pinus sitchensis)	IPR040249;IPR035992;		2.80.10.50;				SSF50370;		MFHHQKEVEAPGEIVKIYCEANPEYYLTAKEDSVVLAPGDESNPYQQWIIDGTWGIRVKDSAGFPAFALINKATRQALRHGKEEKEKVHTCPYSKDELNEVVLWTQSDDVGNGYKCIRPVDNTDLNLDANHGDPESGGIQDGTDLILFKWKKQENQKWKILPISFNPISQVQKYEAEDTPYGGVPKYGGVSSYEGAQYGEDVQSYGGASHGKDVPSYGSAPYGEGVPNYEGAPYAEGVPNYEGAPYGERTDKVTNYEGPAYAVHTHHHHHDFPQHIPEGQSVRIYCEQSPEYFLTVRDGEVVLTPGDADDVSQHWIKVDEWGNKIRDEVGFPAFALVSKATLKALKHGSQEWDRVELSYYNENDLDESVLWTQSADVGRGYQCIRPVGNIHLNIDAKLA…
ABK27004.1	A9P293	Ricin B-type lectin domain-containing protein	Picea sitchensis (Sitka spruce) (Pinus sitchensis)	IPR040249;IPR035992;		2.80.10.50;				SSF50370;		MEFPQGRQPHNCHQDHEEERREQQHHHHGFQPSPVFPRPSSAGEYYPPPGTQFPEPGYYPPPPPPQPYSQVEHHAHQPFSQGEEPHAHQGFGHVIHHESHHPFQRPECETPSGSFPRPSCGSSENSFTRPGYGPPGGSFPRPEREPVLPRGQVVRVFTKANPDFSLAIRNGSAVLVHANAHDKHQQWVNDETYSTKVKDEANCPSFSLVNKATGQALKHGLGETQPVLLTEYQLNTFDESILWTMSGDMGQGYRTIRLVNNIHLNLDAFHGDKKSGGIKDGNPVVLWSWKKGDNQLWKIVPY
ABK35934.1	A0KED0	Ricin-type beta-trefoil lectin domain, putative	Aeromonas hydrophila subsp. hydrophila (strain ATCC 7966 / DSM 30187 / BCRC 13018 / CCUG 14551 / JCM 1027 / KCTC 2358 / NCIMB 9240 / NCTC 8049)	IPR035992;IPR000772;	PF00652;	2.80.10.50;	PS50231;	SM00458;	cd00161;	SSF50370;	CBM13;	MQSTATSALVTDAGFCVALNDHNQLITQPCDQTVRQQFSWDAGALQLDQRCLVAKGVSELTMAECQDESRQWQWQEDRLFNSKADRCLDVAGRRHKPGTPLRLADCFGGANQSFAWQNKSSMFDKLNLKSLIW
ABK36614.1	P55870	Hemolysin ahh1	Aeromonas hydrophila subsp. hydrophila (strain ATCC 7966 / DSM 30187 / BCRC 13018 / CCUG 14551 / JCM 1027 / KCTC 2358 / NCIMB 9240 / NCTC 8049)	IPR022220;IPR043080;IPR044883;IPR016183;IPR036435;IPR035992;IPR000772;	PF12563;PF07968;	3.30.110.130;2.70.240.20;6.20.40.20;	PS50231;	SM00458;	cd00161;	SSF56959;SSF50370;		MKNKKPRKFITQAPTLSLLALALLAGSVQAEDIGERTDQGTAMLASLQSEQGLIYLNADVWLKRQGATPLMTRDQLRERVLARGERLFIDFSAVTDQSERQQTRKAMEQLAGISFDADWVLVSGYKGELLFTPLGGVDDPAFYQVMERVESLEGQGKRHKRSLTQPPAAEAGLPHVAFYLNVNRKISDAECTFPRSRTWSRGDRLFCDSPNISLVYRVNLERSLQFGNTGSATPDAKIVRISLDEESAGAGIQLNEDLTWSENIADYLLLDGWARDYATDAIAQDYRFSIEASNTKAAVLKSLPTNLNSKYEHREISGFEVGVTGGVEVNKDGPKAKLEASAKFSQQRQLAYNTQDYRVERSAPSAQKVSFSWVRDQYATAESLLSSKTATVWGMGYDV…
ABK82886.1	A0RM04	Cytolethal distending toxin A	Campylobacter fetus subsp. fetus (strain 82-40)	IPR003558;IPR035992;IPR000772;	PF03498;	2.80.10.50;	PS51257;PS50231;		cd00161;	SSF50370;		MTKIIFKHIKNSLILLFCIALFSACSSKTTNVSTQKINPLGSIFGKTDDPDPLNLGDFPTLLTSNFTNPMPTRTPSLLKKVDLPVMNSLTHGPMFSSAFSKPDLNFKQPTISLQGIPPDLFDRTSDFMVIMGANGVVITIWYTSPGNWLWGYSLYESGNLGGYRVWRLILLPNNEVMIVNFNTRTTCINTYKNGVIHSPCNKDNPFQKFTFRPMTNGAVQIYNKATNSCLQTPVNNLFGFDVFGAINLTTKCTDTIDQQWYLLPPPQAGRLFY
ABK92631.1	A9P8C8	Ricin B-type lectin domain-containing protein	Populus trichocarpa (Western balsam poplar) (Populus balsamifera subsp. trichocarpa)									MNKNAGSDGLDFTVQDDSCMSFEFQADKVDTCAPGDSRAALHVNRGTSDHSKCMPSEVDGCDDDVDQVYLLDPCDTKDWDARYLSPIRGVDLLPTSNIIEEIFGQGACEDRTRDVNSIS
ABK95474.1	A9PGH1	Ricin B-type lectin domain-containing protein	Populus trichocarpa (Western balsam poplar) (Populus balsamifera subsp. trichocarpa)	IPR040249;IPR035992;		2.80.10.50;				SSF50370;		MEFPPGHHSNTHHHRRNDDEEERRENYPPPDTTPPPPSFHQPPPPSSHYYQEPPQPPSFHQPPPPSSHYYQEPPQPPSFHQPPPPSSHYYQESPQTPSFHQPPPPSSHYYQEPPQPPRPYFQEATYAPSPPPPFQETQVIRTSHHYPPPPTQVNHVSHEKTETHQSFKPHMPSSIHQQTHQSGSASGLDLYNKPSFKVYSKAEPDFHLTIRDGRVILSRSNPSDEFQNWFKDEKYSTRVKDSEGCPAFALVNKATGQAIKHSIGEANPVQLIPYNPDVLDQSILWTQSKDLGDGFRAVRMVNNTHLNVDAFHGDKKSGGVHDGTTIVLWKWNKGDNQRWKIIPAQY
ABL03313.1	A0PLU4	Ricin B-type lectin domain-containing protein	Mycobacterium ulcerans (strain Agy99)									MYAACRLQAAVDSQGHPFLFDLQNLRGHGTGVGCSNMGDGRRLVGLQALPDPDNNGRWTVRRTEVDLDGTLATIGPSDTLTADSARDSIVTSAQTISCGNLTIDQDGVQEP
ABL65506.1	A1BGH9	Toxin_10 domain-containing protein	Chlorobium phaeobacteroides (strain DSM 266)	IPR035992;IPR008872;	PF05431;	2.80.10.50;				SSF50370;		MVWGVIIDVFCYQSIKEDEMSNDYDFRNDGNLKYRIALNSVKGYVHRSHEANFFWYTDKGKQPNDTEIFLLMPAEKNDGVVWYYIFIADAEVDPCLTIGSKTNEKLGTDSFNGGSNQQFSFEDTGDNKVYIKSKGSGLYLYRGALMDAHYAVRQASKKDSDDYKFQIERLSQVIMPATANPESHPKPGNIGDPPYPEKYGDIPNTKTVFVGETLIPFYMVGSDSACVGNNLRSWQINNRPYYCLKREQQWRLDPKGIINQPDIAHRTEKIKVSSGIEQQSGTVMQKKTGFSVGMDFGNKSEMGVTFDGITAKTETTRAFKIQWQNEVTITTTESTKIWETTERELIIDYETVSGGFTYIYWVLTDIWTLLSGEDTSDSWEVMTVLSQPTTFPKSAKVTT…
ABM10846.1	A1Z1P4	Cytolethal distending toxin subunit A	Escherichia coli	IPR015957;IPR003558;IPR035992;	PF03498;	2.80.10.50;	PS50231;			SSF50370;		TNKCTSILIVGILIPILLNGCSSRKNRAHLDPKVFPPQVEGGPTIPSPDEPGLPLPGAGPALPTNAPIPIPVPGTAPAVSLMNMDGSVLTMWSRGAGSSLWAYYISDSNSFGELRNWQIMPGTRPNTIQFRNVDVGTCMTSFPGFKGGVQLSTAPCQFGPDRFDFQPMVTRNGNYQLKSLSTGLCIRANFLERTPSSPYATTLTMERCPSSGERNFEFMWSISEPLRPALATIVKPEIRPFPPLPIEPDRHSAGGEQ
ABM26335.1	A0A6N3J8I5	Ricin B-type lectin domain-containing protein	Shewanella sp. (strain W3-18-1)									MKRLFFICFFSLFALVYPTIINAEPIELEHYQVKDLVNSGQILSLNGTLAVVDQFCQGELIDAHLYQEAHKWRYDLQIKVQRGQIVNLSIDATNGQPDQSIALPSECQKNETATR
ABM38352.1	A1VRS4	Ricin B-type lectin domain-containing protein	Polaromonas naphthalenivorans (strain CJ2)			2.120.10.70;				SSF89372;SSF55486;		MAKNVLRFTQDMAAASQEVARLGGRIVQQFSPTVFVAELPDGTDERAMTSSTDQPAQPLDAVSQLAADAWTQARAARSARAGAARSPTEGLSWDAPGYQPPREFDTPEAGARAAREAELVAESTGTPTSRYMVGSVAVGVILVSRNTGAEVLSDAERVKIVQEVQEGLGWLAGVEPRARVSFVYDIRVVTVSSATGPYAGVTEPYERYERDWRDAALASMGYGPGRAGYQKYANDLRTSRHTDWAYVAFFTKYPLNHFAYAIVEKVVMNYANDGWGPDNINRVFAHESCHIFGAADEYGSCACGTTSGHLAVPNSNCVNCFPPGTQQACLMNANTLSMCDFSRRQIGWDERLFPRPTGWSGWVALGAPSTGFAGAPAVISRNGSVCNIYVRGADNALWQ…
ABM40234.1	A1VX56	Ricin B-type lectin domain-containing protein	Polaromonas naphthalenivorans (strain CJ2)									MKFAKAFETLNGRPPETADIRRFQTLTNALETTPEDAILSIFVACDHYEMMYEKIPAQIIEALRVAVETANRAAKLVVDDASGKVQTIVAGSLVPLAKDAFEKGVNRYIDQIDGEARNYAKTKAIPVAIATVAMAVLVGIGLGWAGGTWARSDADATAIASAAVAQKTVAGQLAQKDAEAAATIANLKAEQAATIANLNAAKVWSGTAEGQLAYKFFTVGSGALAAKCQAEHWTLGKNGKGEKLCIPQHEKWSGWTEGSEGWVIP
ABM44423.1	A1UU16	Ricin B-type lectin domain-containing protein	Bartonella bacilliformis (strain ATCC 35685 / NCTC 12138 / KC583)	IPR011455;	PF07598;							MSKLLLFICVFLLHTIVISITVLSAAPISQKLPDKPIDKAIRVKVHTGSEYCYAPAFVNGESYIYLNDCSSSSALPARYDVFQRIGWNVNNVWLCMTAPSSVTGIGDDDTQNWNYILLRPCVINDANQRWIIKDNAFYTADERFRVKDYGWYAYISKNAGDYYNHTLSITMQKWINTIASPANLNLKTFLGWKFVSRSSFSTYYISDNGPQPKIFDLYYNPENGHIARYFPSSGVIACMVSKQSSSDNWDWVEWKFCNDKVYSKKDIGFWNLSILTGREGPLMDHQGNFLRITQYGTSWGIPYTAKPGYLKQDTGNSPKSRFIFSEDIERWTRYVNGNLEDTLAYCPAPGKKETVSHVKTRVKRSLPPTFKLNDEWRKRLHDIATTTTDTTLSVGICGT…
ABM44529.1	A1USW5	Ricin B-type lectin domain-containing protein	Bartonella bacilliformis (strain ATCC 35685 / NCTC 12138 / KC583)	IPR011455;	PF07598;							MKLKLLLFFLSLLLTLHTSFAAPIPPQVLPTPPQTPGDRAIRVKVHTGKEYCYTPTFVEGEGYVYIGDCNYGKVARYDLFRRIAWKINGVWLCMTAPSSVTGIGEKSTAKWDYILLRPCVINDPNQQWIIKKDASNKDAFYTAHENFRVKDYKWYAYISKNPNDYYDHTLIPTMNRWENIVATPVNINLKMFIGWNFASGPSFSRYYITDDGSKSDVFDLYYNPENGRIARYFPSTGAMSCMVSQQSSSENWDWVKWLLCNDKDTVTAKQDIASWNISLFARREGTLTDYKGNFLRVTQYGSSWGSPYTAKPDYLEKDTTNSPKSNFIFSYDMERWYRYVNGNLGDTLAYCPAPGTKENIAKTRVKRSLPPDFELNETWTQRLWEIAISTSSTGQEAIA…
ABM44567.1	A1UTP3	Ricin B-type lectin domain-containing protein	Bartonella bacilliformis (strain ATCC 35685 / NCTC 12138 / KC583)	IPR011455;	PF07598;							MELKLLLFFFILLQTLHISVAAPIPSSPIQPPTDTAHDEAIRVRVHTGYEYCYTPTFVNGESYVYLNRCSSSRAPSARYDVFQRIAWNVNNVWLCMTAPSSVTGIDGKSTEDWDYLLLRPCVINDANQRWIIKENALYTADKKFRVKDYKWYAYISKNSGDYYDHTLIGMDKWANTVAPPVNLNTKTFLGWNFISSPTQTRYYVTDDGSRAELFDLYYNPENGHLARYFPSSGAMSCMVSQQAQSESWDWVRWLSCKETISHNTEDKDIGFWDISQLNGNEGPILDYLGNLLRLTQYGSNWGFPYTATSDYITKQESQYNHPTSDFIFEYDIERWNRFVNGNLGDTLTYCPAPGTKKNVTQTAHIREKRSLPPSFELTEEWKERLWQIARSNVHGTTPR…
ABM44624.1	A1UT72	Ricin B-type lectin domain-containing protein	Bartonella bacilliformis (strain ATCC 35685 / NCTC 12138 / KC583)	IPR011455;	PF07598;		PS50231;					MKLKLFFFFLSLLLTIQTSSAAPVPGVIQKPPDRPHDKAIKIRVHTGGEYCYTPTFTEGMGYIYINDCSSSTVKARYDLFQRVAWNINDTWLCMTAPESITGSDSNSSANWDYLTLKPCVINDQNQRWIIKDGGFYTADERFRVKDTHWYAYISKDSKASYDHQLTFEMKDWSSTVSPPGNISFKTYVAWLYVSVYPPLFALYYLQNDSSSISTTPLPLYYNPENGHIAQYYDSYGSFYCMASKQTTSQDWNWVQWTECTDKIPSKKDSTFWDVSQLNGNEGFILDYQGNPLRVTQYGTRWGVPYTAKTSYIPKDTTNSPTSKFILSTDIEQWNRYTNGNLGETLPFCPAPGKKGSILQTSQARKGLFLPPWFTLSEAWIQRLWQIARSTVDGTERIGF…
ABM44742.1	A1USV2	Ricin B-type lectin domain-containing protein	Bartonella bacilliformis (strain ATCC 35685 / NCTC 12138 / KC583)	IPR011455;	PF07598;		PS50231;					MVKNNKMKLKLCYFFFSLLLTLHTAFAALTPKSEQKHPDNSKDQAIRVKVHTNAHYCYAPAFVNGEGYVYIDYCSSSSALFARYDVFQRVAWNVDGVWLCMTAPGSVTGIGRKSTANWDYIVLRPCVINDPNQRWTIKNNAFYTADEKFRVKDYKWYAYISKNKDDYYDHTLITMEDWIKTVATPVNINLKMFLGWKFVHSSGFSTYYISDDGSKSDVFDLYYNPENGHIARYFPSSGVMSCMASQQSPNDDWNWVNWKFCKDTTTAQQDIGSWNIAVLAGREGALTDYQGNFLRVTQYGFSWGQPYTAKPSYLEQDTTNSPQSNFLFTYDMERWNRYVNGNLGDTLAYCPAPGNKENVVHATKTRVKRSLPPSFVLTEEWKKRLWEIAKSTSSTGREA…
ABM44798.1	A1UT57	Ricin B-type lectin domain-containing protein	Bartonella bacilliformis (strain ATCC 35685 / NCTC 12138 / KC583)	IPR011455;	PF07598;							MKLKPFLFFFSLLMTIHTSSAAPVPQKKPDDPHDKSIHVKVHTGGEYCYAPAFVNGESYVYITYCSSASVKFARYDLFKRVAWNVNNVWLCMTAPSSVTGIGGQSTEDWDYLLLRPCVINDPNQQWIIEGNAFYTADKKFRVKDYKWYAYISKNKNDYYDHTLSMMDSWAKIIATPVNSNIKTFIGWKFVSGSSFSTYYITDYGSRSDVFDLYYNPDNGHIFRYFPSTGVLSCMTSQQSTSDNWNWVGWKFCDDTVSQTKDIGFWDISQLYGREGPLLDHQGNFLRVTQYGISWGSPYTVKPDYLKQDTQNSPKSEFLFAYDFDRWGRYVNGNLGDTLVYCPAPGKKENVVQTSTSKTRSKRSLPPDFTLTDAWIQRLYDIARSSTVAGQEHIAFCGPC…
ABM44875.1	A1UTM6	Ricin B-type lectin domain-containing protein	Bartonella bacilliformis (strain ATCC 35685 / NCTC 12138 / KC583)	IPR011455;	PF07598;							MRLGVDRFIRVTTTRTTGEYCYAPVFTKGDGYIYLNNCNSSTVKAARYDVFKRISWKINDIWLCMTAPSSVTGIGEQSTAEWDYILLRPCVINDLNQQWIIDKNVIYTADKKFRVKDYGWYAYITKDKTASYDHTLISAMTSWIDRVAMPGNMSFRTFIKWIYVTPSPLTFWSYYLQNDSSSASKVPLPLYYNPENGHFAQYYPKYGSFYCMNSTQSSSQEWNWVEWTPCTDKVTFGKTSSYWDIYQLNGDEGLILDQNKNPLRVTRYGTHWGVPYTATPRYIMTETKESPTSNFTLDYFTARWNRYVNGNLGETLDYCPAPGKKDTAHTSHIRTKRSLPTDFKLTEAWITRLWQIAVSTSYHGRDHIAFCGTCLLQTLQMLAELQTRYPNEPLPDGQG…
ABM44960.1	A1UTZ2	Ricin B-type lectin domain-containing protein	Bartonella bacilliformis (strain ATCC 35685 / NCTC 12138 / KC583)	IPR011455;	PF07598;							MKSKLLLFLSSLLLSLHTSFAAPIPAQILQTPTDHPHDKAIHVKVHTGYEYCYAPVFTKGEGYIYLSDCSSSNVKFARYDLFQRVAWNINDTWLCMTAPSSVTGIDGSSTADWDYLLLRPCVINDQNQRWIIKDRSFYTADGRFRVKDYKWYAYISKNEKDYYDHHLTFEMNHWTQTISPPVNLSSKTFVAWLYVNTYPPVFALYYLQNDSSSLSTTPLPLYYNPENGHIAQYYTASGDFYCMVSQQSAEDDWNWVTWQPCTDKVPSSKDASFWDISQLDETEGLILDFQGNPLRVTQYGIYWGVPYTAKPSYIKQDTSNSPTSNFLFSADIEKWNRYVNGNLGETLSYCPAPGNKKNILQASQTRKKRQLPPEFTLSDEWTKRLWEISRSNTKKGDEI…
ABM45034.1	A1USM9	Ricin B-type lectin domain-containing protein	Bartonella bacilliformis (strain ATCC 35685 / NCTC 12138 / KC583)	IPR011455;	PF07598;							MKLKPFLFFFSLLMTIHTSSAAPVPQKKPDDPHDKSIHVKVHTGGEYCYAPAFVNGESYVYITYCSSASVKFARYDLFKRVAWNVNNVWLCMTAPSSVTGIGGQSTEDWDYLLLRPCVINDPNQQWIIEGNAFYTADKKFRVKDYKWYAYISKNKNDYYDHTLSMMDSWAKIIATPVNSNIKTFIGWKFVSGSSFSTYYITDYGSRSDVFDLYYNPDNGHIFRYFPSTGVLSCMTSQQSTSDNWNWVGWKFCDDTVSQTKDIGFWDISQLYGREGPLLDHQGNFLRVTQYGISWGSPYTVKPDYLKQDTQNSPKSEFLFAYDFDRWGRYVNGNLGDTLVYCPAPGKKENVVQTSTSKTRSKRSLPPDFTLTDAWIQRLYDIARSSTVAGQEHIAFCGPC…
ABM45108.1	A1USJ8	Ricin B-type lectin domain-containing protein	Bartonella bacilliformis (strain ATCC 35685 / NCTC 12138 / KC583)	IPR011455;	PF07598;							MKLKPFLFFFSLLMTIHTSSAAPVPQKKPDDPHDKSIHVKVHTGGEYCYAPAFVNGESYVYITYCSSASVKFTRYDLFKRVAWNVNNVWLCMTAPSSVTGIGGQSTEDWDYLLLRPCVINDPNQQWIIEGNAFYTADKKFRVKDYKWYAYISKNKNDYYDHTLSMMDSWAKIIATPVNSNIKTFIGWKFVSGSSFSTYYITDYGSRSDVFDLYYNPDNGHIFRYFPSTGVLSCMTSQQSTSDNWNWVGWKFCDDTVSQTKDIGFWDISQLYGREGPLLDHQGNFLRVTQYGISWGSPYTVKPDYLKQDTQNSPKSEFLFAYDFDRWGRYVNGNLGDTLVYCPAPGKKENVVQTSTSKTRSKRSLPPDFTLTDAWIQRLYDIARSSTVAGQEHIAFCGPC…
ABM45200.1	A1UT69	Ricin B-type lectin domain-containing protein	Bartonella bacilliformis (strain ATCC 35685 / NCTC 12138 / KC583)	IPR011455;	PF07598;							MKSKLLLFLSSLLLSLHTSFAAPIPAQVLQTPTDHPHDKAIHVKVHTGYEYCYAPIFTKGEGYIYLSDCSSSNVKFARYDLFERVAWNINDTWLCMTAPSSVTGIDGSSTANWDYLLLRPCVINDQNQRWIIKDRSFYTADGRFRVKDYRWYAYISKNEKDYYDHHLTFEMNHWTQTISPPGNLSSKTFVAWLYVNTYPPVFALYYLQNDSSSLSTTPLPLYYNPENGHIAQYYTASGDFYCMVSQQSAEDDWNWVKWQPCTDKVPSSKDASFWDISQLDETEGLILDSQGNPLRVTQYGIYWGVPYTAKPSYIKQDTSNSPTSNFLFSADIEKWNRYVNGNLGETLSYCPAPGNKKNILQASQTRKKRQLPPEFTLSDEWTKRLWEISRSNTKEGEEI…
ABM45220.1	A1UTY8	Ricin B-type lectin domain-containing protein	Bartonella bacilliformis (strain ATCC 35685 / NCTC 12138 / KC583)	IPR011455;	PF07598;							MKWKILLFFFSLLLTARTSLGAPVPGVIQTPPNHPEDKAIQVKVHTGKEYCYAPVFTKGEGYIYIDNCNSSSVKKARYDLFQRVAWEVNDTWLCMTAPSSITGIDGNSTTDWDYLLLRPCVLNDPNQRWVIENRIFYTADKKFRVKDYNWYAYISKDKSAYYDHTLTPQMDSWIKRIVTPVNLSFKTSIAWLFINVYPPVFQLYYLQNNSSSLSETPLYYNPENGHIAQYYPNSGYLYCMASKQSLSQNWNWVEWTYCTDEIPKKKDSAFWDLSQLDGRDGFILDFNRNALRVTQHGPHWGVPYTAKPDYLEKDTTNSPKSKFMLSPGIEQWNLYVNGNLGKTLTYCPAPGNKENVAQPSKTRVKRHLPPDFTLTPEWIRRLWQIATSTAPGRQEEVGY…
ABM45458.1	A1US16	Ricin B-type lectin domain-containing protein	Bartonella bacilliformis (strain ATCC 35685 / NCTC 12138 / KC583)	IPR011455;	PF07598;							MKLRLLLFLFSLLLSLHTSFSAPIPAQVLQTPTDHPNDKIIGVKLHNGEQYCYAPIFTEGDGYVYIDKCNSPYVKKARHDLFQRVSWNIDGVWLCMTAPNSVTGLEGKSTADWGYLLLRPCVINNPNQRWIIKDRSFHTADGRFRVKDHKWYAYISKNEKDYYDHHLTFEMMAWTQTISPPGNLSSKTFVGWAYVTQYPPAFRFYYLRNNVSIESETPALLYYNPENGHIAQYYTAFGGFYCMVSQQSAGEDWNWVTWQPCTDTVPSSKNSAYWDLSQLNGTEGIILDYKGNVLRVARYGSHWGVPYTVSKSYIEKDTTHSPLSSFTLSRDIERWNRYVNGNLGETLTYCPAPGKKKNATQVSTAKTRTKRSLPSDFQLTEQWMKRLWDIARSNIPGSS…
ABM45544.1	A1UTP2	Ricin B-type lectin domain-containing protein	Bartonella bacilliformis (strain ATCC 35685 / NCTC 12138 / KC583)	IPR011455;	PF07598;							MQLKLLLFFLSLLLTLHTSFAAPIPPQIIQKPPQEPGDRAIRVKVHTGKEYCYTPTFVNGESYVYIGDCNYGKVARYDLFRRIAWKINGVWLCMTAPSSVTGIGEKSTAKWDYILLRPCVINDPNQQWIIKQDAFYTANKNFRVKDYKWYTYISKNPNDYYDHTLIPTMNQWEKIVATPVNINLKTFIGWNFASGPSFSRYYITDDGSKSDVFDLYYNPENGRIARYFPSTGAMSCMVSQQAPSDDWNWVKWLLCNDKDTVTAKQDIASWDISLFARREGTLTDYKGNFLRVTQYGSSWGSPYTAKPDYLEKDTTNSPKSNFIFSYDMERWYRYVNGNLGDTLAYCPAPGTKENIAKTRVKRSLPPDFHFTDQWKRRLWEIAVSSTPMGLETIGLCGPC…
ABM53617.1	A1Z5I4	Conidial wall protein	Beauveria bassiana (White muscardine disease fungus) (Tritirachium shiotae)	IPR035992;IPR000772;	PF14200;	2.80.10.50;		SM00458;	cd00161;	SSF50370;		MSFPDGQFIIRNRENGRVLDDKDSSPDAGNPIIDYNYKPSNNDNQRWTCQDRRLVNVRPNLYLTFKNLQPESTATQEGYCGDGQRFQYDPNMGTISLVNHNDRVVGAWDQDVKIVTPDPGDPARRWDIQRI
ABM67663.2	A2IBF7	Heat-labile hemolysin	Vibrio mimicus	IPR032496;IPR022220;IPR043080;IPR044883;IPR036404;IPR016183;IPR036435;IPR035992;IPR000772;	PF16458;PF12563;PF07968;	3.30.110.130;2.100.10.30;2.70.240.20;6.20.40.20;	PS50231;	SM00458;	cd00161;	SSF56959;SSF50370;		MPKLNRCAIAILTIFSAISSHTVFANISDPVGEAVEIISQVADNHAIKYYNAADWQSEESQLPSLAELREQVINQQLRILVDFSQISDPDRLTEMQVKFRKTYGVGFANTFIVITEHKGELLFTPFDRAEDVDPTLLEAPRSERVLSRSRRSVSANNVTNNNETNTLPHVAFYINVNRSISDEECTFANSWLWKNDKGSRPFCKDANISLIYRVNLERSLQYGIVGSATPDAKIVRISLDDDSTGAGIHLNDQLGYRFFKAGYTTLDAYFREWSTDAIAQDYRFSFNASNDKAQILKTFPVTNVNANFERKEVSGFELGVTGGVEADKNGPKAKLEAKASYTQSRWLTYNTQDYRIERSAKNAQNVSFTWNRQQYATAESLLNRSTDALWVETYPVDVN…
ABM78010.1	A2C950	Ricin B-type lectin domain-containing protein	Prochlorococcus marinus (strain MIT 9303)			2.80.10.50;						MYFATKSLALSFAAAAGLSGLNTLTALSAQAATRCDSGMLLGRYTLKSELNNKYVRAGIGSGAYVGAKSNSVGGSTSWETFDIYDLGNRDGLNGGTYALRSTQDPNRWVSVNSQNALKLMRGCNTASKTRLFRANRVGNILQLQSLSNQQWVIQRSNNMLYANAATMGGNVPKALQYRLTRIGSGPTSPSPQPQVNLNGWFRGNNKGVYSVQRSGNSFQMKGFLNGKPFNLITGNIQGNIINASWKNYCNRSTGSLKLRITSNGLVKVGGNPGFNTSWSPTQNPGSISNTPACQQQQPQVNLNGWFRGNNKGVYSAQRSGNSFQMKGFLNGKPFNLITGNIQGNIINASWKNYCNRSTGSLKLRITSNGLVKVGGNPGFNTSWSPTQNPGSISNTPVCQ…
ABM78825.1	A2CBG5	Ricin B-type lectin domain-containing protein	Prochlorococcus marinus (strain MIT 9303)									MSKIHRYKLHYLQSRLKRNKPPKGEEGLALLLALLTGLTLLAGTTGLLIRQLMARKIGAAQSYQQMAEAAALNGFNRILNTLNSNDPENYKGYLFTINNGESASTNNWIRINTTDEAMLEELCTNITALPNHPSNQDAVWPTGLVAKGNNETKVSLPFIEDQSRTQRNDGKGSIQTFYRLRQYKPPAKDIQGSYEGRKGAARFQVEGFTKRVGSEDNYLARALLSRSLFVRSVVSKPEDWGVMGANNYDLGTTTIDGPGLILLNVSNKNEIIKDDGSCRNDLATSLLNNSSNALRDRIWPVMNRGLPATELFANTKNSKEGKEIFDADSKRNDTPRVWSFDDTSTNNDFECGEDQIVCTRTINSTTMSVPKGIDIDYDIIGRETVKEYVWKDGFDLSAK…
ABM99806.2	A2S199	Transposase	Burkholderia mallei (strain NCTC 10229)								AA5;CBM13;	MRARKFSHPEYWADSAPASLDSLNNYLTRLFRHSFSSVTGTVFRHSSFVHDFRDFPARPARRPSSGSSFGHAPNSRIGFGHF
ABO99765.1	A4S7L1	Ricin B-type lectin domain-containing protein	Ostreococcus lucimarinus (strain CCE9901)									MDESTPLRDEVRAAKAASDVRRGKTLVIACLGVVALVGVGSTHFPTLGQGATLEDGAYLMRGGWVPSKYGTNMMNQNFCNYNIGTAGNGQWGFACSQRCVASEDPSAANNAPKLVYLKNEGNFYTLTRLDETGAEFRCATDADDTLSRGPPGWRKTLIMCDVPKEAEGEEIFVGAKFTLATLADGKTSIYSQQRNKYCQDKGGKQECSFPGTISPHAKYEFVKVDDPANLYTSCQSAE
ABQ04240.2	A5FKN4	Candidate alpha glycosidase Glycoside hydrolase family 13	Flavobacterium johnsoniae (strain ATCC 17061 / DSM 2064 / JCM 8514 / NBRC 14942 / NCIMB 11054 / UW101) (Cytophaga johnsonae)	IPR003343;IPR031965;IPR006047;IPR017853;IPR013783;IPR008964;IPR035992;IPR026444;	PF00128;PF02368;PF16738;PF18962;	2.60.40.1080;2.80.10.50;3.20.20.80;2.60.40.10;		SM00642;SM00635;		SSF51445;SSF51011;SSF49373;SSF50370;	CBM26;GH13;	MKIKITTRLFHITKALICFLLLFASSVYAQDPPQYGTPFAGVPDTRDINMYQVHIRPFSASGNLAGVTARLDNIKALGTNVIYLMPIFPHGTDSRSSASPYCIKDFKAVGSEYGSLADLRTLVDGAHSRGMAVILDIAINGTSWDHGWTVSHPEYYKRTGTTIQQLGNFSDIAALDLNNSATRNAIKDAMRYWIFAANIDGYRCDYANNPPLDFWSEVNSNLRSISSHNLLMLAEGDRQENFQVGFDMNYGDRWFHSGLYDIANGGPVSQRLQDQSTYEYAKATGNQQIVRYTGNHDTYTNDDGVRRPFVVFKNHNGIVANFLVSAYMKGVPFLMSGQEIDYEPKTDWPWTNFKFNWSQNPTAAADFAKILNFRTASAAIRRGDLTTYANDDISIFTKT…
ABQ06220.1	A5FEZ6	Candidate alpha-glucanase Glycoside hydrolase family 87	Flavobacterium johnsoniae (strain ATCC 17061 / DSM 2064 / JCM 8514 / NBRC 14942 / NCIMB 11054 / UW101) (Cytophaga johnsonae)	IPR039448;IPR003343;IPR008964;IPR006626;IPR012334;IPR011050;IPR035992;IPR026444;	PF13229;PF02368;PF18962;	2.60.40.1080;2.80.10.50;2.160.20.10;		SM00635;SM00710;		SSF49373;SSF51126;SSF50370;	GH87;	MRKQLHGILFKREKSRHFIMWIFFILLTSNLYAQRGYYDAAYKRYEANLGQLSNGASVTAKSYNQADLQSEASDQICVNMSASNAAVQWTLTEAADGLVIRYSVPDGQSGTIGVYNGSTKITTLTLTSTWSWEYLWSNGNPNNNGITNQNPRMRFDEVRYKLPSKIPVSGTLRLVRETGNIHLDFAEMEPIPAAVTAPSGSVTYTGNGSDLQTFIDANGGKKIFVPSGVFNVNRELYFGSANTSLIGAGMWYTQINFTNTSSGNGGLRANASNISFSDLYLTTNSASRSNSYKAINGVFTSGSTIKNIWAEHFECGAWIAQYNVGGPAIADGFTLSHCRFRNNYADGINLCKGTANAIVEHCNFRNNGDDDQAIWSANGQECINNTFRYNTSENCWRAC…
ABQ18662.1	A0A0H3AEI4	Haemolysin	Vibrio cholerae serotype O1 (strain ATCC 39541 / Classical Ogawa 395 / O395)	IPR032496;IPR044883;IPR036404;IPR016183;IPR036435;IPR035992;IPR000772;	PF16458;PF07968;PF00652;	2.100.10.30;2.70.240.20;6.20.40.20;	PS50231;	SM00458;	cd00161;	SSF56959;SSF50370;		MTAREPADQLGYRQFGASYTTLDAYFREWSTDAIAQDYRFVFNASNNKAQILKTFPVDNINEKFERKEVSGFELGVTGGVEVSGDGPKAKLEARASYTQSRWLTYNTQDYRIERNAKNAQAVSFTWNRQQYATAESLLNRSTDALWVNTYPVDVNRISPLSYASFVPKMDVIYKASATETGSTDFIIDSSVNIRPIYNGAYKHYYVVGAHQSYHGFEDTPRRRITKSASFTVDWDHPVFTGGRPVNLQLASFNNRCIQVDAQGRLAANTCDSQQSAQSFIYDQLGRYVSASNTKLCLDGEALDALQPCNQNLTQRWEWRKGTDELTNVYSGESLGHDKQTGELGLYASSNDAVSLRTITAYTDVFNAQESSPILGYTQGKMNQQRVGQDHRLYVRAGAA…
ABQ57307.1	A5JV18	Lymphocyte antigen 75	Felis catus (Cat) (Felis silvestris catus)	IPR036943;IPR035992;		2.80.10.50;2.10.10.10;				SSF50370;		SQHRLFHLQSQKCLGLDITKPTDSLRMFSCDSSAMLWWKCEHYSLYGAAQYRLALKNGHAIASTNSSDVWKKGGTEENLCDQPYHEIYTRDGNSYGRPCEFPFLVNGTWHH
ABQ76493.1	A5VX83	Ricin B lectin	Pseudomonas putida (strain ATCC 700007 / DSM 6899 / BCRC 17059 / F1)	IPR035992;IPR000772;		2.80.10.50;	PS51257;PS50231;		cd00161;	SSF55486;SSF50370;		MWKMDSTGAENVKKNICMIIVLGATLIMASCSSSTPPMSTVGSVVPQLFTLQPTQNRQMLQKTAKGYLKTLLADPANEEFTLVNVDASLIEGGTENIVVTLPDRKTEKFHRRNFNFLADGYEGWVGYQSSKWKAGSSGSESEIDFDPKFYMSVIRLGNQLAASFLVEGQRYRLVYIGSDTHVLIKVDESKLPSEDALGAEVEIPVSPALEKPQQVSSAYSIIRLLFVSTVQSRAKNPNYRADLMLGLQDVNQIAKNSKVNITYEFAGFIDSAIDEVGKDFGTLLNEVQYNNPAVNAKRVELRADLVSMYVANNELCGAGKPSTNKTQGFSAISCITSLGHEIGHNFGMIHNWDGQTDTYIHGYRYGPDGGTLRFRTQMSYDCSPTCPRVPFYSNPRLSY…
ABQ91344.1	A5UXJ1	Ricin B-type lectin domain-containing protein	Roseiflexus sp. (strain RS-1)									MRLRLLLAGVGLLLIGTLVMVFALVNWTGASGVRDEQMHAERVWYAQSRHHYRIVIRQRTRTGVCEQDLEIRNDRVQTVYLNQCAQPPIWTVPRLFSWVRQLGQPAGLCYPSSLQCTCRVSTHLQVLFDPQSGYPRQVLYEWGLRPNWESMDYWQSLVLGTDRVDCARRTRGGGVVEITVVSFMPLP
ABR09936.1	A6MTS3	rRNA N-glycosylase (EC 3.2.2.22)	Escherichia coli	IPR036041;IPR001574;IPR017988;IPR016138;IPR016139;IPR016331;	PF00161;	3.40.420.10;4.10.470.10;	PS00275;			SSF56371;		MKCIIFKWVLCLLLGFSSVSYSREFTIDFSTQQSYVSSLNSIRTEISTPLEHISQGTTSVSVINHTPPGSYFAVDIRGLDVYQARFDHLRLIIEQNNLYVAGFVNTATNTFYRFSDFAHISVPGVTTVSMTTDSSYTTLQRVAALERSGMQISRHSLVSSYLALMEFSGNTMTRDASRAVLRFVTVTAEALRFRQIQREFRQALSETAPVYTMTPGDVDLTLNWGRISNVLPEYRGEDGVRVGRISFNNISAILGTVAVILNCHHQGARSVRAVNEESQPECQITGDRPVIKINNTLWESNTAAAFLNRKSQSLYTTGE
ABR09970.1	A6MTK7	Shiga toxin 1 A subunit	Escherichia coli	IPR036041;IPR001574;IPR017988;IPR016138;IPR016139;	PF00161;	3.40.420.10;4.10.470.10;	PS00275;			SSF56371;		VNVVAKEFTLDFSTAKTYVDSLNVIRSAIGTPLQTISSGGTSLLMIDSGTGDNLFAVDVRGIDPEEGRFNNLRLIVERNNLYVTGFVNRTNNVFYRFADFSHVTFPGTTAVTLSGDSSYTTLQRVAGISRTGMQINRHSLTTSYLDLMSHSGTSLTQSVARAMLRFVTVTAEALRFRQIQRGFRTTLDDLSGRSYVMTAEDVDLTLNWGRLSSVLPDYHGQDSVRVGRISFGSINAILGSVALILNCHHHASRVARMASDEFPSMCPADGRVRGITHNKILWDSSTLGAILMRRTISS
ABR09990.1	A6MTM7	Shiga toxin 1 A subunit	Escherichia coli	IPR036041;IPR001574;IPR017988;IPR016138;IPR016139;	PF00161;	3.40.420.10;4.10.470.10;	PS00275;			SSF56371;		VNVVAKEFTLDFSTAKTYVDSLNVIRSAIGTPLQTISSGGTSLLMIDSGSGDNLFAVDVRGIDPEEGRFNNLRLIVERNNLYVTGFVNRTNNVFYRFADFSHVTFPGTTAVTLSGDSSYTTLQRVAGISRTGMQINRHSLTTSYLDLMSHSGTSLTQSVARAMLRFVTVTAEALRFRQIQRGFRTTLDDLSGRSYVMTAEDVDLTLNWGRLSSVLPDYHGQDSVRVGRISFGSINAILGSVALILNCHHHASRVARMASDEFPSMCPADGRVRGITHNKILWDSSTLGAILMRRTISS
ABR10024.1	A6MTU5	rRNA N-glycosylase (EC 3.2.2.22)	Escherichia coli	IPR036041;IPR001574;IPR017988;IPR016138;IPR016139;IPR016331;	PF00161;	3.40.420.10;4.10.470.10;	PS00275;			SSF56371;		MKCILFKWVLCLLLGFSSVSYSREFMIDFSTQQSYVSSLNSIRTEISTPLEHISQGTTSVSVINHTPPGSYFAVDIRGLDVYQARFDHLRLIIEQNNLYVAGFVNTATNTFYRFSDFTHISVPGVTTVSMTTDSSYTTLQRVAALERSGMQISRHSLVSSYLALMEFSGNTMTRDASRAVLRFVTVTAEALRFRQIEREFRQALSETAPVYTMTPEEVDLTLNWGTISNVLPEFRGEGGVRVGRISFNNISAILGTVAVILNCHHQGARSVRAVNEEIQPECQITGDRPVIRINNTLWESNTAAAFLNRRAHSLNTS
ABR17992.1	B8LQR2	Alpha-galactosidase (EC 3.2.1.22) (Melibiase)	Picea sitchensis (Sitka spruce) (Pinus sitchensis)	IPR013785;IPR002241;IPR013780;IPR017853;IPR041233;IPR035992;	PF16499;PF17801;	3.20.20.70;2.60.40.1180;			cd14792;	SSF51445;SSF51011;SSF50370;	GH27;	MLGDMREMMLLMLLGSSLLLCGAVRAEQYLASTPPRGWNSYDSFSWIISEDEYMDNAQIMADELLRFGYQYAVVDFLWYRKRERGASVSSPGHDLIDEWGRPVPDPARWPSTAGGRGFKPIADSVHQMGLKFGIHVMRGISTQAVRANTPILGPLGLPYEENGRSFRAKDIALTSDKCGWMPACFMSVNTNMGAGRAFLRSLYSQYADWGVDFVKHDCIFGDDLNVNEITTVSEILKELGRPILYSLSPGTHATPNMASKINGLVNMYRVTADDWDSWRDVKSHFDVSRDFAASGLIGAQGLLGHSWPDLDMLPLGWLTDPGVNQGPHRSCALTVEEQKSQMTLWAMAKSPLMFGGDLRNIDDVTMSLITHPTLLAINANGTNNKEFSGISFIRGSTHT…
ABR17999.1	B8LQR9	Ricin B-type lectin domain-containing protein	Picea sitchensis (Sitka spruce) (Pinus sitchensis)	IPR040249;IPR035992;		2.80.10.50;				SSF50370;		MEFPYGGQPHHRREDHEEERREHQHHHQGFQPSPDFPDRPSAGEYHPPPGTQFPEPGYYPPPPQPQPYSQVEHHAHQPFSQGEEHHAYQGSGHVIHHESRHPFQRPECETPSDSFPRPSSGTSEGSFTRPGYGPPGGSFPRPGGEPVLPRGQVVRVLTKANPDFSLAIRNGSAVLVHENANDKHQQWVMDETYSTKVKDEASCPSFSLVNKATGQVLKHGLGETQPVLLTEYQLNTFDESILWTMSGDMGQGYRTIRLVNNIHLNLDAFHGDKKSGGIKDGDPVVLWSWKKGDNQLWKIVPY
ABR18299.1	B8LRL9	Ricin B-type lectin domain-containing protein	Picea sitchensis (Sitka spruce) (Pinus sitchensis)	IPR040249;IPR035992;		2.80.10.50;				SSF50370;		MAYYGDYEYDSYQESNERIYERPPSSGYGHQPQLARPPCQNATQGGYGFNEYGGRAACNKFNAGGGWMRNSQQIIPQGQIVRVCSKANPDYALAIRDGRAVMVFYNPNDPTMQWVKDESWSNQVRDQVGHPAFALVNKATGQALRHAIAESQEVLLTQYEGPSTYDENILWSESEDMGYGYRTVRMANNIGLNLDAFQGDRRNGGIRDGTRAVLWKWNKQDNQLWKLSPCY
ABR25342.1	A6MZC2	Ricin B-type lectin domain-containing protein	Oryza sativa subsp. indica (Rice)									SFYPQQTQIYECHGDENVSLQQNWQCNWNVVSENDFQSGYDSNNMNGSFWPFGDHSA
ABR25884.1	A6N0W4	Ricin B-type lectin domain-containing protein	Oryza sativa subsp. indica (Rice)	IPR040249;IPR035992;		2.80.10.50;				SSF50370;		EAIKHSQGEGHPVKLVPYNPGYQDESVLWTESRDVGHGFRCIRMVNNIYLNFDALHGDKDHGGVRDGTTVALWKWCEGDNQRWKIVPW
ABS27711.1	A7HG65	Ricin B-type lectin domain-containing protein	Anaeromyxobacter sp. (strain Fw109-5)									MRAAHWLIAALATSALHCGGGEGRSVADPAIVDVDRDGVVSAEDCDDFDANVWRRVSAHRDVDRDGRGVAGEGVTCAGDRLPEGWSADGTDCDDYDARRWTMGEGYPDADGDGRAGGALAPVCRGDALPSGWADVATDCAPEDSSRWGELPYLYVDADGDGFTTEGVGVVCSGESLPPGYAADPSGQDCDDGDPRAFAFTSAFHDGDGDGRGGEPGQVCAGDHLPAGWAAQGGDCAEGDGQRWQWLSYSYVDRDYDGYSVYEPGSLCGGGGLPSPYSTGPGWRGNGDCDDTDVRTHAVVYGYADSDWDRVGGGALLTLCTAGSLPLGYLETGGDCAPDDATRWREYAYSYRDADGDGRFVYQSGKVCYGAQLPPGYATSTSSYDCDDGDASIHTELWGY…
ABS32245.1	A7LFU9	Hemolysin	Aeromonas hydrophila	IPR022220;IPR043080;IPR044883;IPR016183;IPR036435;IPR035992;IPR000772;	PF12563;PF07968;	3.30.110.130;2.70.240.20;6.20.40.20;	PS50231;	SM00458;	cd00161;	SSF56959;SSF50370;		MKNKKPRKFITQAPALSLLALALLAGSVQAEDIGERTDQGTAMLASLQSEQGLIYLNADVWLKGQGATSLMTRGQLRERVLERGERLFIDFSAVTDKAERQQARKAMEQLAGISFDADWVLVSGYKGELLFTPLGGVDDPAFYQVMERVDSLEGQGKRHKRSLTQPPAAEAGLPHVAFYLNVNRKISDAEYTFPRSRTWSRGDRLFCDSPNISLVYRVNLERSLQFGNTGSATPDAKIVRISLDEESAGAGIQLNEDLSWSENIADYLLLDGWARDYATDAIAQDYRFSIEASNTKAAVLKSLPTNLNSKYEHREISGFEVGVTGGVEVNKDGPKAKLEASAKFSQQRQLAYNTQDYRVERSAPSAQKVSFSWVRDQYATAESLLSSKTATVWGMGYDV…
ABU55302.1	A7UMY0	rRNA N-glycosylase (EC 3.2.2.22)	Escherichia coli	IPR036041;IPR001574;IPR017988;IPR016138;IPR016139;IPR016331;	PF00161;	3.40.420.10;4.10.470.10;	PS00275;			SSF56371;		MKCILFKWVLCLLLGFSSVSYSREFTIDFSTQQSYVSSLNSIRTEISTPLEHISQGTTSVSVINHTPPGSYFAVDIRGLDVYQARFDHLRLIIEQNNLYVAGFVNTATNTFYRFSDFAHISVPGVTTVSMTTDSSYTTLQRVAALERSGMQISRHSLVSSYLALMEFSGNTMTRDASRAVLRFVTVTAEALRFRQIQREFRQALSETAPVYTMTPGDVDLTLNWGRISNVLPEYRGEDGVRVGRISFNNISAILGTVAVILNCHHQGARSVRAVNEDSQPECQITGDRPVIKINNTLWESNTAAAFLNRKSQFLYTTGK
ABU57987.1	A7NKG7	Ricin B-type lectin domain-containing protein	Roseiflexus castenholzii (strain DSM 13941 / HLO8)									MRFRLLLAGVGLALVGVLVAAFGLINWSSATGTREAQMRAEQVWYAQPRHHYRMLIRQRTRTGVCEQDLEIRDERVQTVHLNQCAQPPIWTVPRLFSWVKQLGHPSGLCYPSSLQCTCRVSTHLEVTFDPQSGYPAQVRYEWGLRPNWENVDYWQSLVFRSDRIDCARRTHGGGAVELTVVAFTPLP
ABU69213.1	A7MXJ1	Ricin B-type lectin domain-containing protein	Vibrio campbellii (strain ATCC BAA-1116)									MFATQRVAKPKPTNRPISVGETPCSLNHNDQNGRYTPYAKKNPRKYWEIQPYGEGFNITDILKNEKTNDFRHVNVWDAELWIAIRNRKREESATYRFLNGTGSRNAKLDCDDLDQSRLASAGKFVRLGMCSHQI
ABU71833.1	A7MUL8	Ricin B-type lectin domain-containing protein	Vibrio campbellii (strain ATCC BAA-1116)				PS50231;					MRLTPIYTALLTSLAGVSTAYATQVTQDIATNYGSTNIVNSQRCLNNNPHGASDFCIANINPEGLTLNPGQQITVVTPVSFPAMSWWDEMSPSLVKIHGSDGSRSECSSLGNNQWSCVLPNSGFNSSGLRVEIRTEGFRAGWGGDLTIDDLVPDAPEIENASATFEPVKDEKLIRNGKMWLATETPIEVTLDFDLVKGNASSFANQPIRVLLQKTIGTGEENTTAEWVTLTGQSQSIVSGHNKITGQIKPSEGWDSEAFYTATLGYKLNDNDTPITFVDPQGLTTMTGQGAYLDASPMRIVDSNNQDSQCVLTQGNPQTCDLVANGSEVRLTGVNVWQDADHPQTIDVNGNHKQTLTGGHVTTDVPFDIETTGQKTFKWNNVTTVVTYNTDTRQIVVED…
ABU86908.1	A7X5R6	Large proline-rich protein BAG6 (BCL2-associated athanogene 6) (HLA-B-associated transcript 3)	Ornithorhynchus anatinus (Duckbill platypus)	IPR021925;IPR000626;IPR029071;IPR019954;	PF12057;PF00240;		PS00299;PS50053;	SM00213;		SSF54236;		MDPGGGGGGGGPGPGPDMEEPADLEVSVKTLDSQTRTFTVGAEMTVKEFKEHIAAAVSIPPDKQRLIYQGRVLQDDKKLQEYNVGGKVIHLVERAPPQTQGPSSGGASRAGSPSAPHAGAPPAGPRGPGAPVHDRNANSYVMVGTFNLPSDGSAVDVHINMEQAPIQSEPRVRLVMAQHMLRDIQALLARLEPQPGQQGQQGQQQGQALLAESGPPRPGPPGQTDGETSPREPTETREPTETREPEDGVAARGTGPAPGPAPAPAPEGNAAPNHPSPAEYAEVLQELQRVESRLQPFLQRYRAILGAAATTDYNNNTEGREEDQRVINLVGESLRLLGNTFVALSDLRCNLSATAPRHLHVVRPMSHYTAPMVLQQAAIPIQINVGTTVTMTGSGARPG…
ABV72549.1	A8I1T8	Ricin B-type lectin domain-containing protein	Heterocapsa triquetra (Dinoflagellate) (Glenodinium triquetrum)	IPR035992;IPR000772;		2.80.10.50;	PS50231;		cd00161;	SSF50370;		MMWAPLKILVVWPLLVAAGPVVLTDGPGVGLEVGSERSYALKFLGAKPPRQVLDDAVETVDEFLGATPQRAVSDDAVVSSVSMMPTTTPAPTTSVMSVAPTTSLRAPQTSLDLKELQLPRGRFLVKPQSHSSPKCLTCAGLNLPAALRDCNGGEQQIWLAGGPQLNMLLSNCRMETCLASNWPTPFSTYWCRYPHGNWRDKSQHWHLTAEGELKSDVDMSRCAEYNVTSGVVRMRACSGQGNQRWWLGTA
ABV73918.1	A8EZY5	Ricin B-type lectin domain-containing protein	Rickettsia canadensis (strain McKiel)									MFKKYLLFFLFSFFSFNVYASIWDDIADCLGDPCNCGQSERTEIWNKGGHNEVKRGPFKPDTLCPPWNKSDGRNNDTCLLKFDYPGTFIGFLLNRCAEEAPDSSYFNPKIRIRVQSCNAAACWHQHSTLNWDGECVLWPTGYGLPLTRVCARIAVPEMYLPYGINANPFPADPGYTDGVHLNKVGYTESDNKIIGVDGKIVTLKSPKLCAYSDPGLVNLVSDSGVHLDPMDWNPHRQPLHQTNQLSPIAKVLKFLVEMVKGGNLPGLLGHILGMINQDSEFIKVLQSILNAIGEIFNFFPNLIIKVIETLGSLNGAVDNYSFGCVQLPLGPFPPPYCPNLDYISINPKANNVCSIKDSNGNFDQSSTSPACVVSNVRNNIVNNTIRVSFSNLVPLCTGP…
ABV75450.1	A8GPX5	Ricin B-type lectin domain-containing protein	Rickettsia akari (strain Hartford)									MLKKYLLFFLFSFCSFNVQASIWGDIADCLSDPCNCGQSDRTETWNRGSKNEVTRGPFKSGALCPPWNKSDGRDHDTCLLKFDYPGTFIGFLLNRCAEEAPDSSYFTPKIRIRVQSCNAAACWHQNSTLNWDGECVLWPTGYGLPLTRVCARVAVPDMPPPPGINATPSPADPGYTDGVHLNKVGYTETDNKIIGVDGKIVTLKSPKLCAYSDPGLVNLVSDSGVHLDPMDWNPNRQPLHQTNELSPIAKVLKFLVETVKGASLPSLLGQLLGMLDQNSEFIKVLQSILNAIGEVFNFFPSLIIKVIEALGSLNGAVDSYSFGCVQLPLGPFPPPYCPNLDYISINANAHNICSIKNTPEDIQKGKPVFKQSSTVPPCVVSNVNNNIVNNTIRVSFSNL…
ABV85211.1	A8F2S5	Ricin B-type lectin domain-containing protein	Rickettsia massiliae (strain Mtu5)									MLKVLKKYLLFFLFSFFSFNVYASIWGDIADCLSDPCNCGQSERTEIWNKDGGINAKPRGPFKPGTLCPPWNKSDGRDNDTCLLKFDYPGTFIGFLLNRCAEEAPDSSYFTPKIRIRVQSCNAVACWHQNSTLNWDGECVLWPTGYGLPLTRVCARVAVPDMPPPPGINAPPSPADPGYTDGVHLNKVGYTETDNKIIGVDGQIITLKSPKLCAYSDPGLVNLVSDSGVHLDPMDWNPNRQPLHHTNELSPIAKILKFLVETIKGVSLPSLLGQLLGMINQDSEFIKVLQSILNAIGEIFKFFPDLIIKIIEALGSLNGSVDSYSFGCVQLPLGPFPPPYCPNLDYISINASANNVCSIKDASGKFDQSSTSPACVVPSNINVKNNIVNNTIRVSFSNL…
ABW13664.1	A8L9G1	Ricin B-type lectin domain-containing protein	Frankia sp. (strain EAN1pec)									MRLYQPGGTTLVDSYTWTSHATTTYGRCPDGSGAFTTTSASTRGTANSCSGGGTAAAWPGGTAVTVADAANAFGTNLSGLSFQSASVLWAVKNGPGTLYRLVPSGVTWGSRHLRRLDVR
ABW14823.1	A8L4K8	Ricin B-type lectin domain-containing protein	Frankia sp. (strain EAN1pec)	IPR035992;		2.80.10.50;				SSF50370;		MATVTDGVYRIGLDNNQFLTAEGRDRSVILPENGRGQEWEVRRTDNDTYTIQQTSDQLFLGFDGDPDTFELVRPFPQRREWRIEQGPRPGSFVIGAVDSDLTIGLHPALIYPPMVALSPIFRQDQGWRFQTVN
ABW15702.1	A8LG69	Ricin B-type lectin domain-containing protein	Frankia sp. (strain EAN1pec)				PS51257;					MSLKRAVRSAALVAVAAATFAGCVPVSPGGGGGSVPTASPSIPPTAPSSPSGTPAGTPTASPSVRPAVPSSPTGTPVGTPTPSRTTTPSGPTSGDCGRTSGASPATRITEVGLGSPVVSFAPQGDTDPLPTAIAAAPGGGSWLAWLGTDSKVRLGKLDCGDQLVGTPTSLDAVDLQDVKADADGVVVLLTRPGPQGSGTLCGGTSSPTRTMWMVRLDNTGRQLWERQVTNLSSSRGGYDPGALFVWWYNHHGTLAYDGTNYAAYFEAAITVANGGCVDIHEGDRMQVVNAATGALVSGHDSFDWGCSHAWDSHIIWDARTGHFAMVCATDNNCRIARPGTGQTVVPGVCDGTLFGGNIVLAGTPGYWTAWSNGNQVRLEHFSTGASDRTVLTADRTQHS…
ABW17545.1	A8IYC4	rRNA N-glycosylase (EC 3.2.2.22)	Jatropha curcas (Barbados nut)	IPR036041;IPR017989;IPR001574;IPR017988;IPR016138;IPR016139;	PF00161;	3.40.420.10;4.10.470.10;	PS00275;			SSF56371;		MKGGKMNLSIMVAAWFCWSSIIFGWASAREIVCPFSSNQNYKAGSTPTLVITYDATTDKKNYAQFIEDLREAFDFSYLSHKIPVLRATVAANQKFIVAKVINSGDIEVSVGLNVINAYLVAYKVGSNSYFFNDSESLADAKKNLFTDTNQQTLAFTGSYADFESRAKLHREEVDLGVVALDNYVYTLEKSSQPADIAKPLVGFIEMVPEAARFKYIEKKISTQISKTFRPRGDIISLENNWGDLSYQIQKSVDDVFLKPVQLQRENYTNILVNNVTQVKGLMGVLLNAVNYKVSMEEIIFNDQKWLPWL
ABW32690.1	A8ZNV4	Ricin B-type lectin domain-containing protein	Acaryochloris marina (strain MBIC 11017)									MFAITLLQILAMMGIPLIVTTVSSPMNVTEHPSVPTLATSQTWRLELLADGNYQVCSLPEPKDGRDGNGVCFTFAKRGEYVDGYYGFPHSGTYICVQGKAEQNRVRGQGLALSWPGHPWPPITTSQYTWRLDQHLTLQNGYVVRSVREQSGRVNWLRFDEVKLDMDGFHQYPTVKMRSPTQLCDWQTPTEF
ABW32915.1	A8ZPH9	Ricin B-type lectin domain-containing protein	Acaryochloris marina (strain MBIC 11017)									MITASELQAELAHCHCSESHYQHWLGIRYTEGVKTLAEKGECFWLLDEIASYQRVRLIKCNPNLQEFQLWLLTVNDDHSAVLACYEDSPSTCSPVITQDIPFTDFVLPEIKLYAEYGVVLLPSEH
ABW32933.1	A8ZPJ7	Ricin B-type lectin domain-containing protein	Acaryochloris marina (strain MBIC 11017)									MIADNITDYYLEHSQPTLTASNTVSLNVPIIESWRCYDISNNVIIRGQIFNHSKYPAGKSLKSSPIQGCLTKAGRVYVTTKNSMYELGIPHPDFAGDAQLWMDGTDHQQWAKLTFCG
ABW33322.1	A8ZQN6	Ricin B-type lectin domain-containing protein	Acaryochloris marina (strain MBIC 11017)				PS50231;					MITAEDLQIELAHCHCSESHYQHWLGIRYTEGVKTLAEKGECFWLLDVIASYQRVRLIKCNPNLQEFQLWLLTVNDDHSAVLACYEDSASTCSPVITQDIPFTDFVLPEIKLYVEYGVVLLPSEH
ABW33389.1	A8ZQV3	Ricin B-type lectin domain-containing protein	Acaryochloris marina (strain MBIC 11017)									MITAEDLQAELAHCHCSESHYQHWLGIRYTEGVKTLAEKGECFWLLDAIASYQRVRLIKCNPNLQEFQLWLLTVNDGHSAVLACYEDSPSTCSPVITQDIPFTDFVLPEIKLYVEYGVVLLPSEH
ABW73992.1	B3SV73	Lectin 1 (Lectin 6)	Euonymus europaeus (European spindle tree)	IPR040249;IPR035992;		2.80.10.50;				SSF50370;		MASTIIATGPTYRVYCRAAPNYNMTVGKGVAFLAPIDETNELQYWYKDDTYSYIKDEAGLPAFSLVNKATGLTLKHSNHHPVPVKLVTYNPNVVDESVLWSQADDRGDGYSAIRSLTNPASHLEAAPLNDWSYNGAIIMGGVWIDAYNQQWKIEPHTG
ABW73994.1	B3SV75	Lectin 2	Euonymus europaeus (European spindle tree)	IPR040249;IPR035992;		2.80.10.50;				SSF50370;		MASTIIATGPTYRVYCRAAPNYNMTVGKGAAFLAPIDETNELQYWYKDDTYSYIKDEAGLPAFSLVNKATGLTLKHSNHHPVPVKLVTYNPNVVDESVLWSQADDRGDGYTAIRSLTNPASHLEAAPLNDWSYNGAIIMGGVWIDAYNQQWKIEPHTG
ABW73995.1	B3SV76	Lectin 3	Euonymus europaeus (European spindle tree)	IPR040249;IPR035992;		2.80.10.50;				SSF50370;		MASTIIATGPTYRVYCRAAPNYNMIVGKGVAFLAPIDETNELQYWYKDDTYSYIKDEAGLPAFSLVNKATGLTLKHSNHHPVPVKLVTYNPNVVDESVLWSQADDRGDGYSAIRSLTNPASHLEAAPLNDWSYNGAIIMGGVWIDAYNQQWKIEPHTG
ABW73996.1	B3SV77	Lectin 5	Euonymus europaeus (European spindle tree)	IPR040249;IPR035992;						SSF50370;		MASTIIATGPTYRGYCRAPPNYNMTVGKGGAFLAPIDETNELQYWYKNDTYSYIKDKAGLPAFSLFNKATGLTLKHSNHHPVPVKLVTYNPNVVDESVLWSQANNRGDGYSAIRSLTNPASHLEAPPLNDWSYNGAIIMGGVWIDAYNQQWKIDPHTG
ABW73997.1	B3SV78	Lectin 4	Euonymus europaeus (European spindle tree)	IPR040249;IPR035992;						SSF50370;		MASTIIATGPTYRVYCRAAPNYNMIVGKGVAFLAPIDETNELQYWYKDDTYSYIKDEAGLPAFSLVNKATGLTLKHSNHHPVPVKLVTYNPNVVDECVLWSQADDRGDGYSAIRSFTNPASHLEAAPLNDWSYNGAIIMGGVWIDAYNQQWKIEPHTG
ABX36527.1	A9BLP2	Ricin B-type lectin domain-containing protein	Delftia acidovorans (strain DSM 14801 / SPH-1)				PS51257;					MTRLLWLPAAATALCCGGALASSCRVEAEPAREPVARQVWTDIAEFSFLTGLDLDDASGRMTLVRSLESMQSFPSLKAASAAWGTLRARIDGLADTVQKLGQAVGRLQQLCDQLDAVSLAPDAPLDEARWNAGVAAVETEMDAAIAAAAPVVAQLESHASLLRVAAAHHARQPPPANAVVRLGPAPQAMATEFSTLALRWRAVASDLANARRILQVRPVRGSSAPLIAMTAAMRELARISAEAHALSAQRLSDADFRRYETGDYLYDQCPMLKDRQWVGLQNLYWSERRNAVALLQGTGLVSPPGLYNVKPLQISVPAMIGGADRWRFMRTGKGYWLVQNAAFGPGTMALDVTSVAGKSHLELKMTASAGDSPRFSGQQWRCAPSDLPGQFHLYNRFLS…
ABX41685.1	A9KNT4	APHP domain protein	Lachnoclostridium phytofermentans (strain ATCC 700394 / DSM 18823 / ISDg) (Clostridium phytofermentans)	IPR011635;IPR033801;IPR013783;IPR006626;IPR024535;IPR012334;IPR011050;IPR035992;	PF07705;PF12708;	2.80.10.50;2.60.120.260;2.60.40.10;2.160.20.10;		SM00710;	cd14490;	SSF51126;SSF50370;	GH87;	MKKKVSKILAMLLTIMLIVQTATTFVMAKEITSNATVYIKNATTGSYLYASGSSVNAGGFQEKNPYYIWSITKKTDGTFWIQNMGTNSYLCLEHASGKALLETTIYEVWMSSKWYIEGNADSSTIDNMWKSTRSSGTGGYLYTNSGNSDVFYGTTAQRWIFEDYSSTSNIPEDGVKGKLTNKVAADAIVVPAPNSDVSSIGATMPYVRYDSEYAVLGGGARLATSTNWDLTNIASQASNQSYVVLPSSGSYAEWRVNSSGNGVVMRFTLPDTPNGMGQNGSLDVYVNGSKVKTVNLTSYYMWQYLNGGASDTPGGGTACFAFDEAHFRLDRSLVPGDTIRIQSSGAYGLTYGVDFLEIEETGGPIPQPAGSYSVVDFGAVPDDGIDDYAAITACVAAAN…
ABX82810.1	A5D9M6	Large proline-rich protein BAG6 (BCL2-associated athanogene 6) (HLA-B-associated transcript 3)	Sus scrofa (Pig)	IPR021925;IPR000626;IPR029071;IPR019954;	PF12057;PF00240;		PS00299;PS50053;	SM00213;		SSF54236;		MEPNDSTSTTMEEPESLEVLVKTLDSQTRTFIVGAQMNVKEFKEHIAASVSIPSEKQRLIYQGRVLQDDKKLQEYNVGGKVIHLVERAPPQTQLPSGASSGTGSASATHGGGPPPGTRGPGASVHDRNANSYVMVGTFNLPSDGSAVDVHINMEQAPIQSEPRVRLVMAQHMIRDIQTLLSRMECRGGSQAQHSQPPSQMPTVAPEPVALSSQTSESVESEVPPREPMAAEEVEERASAQSPGLSPSGPAPAGPTPAPETNAPNHPSPAEYVEVLQELQRLESRLQPFLQRYYEVLGAAATTDYNNNQEGREEDQRLINLVGESLRLLGNTFVALSDLRCNLACAPPRHLHVVRPMSHYTTPMVLQQAAIPIQINVGTTVTMTGNGTRPPPTPNAEAPP…
ABY21791.1	A9WL77	Putative xylanase	Renibacterium salmoninarum (strain ATCC 33209 / DSM 20767 / JCM 11484 / NBRC 15589 / NCIMB 2235)	IPR035992;IPR000772;	PF14200;	2.80.10.50;	PS50231;		cd00161;	SSF50370;		MSGSSNLCLDVMNGSTVAGSAVKVWTCTDGTNQQWARS
ABY21792.1	A9WL78	Hypothetical membrane protein	Renibacterium salmoninarum (strain ATCC 33209 / DSM 20767 / JCM 11484 / NBRC 15589 / NCIMB 2235)	IPR035992;IPR000772;	PF14200;	2.80.10.50;	PS50231;			SSF50370;		MLVDTASGYFYVYYGSRVVDKNGGWNGFSEHVARAPISQKMAPGSWQKYFEGKWQTDGLGGKESNIVSTSTTYPDCYVPTAKDYNPANTGTASQQIAAGKLLKRSDLFVMNVSYSAYLGMYIGTPETDGIQPLHFYGTKDLATQKWTDLGAAPNYSTSSWYRWMVDSATGTTGNILGKTFRSYCSISCSKQANGNQSDGEYVDVTIGSSAPAAPVVDPAKAYLIKSGAGTILTPAGNATAAKSTPTGAASEAWRFRSNNDGSYSITNADSGLALGVPTTTANRAWGTAPVLGALSASNVGQQWFVQAQSDQSGNFRIINRYSGLVISLGSAKVQTSPFRNWSNSGTGTADTSTPQSQTLSLQETSVSSSAFTLVGAASSRCLETAAQSTVQRCNGGYWR…
ABY23927.1	A9WSY9	AbfB domain-containing protein	Renibacterium salmoninarum (strain ATCC 33209 / DSM 20767 / JCM 11484 / NBRC 15589 / NCIMB 2235)	IPR007934;IPR036195;IPR035992;IPR000772;	PF05270;	2.80.10.50;	PS50231;		cd00161;	SSF110221;SSF50370;		MCDENSNAQKWEFVPGANDSRYIKNVANGKVLDLEGNNLIQTDLNTESTNQRWAVTKESKALYNLSALGSYVSVQTTAPGTPQSIRHTNGVGQVALITTNSPELDRKSSTWKIVPGLYDKTCISFQSLNFPQQYLSARDVNVATRGTDASVGGLLPGEGTFCPRVGSTPDTMSFDWSGNQGYALQNVGGVLKIGYRQSDNGDFERDTAWKFGQAWASPTP
ABY47624.1	P84531	Ribosome-inactivating protein cucurmosin (EC 3.2.2.22) (rRNA N-glycosidase)	Cucurbita moschata (Winter crookneck squash) (Cucurbita pepo var. moschata)	IPR036041;IPR017989;IPR001574;IPR017988;IPR016138;IPR016139;	PF00161;	3.40.420.10;4.10.470.10;	PS00275;			SSF56371;		NVRFDLSSATSSSYKTFIKNLREALPKDGKVYDIPVLLSTVMDSRRFILIDLVNYDGQSITAAIDVLNVYIVAYSTGTVSYFFQQVPAQAPKLLFKGTQQRTLPYTGNYENLQTAAKKLRENIELGLPALDSAITTLFHYNAEAAASALLVLIQTTSEAARFRYIELQIANNVGTKFKPSQTIISLENNWSALSKQIQIAKNKNGQFETPVILIDPQGNRVQITNVTSNVVTQNIQLLLNIGAT
ABY66462.1	B0FMU9	A135 protein	Cryptosporidium meleagridis	IPR008979;IPR035992;			PS50231;			SSF49785;SSF50370;		DGRELWKMGPNGQIISAASNPPKCLIVANGDFSGSSPLLIQDCEIAEQAEDGRSFWEFNEYSQLQVKGTNACVNQINKAGFGVGTTKLELSGTASSTMDALHTLDAAIDSDIATYWASAAFESNGEHKVLINLSANMTYQLKNIRIDWEFPPFTYSIAAKV
ABY66464.1	B0FMV1	A135 protein	Cryptosporidium sp. W10998 SMC-2008	IPR008979;IPR035992;		2.80.10.50;	PS50231;			SSF49785;SSF50370;		DGRELWKMGPNGQIISAASNPPKCLIVANGDFSGSSPLLIQDCDVAEQAEDGRSFWEFNDNSQLQVKGTNACVNQINKAGVGVGTTKLELNGTASSTMDALHTVGAAIDSDIATYWASAAFESAGEHKVSINLSANTTYQLKNLRIDWEFPPFTYSIAAKV
ABY71828.1	B0EVM0	Ribosome-inactivating protein	Agave sisalana	IPR036041;IPR017989;IPR001574;IPR017988;IPR016138;IPR016139;	PF00161;	3.40.420.10;4.10.470.10;	PS00275;			SSF56371;		VTNVYVMGYLVNSTSYFFNESDAKLASQYVFKGSTIVTLPYSGNYERLQNAAGKVREKIPLGFRAFDSAITSLFHYDSTAAAGAFLVIIQTTAEASRFKYIEGQIIERIPKNEVPSPAALSLENEWSALSKQIHMAN
ABY71829.1	B0EVM1	Ribosome-inactivating protein	Alocasia macrorrhizos (Giant taro) (Arum macrorrhizon)	IPR036041;IPR017989;IPR001574;IPR017988;IPR016138;IPR016139;	PF00161;	3.40.420.10;4.10.470.10;	PS00275;			SSF56371;		VTNVYVMGYLVNSTSYFFNESDAKLASQYVFKGSTIVTLPYSGNYERLQNAAGKVREKIPLGFRAFDSAITSLFHYDSTAAAGAFLVIIQTTAEASRFKYIEGQIIERIPKNEVPSPAALSLENEWSALSKQIHMA
ABY71830.1	B0EVM2	Ribosome-inactivating protein	Senna occidentalis (Coffee senna) (Cassia occidentalis)	IPR036041;IPR017989;IPR001574;IPR017988;IPR016138;IPR016139;	PF00161;	3.40.420.10;4.10.470.10;	PS00275;			SSF56371;		TNVYVMXYLVNSTSYFFNESDAKLASQYVFKGSTIVTLPYSGNYERLQNAAGKVREKIPLGFRAFDSAITSLFHYDSTAAAGAFLVIIQTTAEASRFKYIEGQIIERIPKNEVPSPAALSLENEWSALSK
ABY71831.1	B0EVM3	Ribosome-inactivating protein	Nicotiana tabacum (Common tobacco)	IPR036041;IPR017989;IPR001574;IPR017988;IPR016138;IPR016139;	PF00161;	3.40.420.10;4.10.470.10;	PS00275;			SSF56371;		TNVYVMGYLVNSTSYFFNESDAKLASQYVFKGSTIVTLPYSGNYERLQNAAGKVREKIPLGFRAFDSAITSLFHYDSTAAAGAFLVIIQTTAEASRFKYIEGQIVERIPKNEVPSPAALSLENEWSALSKQ
ABY71832.1	B0EVM4	Ribosome-inactivating protein	Musa acuminata (Banana) (Musa cavendishii)	IPR036041;IPR017989;IPR001574;IPR017988;IPR016138;IPR016139;	PF00161;	3.40.420.10;4.10.470.10;	PS00275;			SSF56371;		VTNVYVMGYLVNSTSYFFNESDAKLASQYVFKGSTIVTLPYSGNYERLQDAAGKVREKIPLGFRAFDSAITSLFHYDSTAAAGAFLVIIQTTAEASRFKYIEGQIIERIPKNEVPSPAALSLENEWSALSKQILMA
ABY71834.1	B0EVM6	rRNA N-glycosylase (EC 3.2.2.22)	Luffa acutangula (Ridged gourd) (Cucumis acutangulus)	IPR036041;IPR017989;IPR001574;IPR017988;IPR016138;IPR016139;	PF00161;	3.40.420.10;4.10.470.10;	PS00275;			SSF56371;		MNRFTFLSLLIILIAFFTVEGANVSFSLSGADSKSYSKFITALRKALPSKEKVSNIPLLLPSASGASRYILMQLSNYDAKAITMAIDVTNVYIMGYLVNSTSYFFNESDAKLASQYVFKGSTIVTLPYSGNYERLQNAAGKVREKIPLGFRAFDSAITSLFHYDSTAAAGAFLVIIQTTAEASRFKYIEGQIIERIPKNEVPSPAALSLENEWSALSKQIQLAQTNNGAFRTPVVIIDNKGQRVEIKDVNSKVVTNNIKLLLNKQNIAAFDDGIPTKH
ABY78893.1	Q8VV67	rRNA N-glycosylase (EC 3.2.2.22)	Escherichia coli	IPR036041;IPR001574;IPR017988;IPR016138;IPR016139;IPR016331;	PF00161;	3.40.420.10;4.10.470.10;	PS00275;			SSF56371;		MKIIIFRVLTFFFVIFSVNVVAKEFTLDFSTAKTYVDSLNVIRSAIGTPLQTISSGGTSLLMIDSGTGGNLFAVDVRGIDPEEGRFNNLRLIVERNNLYVTGFVNRTNNVFYRFADFSHVTFPGTTAVTLSGDSSYTTLQRVAGISRTGMQINRHSLTTSYLDLMSHSGTSLTQSVARAMLRFVTVTAEALRFRQIQRGFRTTLDDLSGRSYVMTAEDVDLTLNWGRLSSVLPDYHGQDSVRVGRISFGSVNAILGSVALILNCHHHASRVARIVPNEFPSMCPVDGRVRGITHNKILWDSSTLGAILIRRAISS
ABY78895.1	B0LUQ8	Binary toxin A	Lysinibacillus sphaericus (Bacillus sphaericus)	IPR035992;IPR008872;	PF05431;					SSF50370;		MRNLDFIDSFIPTEGKYIRVMDFYNSEYPFCIHAPSAPNGDIMTEICSRENNQYFIFFPTDDGRVIIANRHNGSVFTGEATSVVSDIYTGSPLQFFREVKRTMATYYLAIQNPESATDVRALEPHSHELPSRLYYTNNIENNSNILISNKEQIYLTLPSLPENEQYPKTPVLSGIDDIGPNQSEKSIIGSTLIPCIRVSDFISLGERMKTTPYYYVKHTQYWQSMWSALFPPGSKETKTEKSGITDTSQISMTDGINVSIGADFGLRFGNKTFGIKGGFTYDTKTQITNTSQLLIETTYTREYTNTENFPVRYTGYVLASEFTLHRSDGTQVNTIPWVALNDNYTTIARYPHFASEPLLGNTKIITDDQN
ABZ04128.1	B0ZSC7	rRNA N-glycosylase (EC 3.2.2.22)	Jatropha curcas (Barbados nut)	IPR036041;IPR017989;IPR001574;IPR017988;IPR016138;IPR016139;	PF00161;	3.40.420.10;4.10.470.10;	PS00275;			SSF56371;		MKGGKMNLSIMVAAWFCWSSIIFGWASAREIVCPFSSNQNYKAGSTPTLAITYDATTDKKNYAQFIEDLREAFDFSYLSHKIPVLRATVAANQKFIVAKVINSGDIEVSVGLNVINAYLVAYKVGSNSYFFNDSESLADAKKNLFTDTNQQTLAFTGSYADFESRAKLHREEVDLGVVALDNYVYTLEKSSQPADIAKPLVGFIEMVPEAARFKYIEKKISTQISKTFRPRGDIISLENNWGDLSYQIQKSVDDVFLKPVQLQRENYTNILVNNVTQVKGLMGVLLNAVNYKVSMEEIIFNDQKWLPWL
ABZ72776.1	B0T813	Ricin B-type lectin domain-containing protein	Caulobacter sp. (strain K31)	IPR045500;	PF20101;							MKPVLFAAIAAAALSTAPAFADNGQVFDHAAQLRAYSNVTPRDDAKQCFNGKFISGVNRSGDKTLYVQSTQGIYRLRLTDDCSALNAAEAITVRANGSDLVCPGDGAEAIARTAAGAKHCRVANVHRLTSGEVTTLAAASRR
ABZ78855.1	B3TLD6	Lacto-N-biosidase (LNBase) (EC 3.2.1.140)	Bifidobacterium bifidum (strain DSM 20082 / JCM 1254 / BCRC 11844 / KCTC 3440 / E319f (Variant a))	IPR025705;IPR003343;IPR000421;IPR008979;IPR015883;IPR017853;IPR029018;IPR015882;IPR008964;IPR035992;IPR000772;	PF02368;PF00754;PF00728;PF02838;PF14200;	2.60.40.1080;2.80.10.50;3.30.379.10;2.60.120.260;3.20.20.80;		SM00635;		SSF51445;SSF55545;SSF49785;SSF49373;SSF50370;	CBM32;GH20;	MEKSSNRRFGVRTVAAIVAGLMVGGMCTAMTASAADDSAAGYSATAPVNLTRPATVPSMDGWTDGTGAWTLGEGTRVVSSDALAARAQSLASELTKFTDVDIKAATGSATGKDISLTLDASKKAELGDEGFKLNIGSKGLEVIGATDIGVFYGTRSVSQMLRQGQLTLPAGTVATKPKYKERGATLCACQINISTDWIDRFLSDMADLRLNYVLLEMKLKPEEDNTKKAATWSYYTRDDVKKFVKKANNYGIDVIPEINSPGHMNVWLENYPEYQLADNSGRKDPNKLDISNPEAVKFYKTLIDEYDGVFTTKYWHMGADEYMIGTSFDNYSKLKTFAEKQYGAGATPNDAFTGFINDIDKYVKAKGKQLRIWNDGIVNTKNVSLNKDIVIEYWYGAGR…
ACA15929.1	B0UJJ1	Ricin B-type lectin domain-containing protein	Methylobacterium sp. (strain 4-46)									MPAALPAALLGAHVLLAAADGPPRFNIEATCKSPGRASVSNDAGADGCLRSERAAGDDLRKRWGDFSGTAKRQCSQQSRAGGFPSYVEMLTCLELASGNVPVHGPENGATAGQGGAGPATTGSTRRGEEGTALTTAPSPQQRTDPLRVLGKPAR
ACA40701.1	B1HQ58	41.9 kDa insecticidal toxin	Lysinibacillus sphaericus (strain C3-41)	IPR035992;IPR008872;	PF05431;					SSF50370;		MRNLDFIDSFIPTEGKYIRVMDFYNSEYPFCIHAPSAPNGDIMTEICSRENNQYFIFFPTDDGRVIIANRHNGSVFTGEATSVVSDIYTGSPLQFFREVKRTMATYYLAIQNPESATDVRALEPHSHELPSRLYYTNNIENNSNILISNKEQIYLTLPSLPENEQYPKTPVLSGIDDIGPNQSEKSIIGSTLIPCIMVSDFISLGERMKTTPYYYVKHTQYWQSMWSALFPPGSKETKTEKSGITDTSQISMTDGINVSIGADFGLRFGNKTFGIKGGFTYDTKTQITNTSQLLIETTYTREYTNTENFPVRYTGYVLASEFTLHRSDGTQVNTIPWVALNDNYTTIARYPHFASEPLLGNTKIITDDQN
ACA43774.1	B1IM24	Ricin B-type lectin domain-containing protein	Clostridium botulinum (strain Okra / Type B1)									MATDNFYCVNGNTSVKDIIKNLTKEITQNAGIYKWDLVSPSAIDKVRNFSLIKATTSYGKEFYIRFERTAALTPTSEEQKLLDKERYSKPFTEQEITLLNRYVEAMPLTSFEKNLIKKNLDSLTTDEQNDLQQLRVRKNITNDRELFLLRKYYNGESLSTAEQNELDTYRNVHNLTAQELIDWSKLKTNTKLYADSIINILYKQYAGSVLSQSEQNSLASYRNSMELTQSEKEKLAMLKGKMDNRNHMYITIGKEIHDTKKIVEVDGEQTEVDIKDLVEESCSVPSRFAWYKKLAPEIGEWLPIEYYINITKDAVNIMLEGDKSADNYPYNNNLTSYAYIGAIKPMEDSASTDDKYNFGVVTSSDIPPFFTKKFGERTATGITDVCMVGNKIGMPMQPH…
ACA50501.1	Q6Z4N6	Ricin B-like lectin R40G2 (Osr40g2)	Oryza sativa subsp. japonica (Rice)	IPR040249;IPR035992;		2.80.10.50;				SSF50370;		MFGFGHHHNQAPAAPSDPNQIFKIFCRANENYCLTVRDSAVVLAPVNPKDEHQHWFKDMRFSTKVKDGEGMPAFALVNKATGLAVKHSLGQSHPVKLVPFNPEYEDASVLWTESKDVGKGFRCIRMVNNTRLNLDAFHGDKDHGGVRDGTTVVLWEWCKGDNQSWKILPWGPEAHSSSPGAATACTIGGVPVHTVRVFSAAGEDYCLTVRNGTACLAPKNPRDDYQHWIKDMRHSNKIRDEEGYPAFALVNKVTGEAIKHSTGQGHPVKLVPYNPEYQDESVLWTESKDVGKGFRCIRMVNNIYLNFDAFHGDKDHGGIHDGTEIVLWKWCEGDNQRWKILPW
ACA75384.1	B1JEC4	Ricin B-type lectin domain-containing protein	Pseudomonas putida (strain W619)				PS51257;			SSF55486;		MKIRCWAVGLMVLGGVVVGGCTSSSHPAMTADTQAPQLFELNKKSDLQVLEQAPGIYPYLNTLINDPASEQVQVVTVNASLVTADTQTLSVPLNSDETVAFKLKRADPPAPGMEGWVGDALRNPDQKPRSVSEVDFDPFTWISLVRKGDQLVGSMYVDGQHYRLEYIGAGQHVLIKEDASKLPAEAAATSDPDVRSLKAAAGQVPHSAHSTIRVLFSSTNEVRERRPTYRQQLLLALQTANQYMINSQVPVTFEVAGFNDVDYCECGKTGVEQFQDFRTAGRELNTQVLQRRAELYADLVTLYTSWPGTGGEASGAVYTIVGNYPSLGHEYGHNLGAMHRWNGNPNAGYNHGYEHADPKFHTIMVTTAYAIPYFSNPNLFYQGVRIGTFEHHDVARRFN…
ACA87688.1	B1KQT2	Ricin B-type lectin domain-containing protein	Shewanella woodyi (strain ATCC 51908 / MS32)									MKTTTLIWLIALPLLGLTNAHAENRSPTKKATMIKMQHQAISSNQAVDNALAFSIPKNMNKKLNVIQWTMNAGTVGRPILSGNRYQLVNLASNCGLKHQKRTFAANLGCRKPSSKKMNLLVKRKKGDGQLRYGDVVALNLNPYGWLKYKRQKKGINISDDNHNPHFIWKIGGGKNGTKLLSGMPFSLYNIKPNKNYVIYCKRTWGIDFGYFKTTKCGGWSANLSGKVFGANGALSGDGMAGNLAKNWRDKLCKAAVGSASAYITAQSGGTTGVAVAAAAPKAIKKCNKW
ACA88346.1	B1KH34	Ricin B-type lectin domain-containing protein	Shewanella woodyi (strain ATCC 51908 / MS32)			2.60.120.1230;						MIRNRSRSTMITGIKVISLLIVSVISFQSYALTIDAKDLLYGQIPASDEVVTVYASDANWKREIFLPIKPKNNTKINVSSDAAYHFDVNGEIVGFNEITVSKGDRYQFVYKNNLRSWLLTTNNFTPNSIGQTIPNSKKYVTYTLSNANWYNTIFLPSEKGDADKILIRSVATYDTHLNADNLLHGQSDLLIKTGDSFILNWSNKESKWAVQTIGYKAKATSTIRDITFAELSINTSTKGNQLYNNGYMQKPIEIKYRAYLYGDDIDQTPIELSAEEEKYYLKIAQFGESTPQPISLLYPQIDISSSVNERYESSLGQSSYRVEPRSNNYFKATVYMTYKGLSGTDTNNSLDLCVFANPERTDDYGPISGYPNDNCNSAAPGNNYRRVNVIKGEYNRYVD…
ACB00417.1	B1XK62	Ricin B-type lectin domain-containing protein	Synechococcus sp. (strain ATCC 27264 / PCC 7002 / PR-6) (Agmenellum quadruplicatum)									MAFYKQISAFCSATSLLTIPLAIAPAQAQQSYPLVCRGGGGLSIVNTGNNNVRINFRAAAGSAPQGLQPGECSWQDRAFRSGEPTVICDTSARAVQYVSKLVQSNEYATLQVFNNNQGCMQANAPILNNPPVLNVPPGIPAAVQFRPNLNQIWQSNYGNIHWQEGWYRNQTQTIAITSQGWDSNRNAYVVEGRWGRTNSNDAGPFEMIFSSACEFSGSWSRPNGTSGGWTGSCQ
ACB50050.1	B1WQC8	LamGL domain-containing protein	Crocosphaera subtropica (strain ATCC 51142 / BH68) (Cyanothece sp. (strain ATCC 51142))	IPR013320;IPR006558;IPR035992;IPR000772;	PF14200;	2.60.120.200;2.80.10.50;		SM00560;	cd00161;	SSF49899;SSF50370;		MKLMFLAKTDLKHINTITHEGKVVVFVTDSQGKIYYTIKQDGYEESYGNTDVTGWENWDLLPFPDEDSDPSVMEKEAAELTDQDNHYLLRSLYQTQSLTAFAPVQCVSGLGHLYVFRQSVDHTLLVDRFVLDGLTHKLVRKLEVRFKRSKQKHKPLQNTNNSSTNSLGLVDSLDFRDTEGNAFYEPTTEIPLINQLHQGWFSVVLLPTNEHDKYRWHIWAYNQQTKQIDILSIRASSEGLFNIKDETVLEPKPGEPETLMPRFIPGIIQRSIHLQNLTITQGLSATKYDTQVERTIEGGTQLLKESTKVLLAVVTDQGTATLSFGVAGDGTLAELDENPVFNLLRNDAQEILLPLDTLDEIKAIGDSTPPPQGTITGMARTSDDLVQITSKQAKKLQYG…
ACB50220.1	B1WS26	Ricin B-type lectin domain-containing protein	Crocosphaera subtropica (strain ATCC 51142 / BH68) (Cyanothece sp. (strain ATCC 51142))									MQILFRKKIMATTENSAPSFLRDAFESYAQYTADQKQDAQQRALQWLQTHIESDLSDKTILTQFAQKWRTGNNTPSEADQSPLNWANLPRSYKGNKSINSHQEEALKFLEETIPQELQDDFKARWEVKTKLKVSNTSGTPLKVDETDLKALQENDPNGEGKNWYQVNKGDVYYLLSSEEKDDHYRIVTTEEIGSDNRNTWYVSKEDVSISGV
ACB52994.1	B1X0V5	Ricin B-type lectin domain-containing protein	Crocosphaera subtropica (strain ATCC 51142 / BH68) (Cyanothece sp. (strain ATCC 51142))									MNTRYTETFLFLSRLSRRSNKGFALGFVLTAGVLMAATGAVMLLRSSSEQEKVIAQGATAQGKTSGEVAIARVQFLLARYPFLAQYDSSQWSNVANPSTDIGQDFEEHIEITNNTGGRESSCASESEEDSSEVLTPEQQQAEIISYVDTYTSDLSPYEQSGQSKWQQIDTTNSSQVDFRLISYNAPESVPGMGELKLQSMANRDKQFKESPTQLTVTIPVKQNETTTEVEEGDTPGLWTQQGKVIKGSGGGGNKHWAAHIWVSDPCYSQKPDDPATLEVLEDIEDETLLSYNGKTYKPPIVKDMDFPEFPEFPTDLPASQVNVTVSSGNGNGNGNGNKKASSYQDSYFSTVASVMNGFVDKAFTKIFGGVALAKNGNGKGKGLVDDITDTTNDVVDDIT…
ACB63600.1	B1YW64	Carbohydrate-binding protein	Burkholderia ambifaria (strain MC40-6)	IPR035992;		2.80.10.50;	PS50231;			SSF55486;SSF50370;		MHSEPNAGRQAGCFVRGSPVNPVRDEVSKMNPFVSRRAVAPALLCALVLVLSACGGDDSGAPAIVVQEQQGESGEHVKPAPEIVADGVAVSDEPGAPPDPSYPRPPVAPEPGEPPATIEPPSPRPPAIVEPAPPEPAPEPPAIVEPAPPEPAPEPPAIVEPAPPDPPPALDTSLAIRNLATGGALCLGMSTGNGTYVGFQSCNGSDAQRWRMVRAASPYFNVKNVLAEAQGRDVCLRAAPSGQSPANLAPCGGADYPTTRMWRASIGASGAFTLQNKHWVDTGRRATLQAMDRTLAMLPEIDAPAARWTYDGELPSPRRVVTGARSVLLVSGHFTGQRANPAEPVRKAVFGDGDDFASLAHYLKLASRGKLTLSGTMLTNVDLGAFPAGCQSGAILAQA…
ACB66767.1	B1YWQ5	Ricin B-type lectin domain-containing protein	Burkholderia ambifaria (strain MC40-6)									MVVSATPVLAAHSSGVLPQSSASATAASALDKPNACQRAVLSKVNANAQKWDWLNPANPMTGTNAFIDSLNLQVGTVDAAGTPVDFAIVNGPGLRHGVFLQPSSGTCDTLNIRAQIASGQTPAQLSTLLKSPQCRNNYRLAGVAQDPANAGLLSWPGDGPRNNTAWAKPQLSAAELADIKPFSAYTIDVYQNGDTAAPKLHHTVRLRTPSPLPDALRQYAWHDVAQSTRGVVSAPLG
ACB76498.1	B1ZN47	Alpha-L-fucosidase (EC 3.2.1.51)	Opitutus terrae (strain DSM 11246 / JCM 15787 / PB90-1)	IPR006584;IPR005084;IPR016286;IPR031919;IPR008979;IPR000933;IPR013780;IPR017853;IPR035992;	PF01120;PF03422;PF16757;	2.80.10.50;2.60.120.260;3.20.20.80;2.60.40.1180;	PS51175;	SM00812;SM00606;		SSF51445;SSF49785;SSF50370;	CBM6;GH29;	MKTFRLLAAIWLLPACGFAQTAPAPYQPSFESLERANPAPEWFKDAKFGIYFHWGVYSVPAFGNEWYPRTMYLDGTAEHRHHVERYGDPREWPYHNFIVGARDKEGRFVQFAPKLKSAGGHFDPAEWAQLFADAGAKFAGPVAEHHDGFSMWASKVNPWNAKDQGPKLDLVGLFTEAIRARGLRTVLSMHHAYNITGFYEGVPPQQDPKLQILYGQQGKERNEALWLAKHKEIIDGYRPDIIWQDFNLHKISPSVLLEFLAYYYNQAAGWKKEVVATYKDGLNPRCAVLDYERGGPADTVEKYWLTDDAISSSSWSYTEGISYYSTKQILHGFIDRISKNGNLLLNVSPRADGTIPQEQKNLLLTMGGWLKKYGEAVYATRAWDLYGEGPTKMGAAHGV…
ACB78557.1	B1ZI71	Ricin B-type lectin domain-containing protein	Methylorubrum populi (strain ATCC BAA-705 / NCIMB 13946 / BJ001) (Methylobacterium populi)									MRASLLRLSLGLLCLGLILPGEAMAARKTAPLRPAKTPPKTAVAKADTKADTNTPLTAPQTAWTAAESANCGRVRRKLWQADEGWIVKTVTVCH
ACC75726.1	B2JT23	FG-GAP repeat protein	Paraburkholderia phymatum (strain DSM 17167 / CIP 108236 / LMG 21445 / STM815) (Burkholderia phymatum)	IPR013517;IPR003737;IPR028994;IPR024078;IPR035992;IPR000772;	PF01839;PF02585;	2.80.10.50;3.40.50.10320;	PS50231;		cd00161;	SSF69318;SSF102588;SSF50370;		MTALGNNTKKNRGGCTHVSTSSLVRLSRAVLLLCLGFVCSATARGSTADCSAGTLVTVVAHLDDDLLFVEPAISERLRAGWCVTTVHLIGGANGANFAYVQKREEGSRLAYARAAGVPNAWDESTLKIAGQPVYQLTLKAQPRVRLLELRLPGGAVRGGRVPLALLWDQGATLTTYPMGRGELPAARYTRDSLSAVLREILQDATSIATLNPDTVPFIEHPDHIYAARITRHLAQTLDRSLPIGYYTTYPTGNWPTTLFGDTAQRKRDLAASYFSVDGGDVAHVFGEYQWDGNWVLRNYVRNDTNRHKVQDFVALPSVLFNAGSNQCLTSTGAGRAPALSPCDDSVGQQWIWEPRASYAGNQHNAALVSASTGLCVGEHDGALAEEPCEEWKAAQRWTP…
ACC78658.1	B2MW60	Shiga toxin 2 A subunit	Escherichia coli	IPR036041;IPR001574;IPR017988;IPR016138;IPR016139;	PF00161;	3.40.420.10;4.10.470.10;	PS00275;			SSF56371;		MTTDSSYTTLQRVAALERSGMQISRHSLVSSYLALMEFSGNTMTRDASRAVLRFVTVTAEALRFRQIQREFRQALSETAPVYTMTPGDVDLTLNWGRISNVLPEYRGEDGVRVGRISFNNISAILGTVAVILNCHHQGARSVRAVNEESQPECQITGDRPVIKINNTLWESNTAAAFLNRKSQFLYTTGK
ACC85605.1	B2MU07	OMP_b-brl domain-containing protein	Methylophilus methylotrophus (Bacterium W3A1)	IPR010239;	PF09694;							MRQSILLTAVLSTLSFAQVSYAAEEAKEEKSAWAATANVGFVSDYYARGISQNWHKPAVQGGIDITHDSGFYVGAWGSNVTPNTFPDATAEIDIYGGYNGTIPAIEGLGWTAGLISYLYPGGSWKKYNLAGDAAGFRQTPKGGRWDTTEVNFGLSYSYFSARLSYTLTDWFGAERDTGWDGSTKGLPIWNS
ACC85606.1	B2MU08	Ubiquinone biosynthesis accessory factor UbiK	Methylophilus methylotrophus (Bacterium W3A1)	IPR007475;	PF04380;							MLISNEKIQELSLKIKQLIESSPISELNNNLHALIQGALTKMELVSREEFDIQSALLARTQEQLKRLEEKISQLEEGQASRK
ACC85607.1	B2MU09	MmeI	Methylophilus methylotrophus (Bacterium W3A1)	IPR046818;IPR046819;IPR046816;IPR046817;IPR046820;IPR029063;	PF20467;PF20465;PF20473;PF20464;PF20466;	3.40.50.150;				SSF53335;		MALSWNEIRRKAIEFSKRWEDASDENSQAKPFLIDFFEVFGITNKRVATFEHAVKKFAKAHKEQSRGFVDLFWPGILLIEMKSRGKDLDKAYDQALDYFSGIAERDLPRYVLVCDFQRFRLTDLITKESVEFLLKDLYQNVRSFGFIAGYQTQVIKPQDPINIKAAERMGKLHDTLKLVGYEGHALELYLVRLLFCLFAEDTTIFEKSLFQEYIETKTLEDGSDLAHHINTLFYVLNTPEQKRLKNLDEHLAAFPYINGKLFEEPLPPAQFDKAMREALLDLCSLDWSRISPAIFGSLFQSIMDAKKRRNLGAHYTSEANILKLIKPLFLDELWVEFEKVKNNKNKLLAFHKKLRGLTFFDPACGCGNFLVITYRELRLLEIEVLRGLHRGGQQVLDIE…
ACC85608.1	B2MU10	DUF2326 domain-containing protein	Methylophilus methylotrophus (Bacterium W3A1)									MYLTLNHPDLFRIVQMLPCGLIAFNHIKKPTLVIKTSKEAILTAKINREFKIYLYQTTSACVLVSAFFDDSDSPLFITTPIVRDDQHSLDLLRFLINNDFTICFFDELNREFLSVNATGNLVSIFESIHLMPLPSPEEAHNALNEAEFWFSLRSAADDESSIQVSLLDNLFPDDFVIYDLSSNKNDMTSLVRETKPGYYQEADIAKLLTRAFSLESIYQNPVKTSDSKELADVVVFGQKEILIIQAKDSENNQKQVLEVSLDKKCAKSSKKLSEALAQLTDTILTISNTPIVDVRVGKKKCTLNFEGKQLIGIVVVKELFNDIYDKYSQKVFEHVELSKAPIVFFDYPEFARMTFHCNSEELLLYALHRIFSSAIENGMYKRLRFTQPIITDGHDSYFR…
ACC98149.1	B2KC22	Ricin B-type lectin domain-containing protein	Elusimicrobium minutum (strain Pei191)	IPR036737;		3.30.1330.60;				SSF103088;		MAEKKDSFTFSDKLKDSKPAPAPFSKRFSASKLGTDGKPRKTFFERTKRDAPFFIAALIVLLLLPFFVKFTGPGGSDINDTPVIKDAIAWGDPVYDTCFDEFGNEIDNCLLPQAGRSSFDLIPRDAASETADAFDVDYTPYKGDSTDSYRESGSRYTEPVVADARRAMSGAVRRTPTQIGNFRPGSAVTARGRVGTGWSGISAQAAKTGPGEVARAAKPISLQPLTAANKLGRSMTGEAALAEAERSLGAMNKREAMQALMDSQLAPTVVGRGGLTPGRQGAGVGGGGMPSNKWSYKGMKPWWWDLEQKKAWAKWEYWFKLWADPLKAIVDAFVPKFGCCILTGQDDCEVDKFWGTRAGDGTVGQCNGIPSDKWATLYEECSKKLGTPDACKDPYPRRS…
ACD15234.1	B2T0C9	GlcNAc-PI de-N-acetylase	Paraburkholderia phytofirmans (strain DSM 17436 / LMG 22146 / PsJN) (Burkholderia phytofirmans)	IPR003737;IPR028994;IPR024078;IPR035992;	PF02585;	2.80.10.50;3.40.50.10320;	PS50231;			SSF69318;SSF102588;SSF50370;		MRLSASPLVRDSFFAFFAVLFFAFLPGAARAAECGPGTLVTVVAHLDDDLLFVDPAISERLDAGWCITTVHLIGGANGADFAYVQTRERASRLAYARMAGVPDEWLESNVTIAGKLVHQMVLKARPQVRLLELRLPGGAVRGGRVPLGLLWEQHATISTYPMNADGSVRVKYDRDSLSATLKAMLAPATLIYTLNPDTVPFIEHPDHIYSARITRHVAQTLGKGVPIVYHVTYPTGGWPGNLPAAEVQRKRDIVASYFSIDGSESSHVFGEFQWDGNWISRRYAFADRADRRVPDFVSHTIQLFNAAASRCLTSAGPGRAPTLAACTDSSTQQWRWDPLTVYPGNTRNAALVSVATSQCIAERDGYLVAETCDQWDVAQSWTPWDFGLVYTPLRHCLGE…
ACD47153.1	B2ZRS9	Ricin B-like lectin (Clitocybe nebularis lectin) (CNL)	Clitocybe nebularis (Clouded agaric) (Lepista nebularis)	IPR035992;IPR000772;	PF14200;	2.80.10.50;				SSF50370;		MSITPGTYNITNVAYTNRLIDLTGSNPAENTLIIGHHLNKTPSGYGNQQWTLVQLPHTTIYTMQAVNPQSYVRVRDDNLVDGAALVGSQQPTPVSIESAGNSGQFRIKIPNLGLALTLPSDANSTPIVLGEVDETSTNQLWAFESVSAV
ACD57306.1	A0A0K0GGP2	Ricin B-type lectin domain-containing protein	Xanthomonas oryzae pv. oryzae (strain PXO99A)	IPR029058;		3.40.50.1820;						MRPPRKSFRNYVQVSVRAAWYCHIYSTLAHGAQLQATTPTVESGHWTSSIDHTERCVMPYDRFQRTFALSSLANWVSTRSGPQSVLQADCQQMLTDTVSLSSNQQVIGNWQLVWGPQVWQAPDSVLSGNVMYVAHTAAMPGAGGA
ACD59964.1	A0A0K0GLZ6	Ricin B-type lectin domain-containing protein	Xanthomonas oryzae pv. oryzae (strain PXO99A)									MHGYCGEFRVETLESQAPGATQWLSTAFVYHRDRAAPVATIEGAGQGECAESRSGRDQSRQVLLSRCTQQ
ACD88750.1	B3GA02	CCL2 lectin	Coprinopsis cinerea (Inky cap fungus) (Hormographiella aspergillata)	IPR035992;		2.80.10.50;				SSF50370;		MDSPAVTLSAGNYIIYNRVLSPRGEKLALTYPGRQRTPVTVSPLDGSSEQAWILRSYDSNSNTWTISPVGSPNSQIGWGAGNVPVVLPPNNYVWTLTLTSGGYNIQDGKRTVSWSLNNATAGEEVSIGADATFSGRWVIEKV
ACE83375.1	B3PKL9	Gliding motility-associated C-terminal domain-containing protein	Cellvibrio japonicus (strain Ueda107) (Pseudomonas fluorescens subsp. cellulosa)	IPR035992;IPR000772;		2.80.10.50;			cd00161;	SSF50370;		MFKKYFFIALLFSVNSVAFEYNQKMIEYQGGIISQLNNCGVTYNKDGVFSRGLYGVTSNISSLENDVVDFKKMNNGVVSVLSDGQIYFSPNGRSIDGGNESVLVGKVPLDAPCQGGYACYILPDATILGMDVQNAYIAVLTSKKLFIYNFVDVGPTYSVNFDFSYTVMTGWRNSTTIKPVFISSVDYNGGIFYVQFSNGDIKYANSLGELASTGKLTLLQAAAPLIGQITPYKTGVATLLKDSRVIYAPDIKKPVTGNLLYDGRTQKKVSSIMGYGGYGSSSIFVNFLDGYTTYSPYGTDLLGGGETVEVMKPIDLSAVRSKLVSQFEPIKQQQINSYGHIVVKTEMGVKILNKGDSIEFSGSWAVGYNGSNVIAANAVDFSGKPVAVRVFDKGWDGIE…
ACE83827.1	B3PLK0	Ricin B-type lectin domain-containing protein	Cellvibrio japonicus (strain Ueda107) (Pseudomonas fluorescens subsp. cellulosa)									MGLVRRLRFFLKKLWKELKPFVGAIVTVVLVATGVGAIVAGMIGGALGAAANGGNIIKGAIFGAFSGAAAQAGMMASAIWGGMQAEMQGGKFGHGFIAAGIGALGGSSGELGWSGFIRSAVVGGVATEITGGKFKNGAASAAFMYAVSAGVQRIKAGGVEEVNATANCKSIRCTREGDGWKQLGEGKRGEVEWTGSDVVSDPETDRLIIERKESGGFEHSRRREHGSTGHVEKTCDSSGCASVLVLSTDNKPGTADSTSLPNHSTDTFVQHSHPKGSGSANNNFGPGDHIFLTKGKVNYLLNSSGDLMVLEAHSGRVWQRTLTGNNAGKNEVWIRRLD
ACF16298.1	B3VKH7	rRNA N-glycosylase (EC 3.2.2.22)	Escherichia coli	IPR036041;IPR001574;IPR017988;IPR016138;IPR016139;IPR016331;	PF00161;	3.40.420.10;4.10.470.10;	PS00275;			SSF56371;		SYSREFTIDFSTQQSYVSSLNSIRTEISTPLEHISQGTTSVSVINHTPPGSYFAVDIRGLDVYQARFDHLRLIIEQNNLYVAGFVNTATNTFYRFSDFTHISVPGVTTVSMTTDSSYTTLQRVAALERSGMQISRHSLVSSYLALMEFSGNTMTRDASRAVLRFVTVTAEALRFRQIQREFRQALSETAPVYTMTPGDVDLTLNWGRISNVLPEYRGEDGVRVGRISFNNISAILGTVAVILNCHHQGARSVRAVNEESQPECQITGDRPVIKINNTLWESNTAAAFLNRKSQFLYTTGK
ACF16300.1	B3VKH9	rRNA N-glycosylase (EC 3.2.2.22)	Escherichia coli	IPR036041;IPR001574;IPR017988;IPR016138;IPR016139;IPR016331;	PF00161;	3.40.420.10;4.10.470.10;	PS00275;			SSF56371;		SYSREFTIDFSTQQSYVSSLNSIRTEISTPLEHISQGTTSVSVINHTPPGSYFAVDIRGLDVYQARFDHLRLIIEQNNLYVAGFVNTATNTFYRFSDFTHISVPGVTTVSMTTDSSYTTLQRVAALERSGMQISRHSLVSSYLALMEFSGNTMTRDASRAVLRFVTVTAEALRFRQIQREFRQALSETAPVYTMTPGDVDLTLNWGRISNVLPEYRGEDGVRVGRISFNNISAILGTVAVILNCHHQGARSVRAVNEESQPECQITGDRPVIKINNTLWESNTAAAFLNRKSQSLYTTGE
ACF16302.1	B3VKI1	rRNA N-glycosylase (EC 3.2.2.22)	Escherichia coli	IPR036041;IPR001574;IPR017988;IPR016138;IPR016139;IPR016331;	PF00161;	3.40.420.10;4.10.470.10;	PS00275;			SSF56371;		SYSREFTIDFSTQQSYVSSLNSIRTEISTPLEHISQGTTSVSVINHTPPGSYFAVDIRGLDVYQARFDHLRLIIEQNNLYVAGFVNTATNTFYRFSDFTHISVPGVTTVSMTTDSSYTTLQRVAALERSGMQISRHSLVSSYLALMEFSGNTMTRDASRAVLRFVTVTAEALRFRQIQREFRQALSETAPVYTMTPGDVDLTLNWGRISNVLPEYRGEDGVRVGRISFNNISAILGTVAVILNCHHQGARSVRAVNEDSQPECQITGDRPVIKINNTLWESNTAAAFLNRKSQFLYTTGK
ACF16306.1	B3VKI5	rRNA N-glycosylase (EC 3.2.2.22)	Escherichia coli	IPR036041;IPR001574;IPR017988;IPR016138;IPR016139;IPR016331;	PF00161;	3.40.420.10;4.10.470.10;	PS00275;			SSF56371;		SYSREFTIDFSTQQSYVSSLNSIRTEISTPLEHISQGTTSVSVINHTPPGSYFAVDIRGLDVYQARFDHLRLIIEQNNLYVAGFVNTATNTFYRFSDFTHISVPDVTTVSMTTDSSYTTLQRVAALERSGMQISRHSLVSSYLALMEFSGNTMTRDASRAVLRFVTVTAEALRFRQIQREFRQALSETAPVYTMTPGDVDLTLNWGRISNVLPEYRGEDGVRVGRISFNNISAILGTVAVILNCHHQGARSVRAVNEESQPECQITGDRPVIKINNTLWESNTAAAFLNRKSQFLYTTGK
ACF16320.1	B3VKJ9	rRNA N-glycosylase (EC 3.2.2.22)	Escherichia coli	IPR036041;IPR001574;IPR017988;IPR016138;IPR016139;IPR016331;	PF00161;	3.40.420.10;4.10.470.10;	PS00275;			SSF56371;		FFFVIFSVNVVAKEFTLDFSTAKTYVDSLNVIRSAIGTPLQTISSGGTSLLMIDSGTGDNLFAVDVRGIDPEEGRFNNLRLIVERNNLYVTGFVNRTNNVFYRFADFSHVTFPGTTEVTLSGDSSYTTLQRVAGISRTGMQINRHSLTTSYLDLMSHSGTSLTQSVARAMLRFVTVTAEALRFRQIQRGFRTTLDDLSGRSYVMTAEDVDLTLNWGRLSSVLPDYHGQDSVRVGRISFGSINAILGSVALILNCHHHASRVARMASDEFPSMCPADGRVRGITHNKILWDSSTLGAILMRRTISS
ACF16322.1	B3VKK1	rRNA N-glycosylase (EC 3.2.2.22)	Escherichia coli	IPR036041;IPR001574;IPR017988;IPR016138;IPR016139;IPR016331;	PF00161;	3.40.420.10;4.10.470.10;	PS00275;			SSF56371;		FFFVIFSVNVVAKEFTLDFSTAKTYVDSLNVIRSAIGTPLQTISSGGTSLLMIDSGTGDNLFAVDVRGIDPEEGRFNNLRLIVERNNLYVTGFVNRTNNVFYRFADFSHVTFPGTTAVTLSGDSSYTTLQRVAGISRTGMQINRHSLTTSYLDLMSHSGTSLTQSVARAMLRFVTVTAEALRFRQIQRGFRTTLDDLSGRSYVMTAEDVDLTLNWGRLSSVLPDYHGQDSVRVGRISFGSINAILGSVALILNCHHHASRVARMASDEFPSMCPADGRVRGITHNKILWDSSTLGAILMRRTISS
ACF16324.1	B3VKK3	rRNA N-glycosylase (EC 3.2.2.22)	Escherichia coli	IPR036041;IPR001574;IPR017988;IPR016138;IPR016139;IPR016331;	PF00161;	3.40.420.10;4.10.470.10;	PS00275;			SSF56371;		FFFVIFSVNVVAKEFTLDFSTAKTYVDSLNVIRSAIGTPLQTISSGGTSLLMIDSGTGDYLFAVDVRGIDPEEGRFNNLRLIVERNNLYVTGFVNRTNNVFYRFADFSHVTFPGTTAVTLSGDSSYTTLQRVAGISRTGMQINRHSLTTSYLDLMSHSGTSLTQSVARAMLRFVTVTAEALRFRQIQRGFRTTLDDLSGRSYVMTAEDVDLTLNWGRLSSVLPDYHGQDSVRVGRISFGSINAILGSVALILNCHHHASRVARMASDEFPSMCPADGRVRGITHNKILWDSSTLGAILMRRTISS
ACF41167.1	B5AFH4	rRNA N-glycosylase (EC 3.2.2.22)	Volkameria inermis (Seaside clerodendrum) (Clerodendrum inerme)	IPR036041;IPR017989;IPR001574;IPR017988;IPR016138;IPR016139;	PF00161;	3.40.420.10;4.10.470.10;	PS00275;			SSF56371;		MKASLVMTMVFGLWLLFMFGLARAQTPVTVLFNVGSATISSYTTFITSLRNAARDASLRCYGIPMLPPTTQQPKYVLVKLEADAKTVTLIYKRNNLYIMGYSDPFNGRCRYHIFSDFTGTERTEAINTLCPDSNNREQKDIRYESNYPSIENKAGKSRTQVELGINILKSSIGKISGVSTFTESVEAGFFLVAIQMTAEAARYKYIENLVKTNFNRNFLPDHDMIRLEETWGKISTAIHSAKNGEISPALNLNPPNEAPWWLTRVDDIKPYIALLNFNSGTCQLDLNAILTLRQLDNVTFVAA
ACF44819.1	B4SFZ2	Putative phosphatase regulatory subunit	Pelodictyon phaeoclathratiforme (strain DSM 5477 / BU-1)	IPR005036;IPR038175;IPR035992;	PF03370;	2.60.40.2440;	PS51159;			SSF50370;		MVNQTQRVFLYDAYMSANPAKFGYWTVKCNVIVKNLAFEKNVTIWPCRSNDSSYWHISPCLFIRSLESNFELWSGLAWTTGARSLQFAIRYDVSGATYWDNNDGGDYFLVEDKVDSIVNTHSPLCLPQDDLVFRKADWDRYQTW
ACF78892.1	B4F9U9	Hydroxyproline-rich glycoprotein family protein	Zea mays (Maize)	IPR040249;IPR035992;		2.80.10.50;				SSF50370;		MFGHHHHHGHGGHHQAPPPHEQTLFRIFCRADEAYCLTVRHDAVVLAPTNPRDEYQHWYKDMRHSTKVKDAEGQPAFALINRATGLAIKHSLGQSHPVKLVPYNAEYLDESVLWTESHDVGKGFRCIRMVNNIHLNFDAFHGDKDHGGVHDGTTVVLWEWCKGPNQSWKVLPWGDEAYAPRPYAPPPPAQVEPGYGGYRPPAAGGYAPPPPPAQVEPGYGGYPPPPAAGGYAPPPPPAQVEPGYGGYPPPPAAGGYAPPPPPVPVQEPGYGGYRPPSAGGYPAGYGYSNLPRALASEQTVRVYCKAGEGYSLTVRNGTVCLAPTNPRDEFQHWVKDMRHSTSIKDEEGYPAFALVNKVTGEAIKHSLGQSHPVRLVPYNPEYVDESVLWTESRDVGHGF…
ACF79301.1	B4FB08	Cellulase domain-containing protein	Zea mays (Maize)	IPR001547;IPR017853;IPR035992;	PF00150;	3.20.20.80;				SSF51445;SSF50370;	GH5;	MGCSCPPLADAACLALLLLALSLACRHHHGCAAATLSTASRWVLDESGSRVKLACVNWPSHLEPVLAEGLGKRPVGAIAADVAAMGFNCVRFTWPTFLVTDASYSDLTVAQSFQRLNLTESLAGIRVNNPGVVDLKLIDAFKAVVSSLGEHNLMVILDNHLSKPGWCCSNTDGSGFFGDTYFDPDVWVDGLTKMATMFAGVPNVVGMSLRNELRGPRQNVNDWYKYMQRGAEAVHAANPRVLVILSGLSFDNDLAFLNSRPVNLSFTGKVAFEVHWYSFSNGPEWSSGNANQACARITAGITRRAFYLLDRGWPVILSEFGVDNRGVNTNDNRYYGCAAAAAADLDLDWALWALQGSYYLREGVLGLDEVYGVLDWAWCRPRNDTALRRVQALQRPLRG…
ACF80825.1	B4FFD2	Cellulase (Glycosyl hydrolase family 5) protein	Zea mays (Maize)	IPR001547;IPR017853;IPR035992;IPR000772;	PF00150;	3.20.20.80;			cd00161;	SSF51445;SSF50370;	GH5;	MAASTSPLLLALLLLPALTAAASLLALPLSTASRWIVGVDGRRVKLACANWASHLEPAAAEGLARRPVSDIAARVAAMGFNCVRLTWPTYLVTNATLASLPLRWSLERLGMLESVAGVRVNNPALLDLPLIDVFREVVSSLARKGIMVILDNQMTTPGWCCSRTDGNGFFGDVYFDPNEWLKGLSAMATMFNNTKYVVGMSLRNELRGPKQNVSLWYRYMQLGAEAVHAANPNVLVILSGLDFDNTLSFLFKEKVRLSFSGKLVYEQHWYGFSDGGNWETQNQNDVCGMVVDFIWAKGLFLLQHGWPLFFSEFGFDMSGTHIGDNRYLTCFLSVAAEMDLDWAIWALQGSYYIREGILAYDESYGLLTWDWCTARNPSFIKRINSLQSAFQGPGLPNTQ…
ACF82987.1	B4FLJ4	rRNA N-glycosylase (EC 3.2.2.22)	Zea mays (Maize)	IPR036041;IPR017989;IPR001574;IPR017988;IPR016138;IPR016139;	PF00161;	3.40.420.10;4.10.470.10;	PS00275;			SSF56371;		MAEITLEPSDLMAQTNKRIVPKFTEIFPVEDANYPYSAFIASVRKDVIKHCTDHKGIFQPVLPPEKKVPELWFYTELKTRTSSITLAIRMDNLYLVGFRTPGGVWWEFGKDGDTHLLGDNPRWLGFGGRYQDLIGNKGLETVTMGRAEMTRAVNDLAKKKKMATLEEEEVQMQMQMPEAADLAAAAAADPQAGTKSKLVKLVVMVCEGLRFNTVSRTVDAGFNSQHGVTLTVTQGKQVQKWDRISKAAFEWADHPTAVIPDMQKLGIKDKNEAARIVALVKNQTTAAAATAASADNDDDEA
ACF85134.1	B4FSP1	Cellulase domain-containing protein	Zea mays (Maize)	IPR001547;IPR017853;IPR035992;	PF00150;	3.20.20.80;				SSF51445;SSF50370;	GH5;	MGFNCVRFTWPTFLVTDASYSDLTVAQSFQRLNLTESLAGIRVNNPGVVDLKLIDAFKAVVSSLGEHNLMVILDNHLSKPGWCCSNTDGSGFFGDTYFDPDVWVDGLTKMATMFAGVPNVVGMSLRNELRGPRQNVNDWYKYMQRGAEAVHAANPRVLVILSGLSFDNDLAFLNSRPVNLSFTGKVAFEVHWYSFSNGPEWSSGNANQACARITAGITRRAFYLLDRGWPVILSEFGVDNRGVNTNDNRYYGCAAAAAADLDLDWALWALQGSYYLREGVLGLDEVYGVLDWAWCRPRNDTALRRVQALQRPLRGPGLAEAAPYTVLFHPVSGMCVVRRSPTPSLTQPFQLSLGPCNETEAWEYSAQQQRLALRDAALLCLRAEGAGRPASLAVSCGDA…
ACF85192.1	B4FSU9	Hydrolase, hydrolyzing O-glycosyl compounds	Zea mays (Maize)	IPR001547;IPR017853;IPR035992;	PF00150;	3.20.20.80;				SSF51445;SSF50370;	GH5;	MGCSCPPLADAACLALLLLALSLACRHHHGCAAATLSTASRWVLDESGSRVKLACVNWPSHLEPVLAEGLGKRPVGAIAADVAAMGFNCVRFTWPTFLVTDASYSDLTVAQSFQRLNLTESLAGIRVNNPGVVDLKLIDAFKAVVSSLGEHNLMVILDNHLSKPGWCCSNTDGSGFFGDTYFDPDVWVDGLTKMATMFAGVPNVVGMSLRNELRGPRQNVNDWYKYMQRGAEAVHAANPRVLVILSGLSFDNDLAFLNSRPVNLSFTGKVAFEVHWYSFSNGPEWSSGNANQACARITAGITRRAFYLLDRGWPVILSEFGVDNRGVNTNDNRYYGCAAAAAADLDLDWALWALQGSYYLREGVLGLDEVYGVLDWAWCRPRNDTALRRVQALQRPLRG…
ACF85800.1	B4FUK7	Hydroxyproline-rich glycoprotein family protein	Zea mays (Maize)	IPR040249;IPR035992;		2.80.10.50;				SSF50370;		MSWFGHHHHNQPAPPASGPNQVFKIFCRANENYCLAVRDGAVVLAPVNPKDDHQHWYKDMRFSTRVKDEEGMPAFALVNKATGLAIKHSLGQSHPVKLAPFSPDQEDASVLWTESKDVGKGFRCIRMVNNTRLNFDAFHGDKDHGGVHDGTAVVLWEWCKGENQSWKILPWGPEANSSAAHAGGPHAVRVFCKAGGEDYSLTVRNGTACLAPTNPRDEYQHWVKDMRHSTRVRDEEGYPAFALVNKVTGEALKHSTGQGHPVKLVPYNPDYQDESVLWTESRDVGNGFRCVRMVNNIYLNFDAFHGDKAHGGVHDGTEIVLWKWCEGDNQRWKILPW
ACF87712.1	B4G019	Hydroxyproline-rich glycoprotein family protein	Zea mays (Maize)	IPR040249;IPR035992;		2.80.10.50;				SSF50370;		MEFPHHHHHHGHRRDDDEDDRRGPPPPVYGGYGQPPPPDPYGRAPVDPDPYGRPPPQSAYGGAGDAYGHSGQGYAPPPAYGAGGGYGNVVHVAHEVGDERPYYGGGGGGLGGAYGGGGSEYGHEGRPHHGGGGSQYGHETRPHHGGGGGAPPVRQQTYRIYCKAGEDQYSLASRDGKVCLVRTDRDDDAQHWIKDMKYSTRVKDEEGYPAIVLVNKATGEALKHSLGQSHPVLLTRHNPDSLDESVLWTESRDVGDGFRCIRMVNNIYLNFDALHGDKDHGGVRDGTALVLWEWCEGDNQRWKIVPW
ACF87898.1	B4G0K5	Ricin B-type lectin domain-containing protein	Zea mays (Maize)	IPR040249;IPR035992;		2.80.10.50;				SSF50370;		MFGFGHHGQNPPAHGGVHQPTFKIFCKSDEGYCLTVRDGNVVLAPANPRDEHQHWYKDMRFSTQVKDEEGNPAFALVNKATGLAIKHSLGQSHPVKLVPFNPEYQDESVLWTESGDVGKGFRCIRMVNNIRLNFDAFHGDKGHGGVHDGTTVVLWEWAKGDNQSWKILPWGDEAYAAGGSSAANAPRFGGGGEPTVRIYCKADEGFSATVRNGAVCLAPTNPRDEYQHWIKDMRHSNSVKDEEGYPAFALVNRVTGEAIKHSQGEGHPVKLVPYNPGYQDESVLWTESRDVGHGFRCVRMVNNIYLNFDAFHGDKDHGGVRDGTNIVLWKWCEGDNQRWKIVPW
ACG25270.1	B6SK87	rRNA N-glycosylase (EC 3.2.2.22)	Zea mays (Maize)	IPR036041;IPR017989;IPR001574;IPR017988;IPR016138;IPR016139;	PF00161;	3.40.420.10;4.10.470.10;	PS00275;			SSF56371;		MAEITLEPSDLMAQTNKRIVPKFTEIFPVEDANYPYSAFIASVRKDVIKHCTDHKGIFQPVLPPEKKVPELWFYTELKTRTSSITLAIRMDNLYLVGFRTPGGVWWEFGKDGDTHLLGDNPRWLGFGGRYQDLIGNKGLETVTMGRAEMTRAVNDLAKKKKMATLEEEEVQMQMQMPEAADLAAAAAADPQADTKSKLVKLVVMVCEGLRFNTVSRTVDAGFNSQHGVTLTVTQGKQVQKWDRISKAAFEWADHPTAVIPDMQKLGIKDKNEAARIVALVKNQTTAAAATAASADNDDDEA
ACG26046.1	B6SMG3	Stress responsive protein	Zea mays (Maize)	IPR040249;IPR035992;						SSF50370;		MAQSVKILCKDGVNLYVTIRGNKAVLAREDPDDKMQEWFKDYSRVSSVTDDNGQRVFALVNKETQQAMVNIRNVQEVQLVPYYKDDDRVDISMLWTELPEDHGDGFHQIAALKNTYEALDGLRGNCQEGTIVGIDPTHYSYHETVKNNQLWKIVDKGTSRRLTKELGGARLKK
ACG27664.1	B6SS31	Ricin B-type lectin domain-containing protein	Zea mays (Maize)	IPR040249;IPR035992;		2.80.10.50;				SSF50370;		MSWFGHHHHNQPAPPASGPNQVFKIFCRANENYCLAVRDGAVVLAPVNPKDDHQHWYKDMRFSTRVKDEEGMPAFALVNKATGLAIKHSLGQSHPVKLAPFSPDQEDASVLWTESKDVGKGFRCIRMVNNTRLNFDAFHGDKDHGGVHDGTAVVLWEWCKGENQSWKILPWGPEANSAAAHAGGPHAVRVFCKAGGEDYSLTVRNGTACLAPTNPRDEYQHWFKDMRHSTRVRDEEGYPAFALVNKVTGEALKHSTGQGHPVKLVPYNPDYQDESVLWTESRDVGNGFRCVRMVNNIYLNFDAFHGDKAHGGVHDGTEIVLWKWCEGDNQRWKILPW
ACG28224.1	B6STP1	Stress responsive protein	Zea mays (Maize)	IPR040249;IPR035992;		2.80.10.50;				SSF50370;		MDGGYYGGRDQRYSGGYYGGGGIATPGYAPAVPYGMSQVNIEGNGCGRALPPQPTVKVYCRANPNYAMSVRDGKVVLAPANPKDEYQHWIKDMRWSTSIKDEEGYPAFALVNKATGEAIKHSLGQSHPVRLVPYNPDFLDESVLWTESRDVGNGFRCVRMVNNIYLNFDALHGDKWHGGVRDGTNVVLWKWCEGDNQRWKIQPYY
ACG35799.1	B6TFB6	Stress responsive protein	Zea mays (Maize)	IPR040249;IPR035992;		2.80.10.50;				SSF50370;		MDGGYYGGGYYGGGGAIATPGYAPAVPYGMSQVNIEGNGCGRALPPQPTVKVYCRANPNYAMSVRDGKVVLAPANPKDEYQHWIKDMRWSTSIKDEEGYPAFALVNKATGEAIKHSLGQSHPVRLVPYNPDFLDESVLWTESRDVGNGFRCVRMVNNIYLNFDALHGDKWHGGVRDGTNVVLWKWCEGDNQRWKIQPYY
ACG43179.1	B6U1E6	Ricin B-type lectin domain-containing protein	Zea mays (Maize)	IPR021319;	PF11145;							MAPPSANRSHQQLVVLPVLLLLLIRIPASAAAAADTSLSTLSYSHHCPNLPSALDLPGGEVSALGPDAHVPVPEVSTGYFVGGDRIFGPDPSSQPRSFSLLPSSVARTTNASLLHVSATLTVSGGRRPFRDRGGRNLFEYDGRARHFRPRLPRFTGRRGSITFGLEGYYSTGSGDLCMVGTGSGRAADGSPVHFLPVVLRLGFPSPANVTRPFVTGRLENVDTISPIEPISLVAYTQEGYAYGESASCPPPPAGRLDALQVFENRNFSCAHLSSMLKSPFRLDYPSGSESTASSLGIHQSYMYVNRMHCNDDGAVRAYVAFTNQTELSRYYFMLGEKAVVVDGFWDQKSSRLCLKGCHVVKSGPSRADLAVGECGIGMSFWFPAVWSLQQRSFSAGLVW…
ACG44229.1	B6U4E6	Rhodopsin	Zea mays (Maize)	IPR040249;								MEFPHHHHHHGHRRDDDEDDRRGPPPPVYGGYGQPPPPDPYGRAPVDPDPYGRPPPQSAYGGAGDAYGHSGQGYAPPPAYGAGGGYGNVVHVAHEVGDERPYYGGGGGGLGGAYGGGGSEYGHEGRPHHGGAPAVISEVIGTEVSGNKRLFRDACLCEYLRFHSVFMIIKRIDY
ACG48805.1	B6UHH2	Ricin B-type lectin domain-containing protein	Zea mays (Maize)									MAPLPFLLGFLLGALALAAVEAAAILLLLRRLRRSQAAAGDALPAADELPGERPFPYEKQGFLWILEPEKMPKLSNDRLSAGGPRETKDKKNIVEVFPAKKMAKIKGNSLCLSGPDGSQATIELLNCTVLAVSASSMPSRKWLVLALNTIHELLVNHYLLCQHDKFIEFDRAFLVTR
ACG76980.1	B4REZ2	Ricin B-type lectin domain-containing protein	Phenylobacterium zucineum (strain HLK1)									MRAKQNHPKRNHPGEAQVKTPKAIGLAAALAALVMVPAAAISQGKKAADIPAAARKSGMAEAPALVQAAGLGCQVSDARKIGEDKKSKTAYYEVACGAGAMGYVLQAPAEGAPTVFSCIEANTPPEPGKPAAAPCLLPENSDPKAVLGPMMQKAGVQCLPQEARGIGQTKTNTYVEVACQSGEGYILMASAPFDAAKPAQPQNCLLYDDAETNIKCILTDKASRLAVVDKYAAAANNGCAVKDRRFVGASKDNSTFYEASCQDGKGYIYKIGVDGQLAETYDCAKASQILGGCQLTDARQAETEQAALYTRLTKAAGGNCEVERYALFPPRPGEEVVELVCKDGTGAIGMFKASGQGSQVLDCGRAPIAGYKCSLTNDPAYGSLTADLKKFNYNSCQVS…
ACH56835.1	B5M0M1	Hypothetical secreted protein	Simulium vittatum (Striped black fly)	IPR035992;IPR000772;	PF14200;	2.80.10.50;				SSF50370;		MQCHVVLIFVATIHRSIGACNTNIQFVSSMDTLARTQCCVTIENQKHEGYALYASARDDVIEAYPRGTMGKNQIWKVVKNGPSYQLINVGSHAAVCTNAVGDVTKCPIATDFLQQWTPVASTKDSKYVALVNANTEKALEGQLLKNGRCKGGKTCVEIMARDTSAGRPRQMWKIAEKSCSG
ACH56875.1	B5M0R1	Erythema protein	Simulium vittatum (Striped black fly)	IPR035992;		2.80.10.50;				SSF50370;		MSITQSFFVLTLAIFGAASDNPIADRKCIVISDGDLVMHERKSGQEFPYYVYMIPKGTEYDDQRWILESVGGDHYKLKNKFSGRYLVYGTFDYFLTAGAAVREMDHFKFTADGTGKYDISSKANGHPRSRGKNWGVMKDGEKHYFTVENCQE
ACH56879.1	B5M0R5	Erythema protein SVEP-4	Simulium vittatum (Striped black fly)	IPR035992;		2.80.10.50;				SSF50370;		MSFTQSLFVLTLAIFGAASANPIANGNCIVISDQDLVMHERKPGQEFPYYVYMIPKGTEYDDQRWTLESVGGEYYKLKNKLSGRYLVYGTFDYFLTAGAAVRAMDHFKFTADGTGKYDISSKANGHPRSRGKNWGVMKDAEKHYFTVENCQET
ACH56882.1	B5M0R8	Erythema protein SVEP-5	Simulium vittatum (Striped black fly)	IPR035992;		2.80.10.50;				SSF50370;		MSITQSLFVLTLAIFGAASANPIANGNCIVISDQDLVMHERKPGQEFPYYVYMIPKGTEYDDQRWILESTNDGYFKLKNKFSGRYLVYGTFDYFLTAGAAVRAMDHFKFTADGTGKYDISSKANGHPRSRGKNWGVMKDGVEHYFTVENCQET
ACH56885.1	B5M0S1	Erythema protein SVEP-6	Simulium vittatum (Striped black fly)	IPR035992;		2.80.10.50;				SSF50370;		MSITQSLFVLILAIFGAASANPIADRKCIVISDQDLVMHERKPGQEFPYYVYMIPKGTEYDDQRWILESTNDGYFKLKNKFSGRYLVYGTFEYFLTAEAAGKAMDHFKFTADGTGKYDISSKANGHPRSRGKNWGVMKDGEKHYFTVENCQET
ACH56896.1	B5M0T2	Erythema protein SVEP-8	Simulium vittatum (Striped black fly)	IPR035992;		2.80.10.50;				SSF50370;		MCVTKRLIIVALAIFGAASANLIDNGICIVITHGDQVMHELKPGQENPFDVYMIPKGKEYDDQRWILESTQDGYFKLKNKFSGRFLGGDSVLVTTEASASTTNQFKFNAADGTDKYDISNRVGGHIQSQGGNDQVKVAESEDSFTVKQCEE
ACH56929.1	B5M0W5	Erythema protein SVEP-7	Simulium vittatum (Striped black fly)	IPR035992;		2.80.10.50;				SSF50370;		MRITQSIIVPTLAIFGAAAADVIANNNCIVISDNSLVMHERQPDQEFPHYVYMKPKGDEDKDQQWILESTDGKYYKLKNKSSERYLGSGTFDYFLTVAGTNSDPDQYMFTADETGKYDISSKENGHLRSRGSNYGVMKDGDQHFFTVENCKN
ACH56940.1	B5M0X6	Erythema protein SVEP-2	Simulium vittatum (Striped black fly)	IPR035992;		2.80.10.50;				SSF50370;		MQLLSSIIILSLACFCAAADILIADGSCVTIHDGDLVMHEKKSGHDYQYFLYMIPRGTEYNDQRWILVNAGGDYYKLQNKHSGRFMILSVNNYFFTVPDVPVRNVDYFKFQPEGGGKYDIVNNENGHLKSNGKNYAVYKGSDASHLTVKQCTE
ACH56941.1	B5M0X7	Erythema protein SVEP-3	Simulium vittatum (Striped black fly)	IPR035992;		2.80.10.50;				SSF50370;		MQLLSSIIILSLATFGAAADNLIADGSCVTIHDGDLVMHEKKKKKKYQYFLYMIPRGTEYNDQRWILVNAGGDYYKLQNKHSGRFMILSVNNYFFTVPDVPVRNVDYFKFQPEEGGKYDIVNNENGHLKSNGKNYAVYKGADASHLTVKQCTE
ACI00278.1	B5TWK6	rRNA N-glycosylase (EC 3.2.2.22)	Hordeum vulgare (Barley)	IPR036041;IPR017989;IPR001574;IPR017988;IPR016138;IPR016139;	PF00161;	3.40.420.10;4.10.470.10;	PS00275;			SSF56371;		MAKNVDKPLFTATFNVQASSADYATFIAGIRNKLRNPAHFSHNRPVLPPVEPNVPPSKWFHVVLKASPTSAGLTLAIRADNIYLEGFKSSDGTWWELTPGLIPGATYVGFGGTYRDLLGDTDKLTNVALGRQQLADAVTALHGRTKADKASGPKQQQAREAVTTLVLMVNEATRFQTVSGFVAGLLHPKAVEKKSGKIGNEMNAQVNGWQDLSAALLKTDVKPPPGKSPAKFAPIEKMGMRTAEQAANTLGILLFVEVPGGLTVAKALELFHASGGK
ACI29377.1	B6EBE2	Heat-labile hemolysin	Vibrio mimicus	IPR044883;IPR016183;IPR036435;IPR035992;IPR000772;	PF07968;	2.70.240.20;6.20.40.20;	PS50231;	SM00458;	cd00161;	SSF56959;SSF50370;		EECTFANSWLWKNDKGSRPFCKDANISLIYRVNLERSLQYGIVGSATPDAKIVRISLDDDSTGAGIHLNDQLGYRFFKAGYTTLDAYFREWSTDAIAQDYRFSFNASNDKAQILKTFPVTNVNANFERKEVSGFELGVTGSVEADKNGPKAKLEAKASYTQSRWLTYNTQDYRIERSAKNAQNVSFTWNRQQYATAESLLNRSTDALWVETYPVDVNRISPLSYASFVPKMDVIYKASPKETGSTDFVIDSSVNIRPIYNGAYKHYYVVGSHQSYHGFEDTPRRRVTKSASFTVDWDHPVFTGGRPVNLQLASFNNRCIEADDQGRLMATTCDSQQAAQSFIYDQQGRYVSASNTKLCLDGEALDSLHTCNQNLTQRWEWREGSDELSNVFNGEVLGHD…
ACI64734.1	B5YP35	Ricin B-type lectin domain-containing protein	Thalassiosira pseudonana (Marine diatom) (Cyclotella nana)	IPR011045;						SSF50974;		MLLSILLLLQLPIATDVYSYSIQRCGSSSASRSSSYHRASCPPPPISFVNHHTHHTAHHRLVAPLKSTTSPSQQTSPLDSINDRDTHRHDADEEDEHTNAAVLLQTILTGKHKWLGGSVDANGDGSVYGIPSHSRHVICLSPPKTADVDGEVVVDVDDSSSYQVHMLPLPSSVAPRSNSNKYHQFKFLRGIITNSTLFGIPSWSKEGVLVVDIAAWSEWRRDHPGEWIVGDEEAAVKFVSVLPLPNESTDGGVRGDDSLASNHRWMWHGAALNRNATAIYCIPSNAKQVLKVDLVSLATSYLDVPAPKSDNGNELLQCSNKWYGGILGNDNAIYGMPYAAGSVLRIDANDDSVSLLGEFGWNKYNWHGGVKAPSNGAIYAFPAHSETVLRIDTSEGMDD…
ACI64875.1	B5YMV2	Ricin B-type lectin domain-containing protein	Thalassiosira pseudonana (Marine diatom) (Cyclotella nana)	IPR028994;						SSF69318;		MVYVAGTNTDRASRPSDAAYPSVAYSLPSASANVYSSSTVSSYYGSSSPQSSGWKSGTLGNNFNGTLNGCLSPSTNLGLRKRDGVAILTCLFLLRLAFTPSDTAVTSSGGLVNFADSSISASMELAFYSPFQSHPPRMKSDETKSRRRGEVGERTARPVPLDIDGDGVVEAMVVPVFMKREQVLKEKEMDMLEKPKGIIASKFGNIQVDEAELNGWEETGSWGLRVLNLKPLHHRDADEKEGVIAGPFAPRSMFLSPLLLQSTKQSLDDKSAKNNNSKAYPIKLLSMQIPIQRSQLGEEEKSRQRHKKSNEGSSGIYGTGSGPPPKNDPKHKDYDRTRHYFCGRDWHHASQSCHKHCGGGIASECGEGEGCYADTPCDAFLAGEGDTSSKDFDSNEGQT…
ACI64983.1	B5YNG3	Ricin B-type lectin domain-containing protein	Thalassiosira pseudonana (Marine diatom) (Cyclotella nana)	IPR008999;IPR009311;IPR038213;	PF06140;	2.80.10.50;6.10.110.10;				SSF50405;		MRNDICFPCMLTCNKDGTAGFSKLGSEEWILLNDQTEHNYYMIVHRASSRVLVTDGSGNLSTKQIKDVNSSGSDKDTSLWKIEPINKKGKVSLYTISSAALEKYYLSTAAEGGEQTMPACVKISNVGDMENDHQRHFVEIQNLSGELCFFSSPLYEKRISCSHEGYLSMSSNWKGWEVFRIAEVGDGVHVRISSWTHDTKVLHSDIDGKVVTKEETGAFSKWVIELAPENLDGVVIKSALLGRYLHYDDANKSFTMRDYIDHSCVWDISSAHAQKYLLSSIYHDKRMGCDNAKGRVFCTSNRKESEVWQLKAEGNGFVSIQSSVKGGKYLSCDSEGALRVVDSGVTELWMVQQSNEGGISVLSKKHGWYLACDGKSIYCSKSKDGSGRLSWSIVPYMPP…
ACI64996.1	B5YNI6	Ricin B-type lectin domain-containing protein	Thalassiosira pseudonana (Marine diatom) (Cyclotella nana)									MSTDRTPNGTSDLLDREDAIAAALSVDNAAVASPNYTIDDDEDDDVPPTDPSAAARGQDPDGMGEREPSSIKSAVAAASSGGEVKTGKYVEKEAKLAEKTSKIMSDYQAYLAEIETEFPTSNDSPDEAVAKIKSVRGAYRDAYKDYDEGGTFPRDGDAETGDGGEEGQLYRGWSYKDDGGSSPHLVIDRTGGGVADFEDHPHAMMSRGRKSGGRSLHFNSRVKKGLCMVAVASALIGTIVGVTKSKKEKNLPDWEGEYAEIEAEAANQQAASQSGNSNTNHSGGSGMHPRPTHKPHTPPSFPTHQNTNSQQFQEDYKEAAVTFHPNLYDRSKGWNGQTYLEALEFCESQSMALPCPYSAICPDGPGSKPLGGNKDEGSNGSFVPMIDGPNQWVSVSTDE…
ACI65629.1	B5Y5B9	Ricin B-type lectin domain-containing protein	Phaeodactylum tricornutum (strain CCAP 1055/1)							SSF75011;		MASETGVRQQFFYEQLGAPSLLYREKGSYTTLDEEPNPSTGRAAIDDRHLRLIRSRAQWDQPVPQDILRSSLTHNAKNTPALHAFPTAGAKIRRQAQKTDRVSLATQAESCRYIPDGLNCVDPAYLAPFDAETLKEGMTPFQDHVAAAGVKRRADEDAPAIPWGDCNAPEQYGNCIALMPCACCNCKDNEDHTWALLHPVGPLLDRVRLSHVSLPRGRFILEDLPLPPCRRDLNVDDRVRQIAQCGPNLFVARTSINCTGFSIQESPRLETCDDTTKCLGKKFYLQQSFQIDERFTTETPRSYRPLDLCSHPKYGVVTNSLLAIVYESEQNKRSTVHRLSVDSEAVTHKTEHNIVNLDRIANIDFGAQSPMVLWSAARSYVRPSPTISAGNPKPRVGHG…
ACJ06601.1	B6VCJ8	Alpha-galactosidase (EC 3.2.1.22) (Melibiase)	Triticum urartu (Red wild einkorn) (Crithodium urartu)	IPR013785;IPR002241;IPR017853;IPR035992;	PF16499;	2.80.10.50;3.20.20.70;	PS50231;			SSF51445;SSF50370;	GH27;	THKTCAWMPHGFMSVNTNIGAGRAFLRSLYRQYADWGVDFVKVDCIFGTDYSPEEVITISQLLQELDRPIVLSISPGTEVTVPLAENISEHVNMYRITGDDWDNWKDVSSHFTVSSAFAAANKIGATGLRGKSWXDLDMLPFGWLTDPGVNQGPHRPCNLTFDEQKAQMTLWSMAKSPLIYGGDLRHLDNSTFSIMTNPTLLKINYYSKNNMEFHYVYGETTSNTRHSGHLSPRYTVNPTKHDGMVVGLTSCTNDQANGWFVFPQDGKSDHICRIYETENGKNVSFCLGKTKPLLASDDDINEKEEDQTKFHLAVADINDSCLDASASRRRTASEVKLLMFSRCKWHARQMWELNDKGNLVSSYSRLCATVESSKEA
ACJ06604.1	B6VCK1	Alpha-galactosidase (EC 3.2.1.22) (Melibiase)	Secale cereale (Rye)	IPR013785;IPR002241;IPR017853;IPR035992;	PF16499;	2.80.10.50;3.20.20.70;	PS50231;			SSF51445;SSF50370;	GH27;	AHKTCAWMPHGFMSVNTDIGAGRAFLRSLYRQYADWGVDFVKVDCIFGTDYSPEEVITVSQLLQELDRPIVLSISPGTEVTVPLAENISEYVNMYRITGDDWDNWKDVSSHFTVSSAFAAANKIGATGLRGKSWPDLDMLPFGWLTDPGVNQGPHRPCNLTFDEQKAQMTLWSIAKSPLIYGGDLRHLDNSTFGIMTNPTLLKINYYSKNNMEFHYVYGEMTSNTRHSGHLSPRYPVNPTKHDGMVVGLTSCTNDQANGWFVFPQDGKSDHICRIYETENGKNVSFCLGKTKPLLASDDDIMEKEEDQTKFHLAVADINDSCLDASASRRRTASEVKLLMFSRCKWHAKQMWELNDKGNLVSSYSRLCATVESSKEA
ACJ09633.1	B6VEQ4	Ricin B-type lectin domain-containing protein	Cupressus sempervirens (Italian cypress)									TIAGELSSSQGIYLTKIGASFIDQTWGFLPKTQTICSMGQPWNSSVAEAFDFPGKTGCRSLPSHSVVPLIQTCENIQGDFRWQMGNEISPRSSIVSVNRSMFRVIGFLGLYSINSLKMKNQMYISKNDNQITFLSMEIETREDEK
ACJ29710.1	B8CR38	Ricin B-type lectin domain-containing protein	Shewanella piezotolerans (strain WP3 / JCM 13877)									MNLLKSKVAQAVILSLCCQSAMAVQFITEEDYQALLPTLNAINSAAPDYQIRLADNVTVNYHCEIIETADGGFDIDRAGCNNSGQFYEINWKAEHAGTINLSVLNNSSSATIEEHKLWALAFAHASASSRVQMQHGLKKGVNGTFDLTRNFATGESFGNYFERQMNPNYFVSKGLQESSLGNDLPDVPMSNEAEDDGVLQIEYPGSAWAELQGVVGGGFPTPYADMDPKEVLSSNNGPASNILGSAISSGFYNGSALAIVSGSLPWNQGSDASQDSMHLFLQASQDPDALSMIMSFMYNRGPYAAKDQLLRTQAIFDHCVTITEDLEDDWTCFQKQNDFGARYIRQIPDVTNKLTEKATSLSTSYDTQLSLADISNYLSLLETYGFYPAGIIELAKQAA…
ACJ45039.1	B8XPZ0	LCCL-related multimodular protein CCp1C	Toxoplasma gondii	IPR000421;IPR036056;IPR008979;IPR004043;IPR036609;IPR035992;IPR000772;	PF00754;PF03815;PF00652;	2.60.120.1000;2.80.10.50;2.60.120.260;2.170.130.20;	PS50022;PS50820;PS50231;	SM00603;		SSF56496;SSF49785;SSF69848;SSF50370;		MRNHWCGILLLLGCVVHCSAQHDASDFYVFNDCSATSTEGPEFVAQRAIQPGTGYWSSAGGLPDDEQVTWTGYLATPGKIKGVRVRWQYAPGEVQVAISSNGVDYHVALPWRPAGSSEAAYDEDILFGHDEEAKVVVIGMRKQIHGFYGINEAKPLGSGEPLMMIIGGITSPAGEMCLQVEAGKFSSEGSSVVIDSCTSALAAGDGRELWYSTPQMQLVSARSTPPKCMTLQDGSTEDGGNIVLTDCLRALEEGDGRSSWTFEGNSQLRLQRAGAWCMTQKDVNGSSPGVGDLIRSGEATASSSSSSDAAHGANAAIDKDSDSSWRSDPVGEAEQTVVLTVNLGKASNVVSVRIQWEYPALSYEIYTSPDGKSYVQQAVNPANPVVDTLDELHAGAAQF…
ACJ62785.1	B8QXE9	rRNA N-glycosylase (EC 3.2.2.22)	Zea mays subsp. parviglumis (Balsas teosinte)	IPR036041;IPR017989;IPR001574;IPR017988;IPR016138;IPR016139;	PF00161;	3.40.420.10;4.10.470.10;	PS00275;			SSF56371;		MAETTPELSDLMAQTNKKIVPKFTEIFPVEDVNYPYSAFIASVRKDVIKHCTDHKGIFQPVLPPEKKVPELWFYTELKTRTSSITLAIRMDNLYLVGFRTPGGVWWEFGKDGDTHLLGDNPRWLGFGGRYQDLIGNKGLETVTMGRAEMTRAVNDLAKKKKMATLEEEEVQMQMQMPEAADLAAAAAADPQADTKSKLVKLVVMVCEGLRFNTVSRTVDAGFNSQHGVTLSVTQGKQVQKWDRISKAAFEWADHPTAVIPDMQKLGIKDKNDAARIVALVKNQTTAAAATAASADNDDDEA
ACJ62786.1	B8QXF0	rRNA N-glycosylase (EC 3.2.2.22)	Zea mays subsp. parviglumis (Balsas teosinte)	IPR036041;IPR017989;IPR001574;IPR017988;IPR016138;IPR016139;	PF00161;	3.40.420.10;4.10.470.10;	PS00275;			SSF56371;		MADTNPESSDLMAQTNKKIVPKFTEIFPVEDVNYPYSAFIASVRKDVIKHCTDRKGIFQPVLPPEKKVPELWFYTELKTRTSSVTLAIRMDNLYLVGFRTPGGVWWEFGKDGDTHLLGDNPRWLGFGGRYQDLIGNKGLETVTMGRAEMTRAVNDLAKKKKMATLEEEEVQMQMQMPEAAELAAAAAAADPQADTKSKLVKLVVMVCEGLRFNTVSRTVDAGFNSQHGVTLTVTQGKQVQKWDRISKAAFEWADHPTAVIPDMQKLGIKDKNEAARIVALVKNQTTAAAATVASADNDDDEA
ACJ62787.1	B8QXF1	rRNA N-glycosylase (EC 3.2.2.22)	Zea mays subsp. parviglumis (Balsas teosinte)	IPR036041;IPR017989;IPR001574;IPR017988;IPR016138;IPR016139;	PF00161;	3.40.420.10;4.10.470.10;	PS00275;			SSF56371;		MAETNPESSDLMAQTNKKIVPKFTEIFPVEDVNYPYSAFIASVRKDVIKHCTDHKGIFQPVLPPEKKVPELWFYTELKTRTSSITLAIRMDNLYLVGFRTPGGVWWEFGKDGDTHLLGDNPRWLGFGGRYQDLIGNKGLETVTMGRAEMTRAVNDLAKKKKMATLEEEEVQMQMQMQMPEAADLAAAAAADPQADTKSKLVKLVVMVCEGLRFNTVSRTVDAGFNSQHGVTLTVTQGKQVQKWDRISKAAFEWADHPTAVIPDMQKLGIKDKNDAARIVALVKNQTTAAAATAATASADNDDDDEA
ACJ62788.1	B8QXF2	rRNA N-glycosylase (EC 3.2.2.22)	Zea mays subsp. parviglumis (Balsas teosinte)	IPR036041;IPR017989;IPR001574;IPR017988;IPR016138;IPR016139;	PF00161;	3.40.420.10;4.10.470.10;	PS00275;			SSF56371;		MAETNPESSDLMAQTNKKIVPKFTEIFPVEDVNYPYSAFIASVRKDVIKHCTDHKGIFQPVLPPEKKVPELWFYTELKTRTSSITLAIRMDNLYLVGFRTPGGVWWEFGKAGDTHLLGDNPRWLGFGGRYQDLIGNKGLETVTMGRAEMTRAVNDLAKKKKMATLEEEEVQMQMQMPEAAELAAAAAAADPQADTKSKLVKLVVMVCEGLRFNTVSRTVDAGFNSQHGVTLTVTQGKQVQKWDRISKAAFEWADHPTAVIPDMQKLGIKDKNEAARIVALVKNQTTAAAATAATASADNDDDEA
ACJ62789.1	B8QXF3	rRNA N-glycosylase (EC 3.2.2.22)	Zea mays subsp. parviglumis (Balsas teosinte)	IPR036041;IPR017989;IPR001574;IPR017988;IPR016138;IPR016139;	PF00161;	3.40.420.10;4.10.470.10;	PS00275;			SSF56371;		MAETNPELSDLMAQTNKKIVPKFTEIFPVEDVNYPYSAFIASVRKDVIKHCTDRKGIFQPVLPPEKKVPELWFYTELKTRTSSITLAIRMDNLYLVGFRTPGGVWWEFGKAGDTHLLGDNPRWLGFGGRYQDLIGNKGLETVTMGRAEMTRAVNDLAKKKKMATLEEEEVQMQMQMPEAADLAAAAAADPQADTKSKLVKLVVMVCEGLRFNTVSRTVDAGFNSQHGVTLSVTQGKQVQKWDRISKAAFEWADHPTAVIPDMQKLGIKDKNEAARIVALVKNQTTAAAATVASADNDDDEA
ACJ62790.1	B8QXF4	rRNA N-glycosylase (EC 3.2.2.22)	Zea mays subsp. parviglumis (Balsas teosinte)	IPR036041;IPR017989;IPR001574;IPR017988;IPR016138;IPR016139;	PF00161;	3.40.420.10;4.10.470.10;	PS00275;			SSF56371;		MAETTPELSDLMAQTNKKIVPKFTEIFPVEDVNYPYSAFIASVRKDVIKHCTDRKGIFQPVLPPEKKVPELWFYTELKTRTSSITLAIRMDNLYLVGFRTPGGVWWEFGKAGDTHLLGDNPRWLGFGGRYQDLIGNKGLETVTMGRAEMTRAVNDLAKKKKMATLEEEEVQMQMPEAAELAAAAAAADPQADTKSKLVKLVVMVCEGLRFNTVSRTVDAGFNSQHGVTLTVTQGKQVQKWDRISKAAFEWADHPTAVIPDMQKLGIKDKNEAARIVALVKNQTTAAAATVASADNDDDEA
ACJ62792.1	B8QXF6	rRNA N-glycosylase (EC 3.2.2.22)	Zea mays subsp. parviglumis (Balsas teosinte)	IPR036041;IPR017989;IPR001574;IPR017988;IPR016138;IPR016139;	PF00161;	3.40.420.10;4.10.470.10;	PS00275;			SSF56371;		MADTNPESSDLMAQTNKKIVPKFTEIFPVEDVNYPYSAFIASVRKDVIEHCTDRKGIFQPVLPPEKKVPELWFYTELKTRTSSITLAIRMDNLYLVGFRTPGGVWWEFGKAGDTHLLGDNPRWLGFGGRYQDLIGNKGLETVTMGRAEMTRAVNDLAKKKKMATLEEEEVQMQMPEAAELAAAAAADPQADTKSKLVKLVVMVCEGLRFNTVSRTVDAGFNSQHGVTLTVTQGKQVQKWDRISKAAFEWADHPTAVIPDMQKLGIKDKNEAARIVALVKNQTTAAAATVASADNDDDEA
ACJ62795.1	B8QXF9	rRNA N-glycosylase (EC 3.2.2.22)	Zea mays subsp. parviglumis (Balsas teosinte)	IPR036041;IPR017989;IPR001574;IPR017988;IPR016138;IPR016139;	PF00161;	3.40.420.10;4.10.470.10;	PS00275;			SSF56371;		MAETTPELSDLMAQTNKKIVPKFTEIFPVEDVNYPYSAFIASVRKDVIKHCTDHKGIFQPVLSPEKKVPELWFYTELKTRTSSITLAIRMDNLYLVGFRTPGGVWWEFGKDGDTHLLGDNPRWLGFGGRYQDLIGNKGLETVTMGRAEMTRAVNDLAKKKKMATLEEEDVQMQMPEAADLAAAAAAADPQADTKSKLVKLVVMVCEGLRFNTVSRTVDAGFNSQHGVTLSVTQGKQVQKWDRISKAAFEWADHPTAVIPDMQKIGIKDKNEAARIVALVKNQTTAAAATVASADNDDDEA
ACJ62796.1	B8QXG0	rRNA N-glycosylase (EC 3.2.2.22)	Zea mays subsp. parviglumis (Balsas teosinte)	IPR036041;IPR017989;IPR001574;IPR017988;IPR016138;IPR016139;	PF00161;	3.40.420.10;4.10.470.10;	PS00275;			SSF56371;		MAETNPELSDLMAQTNKKIVPKFTEIFPVEDVNYPYSAFIASVRKDVIKHCTDHKGIFQPVLPPEKKVPELWFYTELKTRTSSITLAIRMDNLYLVGFRTPGGVWWEFGKAGDTHLLGDNPRWLGFGGRYQDLIGNKGLETVTMGRAEMTRAVNDLAKKKKMATLEEEEVQMQMPEAAELAAAAAAADPQADTKSKLVKLVVMVCEGLRFNTVSRTVDAGFNSQHGVTLTVTQGKQVQKWDRISKAAFEWADHPTAVIPDMQKLGIKDKNEAARIVALVKNQTTAAAATVASADNDDDEA
ACJ62797.1	B8QXG1	rRNA N-glycosylase (EC 3.2.2.22)	Zea mays subsp. parviglumis (Balsas teosinte)	IPR036041;IPR017989;IPR001574;IPR017988;IPR016138;IPR016139;	PF00161;	3.40.420.10;4.10.470.10;	PS00275;			SSF56371;		MAETNPESSDLMAQTNKKIVPKFTEIFPVEDVNYPYSAFIASVRKDVIKHCTDHKGIFQPVLPPEKKVPELWFYTELKTRTSSITLAIRMDNLYLVGFRTPGGVWWEFGKAGDTHLLGDNPRWLGFGGRYQDLIGNKGLETVTMGRAEMTRAVNDLAKKKKMATLEEEEVQMQVQMPEAADLAAAAAADPQADTKSKLVKLVVMVCEGLRFNTVSRTVDAGFNSQHGVTLSVTQGKQVQKWDRISKAAFEWADHPTAVIPDMQKLGIKDKNEAARIVALVKNQTTAAAATAASADNDDDEA
ACJ62798.1	B8QXG2	rRNA N-glycosylase (EC 3.2.2.22)	Zea mays subsp. parviglumis (Balsas teosinte)	IPR036041;IPR017989;IPR001574;IPR017988;IPR016138;IPR016139;	PF00161;	3.40.420.10;4.10.470.10;	PS00275;			SSF56371;		MAETNPELSDLMAQTNKKIVPKFTETFPVEDVNYPYSAFIASVRKDVIKHCTDHKGIFQPVLPPEKKVPELWFYTELKTRTSSITLAIRMDNLYLVGFRTPGGVWWEFGKAGDTHLLGDNPRWLGFGGRYQDLIGNKGLETVTMGRAEMTRAVNDLAKKKKMATLEEEDVQMQMQMPEAAELAAAAAAADPQADTKSKLVKLVVMVCEGLRFNTVSRTVDAGFNSQHGVTLSVTQGKQVQKWDRISKAAFEWADHPTAVIPDMQKLGIKDKNDAARIVALVKNQTTAAAATAATAASADNDDDEA
ACJ62800.1	B8QXG4	rRNA N-glycosylase (EC 3.2.2.22)	Zea mays subsp. parviglumis (Balsas teosinte)	IPR036041;IPR017989;IPR001574;IPR017988;IPR016138;IPR016139;	PF00161;	3.40.420.10;4.10.470.10;	PS00275;			SSF56371;		MAETNPESSDLMAQTNKKIVPKFTEIFPVEDVNYPYSAFIASVRKDVIKHCTDHKGIFQPVLPPEKKVPELWFYTELKTRTSSITLAIRMDNLYLVGFRTPGGVWWEFGKNGDTHLLGDNPRWLGFGGRYQDLIGNKGLETVTMGRAEMTRAVNDLAKKKKMATLEEEEVQMQMQMPEAAELAAAAAAADPQADTKSKLVKLVVMVCEGLRFNTVSRTVDAGFNSQHGVTLTVTQGKQVQKWDRISKAAFEWADHPTAVIPDMKKLGIKDKNEAARIVALVKNQTTAAAAAATAASADNDDDEA
ACJ62801.1	B8QXG5	rRNA N-glycosylase (EC 3.2.2.22)	Zea mays subsp. parviglumis (Balsas teosinte)	IPR036041;IPR017989;IPR001574;IPR017988;IPR016138;IPR016139;	PF00161;	3.40.420.10;4.10.470.10;	PS00275;			SSF56371;		MAETNPESSDLMAQTNKKIVPKFTEIFPVEDVNYPYSAFIASVRKDVIKHCTDHKGIFQPVLPPEKKVPELWFYTELKTRTSSITLAIRMDNLYLVGFRTPGGVWWEFGKAGDTHLLGDNPRWLGLGGRYQDLIGNKGLETVTMGRAEMTRAVNDLAKKKKMATLEEEEVQMQMQMPEAAELAAAAAAADPQADTKSKLVKLVVMVCEGLRFNTVSRTVDAGFNSQHGVTLTVTQGKQVQKWDRISKAAFEWADHPTAVIPDMQKLGIKDKNEAARIVALVKNQTTAAAATAATASADNDDDEA
ACJ62802.1	B8QXG6	rRNA N-glycosylase (EC 3.2.2.22)	Zea mays subsp. parviglumis (Balsas teosinte)	IPR036041;IPR017989;IPR001574;IPR017988;IPR016138;IPR016139;	PF00161;	3.40.420.10;4.10.470.10;	PS00275;			SSF56371;		MAETNPELSDLMAQTNKKIVPKFTEIFPVEDVNYPYSAFIASVRKDVIKHCTDHKGIFQPVLPPEKKVPELWFYTELKTRTSSITLAIRMDNLYLVGFRTPGGVWWEFGKAGDTHLLGDNPRWLGFGGRYQDLIGNKGLETVTMGRAEMTRAVNDLAKKKKMATLEEEDVQMQMQMPEAAELAAAAAAADPQADTKSKLVKLVVMVCEGLRFNTVSRTVDAGFNSQHGVTLSVTQGKQVQKWDRISKAAFEWADHPTAVIPDMQKLGIKDKNDAARIVALVKNQTTAAAATAATAASADNDDDEA
ACJ62806.1	B8QXH0	rRNA N-glycosylase (EC 3.2.2.22)	Zea mays subsp. parviglumis (Balsas teosinte)	IPR036041;IPR017989;IPR001574;IPR017988;IPR016138;IPR016139;	PF00161;	3.40.420.10;4.10.470.10;	PS00275;			SSF56371;		MADTNPXLSDLMAQTNKKIVPKFTEIFPVEDVNYPYSAFIASVRKDVIKHCTDHKGIFQPVLPPEKKVPELWFYTELKTRTSSITLAIRMDNLYLVGFRTPGGVWWEFGKDGDTHLLGDNPRWLGFGGRYQDLIGNKGLETVTMGRAEMTRAVNDLAKKKKMATLEEEEVQMQMQMPEAADLAAAAAADPQADTKSKLVKLVVMVCEGLRFNTVSRTVDAGFNSQHGVTLTVTQGKQVQKWDRISKAAFEWADHPTAVIPDMQKLGIKDKNEAARIVALVKNQTTAAAATVASADNDDDEA
ACJ62807.1	B8QXH1	rRNA N-glycosylase (EC 3.2.2.22)	Zea mays subsp. parviglumis (Balsas teosinte)	IPR036041;IPR017989;IPR001574;IPR017988;IPR016138;IPR016139;	PF00161;	3.40.420.10;4.10.470.10;	PS00275;			SSF56371;		MAETNPESSDLMAQTNKKIVPKFTEIFPVEDVNYPYSAFIASVRKDVIKHCTDRKGIFQPVLPPEKKVPELWFYTELKTRTSSVTLAIRMDNLYLVGFRTPGGVWWEFGKAGDTHLLGDNPRWLGFGGRYQDLIGNKGLETVTMGRAEMTRAVNDLAKKKKMATLEEEEVQMQMQMPEAAELAAAAAAADPQADTKSKLVKLVVMVCEGLRFNTVSRTVDAGFNSQHGVTLTVTQGKQVQKWDRISKAAFEWADHPTAVIPDMQKLGIKDKNEAARIVALVKNQTTAATAASADNDDEA
ACJ62808.1	B8QXH2	rRNA N-glycosylase (EC 3.2.2.22)	Zea mays subsp. parviglumis (Balsas teosinte)	IPR036041;IPR017989;IPR001574;IPR017988;IPR016138;IPR016139;	PF00161;	3.40.420.10;4.10.470.10;	PS00275;			SSF56371;		MAETNPESSDLMAQTNKKIVPKFTEIFPVEDVNYPYSAFIASVRKDVIKHCTDRKGIFQPVLPPEKKVPELWFYTELKTRTSSVTLAIRMDNLYLVGFRTPGGVWWEFGKDGDTHLLGDNPRWLGFGGRYQDLIGNKGLETVTMGRAEMTRAVNDLAKKKKMATLEEEEEEGVQMQMQMPEAADLAAAAAADPQADTKSKLVKLVVMVCEGLRFNTVSRTVDAGFNSQHGVTLSVTQGKQVQKWDRISKAAFEWADHPTAVIPDMQKLGIKDKNDAARIVALVKNQTTAATAASADNDDEA
ACJ62809.1	B8QXH3	rRNA N-glycosylase (EC 3.2.2.22)	Zea mays subsp. parviglumis (Balsas teosinte)	IPR036041;IPR017989;IPR001574;IPR017988;IPR016138;IPR016139;	PF00161;	3.40.420.10;4.10.470.10;	PS00275;			SSF56371;		MAETNPESSDLMAQTNKKIVPKFTEIFPVEDVNYPYSAFIASVRKDVIKHCTDRKGIFQPVLPPEKKVPELWFYTELKTRTSSVTLAIRMDNLYLVGFRTPGGVWWEFGKDGDTHLLGDNPRWLGFGGRYQDLIGNKGLETVTMGRAEMTRAVNDLAKKKKMATLEEEEVQMQMQMPEAAELAAAAAAADPQADTKSKLVKLVVMVCEGLRFNTVSRTVDAGFNSQHGVTLTVTQGKQVQKWDRISKAAFEWADHPTAVIPDMQKLGIKDKNEAARIVALVKNQTTAAAAAATAASADNDDDEA
ACJ62810.1	B8QXH4	rRNA N-glycosylase (EC 3.2.2.22)	Zea mays subsp. parviglumis (Balsas teosinte)	IPR036041;IPR017989;IPR001574;IPR017988;IPR016138;IPR016139;	PF00161;	3.40.420.10;4.10.470.10;	PS00275;			SSF56371;		MAQTNPESSDLMAQTNKKIVPKFTEIFPVEDVNYPYSAFIASVRKDVIKHCTDRKGIFQPVLPPEKKVPELWFYTELKTRTSSVTLAIRMDNLYLVGFRTPGGVWWEFGKDGDTHLLGDNPRWLGFGGRYQDLIGNKGLETVTMGRAEMTRAVNDLAKKKKMATLEEEEEEEVQMQMQMPEAADLAAAAAADPQADTKSKLVKLVVMVCEGLRFNTVSRTVDAGFNSQHGVTLSVTQGKQVQKWDRISKAAFEWADHPTAVIPDMQKLGIKDKNDAARIVALVKNQTTAATAASADNDDEA
ACJ62811.1	B8QXH5	rRNA N-glycosylase (EC 3.2.2.22)	Zea mays subsp. parviglumis (Balsas teosinte)	IPR036041;IPR017989;IPR001574;IPR017988;IPR016138;IPR016139;	PF00161;	3.40.420.10;4.10.470.10;	PS00275;			SSF56371;		MAETNPESSDLMAQTNKKIVPKFTEIFPVEDVNYPYSAFIASVRKDVIKHCTDHKGIFQPVLPPEKKVPELWFYTELKTRTSSITLAIRMDNLYLVGFRTPGGVWWEFGKAGDTHLLGDNPRWLGFGGRYQDLIGNKGLETVTMGRAEMTRAVNDLAKKKKMATLEEVQMQMQMPEAADLAAAAAADPQADTKSKLVKLVVMVCEGLRFNTVSRTVDAGFNSQHGVTLTVTQGKQVQKWDRISKAAFEWADHPTAVIPDMQKLGIKDKNEAARIVALVKNQTTAAAATAATASADNDDDEA
ACJ62812.1	B8QXH6	rRNA N-glycosylase (EC 3.2.2.22)	Zea mays subsp. parviglumis (Balsas teosinte)	IPR036041;IPR017989;IPR001574;IPR017988;IPR016138;IPR016139;	PF00161;	3.40.420.10;4.10.470.10;	PS00275;			SSF56371;		MAETNPESSDLMAQTNKKIVPKFTEIFPVEDVNYPYSAFIASVRKDVIKHCTDHKGIFQPVLPPEKKVPELWFYTELKTRTSSITLAIRMDNLYLVGFRTPGGVWWEFGKAGDTHLLGDNPRWLGFGGRYQDLIGNKGLETVTMGRAEMTRAVNDLAKKKKMATLEEEEVQMQMQMPEAADLAAAAAADPQADTKSKLVKLVVMVCEGLRFNTVSRTVDAGFNSQHGVTLTVTQGKQVQKWDRISKAAFEWADHPTAVIPDMQKLGIKDKNEAARIVALVKNQTTAAAATVASADNDDDEA
ACJ62813.1	B8QXH7	rRNA N-glycosylase (EC 3.2.2.22)	Zea mays subsp. parviglumis (Balsas teosinte)	IPR036041;IPR017989;IPR001574;IPR017988;IPR016138;IPR016139;	PF00161;	3.40.420.10;4.10.470.10;	PS00275;			SSF56371;		MAETNPESSDLMAQTNKKIVPKFTEIFPVEDVNYPYSAFIASVRKDVIKHCTDHKGIFQPVLPPEKKVPELWFYTELKTRTSSITLAIRMDNLYLVGFRTPGGVWWEFGKAGDTHLLGDNPRWLGFGGRYQDLIGNKGLETVTMGRAEMTRAVNDLAKKKKMATLEEEEVQMQMQMPEAAELAAAAAAADPQADTKSKLVKLVVMVCEGLRFNTVSRTVDAGFNSQHGVTLTVTQGKQVQKWDRISKAAFEWADHPTVVIPDMQKLGIKDKNEAARIVALVKNQTTAAAATAATASADNDDDEA
ACJ62814.1	B8QXH8	rRNA N-glycosylase (EC 3.2.2.22)	Zea mays subsp. parviglumis (Balsas teosinte)	IPR036041;IPR017989;IPR001574;IPR017988;IPR016138;IPR016139;	PF00161;	3.40.420.10;4.10.470.10;	PS00275;			SSF56371;		MAETNPELSDLAQTNKKIVPKFTEIFPVEDVNYPYSAFIASVRKDVIKHCTDHKGIFQPVLPPEKKVPELWFYTELKTRTSSITLAIRMDNLYLVGFRTPGGVWWEFGKDGDTHLLGDNPRWLGFGGRYQDLIGNKGLETVTMGRAEMTRAVNDLAKKKKMATLEEEDVQMQMQMPEAAELAAAAAAADPQADTKSKLVKLVVMVCEGLRFNTVSRTVDAGFNSQHGVTLSVTQGKQVQKWDRISKAAFEWADHPTAVIPDMQKLGIKDKNDAARIVALVKNQTTAATAASADNDDEA
ACJ62815.1	B8QXH9	rRNA N-glycosylase (EC 3.2.2.22)	Zea mays subsp. parviglumis (Balsas teosinte)	IPR036041;IPR017989;IPR001574;IPR017988;IPR016138;IPR016139;	PF00161;	3.40.420.10;4.10.470.10;	PS00275;			SSF56371;		MAETNPELSDLMAQTNKKIVPKFTEIFPVEDVNYPYSAFIASVRKDVIKHCTDHKGIFQPVLPPEKKVPELWFYTELKTRTSSITLAIRMDNLYLVGFRTPGGVWWEFRKDGDTHLLGDNPRWLGFGGRYQDLIGNKGLETVTMGRAEMTRAVNDLAKKKKMATLEEEDVQMQMQMPEAADLAAAAAADPQADTKSKLVKLVVMVCEGLRFNTVSRTVDAGFNSQHGVTLTVTQGKQVQKWDRISKAAFEWADHPTAVIPDMQKLGIKDKNEAARIVALVKNQTTAAAATAASADNDDDEA
ACJ62817.1	B8QXI1	rRNA N-glycosylase (EC 3.2.2.22)	Zea mays subsp. parviglumis (Balsas teosinte)	IPR036041;IPR017989;IPR001574;IPR017988;IPR016138;IPR016139;	PF00161;	3.40.420.10;4.10.470.10;	PS00275;			SSF56371;		MAETNPESSDLMAQTNKRIVPKFTEIFPVEDVNYPYSAFIASVRKDVIKHCTDHKGIFQPVLPPEKKVPELWFYTELKTRTSSITLAIRMDNLYLVGFRTPGGVWWEFGKDGDTHLLGDNPRWLGFGGRYQDLIGNKGLETVTMGRAEMTRAVNDLAKKKKMATLEEEEVQMQMQMQMPEAADLAAAAAADPQADTKSKLVKLVVMVCEGLRFNTVSRTVDAGFNSQHGVTLTVTQGKQVQKWDRISKAAFEWADHPTAVIPDMQKLGIKDKNEAARIVALVKNQTTAAAATAASASNDDDEA
ACJ62818.1	B8QXI2	rRNA N-glycosylase (EC 3.2.2.22)	Zea mays subsp. parviglumis (Balsas teosinte)	IPR036041;IPR017989;IPR001574;IPR017988;IPR016138;IPR016139;	PF00161;	3.40.420.10;4.10.470.10;	PS00275;			SSF56371;		MAETNPELSDLMAQTNKKIVPKFTEIFPVEDVNYPYSAFIASVRKDVIKHCTDHKGIFQPVLPPEKKVPELWFYTELKTRTSSITLAIRMDNLYLVGFRTPGGVWWEFGKDGDTHLLGDNPRWLGFGGRYQDLIGNKGLETVTMGRAEMTRAVNDLAKKKKMATLEEEEVQMQMQMPEAAELAAAAAAAAADPQADTKSKLVKLVVMVCEGLRFNTVSRTVDAGFNSQHGVTLTVTQGKQVQKWDRISKAAFEWADHPTAVIPDMQKLGIKDKNEAARIVALVKNQTTAAAATAATASADNDDDEA
ACJ62819.1	B8QXI3	rRNA N-glycosylase (EC 3.2.2.22)	Zea mays subsp. parviglumis (Balsas teosinte)	IPR036041;IPR017989;IPR001574;IPR017988;IPR016138;IPR016139;	PF00161;	3.40.420.10;4.10.470.10;	PS00275;			SSF56371;		MAETNPEWSDLMAQTNKKIVPKFTEIFPVEDVNYPYSAFIASVRKDVIKHCTDHKGIFQPVLPPEKKVPELWFYTELKTRTSSITLAIRMDNLYLVGFRTPGGVWWEFGKDGDTHLLGDNPRWLGFGGRYQDLIGNKGLETVTMGRAEMTRAVNDLAKKKKMATLEEEEVQMQMQMPEAAELAAAAAAADPQADTKSKLVKLVVMVCEGLRFNTVSRTVDAGFNSQHGVTLTVTQGKQVQKWDRISKAAFEWADHPTAVIPDMQKLGIKDKNEAARIVALVKNQTTAAAATAATASADNDDDEA
ACJ62821.1	B8QXI5	rRNA N-glycosylase (EC 3.2.2.22)	Zea mays subsp. parviglumis (Balsas teosinte)	IPR036041;IPR017989;IPR001574;IPR017988;IPR016138;IPR016139;	PF00161;	3.40.420.10;4.10.470.10;	PS00275;			SSF56371;		MAETTPELSDLMAQTNKKIVPKFTEIFPVEDANYPYSAFIASVRKDVIKHCTDHKGIFQPVLPPEKKVPELWFYTELKTRTSSITLAIRMDNLYLVGFRTPGGVWWEFGKDGDTHLLGDNPRWLGFGGRYQDLIGNKGLETVTMGRAEMTRAVNDLAKKKKMATLEEEDVQMQMPEAADLAAAAAAADPQADTKSKLVKLVVMVCEGLRFNTVSRTVDAGFNSQHGVTLSVTQGKQVQKWDRISKAAFEWADHPTAVIPDMQKLGIKDKNEAARIVALVKNQTTAAAATVASADNDDDEA
ACJ62822.1	B8QXI6	rRNA N-glycosylase (EC 3.2.2.22)	Zea mays subsp. parviglumis (Balsas teosinte)	IPR036041;IPR017989;IPR001574;IPR017988;IPR016138;IPR016139;	PF00161;	3.40.420.10;4.10.470.10;	PS00275;			SSF56371;		MAETTPELSDLMAQTNKKIVPKFTEIFPVEDVNYPYSAFIASVRKDVIKHCTDHKGIFQPVLPPEKKVPELWFYTELKTRTSSITLAIRMDNLYLVGFRTPGGVWWEFGKDGDTHLLGDNPRWLGFGGRYQDLIGNKGLETVTMGRAEMTRAVNDLAKKKKMATLEEEDVQMQMPEAADLAAAAAAADPQDTKSKLVKLVVMVCEGLRFNTVSRTVDAGFNSQHGVTLSVTQGKQVQKWDRISKAAFEWADHPTAVIPDMQKLGIKDKNEAARIVALVKNQTTAAAATVASADNDDDEA
ACJ62823.1	B8QXI7	rRNA N-glycosylase (EC 3.2.2.22)	Zea mays subsp. parviglumis (Balsas teosinte)	IPR036041;IPR017989;IPR001574;IPR017988;IPR016138;IPR016139;	PF00161;	3.40.420.10;4.10.470.10;	PS00275;			SSF56371;		MAETNSESSDLMAQTNKKIVPKFTEIFPVEDVNYPYSAFIASVRKDVIKHCTDRKGIFQPVLPPEKKVPELWFYTELKTRTSSITLAIRMDNLYLVGFRTPGGVWWEFGKAGDTHLLGDNPRWLGFGGRYQDLIGNKGLETVTMGRAEMTRAVNDLAKKKKMATLEEEEVQMQMQMPEAAELAAAAAAADPQADTKSKLVKLVVMVCEGLRFNTVSRTVDAGFNSQHGVTLSVTQGKQVQKWDRISKAAFEWADHPTAVIPDMQKLGIKDKNEAARIVALVKNQTTAAAATAATDSADNDDDDEA
ACJ62824.1	B8QXI8	rRNA N-glycosylase (EC 3.2.2.22)	Zea mays subsp. parviglumis (Balsas teosinte)	IPR036041;IPR017989;IPR001574;IPR017988;IPR016138;IPR016139;	PF00161;	3.40.420.10;4.10.470.10;	PS00275;			SSF56371;		MAETTPELSDLMAQTNKKIVPKFTEIFPVEDVNYPYSAFIASVRKDVIKHCTDHKGIFQPVLPPEKKVPELWFYTELKTRTSSITLAIRMDNLYLVGFRTPGGVWWEFGKDGDTHLLGDNPRWLGFGGRYQDLIGNKGLETVTMGRAEMTRAVNDLAKKKKMATLEEEDVQMQMPEAADLATAAAAADPQADTKSKLVKLVVMVCEGLRFNTVSRTVDAGFNSQHGVTLSVTQGKQVQKWDRISKAAFEWADHPTAVIPDMQKLGIKDKNEAARIVALVKNQTTAAAATVASADNDDDAA
ACJ62826.1	B8QXJ0	rRNA N-glycosylase (EC 3.2.2.22)	Zea mays subsp. parviglumis (Balsas teosinte)	IPR036041;IPR017989;IPR001574;IPR017988;IPR016138;IPR016139;	PF00161;	3.40.420.10;4.10.470.10;	PS00275;			SSF56371;		MAETTPELSDLMAQTNKKIVPKFTEIFPVEDVNYPYSAFIASVRKDVIKHCTDHKGIFQPVLPPEKKVPELWFYTELKTRTSSITLAIRMDNLYLVGFRTPGGVWWEFGKDGDTHLLGDNPRWLGFGGRYQDLIGNKGLETVTMGRAEMTRAVNDLAKKKKMATLEEEDVQMQMPEAADLAAAAAAADPQADTKSKLVKLVVMVCEGLRFNTVSRTVDAGFNSQHGVTLSVTQGKQVQKWDRISKAAFEWADHPTAVIPDMQKLGIKDKNEAARIVALVKNQTTAAAATVASADNDDDEA
ACJ62828.1	B8QXJ2	rRNA N-glycosylase (EC 3.2.2.22)	Zea mays subsp. parviglumis (Balsas teosinte)	IPR036041;IPR017989;IPR001574;IPR017988;IPR016138;IPR016139;	PF00161;	3.40.420.10;4.10.470.10;	PS00275;			SSF56371;		MAETNPEWSDLMAQTNKKIVPKFTEIFPVEDVNYPYSAFIASVRKDVIKHCTDHKGIFQPVLPPEKKVPELWFYTELKTRTSSITLAIRMDNLYLVGFRTPGGVWWEFGKDGDTHLLGDNPRWLGFGGRYQDLIGNKGLETVTMGRAEMTRAVNDLAKKKKMATLEEEDVQMQMPEAADLAAAAAAADPQADTKSKLVKLVVMVCEGLRFNTVSRTVDAGFNSQHGVTLSVTQGKQVQKWDRISKAAFEWADHPTAVIPDMQKLGIKDKNEAARIVALVKNQTTAAAATVASADNDDDEA
ACJ62829.1	B8QXJ3	rRNA N-glycosylase (EC 3.2.2.22)	Zea mays subsp. parviglumis (Balsas teosinte)	IPR036041;IPR017989;IPR001574;IPR017988;IPR016138;IPR016139;	PF00161;	3.40.420.10;4.10.470.10;	PS00275;			SSF56371;		MAETNPELSDLMAQTNKKIVPKFTEIFPVEDVNYPYSAFIASVRKDVIKHCTDHKGIFQPVLPPEKKVPELWFYTELKTRTSSITLAIRMDNLYLVGFRTPGGVWWEFGKDGDTHLLGDNPRWLGFGGRYQDLIGNKGLETVTMGRAEMTRAVNDLAKKKKMATLEEEEVQMQMQMPEAAELAAAAAAAAAADPQADTKSKLVKLVVMVCEGLRFNTVSRTVDAGFNSQHGVTLTVTQGKQVQKWDRISKAAFEWADHPTAVIPDMQKLGIKDKNEAARIVALVKNQTTAAAATAATASADNDDDDEA
ACJ62830.1	B8QXJ4	rRNA N-glycosylase (EC 3.2.2.22)	Zea mays subsp. parviglumis (Balsas teosinte)	IPR036041;IPR017989;IPR001574;IPR017988;IPR016138;IPR016139;	PF00161;	3.40.420.10;4.10.470.10;	PS00275;			SSF56371;		MAETNPESSDLMAQTNKKIVPKFTEIFPVEDVNYPYSAFIASVRKDVIKHCTDHKGIFQPVLPPEKKVPELWFYTELKTRTSSVTLAIRMDNLYLVGFRTPGGVWWEFGKDGDTHLLGDNPRWLGFGGRYQDLIGNKGLETVTMGRAEMTRAVNDLAKKKKMATLEEEEVQMQMQMPEAADLAAAAAADPQADTKSKLVKLVVMVCEGLRFNTVSRTVDAGFNSQHGVTLTVTQGKQVQKWDRISKAAFEWADHPTAVIPDMQKLGIKDKNEAARIVALVKNQTTAAAATAASADNDDDEA
ACJ62831.1	B8QXJ5	rRNA N-glycosylase (EC 3.2.2.22)	Zea mays subsp. parviglumis (Balsas teosinte)	IPR036041;IPR017989;IPR001574;IPR017988;IPR016138;IPR016139;	PF00161;	3.40.420.10;4.10.470.10;	PS00275;			SSF56371;		MAETNPELSDLAQTNKKIVPKFTEIFPVEDVNYPYSAFIASVRKDVIKHCTDHKGIFQPVLPPEKKVPELWFYTELKTRTSSITLAIRMDNLYLVGFRTPGGVWWEFGKDGDTHLLGDNPRWLGFGGRYQDLIGNKGLETVTMGRAEMTRAVNDLAKKKKMATLEEEDVQMQMPEAADLAAAAAAADPQADTKSKLVKLVVMVCEGLRFNTVSRTVDAGFNSQHGVTLSVTQGKQVQKWDRISKAAFEWADHPTAVIPDMQKLGIKDKNEAARIVALVKNQTTAAAATAATASADNDDDEA
ACJ62833.1	B8QXJ7	rRNA N-glycosylase (EC 3.2.2.22)	Zea mays subsp. parviglumis (Balsas teosinte)	IPR036041;IPR017989;IPR001574;IPR017988;IPR016138;IPR016139;	PF00161;	3.40.420.10;4.10.470.10;	PS00275;			SSF56371;		MAETNPELSDLAQTNKKIVPKFTEIFPVEDVNYPYSAFIASVRKDVIKHCTDHKGIFQPVLPPEKKVPELWFYTELKTRTSSITLAIRMDNLYLVGFRTPGGVWWEFGKDGDTHLLGDNPRWLGFGGRYQDLIGNKGLETVTMGRAEMTRAVNDLAKKKKMATLEEEDVQMQMPEAADLAAAAAAADPQADTKSKLVKLVVMVCEGLRFNTVSRTVDAGFNSQHGVTLSVTQGKQVQKWDRISKAAFEWADHPTAVIPDMQKLGIKDKNEAARIVALVKNQTTAAAATAASADNDDDEA
ACJ62843.1	B8QXK7	rRNA N-glycosylase (EC 3.2.2.22)	Zea mays subsp. parviglumis (Balsas teosinte)	IPR036041;IPR017989;IPR001574;IPR017988;IPR016138;IPR016139;	PF00161;	3.40.420.10;4.10.470.10;	PS00275;			SSF56371;		MAEITLEPSDLMAQTNKRIVPKFTEIFPVEDANYPYSAFIASVRKDVIKHCTDHKGIFQPVLPPEKKVPELWLYTELKTRTSSITLAIRMDNLYLVGFRTPGGVWWEFGKDGDTHLLGDNPRWLGFGGRYQDLIGNKGLETVTMGRAEMTRAVNDLAKKKKMATLEEEEVQMQMQMPEAADLAAAAAADPQADTKSKLVKLVVMVCEGLRFNTVSRTVDAGFNSQHGVTLTVTQGKQVQKWDRISKAAFEWAGHPTAVIPDMQKLGIKDKNEAARIVALVKNQTTAAAATAASADNDDDEA
ACJ62844.1	B8QXK8	rRNA N-glycosylase (EC 3.2.2.22)	Zea mays subsp. parviglumis (Balsas teosinte)	IPR036041;IPR017989;IPR001574;IPR017988;IPR016138;IPR016139;	PF00161;	3.40.420.10;4.10.470.10;	PS00275;			SSF56371;		MAETNSESSDLMAQTNKKIVPKFTEIFPVEDVNYPYSAFIASVRKDVIKHCTDRKGIFQPVLPPEKKVPELWFYTELKTRTSSITLAIRMDNLYLVGFRTPGGVWWEFGKAGDTHLLGDNPRWLGFGGRYQDLIGNKGLETVTMGRAEMTRAVNDLAKKKKMATLEEEEVQMQMQMPEAAELAAAAAAADPQADTKSKLVKLVVMVCEGLRFNTVSRTVDAGFNSQHGVTLSVTQGKQVQKWDRISKAAFEWADHPTAVIPDMQKLGIKDKNDAARIVALVKNQTTAATAASADNDDEA
ACJ62845.1	B8QXK9	rRNA N-glycosylase (EC 3.2.2.22)	Zea mays subsp. parviglumis (Balsas teosinte)	IPR036041;IPR017989;IPR001574;IPR017988;IPR016138;IPR016139;	PF00161;	3.40.420.10;4.10.470.10;	PS00275;			SSF56371;		MAETNPELSDLMAQTNKKIVPKFTEIFPVEDVNYPYSAFIASVRKDVIKHCTDHKGIFQPVLPPEKKVPELWFYTELKTRTSSITLAIRMDNLYLVGFRTPGGVWWEFGKAGDTHLLGDNPRWLGFGGRYQDLIGNKGLETVTMGRAEMTRAVNDLAKKKKMATLEEEGVQMQMQMPEAAELAAAAAAADPQADTKSKLVKLVVMVCEGLRFNTVSRTVDAGFNSQHGVTLTVTQGKQVQKWDRISKAAFEWADHPTAVIPDMQKLGIKDKNEAARIVALVKNQTTAAAAAATAASADNDDDEA
ACJ62847.1	B8QXL1	rRNA N-glycosylase (EC 3.2.2.22)	Zea mays subsp. parviglumis (Balsas teosinte)	IPR036041;IPR017989;IPR001574;IPR017988;IPR016138;IPR016139;	PF00161;	3.40.420.10;4.10.470.10;	PS00275;			SSF56371;		MAETNPELSDLMAQTNKKIVPKFTEIFPVEDVNYPYSAFIASVRKDVIKHCTDHKGIFQPVLPPEKKVPELWFYTELKTRTSSITLAIRMDNLYLVGFRTPGGVWWEFGKAGDTHLLGDNPRWLGFGGRYQDLIGNKGLETVTMGRAEMTRAVNDLAKKKKMATLEEEEVQMQMQMPEAAELAAAAAAAAADPQADTKSKLVKLVVMVCEGLRFNTVSRTVDAGFNSQHGVTLTVTQGKQVQKWDRISKAAFEWADHPTAVIPDMQKLGIKDKNEAARIVALVKNQTTAAAATAATASADNDDDEA
ACJ62848.1	B8QXL2	rRNA N-glycosylase (EC 3.2.2.22)	Zea mays subsp. parviglumis (Balsas teosinte)	IPR036041;IPR017989;IPR001574;IPR017988;IPR016138;IPR016139;	PF00161;	3.40.420.10;4.10.470.10;	PS00275;			SSF56371;		MAETNSELSDLMAQTNKKIVPKFTEIFPVEDVNYPYSAFIASVRKDVIKHCTDRKGIFQPVLPPEKKVPELWFYTELKTRTSSITLAIRMDNLYLVGFRTPGGVWWEFGKAGDTHLLGDNPRWLGFGGRYQDLIGNKGLETVTMGRAEMTRAVNDLAKKKKMATLEEEEVQMQMQMPEAAELAAAAAAADPQADTKSKLVKLVVMVCEGLRFNTVSRTVDAGFNSQHGVTLSVTQGKQVQKWDRISKAAFEWADHPTAVIPDMQKLGIKDKNEAARIVALVKNQTTAAAATAASADNDDDEA
ACJ62850.1	B8QXL4	rRNA N-glycosylase (EC 3.2.2.22)	Zea mays subsp. parviglumis (Balsas teosinte)	IPR036041;IPR017989;IPR001574;IPR017988;IPR016138;IPR016139;	PF00161;	3.40.420.10;4.10.470.10;	PS00275;			SSF56371;		MAETNPELSDLMAQTNKKIVPKFTEIFPVEDVNYPYSAFIASVRKDVIKHCTDHKGIFQPVLPPEKKVPELWFYTELKTRTSSITLAIRMDNLYLVGFRTPGGVWWEFGKDGDTHLLGDNPRWLGFGGRYQDLIGNKGLETVTMGRAEMTRAVNDLAKKKKMATLEEEVQMQMQMPEAADLAAAAAADPQADTKSKLVKLVVMVCEGLRFNTVSRTVDAGFNSQHGVTLSVTQGKQVQKWDRISKAAFEWADHPTAVIPDMQKLGIKDKNDAARIVALVKNQTTAAAATVVASADNDDDEA
ACJ62851.1	B8QXL5	rRNA N-glycosylase (EC 3.2.2.22)	Zea mays subsp. parviglumis (Balsas teosinte)	IPR036041;IPR017989;IPR001574;IPR017988;IPR016138;IPR016139;	PF00161;	3.40.420.10;4.10.470.10;	PS00275;			SSF56371;		MAETNPELSDLMAQTNKKIVPKFTEIFPVEDVNYPYSAFIASVRKDVIKHCTDHKGIFQPVLPPEKKVPELWFYTELKTRTSSITLAIRMDNLYLVGFRTPGGVWWEFGKAGDTHLLGDNPRWLGFGGRYQDLIDNKGLETVTMGRAEMTRAVNDLAKKKKMATLEEEEVQMQMQMPEAAELPAAAAAADPQADTKSKLVKLVVMVCEGLRFNTVSRTVDAGFNSQHGVTLTVTQGKQVQKWDRISKAAFEWADHPTAVIPDMQKLGIKDKNEAARIVALVKNQTTAAAAAATAASADNDDDEA
ACJ62852.1	B8QXL6	rRNA N-glycosylase (EC 3.2.2.22)	Zea mays subsp. parviglumis (Balsas teosinte)	IPR036041;IPR017989;IPR001574;IPR017988;IPR016138;IPR016139;	PF00161;	3.40.420.10;4.10.470.10;	PS00275;			SSF56371;		MAETNPESSDLMAQTNKKIVPKFTEIFPVEDVNYPYSAFIASVRKDVIKHCTDHKGIFQPVLPPEKKVPELWFYTELKTRTSSITLAIRMDNLYLVGFRTPGGVWWEFGKDGDTHLLGDNPRWLGFGGRYQDLIGNKGLETVTMGRAEMTRAVNDLAKKKKMATLEEEEVQMQMPEAAELAAAAAAADPQADTKSKLVKLVVMVCEGLRFNTVSRTVDAGFNSQHGVTLSVTQGKQVQKWDRISKAAFEWADHPTAVIPDMQKLGIKDKNEAARIVALVKNQTTAAAATAATDSADNDDDDEA
ACJ62855.1	B8QXL9	rRNA N-glycosylase (EC 3.2.2.22)	Zea mays subsp. parviglumis (Balsas teosinte)	IPR036041;IPR017989;IPR001574;IPR017988;IPR016138;IPR016139;	PF00161;	3.40.420.10;4.10.470.10;	PS00275;			SSF56371;		MAETNPELSDLMAQTNKKIVPKFTEIFPVEDVNYPYSAFTASVRKDVIKHCTDHKGIFQPVLPPEKKVPELWFYTELKTRTSSITLAIRMDNLYLVGFRTPGGVWWEFGKAGDTHLLGDNPRWLGFGGRYQDLIGNKGLETVTMGRAEMTRAVNDLAKKKKMATLEEEDVQMQMQMPEAAELAAAAAAADPQADTKSKLVKLVVMVCEGLRFNTVSRTVDAGFNSQHGVTLSVTQGKQVQKWDRISKAAFEWADHPTAVIPDMQKLGIKDKNDAARIVALVKNQTTAAAAASADNDDEA
ACJ62856.1	B8QXM0	rRNA N-glycosylase (EC 3.2.2.22)	Zea mays subsp. parviglumis (Balsas teosinte)	IPR036041;IPR017989;IPR001574;IPR017988;IPR016138;IPR016139;	PF00161;	3.40.420.10;4.10.470.10;	PS00275;			SSF56371;		MAEITLESSDLMAQTNKRIVPKFTEIFPVEDVNYPYSAFIASVRKDVIKHCTDHKGIFQPVLPPEKKVPELWFYTELKTRTSSITLAIRMDNLYLVGFRTPGGVWWEFGKDGDTHLLGDNPRWLGFGGRYQDLIGNKGLETVTMGRAEMTRAVNDLAKKKKMATLEEEEVQMQMQMPEAAELAAAAAAADPQADTKSKLVKLVVMVCEGLRFNTVSRTVDAGFNSQHGVTLTVTQGKQVQKWDRISKAAFEWADHPTAVIPDMQKLGIKDKNEAARIVALVKNQTTAAAATVASADNDDDEA
ACJ62857.1	B8QXM1	rRNA N-glycosylase (EC 3.2.2.22)	Zea mays subsp. parviglumis (Balsas teosinte)	IPR036041;IPR017989;IPR001574;IPR017988;IPR016138;IPR016139;	PF00161;	3.40.420.10;4.10.470.10;	PS00275;			SSF56371;		MAETNPESSDLMAQTNKKIVPKFTEIFPVEDVNYPYSAFIASVRKDVIKHCTDHKGIFQPVLPPEKKVPELWFYTELKTRTSSITLAIRMDNLYLVGFRTPGGVWWEFGKNGDTHLLGDNPRWLGFGGRYQDLIGNKGLETVTMGRAEMTRAVNDLAKKKKMATLEEEEVQMQMQMPEAAELAAAAAAADPQADTKSKLVKLVVMVCEGLRFNTVSRTVDAGFNSQHGVTLTVTQGKQVQKWDRISKAAFEWADHPTAVIPDMQKLGIKDKNEAARIVALVKNQTTAAAATVTSADNDDDEA
ACJ62858.1	B8QXM2	rRNA N-glycosylase (EC 3.2.2.22)	Zea mays subsp. parviglumis (Balsas teosinte)	IPR036041;IPR017989;IPR001574;IPR017988;IPR016138;IPR016139;	PF00161;	3.40.420.10;4.10.470.10;	PS00275;			SSF56371;		MAETNPELSDLMAQTNKKIVPKFTEIFPVEDVNYPYSAFIASVRKDVIKHCTDHKGIFQPVLPPEKKVPELWFYTELKTRTSSITLAIRMDNLYLVGFRTPGGVWWEFGKAGDTHLLGDNPRWLGFGGRYQDLIGNKGLETVTMGRAEMTRAVNDLAKKKKMATLEEEDVQMQMQMPEAAELAAAAAAADPQADTKSKLVKLVVMVCEGLRFNTVSRTVDAGFNSQHGVTLSVTQGKQVQKWDRISKAAFEWADHPTAVIPDMQKLGIKDKNDAARIVALVKNQTTAATAASADNDDEA
ACJ64213.1	B8RIR5	Putative 17.5 kDa salivary protein	Culex tarsalis (Encephalitis mosquito)	IPR035992;		2.80.10.50;				SSF50370;		NYRIKHAELQEELYESEIAYNGNYVFTWIPKDNLSGDHERWKITMTKDGYFLIKNVQFNHCLYMIGTTGWLSAYDGCDSMHYKWILTKIDC
ACJ64215.1	B8RIR7	16.7 kDa salivary protein	Culex tarsalis (Encephalitis mosquito)	IPR035992;						SSF50370;		MNCKISLCLLLSLVSVVISQQVPEGCVEIRNFQIDKFLVKSRRDNNQRRHVTYDTTAQQWIIVKEGDHYKISHAETKEPLFEASGNYVFTWLSRTDQGKADDWVITPSGKLGCF
ACJ64216.1	B8RIR8	16.8 kDa salivary protein	Culex tarsalis (Encephalitis mosquito)	IPR035992;						SSF50370;		GCVTIKNHFYGTFLTHSYSSHDSDRRHVSLWDSSEKWILSESGDHYRLRHRDLNEELFESEQYHNGNYVFTWIPKRSVVSGEWDILESRTGLFYIKNVKFPHCLSSSILKRWVGAYPECGSNGKNEWAIQAVNC
ACJ64221.1	B8RIS3	16.8 kDa salivary protein	Culex tarsalis (Encephalitis mosquito)	IPR035992;						SSF50370;		GCVTIKNRYNGKFLTHSNKNHDNDRRHVSLWDSSELWILIVSGDHYRLRHRDLNEELFESEQHYNGNYVFTWIPKQSVTAGEFDIWESRPGYFYMQNVKFRHCLSSTFWNGWVGAYPNCEKNGENEWEINNVKC
ACJ64224.1	B8RIS6	Putative 16.3 kDa salivary protein	Culex tarsalis (Encephalitis mosquito)	IPR035992;IPR000772;	PF14200;	2.80.10.50;				SSF50370;		SDRRNVARGIPYQRWHISKDGNYYKIKLDSLNEELYESTKTSNGNYLFTWIPKTDKGNAAQWNIYKAGGSTFFIKNVKYGHCLMAKGGSWISAYGGCDGEKYEWKLEGC
ACJ64227.1	B8RIS9	16.7 kDa salivary protein	Culex tarsalis (Encephalitis mosquito)	IPR035992;		2.80.10.50;				SSF50370;		ALLLWLVLVLVPVALANAPTGCVLIKNRYMDKYLVSSTSYDAERRHVSLDKTGNQHWVIRRDGVNYRITHGMLKEELYESDKTQNGNYVFTWTPRDRARGRGWKITQSEQGYFHIKNVKFGHCLWAKGMLTNWVGAYANCDSNKYEWKIISTTCRN
ACJ64228.1	B8RIT0	16.7 kDa salivary protein	Culex tarsalis (Encephalitis mosquito)	IPR035992;						SSF50370;		GCVTIKNLFNGKFLTHSSKNHDRDRRHVSLWDSSELWILIVSGDHYRLRHRDLNEELFESEQSFRGNYVFTWIPKQSVTAGEFDIWESRPGYFYIQNVKFRHCLSSTFWKGWVGAYPNCEKNGENEWEINTVKC
ACJ64242.1	B8RIU4	Putative 13.1 kDa salivary protein	Culex tarsalis (Encephalitis mosquito)	IPR035992;		2.80.10.50;				SSF50370;		MKSLLLLLVVLTLSSVALAQVPTGCVHLKNRYVSKFLGTANNHDADRRNVAYDSAAQKWTFTKEGDWYKIKHKDLGEELIESVQNYNGNYIFTWIPKSVVNDGGAEWKIYGSGRAGQYYIKNKKLNHCVFADEWSHRVKALGGCSEWNYEWEIIPVSC
ACJ64246.1	B8RIU8	16.7 kDa salivary protein	Culex tarsalis (Encephalitis mosquito)	IPR035992;						SSF50370;		GMCPIKNRYNGKFLTHSNKNHDNDRRHVSLWDSSELWILIVSGDHYRLRHRDLNEELFESEQHYNGNYVFTWIPKQSVTAGEFDIWESRPGYFYMQNVKFRHCLSSTFWNGWVGAYPNCEKNGENEWEINNVKC
ACJ64248.1	B8RIV0	16.7 kDa salivary protein	Culex tarsalis (Encephalitis mosquito)	IPR035992;						SSF50370;		TIKNFYNGKFLTHSSKNHDSDRRHVSLWDTSEQWILIVSGDHYRLRHRDLNEELFESEQHYNGNYVFTWIPKQSVTAGEFDIWESRPGYFFMQNVKFRHCLSSTFWKGWVGAYPECNKNGENEWEIKNVKC
ACJ64251.1	B8RIV3	16.7 kDa salivary protein	Culex tarsalis (Encephalitis mosquito)	IPR035992;						SSF50370;		IKNFYNGKFLTHSSKNHDSGRRHVSLWDTSEQWILIVSGDHYRLRHRDLNEELLESEQHYNGNYVFTWIPKQSVTAGEFDIWESRPGYFFMQNVKFRHCLSSTFWKGWVGAYPEC
ACJ64252.1	B8RIV4	Putative 17.5 kDa salivary protein	Culex tarsalis (Encephalitis mosquito)	IPR035992;						SSF50370;		CVQLTHRKTEDFLVSSLSKHDNDRRHLGLAGSADLWVISDDPDHKGYYRIKDKQRGEELFESVQNYKGHYVFLWIPKTVINDGGASWKITGAANGDSIFKNKKFNDCLWSKGKDDWVGAYEGCDHSEYQWRITRVAC
ACJ64392.1	B8RJ93	17.2 kDa salivary protein	Culex tarsalis (Encephalitis mosquito)	IPR035992;						SSF50370;		MKELLAVGLGLVLASVALANPWGGPGVCVRFHNVWSDEQLTTSWKTHDRDRRHVSTSSGEGDNWVITKDERYPDHYKIKHKGNGEELFESVQNYKGNYIFTWIPKTLINDGGASWNIMWVHDNVHKLKNKKLGHCLWNVDGKISAYPNCDNKQYEWKIFKVAC
ACJ64430.1	B8RJD1	Putative 17.2 kDa salivary protein	Culex tarsalis (Encephalitis mosquito)	IPR035992;						SSF50370;		MKKLLAVGLGFLLASVALANPWGGPGVCVRFHNVWSDEQLTTSWKTHDRDRRHVSTSSGEGDNWVITKDERYPDHYKIKHKGNGEELFESVQNYKGNYIFTWIPKTLINDGGASWNIMWVHDNVHKLKNKELGHCLWNVDGKISAYPNCDNKQYEWKIFKVAC
ACJ64480.1	B8RJI1	16 kDa salivary protein	Culex tarsalis (Encephalitis mosquito)	IPR035992;IPR000772;	PF14200;	2.80.10.50;				SSF50370;		MVQRSVTFVAVATLLVLAIIPDTRAAVPTGCVEIESAHKNQYLSLAGLYNENRRQVTVSNNVQQWNINRDGGNYRIQPRRTANELYAAGYTYDSDRRHVFVWEQSHPVIQGGWDIQELGNGRYLIRNTHENEFLYSADYPSRGHVFTWRGSVNARDDPQFHWRLSSC
ACJ64487.1	B8RJI8	16.8 kDa salivary protein	Culex tarsalis (Encephalitis mosquito)	IPR035992;						SSF50370;		GCVTIKNHFYGTFLTHSYSSHDSDRRHVSLWDSSEKWILSESGTHYRLRHRDLNEELFESEQYHNGNYVFTWIPKRKVVSGEWDILESRTGLFYIKNVKFRHCLSSSILKRWVGAYPECGRNGKNEWAIQAVNC
ACJ64491.1	B8RJJ2	15.8 kDa salivary protein	Culex tarsalis (Encephalitis mosquito)	IPR035992;		2.80.10.50;				SSF50370;		MKVLLLLCLALVPVVPQQVKTGCVTLWHKNFGGYLTSGKKNNDKTRWVSTKEEGSEQWEITDVGGGLYTIMNKEFYEYLVASRETNWAKNYKVFLWISGNEGMTGHKWKITRQEQYSIIEVPQPKSCLMTGTDETVSAKPASRCDVAPFFKWRIQGC
ACJ84803.1	B7FJ74	Ricin B-type lectin domain-containing protein	Medicago truncatula (Barrel medic) (Medicago tribuloides)	IPR040249;IPR035992;		2.80.10.50;				SSF50370;		MKTSTVTLNPPPPQSHHQQPSYGAAYPPAPPSVPDHTSAPFPNATVHHVSHETHNPHFPSSNVHHVNHEPTAPPLSSNRSTFKIVTKASPNYSLTIRRGEVVLAPSDPSDHHQHWYKDVKWSTKVKDKDGYPSFALVNKVTGEAIKHSIGASHPVRLIRYNPDYLDQSVLWTESKDQGSGYRAVRMVNNIQLNMDAFHGDKNSGGVHDGTTVVLWDWNKGDNQQWKILPY
ACL20456.1	B8FU42	SH3 type 3 domain protein	Desulfitobacterium hafniense (strain DSM 10664 / DCB-2)	IPR035992;		2.80.10.50;2.30.30.40;				SSF50370;		MKKRLTSILLTFCMVITLMPATAFAADTAPPKQNLYQVGSNPVYRSSPDGDTIGKIPAGTILEVIEIKGDWAKVRYEGKEYYMWAARLIKVAPAQTYQDGWYPISIFGGGLGVDFDGGAVLVNYMNGTIVVNRNFYLKNVGNGQITLRMLDGTYLGISGEIKNGVQLTAVKDPYPWIVYSHPDSSEFSLRPPANTKMAVNVSGSGTAVGTPIILWEHSDTPDNAWLMLQVLVAEDWTKTITRGYMAELLARIMSNGGGESNIKYYPPGPGGNQGTMFQGIPENTAPMRRWAVGYLRYWGVFPVEKFDEDVEITYGEFTTYLIKLMDYYNNSLGPGVAKPFVLTKDTIKKFALENFGQNTDPNAIMTIWHGQMLSDATVRWMQAINSNKTQGLPFPFPYP…
ACL31957.1	B8F3Q5	Cytolethal distending toxin protein C	Glaesserella parasuis serovar 5 (strain SH0165) (Haemophilus parasuis)	IPR003558;IPR035992;	PF03498;	2.80.10.50;				SSF50370;		MLKRFTLLMTLGVCQFSLAETPPMPPAPTPTPSTYPDVVEIKPPVISLRSLNTGEPVSNRSYDRNDPREVQWRLVDVIVKNRRFVQFKVFDKEDRCLVGDGGTLPCGQTDTLFRLVPTDTGAFILTDPNTGKCLTSENYGSYGFQNCLRTSSAEPSNIPLKHLWIIAPPFGPSRLL
ACL32009.1	B8F3V7	Cytolethal distending toxin protein C	Glaesserella parasuis serovar 5 (strain SH0165) (Haemophilus parasuis)	IPR003558;IPR035992;	PF03498;	2.80.10.50;				SSF50370;		MLKRFTLLMTLGVCQFSLAETPPMPPAPTPTPSTYPDVVEIKPPIISLRSLNTGEPVSNRSYDRNDPKEVQWRLVDVIVKNRRFVQFQVFGKENRCLVGDGGTLPCGQTDTLFRLVPTDTGAFILTDPNTGKCLTSENYGSYGFQNCLRTSSAEPSNIPLKHLWIIAPPFGPSRLL
ACL41508.1	B8H6I2	Ricin B-type lectin domain-containing protein	Pseudarthrobacter chlorophenolicus (strain ATCC 700700 / DSM 12829 / CIP 107037 / JCM 12360 / KCTC 9906 / NCIMB 13794 / A6) (Arthrobacter chlorophenolicus)									MKHLITALAAVLLLAAGGLFAVSATQSSATTSAATKAAGQRPSESPAKDKAQPKRTPAPLPSSTPVPATESSPAAAPAPATQAPAPAAPAPAPAPAIVPAAATGSGSSAYPLHSNIISTTFWVGEIFNASLSDGSQVCSTYNSQWAFQHTGVKLGTVDAGAAGCPGSYYGGCDGVSSGSGADFKCATERRVASNGYFPLNQPKPLQNPFYLDLPYDDLNDAVAFAERCQVIPWAAADNAATGVNNCANQEYSYMKNRWVQITGPNGSTCYGQIEDAGPSSGSEYHDSAYVFGAGDARPVNQSFSADATQGAGMDVSPALNGCLGFAELDGSSDRVSWRFIDRADVPAGPWLTVETTSGVSN
ACL52677.1	B7ZXM8	PH domain-containing protein	Zea mays (Maize)	IPR040249;IPR035992;						SSF50370;		MFGHHHHHGHGGHHQAPPPHEQTLFRIFCRADEAYCLTVRHDAVVLAPTNPRDEYQHWYKDMRHSTKVKDAEGQPAFALINRATGLAIKHSLGQSHPVSPPPARPSLSALSISHVRTCCITRPQIHTHTRICMQVKLVPYNAEYLDESVLWTESHDVGKGFRCIRMVNNIHLNFDAFHGDKDHGGVHDGTTVVLWEWCKGPNQSWKVLPWGDEAYAPRPYAPPPPAQVEPGYGGYRPPAAGGYAPPPPPAQVEPGYGGYPPPPAAGGYAPPPPPAQVEPGYGGYPPPPAAGGYAPPPPPVPVQEPGYGGYRPPSAGGYPAGYGYSNLPRALASEQTVRVYCKAGEGYSLTVRNGTVCLAPTNPRDEFQKNVILVGWLVGVALGEGHEAQH
ACL58436.1	B8INS0	Ricin B-type lectin domain-containing protein	Methylobacterium nodulans (strain LMG 21967 / CNCM I-2342 / ORS 2060)									MTWRVLIGQHPSGHQGLFVSKPGYDLFGCDPTNNSQWMFSSAAGRMANILQAGTSNLDQVVNIPDIGYYPWYYFDRYDPSAGQLSQEENIYGGNYGFPRFQFQYLNRAQFKIAKLRPDLDPNAVPGYFRYVILTLPIKG
ACL60578.1	B8IRM8	Ricin B-type lectin domain-containing protein	Methylobacterium nodulans (strain LMG 21967 / CNCM I-2342 / ORS 2060)									MTWRVLIGQHPSGHQGLFVSKPGYDLFGCDPTNNSQWMFSSAAGRMANILQAGTSNLDQVVTIPDIGYYPWYYFDRYDPSAGQLSQEEALYGGNYGFPRFQFQYLNRAQFKIAKLRPDFDPNAVPGYFRYVILTLPIKG
ACL74571.1	B8I4L7	Ricin B-type lectin domain-containing protein	Ruminiclostridium cellulolyticum (strain ATCC 35319 / DSM 5812 / JCM 6584 / H10) (Clostridium cellulolyticum)									MKERANLLIRNLVLVVISIILTSTIVFAQTETNSLEQAKDNMRTLGFSEKIINDLSDNEIMEYLNAKLVSKTEEYYTYEYSSTFNSVTKKNDVKLVKRQKVSKEDAYKIAEKENGENLQSKVDILTKVNDPDAITTFGFNNSYNSNTISTLKLQVWATYISGTTYKIATQFDWLTHPSQCYYDMLALSNDGKSTKQQNTSSFFVKSDIYKKDIYGNSTFYTTENVVSTTTSPFKEEVTGVGYKYEVPTETYGPPISSREWYERQDLRGYLTYKISVPTTKQSYGVLGSYGHETQSLTWSNSVGVSFPAGISFSSWPSASSKITTSTVYTNFDVN
ACL76490.1	B8I457	Ricin B-type lectin domain-containing protein	Ruminiclostridium cellulolyticum (strain ATCC 35319 / DSM 5812 / JCM 6584 / H10) (Clostridium cellulolyticum)	IPR038712;		2.60.40.3910;						MTQALTPSPSDCNVKIVIYVDTAKARTGSTQGIYMVDNRAPKSYNEGTPSLNTYCNTNDYMCWRILPIDPDTHDTVAITSFDQSLAWGYGGKPKASDNTNTVWVGRAENQGINQTPINIIIAENGKNPVTLKINPVLSVNG
ACL76966.1	B8I6X4	Ig domain protein group 2 domain protein	Ruminiclostridium cellulolyticum (strain ATCC 35319 / DSM 5812 / JCM 6584 / H10) (Clostridium cellulolyticum)	IPR003343;IPR008964;IPR035992;	PF02368;	2.60.40.1080;2.80.10.50;		SM00635;		SSF49373;SSF50370;SSF69304;		MKKRLLSMLLVLCMVLPLLPLPANAVNKSIVYPRTKLKDVYVNGYSYQYSPSGNWVIGKNNIMFTDKNGNIGLFSYKDGNKPRAYIFDKDYKVISDTVINLPSHEYFGTFSVAADGNYYVVVGHRNKEENAGKTVVSLLKVSSKTGDVIKKGELKAKQFGSAHSSITVPFNAGTAELLEGNGKIYIHMSHEMFRAKDGKNHQAANLFVFDGGSLKPIQVKNDFYVSHSFNQMLKADGSTIVTLSHGDAYPRAIRLATMDSKGNFNKSDIFSFKGASGKNETGSTVSGLEIGQSTYLVAGTSVTHNQPVNGKYSPNGEWYKGRNVYLSVVNKKSMSPKHIWLTTFDPSNKDINITDPRIFKSGKQFVVVYSVSQGDNTYTEFVTVDENGKILARNKKDKT…
ACL77529.1	B8I0X3	Alpha-N-arabinofuranosidase	Ruminiclostridium cellulolyticum (strain ATCC 35319 / DSM 5812 / JCM 6584 / H10) (Clostridium cellulolyticum)	IPR044060;IPR005102;IPR005084;IPR008979;IPR006710;IPR023296;IPR013783;IPR014756;IPR035992;IPR000772;IPR001119;	PF16990;PF03442;PF18998;PF04616;PF14200;PF00395;	2.60.40.1080;2.80.10.50;2.60.120.260;2.60.40.10;	PS51175;PS50231;PS51272;	SM00458;	cd00161;	SSF75005;SSF81296;SSF49785;SSF50370;	GH43;	MRKKSLVMLSLAIVLSLLLTSISYADVTSSYQNPLMRGADPTIARAADGFYYSCFAVDNDIYLKKADTILGVGTAKSRLAWDKPADFGYVWGPYIYRLDGKWYIYFTSAPENSFGYGHPSSYVLENTSPDPFEGTWELKGVSANADEDGQVTDKPGLLNTQGYGLACGVVTMGGKTYFTYTKYFYYPDPNDPTKEKFDECPTIVEMENPWTLKGTEGTLARPVYDWEKQGDSINEGAAVVERNGKVYFAYSASSFMNDNYCVGVSTADAQSDLLQESNWTKNPEPALAKSPENSSFGPGSPLFVKSEDGTEDWLIYHGGPVGGQTGSNRWVRAQRINWNDDGSINLGIPSNPGTVLDRPSGEEKSETYEAEDASFAGVTRTILSDSSKASGSGVMKYDN…
ACM49623.1	B9KGR9	Ricin B-type lectin domain-containing protein	Anaplasma marginale (strain Florida)									MWEDICTMFRYSPVPWVAIPVELTLVLSTLAILPYGCAQEYTRWRSKSPKRPRSKFDKFARWLPIPVVSVPLWFCATVFTIPIASYGCCFGVEEVHQERRVELSPDIWMPDHGGQQAVCVITMDGNEIIGVKGLDDSTVTIKGPTRHNQHSYLVIEGTLNLEASWNTSQQLQQQVGIDISTDGKVNVASGSVQKCGAKGEKLNFDGCGIKLGNTPLEQALRSGYWKLPEQRGKSQSIPSTEHVPGSSVTVHKGYTITWDPGSGKQKTSCVITTDGDDIQFSNPSGGRTVSVSGPTGNDRSYLVVVGALNMVVSWSTSQRLQQRVGIDVTDDGRVAVASESVQKCGAKGEKLNFDGCRTKLGDVPLQTALRLGYWKRPAAGLQPRDSGLYSPLQPTPHPQ…
ACM64688.2	B9KDQ0	Cytolethal distending toxin, subunit CdtC	Campylobacter lari (strain RM2100 / D67 / ATCC BAA-1060)	IPR003558;IPR035992;	PF03498;	2.80.10.50;				SSF50370;	GT19;	MRKICILFFTILSFLRADTFFDDLEDFTPMFAIRSLETGISLSPFRYSSDKLEEQNWFLKEIILSDELKKKDRYAVQRPFGYVQFINPRGADVCLAVLDEKTFGTKSCKQDLQDGQMQTVFSVMPTTNGAVQIRSLTRGGVKCMSTFYDAYIPIENRFGLDDCTVNPSVPIELKELFFFAPAIVEATPLY
ACM64690.2	B9KDQ2	Cytolethal distending toxin subunit A (CDT A)	Campylobacter lari (strain RM2100 / D67 / ATCC BAA-1060)	IPR015957;IPR003558;IPR035992;IPR000772;	PF03498;	2.80.10.50;	PS51257;PS50231;		cd00161;	SSF50370;		MQKIKFIMMLSALMILFIGCSSKEQINPLGRSLGKMNDNDPLKIGKNPTPPAKQKIPALVEGKHFPAIPLVPPIITTNTFKGDNSIKGPLPRLTSNNELAQNTLYENIGFVSDFVTIMNPNGAALTVWALNPGNWIWGYSLFNSKTFGDARVWQLIEFPNNTVMIKNAKTLTCLTAYGNGIVHYPCDQSNHAQFWRFFPMSNGAYQIQNYATQQCIQTTVSNVMEEFNFNYYSIFLTSCLKPREKNLDRQWSVSAPAFQTISPYAYTGEQ
ACN10961.1	C0HA92	Polypeptide N-acetylgalactosaminyltransferase (EC 2.4.1.-) (Protein-UDP acetylgalactosaminyltransferase)	Salmo salar (Atlantic salmon)	IPR045885;IPR001173;IPR029044;IPR035992;IPR000772;	PF00535;PF00652;	2.80.10.50;	PS50231;	SM00458;	cd02510;cd00161;	SSF53448;SSF50370;		MRRKSRMLLCFAVLWVLGIAYYFYSGTTLSRKDDWNAIDSSNQAQAHRNADDQTHSLETLPSGKVRWQDFDQDLYVGATVVRPGQDPYARNKFNQVESDKLRMDRGVPDTRHDHCQHKQWKTELPASSVIITFHNEARSALLRTVVSVLKKSPPHLVKEIILVDDYSDNPEDGALLGKIEKIRVLRNDRREGLMRSRVRGADTATASVLTFLDSHCECNEHWLEPLLERVAEDKTRVVSPIIDVINMDNFQYVGASADLKGGFDWNLVFKWDYMTVEQRRVRQGNPTAPIKTPMIAGGLFVMDKDYFELLGKYDMMMDVWGGENLEISFRVWQCGGSLEIIPCSRVGHVFRKQHPYTFPGGSGTVFARNTRRAAEVWMDEFKNFYYAAVPSARNVPYGN…
ACN31209.1	C0PAL4	Alpha-galactosidase (EC 3.2.1.22) (Melibiase)	Zea mays (Maize)	IPR013785;IPR002241;IPR013780;IPR017853;IPR041233;IPR035992;	PF16499;PF17801;	3.20.20.70;2.60.40.1180;			cd14792;	SSF51445;SSF51011;SSF50370;	GH27;	MGARATSPPPWRRHCLCRALHFLVLLLWGTSEANKEQAMLPPRGWNSYDSFSWIVDENAYLQNAQIMTEKLLPHGYQYAVIDFLWYRKYVDGAYTDSYGFDNIDEWGRPFPDLQRFPSSRVDRGFSQIASKVHGMGLKFGIHLMKGISVQAVNADTPILDIKTGKPYLEDGRQWTARDIGLSHRTCAWMTHGFMSVNTNIGAGRAFLRSLYRQYADWGVDFVKVDCIFGTDYSPEEIITISELLQEIDRPIILSISPGTAVTPALAENISDHVNMYRITGDDWDNWKDVSSHFGVSSSFATAKKIGATGLRGRSWPDLDMLPFGWLTDPSVNQGPHRKCNLTLDEQKAQMALWSMTKSPLMYGGDLRNLDDSTLNIITNSGLLKINHYSRNNMEFHYVH…
ACN33507.1	C0PE91	Cellulase domain-containing protein	Zea mays (Maize)	IPR001547;IPR017853;IPR035992;IPR000772;	PF00150;	2.80.10.50;3.20.20.80;			cd00161;	SSF51445;SSF50370;		MATMFNNTKYVVGMSLRNELRGPKQNVSLWYRYMQLGAEAVHAANPNVLVILSGLDFDNTLSFLFKEKVRLSFSGKLVYEQHWYGFSDGGNWETQNQNDVCGMVVDFIWAKGLFLLQHGWPLFFSEFGFDMSGTHIGDNRYLTCFLSVAAEMDLDWAIWALQGSYYIREGILAYDESYGLLTWDWCTARNPSFIKRINSLQSAFQGPGLPNTQQPYYIIFHPQSGLCVLARSSKLLELGPCDESNAWNYTSAYELVVKSTGQCLQAQSVGKNAKLGTDCSKPSSKWHLISDSKMHVSAELAKNGTRVCLEASPDGAIRTNQCKCLSVDPTCDPESQWFKVILSSRDIPGGDSILQLPSLGPWPPTSLSS
ACN34249.1	C0PGD3	Hydroxyproline-rich glycoprotein family protein	Zea mays (Maize)	IPR040249;IPR035992;		2.80.10.50;				SSF50370;		MQVKLVPYNAEYLDESVLWTESHDVGKGFRCIRMVNNIHLNFDAFHGDKDHGGVHDGTTVVLWEWCKGPNQSWKVLPWGDEAYAPRPYAPPPPAQVEPGYGGYPPPPAAGGYAPPPPPAQVEPGYGGYPPPPAAGGYAPPPPPVPVQEPGYGGYRPPSAGGYPAGYGYSNLPRALASEQTVRVYCKAGEGYSLTVRNGTVCLAPTNPRDEFQHWVKDMRHSTSIKDEEGYPAFALVNKVTGEAIKHSLGQSHPVRLVPYNPEYVDESVLWTESRDVGHGFRCVRMVNNIYLNMDAFHGDKDHGGVHDGTTVVLWEWAKGDNQRWKILPW
ACN40037.1	C0PQE7	Ricin B-type lectin domain-containing protein	Picea sitchensis (Sitka spruce) (Pinus sitchensis)	IPR040249;IPR035992;		2.80.10.50;				SSF50370;		MEFPYGRQPHHRREDHEEERREHQHHHQGFQPSPDFPHRPSAGEYYPPPGTQFPEPGYYPPPPQPQPQPRPYSQVEHHAHQPFSQGEEHHAYQGSGHVIHHESHHPFQRPECETPSDSFPRPSGGSSEGSFTRPGYGPPGGSFPRPGGEPVLPRGQVVRVLTKANPDFSLAIRNGSAVLVHANANDKHQQWVMDETYSTKVKDEASCPSFSLVNKATGQVLKHGLGETQPVLLTEYQLNTFDESILWTMSGDMGQGYRTIRLVNNIHLNLDAFHGDKKSGGIKDGNPVVLWSWKKGDNQLWKIVPY
ACN40240.1	C0PR00	Ricin B-type lectin domain-containing protein	Picea sitchensis (Sitka spruce) (Pinus sitchensis)	IPR040249;IPR035992;		2.80.10.50;				SSF50370;		MHNPFGHHQPEPQQPYQAPHGGQYPPPIQGETVKIYCEANPDFLLASRNESVVMVPANESDPSQQWIMDTSWSVKAKDDAGFPAFALVNKATGQALRHGRSEKDKVTLGPYHPDDLNEAVLFTQSADVGKGYQCIRPVNNTHLNLDASAGDDKHHVALSEGTEIVLCKWNKKESQKWKISPILGSSHGAYPPRGEPSSFFPQANVEPQGSTVRIHCEANPEFFLAARGDVAVLAPENPRDPHQQWIKVDSWGLRVKDEAGFPAFALVNKATRHALKHGDKEWDQIYLADYNHDKAEQSVLWTLSADVGNGYQCLRPVNNINLNMDAKAADGHVGGIRDGNELILFEWKKQSNQKWKLQPVH
ACN40925.1	C0PSY5	Ricin B-type lectin domain-containing protein	Picea sitchensis (Sitka spruce) (Pinus sitchensis)	IPR040249;IPR035992;		2.80.10.50;				SSF50370;		MHNPFGHHQPEPQQPYQAPHGGQYPPPIQGETVKIYCEANPDFLLASRNESVVMVPANESDPSQQWIMDTSWSVKAKDDAGFPAFALVNKATGQALRHGRSEKDKVTLGPYHPDDLNEAVLFTQSADVGKGYQCIRPVNNTHLNLDASTGDDKHHVALSEGTEIVLCKWNKKESQKWKISPILGSSHGAYPPRGEPSSFFPQANVEPQGSTVRIHCEANPEFFLAARGDVAVLAPENPRDPHQQWIKVDSWGLRVKDEAGFPAFALVNKATRHALKHGDKEWDQIYLADYNHDKAEQSVLWTLSADVGNGYQCLRPVNNINLNMDAKAADGHVGGIRDGNELILFEWKKQSNQKWKLQPVH
ACN41145.1	C0PTK5	Ricin B-type lectin domain-containing protein	Picea sitchensis (Sitka spruce) (Pinus sitchensis)	IPR040249;IPR035992;IPR000772;		2.80.10.50;			cd00161;	SSF50370;		MHSFTLFRVSAFSAFRYSKDRIAAPVNNIMEFPHGRQPHNCHQDHEEERREQQHHHHGFQPSPVFPRPPSAGEYYPPPGTQFPEPGYYPPPPPPQPYSQVEHHEYGHVIHYAYQVFGDAIHHESHHPFQKPECETPSGSFLRPSCGFSENSFTRPGYGPPGDSFPRPEREPVLPRGQVVRVFTKANPDFSLAIRSGSAVLVHANAHDKHQQWVKDETYSTEVKDEANCPSFSLVNKATGQALKHGLGETQPVLLTEYQLNTFDESILWTMSGDMGQGYRTIRLVNNIHLNLDAFHGDKKSGGIKDGNPVVLWSWKKGDNQLWKIVPY
ACO29534.1	A0A158RQG7	Ricin B-type lectin domain-containing protein	Bacillus cereus (strain 03BB102)									MRQFTTDPGGHKVTDTGVGGHNDSVGWKCNQEPGTGWKIILDPGTGV
ACO53803.1	D0PWG0	rRNA N-glycosylase (EC 3.2.2.22)	Jatropha curcas (Barbados nut)	IPR036041;IPR017989;IPR001574;IPR017988;IPR016138;IPR016139;	PF00161;	3.40.420.10;4.10.470.10;	PS00275;			SSF56371;		MKGGKMNLSIMVAAWFCRSCIIFGWASAREIVCPFSSNQNYKAGSTPTLAITYDATTDKKNYAQFIEDLREAFDFSYLSHKIPVLRATVAANQKFIVAKVINSGDIEVSVGLNVINAYLVAYKVGSNSYFFNDSESLADAKKNLFTDTNQQTLAFTGSYADFESRAKLHREEVDLGVVALDNYVYTLEKSSQPADIAKPLVGFIEMVPEAARFKYIEKKISTQISKTFRPRGDIISLENNWGDLSYQIQKSVDDVFLKPVQLQRENYTNILVSNVTQVKGLTGVLLNPVKYKV
ACO63546.1	C1E749	Ricin B-type lectin domain-containing protein	Micromonas commoda (strain RCC299 / NOUM17 / CCMP2709) (Picoplanktonic green alga)									MHAEFLEILCRHEQRGPNLTDWAPQYVVQHPRRHTAETPLLKKEESSLSKRRFSLGFVGALLVAAVLGTVAVQHIAVPRQAPLSEASTGVVSTSTPRLHADVGATPSAIASAHESGEPEPLTDTLTSEEEEDFAFDEAHHFEDDDEEEAQSGLVAGLGSSIKSAASLGKCKDKKVSGCFIHKKKKCGWLWYDNGCSSCHAGYKKNGDWSCQKCGDKKEGCGGLWYDNGRCETCKPGYGKTSDTYCHKCYDKKVSGCLFHKKEGCGTLWYDNGKCETCMTDYKKKSDTVCEKCGDKNVAGCLLPEKDFCGSPPIIAYDNGKCHSCVPGCQKSSDKKSCNCQFWEDQWEQVKEDPLGYAEDRFDDIKEGVAELNEHIQDTIENLKNFFEGLECDVDMDVLK…
ACO68225.1	C1EJP6	Ricin B-type lectin domain-containing protein	Micromonas commoda (strain RCC299 / NOUM17 / CCMP2709) (Picoplanktonic green alga)	IPR003378;IPR038578;	PF02434;	3.90.550.50;3.90.1480.20;						MKPGSKITGMFMLVMCTFTIILTSFDIRSSPQSVPLQETSPNPFVTLSDSSFPGAEVKTSNPLGPGRLMQVQNAELGSAVERTAFVVVTQGTGTPLFQAQLRTWFSLVPNRLVYETNGELRGSSFIEAMAVLSAKFNTAHFEWFVLIDDDGYIDLEQLDSLLEKSQSPDPVYMGIHHCQGPNFRCRKGSVKDSLGGWVNGGAGTIMNRRLVDMVDWSLSVKHYARNWPYKPVAADVALACALQDYAGNSNDQEGSKLSIKHVEQMYYGPKVMKECECMIDENRLCTNGTILRPISLHHVTSAGMDALFSANTKNRTRYLCMAGSDSHAFDRGDCISGSQFKDWFDSDCLEWNHLSGPWTTTVDTSQCKKFIHTRSTCVERDGAIGRVQHCGHSMRWKHL…
ACO69238.1	C1FGD3	Ricin B-type lectin domain-containing protein	Micromonas commoda (strain RCC299 / NOUM17 / CCMP2709) (Picoplanktonic green alga)									MSADKICSDGPVVEPVVDKGPECSGRTVTVKRMDRAGLDGHGWGMNLQFMCGDSKVSIGNSRGSQTQSTVVNTPMHKGDCVARIDKSNWLGGYTYPDFFDVTVGECPPPPSPPAPVVDKGPECSGRTVTVKRMDPAGRDGHGWGMNLQFMCGDSKVSIGNSRGSQTQSTVVNTPMYKGDCAARINKSNWLGGYRYQDYFDVTVGECPPPPSPPAPVPVEPTCSRAVTARRLDANHGWGMNLRIKCGTDTVTIGNSDRQTKTVYSNAGIKGCPSNVDRNSWVGGDRYGDRFDITMGPCQPEQTVQCRRTVTATRLDANHGWGMNLRFRCGGQVVSIGSSGSRSRSTTTSFTMSDGQCPGEVNRNNWEGHDRYGDRFAIKVSGCVGAALGDAQKYDHEDKL…
ACP22477.1	C3KQW9	Ricin B-type lectin domain-containing protein	Sinorhizobium fredii (strain NBRC 101917 / NGR234)									MKNLLIRTFLSTIGASSAYLVSDGIARADDWGCEVILCLSNPGGATQYAPCRPPIQRLWRELARGHGLPTCNGVGFSASRPRYEPYACGEGFRLTTRTSDRGAEASCVSTTPQTVANSECDYDQDGGPLSPRWYHLGGQRQCRRYVTRRPSVRSKPHHVDLTIDGIGTQRVWY
ACP53905.1	C3PLR5	Ricin B-type lectin domain-containing protein	Rickettsia africae (strain ESF-5)									MLKKYLLFFLFSFFSFNVYASIWDDIVTCLSDPCNCGQSERTEIWNKDGGINAKPRGPFKPGTLCPPWNKSDGRNNDTCLLKFDYPGTFIGFLLNRCAEEAPDSSYFTPKIRIRIQSCNAIACWHQNSTLNWDGECVLWPTGYGIPLTRVCARVAVPDMPPPPGINAPPSPADPGYTDGVHLNKVGYTETDNKIIGIDGKIITLKPPKLCAYSDPGLVNLVSDSGVHLDPMDWNPNRQPLHHTNELSPIAKVLKFLVETIKGVNLPSLLGQLLGMIDQNSEFIKVLQSILNAIGKIFNFFPALIIKIIEALGSLNGAVDSYSFGCVQLPLGPFPPPYCPNLDYISTSASAHNVCSIKDASGQFDQSSTNPACVVPSNINVKNNIVNNTIRVSFSNLVPL…
ACQ51209.1	A0A3F2ZS81	Hemagglutinin component HA17	Clostridium botulinum (strain 657 / Type Ba4)	IPR008903;IPR035992;		2.80.10.50;				SSF50370;		MSVERTFLPNGNYNIKSIFSGSLYLNPVSKSLTFSNESSANNQKWNVEYMAENRCFKISNVAEPNKYLSYDNFGFISLDSLSNRCYWFPIKIAVNTYIMLSLNKVNELDYAWDIYDTNENILSQPLLLLPNFDIYNSNQMFKLEKI
ACQ98728.1	C4KQ00	Ricin B-type lectin domain-containing protein	Burkholderia pseudomallei MSHR346	IPR035992;IPR000772;		2.80.10.50;	PS50231;		cd00161;	SSF50370;		MSQYIIEYASKRNFVIGVADQMSGQSVVLLDLQKNPDPSKYIWDLQDDFTIALHSSSDNLIIDVANLTDQSPFFLSVYDPDNVTQTQKWRYKDSFYRNETNQKYCIDLDHRQIVDGSTIWAYTFNGSPAQQWILSPYSSQFVEQLINLK
ACR12918.1	C5BN95	Putative lipoprotein	Teredinibacter turnerae (strain ATCC 39867 / T7901)	IPR025883;IPR012334;IPR011050;IPR035992;	PF12733;	2.160.20.10;	PS51257;			SSF51126;SSF50370;		MLCRKTYLFVTLLLLSFLQACGSDSGRSKTPVSDYENYHDLHLSSLTLTINGETVELMPSFTSERGGPYRIDVDETVTSITLQPVAMEEESVITISRKGILYEDGEPVKDSNGNFQMSSYGDETILASGETDTKSIYEGDNLIAVRVFSADKSSTFVYTIMVRRPSTEAKLTDLLVRDLAYSGTNTSQYYLTLDPAYDPDVTEYSASAGYTSCTVGALVRTPDRNTQVTVNGARLSNLSIRPVDLNVGANTLEIVSTPEVGAGIQTYTIEITRAAGTEAELAADANLAALTVDGGELTQPFNCLTRNYAALVNNGTASVTVTASPAAPGATMRIGDPIYNSSTGALVGVTEDEELVAGQAVSIDLEVGVDSKVIQVVSEDESAGRLYLINFNRLQTNRV…
ACR14300.1	C5BM84	Putative lipoprotein	Teredinibacter turnerae (strain ATCC 39867 / T7901)	IPR025883;IPR012334;IPR011050;IPR035992;IPR000772;	PF12733;	2.80.10.50;2.160.20.10;	PS51257;PS50231;		cd00161;	SSF51126;SSF50370;		MTTKGHLAVAFFCLITLIGCNGSPEKTTPDIPDLSLQSLTINGNSVALEKGKTATYEVDLTADTQTIDIKVGVTSEVESAFYTFSNGDRAISSTEFIPGDAITLTVGDGTNRLTITLVDGTAETSLTYAVHLFRLSRDASLTGYVFYDNDDNSIVLSPTFSSTHYDYTANVDYDTCFYYGQFYTGYADNTVTLNGDDIDNAEIFARYLEPGENIFDTHVKAAVGEREVIYSVGITREQPTETQLQANARLAQLTIDDTDMDFLCAQNVYSIAVNSDQPSLEITAKPEVDGIDMVIGDQDLTANEPITIPLADGDTLVQLVSTALNGSQTQTYSIYVYRRTTNMVSVSSAAELQQALQNAQPNDQIVVAPGTYAGEIATSGNSEAHFYSGRSGTPLNPIY…
ACR14542.1	C5BIR5	Peptidase	Teredinibacter turnerae (strain ATCC 39867 / T7901)	IPR035992;		2.80.10.50;				SSF50370;		MPSKFYLKLTSILISVVTLFCSFALADDKIEVNLVKFTEQVAISVGETPPVFLRPDQIGKKVDISSLFSLGSNPLRVRAFTSISGLQEFELEFWKNGVLLGKVSCDTQRSPCAGKAVVVPEQRAPVADAQDNLIRRDMYFDQTYGITLNDRPPRQTLSIADVGLAEGETGYIYINNAYTGYTLADAHTFSLPQGGYTIGLGVFRETHELVEGFRWLAAPEAITIKKPKYEGRYYEDHVVLSNTAIEVNFSGQVPLPEQHNTRILILPVKYTDGHDLNNQFVDQFTLDESYTQRLYNIMEAVNEAYIKPISYGLNSWSIDVHDTFESAPVRTKGLDIEQPTEFFNHPELAALKADYDVVVLLYHVEMLNYLQMSALDGFVMVQQSFLTTALTESDPGGVP…
ACR34399.1	C4IZP9	Ricin B-type lectin domain-containing protein	Zea mays (Maize)	IPR013785;IPR002241;IPR017853;IPR035992;		2.80.10.50;3.20.20.70;				SSF51445;SSF50370;		MNRKHRLLMITSNLSVLYLFCIVMNSFFFDMTLQMALWSMTKSPLMYGGDLRNLDDSTLNIITNSGLLKINHYSRNNMEFHYVHSERTSNGEHSGHFRSPYPVRVTKNDGIFVSLTACSDDAAKGWYMFPQDGKPDHICRNYEILNDKNVSFCLGKTKRFLASDVLTMDTKEHQSKFHISVTNTDDTCLDASAGRRQTASEIRLPMFSACRWHAKQMWELNANGNLVSSYSRLCATVESRDEGGIYYITFLF
ACR36972.1	C4J722	Ricin B-type lectin domain-containing protein	Zea mays (Maize)	IPR040249;IPR035992;		2.80.10.50;				SSF50370;		MFGFGHHGQNPPAHGGVHQPTFKIFCKSDEGYCLTVRDGNVVLAPANAPRFGGGGEPTVRIYCKADEGFSATVRNGAVCLAPTNPRDEYQHWIKDMRHSNSVKDEEGYPAFALVNRVTGEAIKHSQGEGHPVKLVPYNPGYQDESVLWTESRDVGHGFRCVRMVNNIYLNFDAFHGDKDHGGVRDGTNIVLWKWCEGDNQRWKIVPW
ACS43314.1	C5B4D2	Ricin B-type lectin domain-containing protein	Methylorubrum extorquens (strain ATCC 14718 / DSM 1338 / JCM 2805 / NCIMB 9133 / AM1) (Methylobacterium extorquens)									MLACLSLLATVVNSSASDTATPYRAKRLFYGCWTRTTTHPKRTRWPTSTSTWCFERGRMLGGMSFDAGDGWDYCERWHVRGQRLAAPSAYDDERECTYAFSEDRRTLILRDCTGAGDWQRDDASTETNRGSWKCRMQGRPEANEQP
ACS66106.1	C6BPI2	Ricin B-type lectin domain-containing protein	Ralstonia pickettii (strain 12D)									MKAQYGGRTANQLRELLAGAESDQTSIDAMLGSGGSAFAVFRDLLAAAEGLEAQAGRGHAQLVASGTVTSQQAAGIESSLNACSNREACREMLARERAAADMPSQGLDGRVCEHCGGGHTELTFEDGQFSSNCDMCSAEADFPMVEHLNRLVANWVADQKGKPQPDPARTGVGVYCQPGDRRDPRWLLVFDDADRGPCNYDNEKDARRMFSIAEGNGWNCWLFSPTLRAFDTTQFIGAIKCAGVVVDRYALNDRNPANPTLIQRCPQAGGADKWKVQRQDECLNTHGEWEAEPLPSNRDGAYLARCRYDSDQAAIEAAISAEQKENHAC
ACS81186.1	C6C1L1	Ricin B-type lectin domain-containing protein	Maridesulfovibrio salexigens (strain ATCC 14822 / DSM 2638 / NCIMB 8403 / VKM B-1763) (Desulfovibrio salexigens)									MFLGPPLGDTIKIKESGFGIVTRRICTKINDDGSYVIEEWTKLPKPTRISTAEERSKTKLPEGAYYWDDAPAETMYRYILTAENGKLIFNKGKKNENTILDLNNKEWSQCLWSSAGKVKADYVIVKEEKKVVLGKLRKLVHVKYSFDLNGMHIWQLYVVASGLGIIREESLSPGSNKLKSTLIEE
ACS93529.1	C6AQY7	Pectate lyase	Teredinibacter turnerae (strain ATCC 39867 / T7901)	IPR002022;IPR012334;IPR011050;IPR045032;IPR035992;IPR000772;	PF00544;PF14200;	2.80.10.50;2.160.20.10;	PS50231;	SM00656;	cd00161;	SSF51126;SSF50370;	PL1;	MGTAHQQWRLLQSNNFNGAYAIVNVNSGKSLTVAGGSDGDNIYQNSDAAVSSQRWYITSLENGCGSSSGSSSSSSSGTPNYAQGVDGFAAQYGADGLATTTGGGNATPVTISSCAQLQQLAEDNTLKTLILPNRTLDCRSANRSQRVCVLSCGNGISTPLYRVATSSQSCADLGGSDNNVAYLNQNESTIRVGSNTTIVGAGRDAKVIGGSFDLGSASNVILKNFTITEVNAGIIEAGDAISLNNSSHVWIDHMRLSKISDGLLDSYDSHNITVSWSHFDGVNTELCWGTDPYVSLLQNTEATFHHNFFDSGYGRNPKIGGSASRVHMYNNYWKDIYYFSMSVSDGARAKVEGNYYQNANRPHWNDGGYIDANTGSNRYTGRSVSSSQDDSGESSWDVS…
ACS94419.1	C6GJB9	Hemolysin	Aeromonas hydrophila	IPR016183;IPR035992;IPR000772;	PF07968;	2.70.240.20;	PS50231;	SM00458;	cd00161;	SSF50370;		IDSSVNIRPIYTGIYKHYYVVGAHVSFQGFEDTDKRRRVTASTSFKVDWNHPVFTGGRPVNLQLGGFDNRCLSADANHGLSAVTCDETSAAQSFIYDQYGRYVSAQDTRRCLDGNNLGQLQSCSLSLGQRWEWKADSDALSNLSAHQLLGHDKQSGALGLYDENGNPQNVSVRTLTSYTCIFGPPAT
ACS99643.1	C6CVC9	S-layer domain protein	Paenibacillus sp. (strain JDR-2)	IPR033801;IPR005084;IPR008979;IPR006626;IPR024535;IPR012334;IPR011050;IPR035992;IPR001119;	PF12708;PF00395;	2.80.10.50;2.60.120.260;2.160.20.10;	PS51175;PS51272;	SM00710;	cd14490;	SSF49785;SSF51126;SSF50370;	CBM35;GH87;	MPSLLKKLMIVCMALLIAIPPLSASADGVSGINNEDAYIRIHNPWQGYSLYEDAEGKVRYGFPAVNDPYAQWTIEEKDGRKRFKNRATGHYMNSEQVTDANITNAVESSAISEGSLSDTWDIAEVSSKPGEFNIVSTRNPSWIVNFQIQDGKVQANNWAQKDWGSAAWTLEPAEATEPVRIVNPWNGSYLYEEGGEVKYGEVALNHASSQWFVEDKDGYQRLKNRATGHYLHSQAIAAEQITNPVGISAIGEGWTSDLWSLEAADDNGGIHIVSSRDNSWVVNIQGTGNGPDGIVRANNWAQKSWGSAVWKLEPAADSTPKRIKNNWKGTYLYEEDGQIKYGEPPYTDKASQWILTDTANGTLLRNLATGHYATSVDYVGATPLSAEGSPGADSAWIVA…
ACT00754.1	C6CY55	Ig domain protein group 2 domain protein	Paenibacillus sp. (strain JDR-2)	IPR008999;IPR003343;IPR032480;IPR013783;IPR008964;IPR022409;IPR035986;IPR000772;	PF02368;PF16480;PF14200;	2.60.40.1080;2.80.10.50;2.60.40.10;		SM00635;SM00089;		SSF50405;SSF49373;SSF49299;		MKLVDFQKRISITLAVTLLASLFAFIGFPVKQAEAADTFDLGLVALKSVEKSKYVRVTSNNSTPVADSDKAWTEELFVLAKSGSYYTLKSNNTGKYLTVGSNNSSLTASSDTNTNDNQKFSITTNSDGTVSFYSLGKSRYMSTTSSNNNLRLSSVTTIQNSQKFKLSSFRDSIRILEVTESGTSDLSSILGSSSPVPFTVDTYSMKEFVASRDDLDGKYDAVYIGKGTLVDKNNNAKTPYSMSLLSAQSQGSSTQSNNHNTSSIQNDITQLKATEITIDFINKGLPVIFYNDSSTKNGIEYQADLSSSSKALLKKNFLSYKDGSTANAIFVDSSNISSAANFMSKTNLLEKANIRPQLTVTSKPTEYTANQANKYIAGNTVSFNYTIDNVGDISQKNIE…
ACT02684.1	C6D6B1	S-layer domain protein	Paenibacillus sp. (strain JDR-2)	IPR033801;IPR005084;IPR008979;IPR006626;IPR024535;IPR012334;IPR011050;IPR035992;IPR001119;	PF16990;PF12708;PF00395;	2.80.10.50;2.60.120.260;2.160.20.10;	PS51175;PS51272;	SM00710;	cd14490;	SSF49785;SSF51126;SSF50370;	CBM35;GH87;	MARSKAMLSALMALLLLLTAFPVYAADNDNNQAVAAVSSGSDSYVRIKNKWKSNYLYEGSDGVVRYGFTAMDNESSHWLIEESGGVKRIKNRATGHYISMEDTNQRRDPLYSRSIATSTTDDQWIITDSSRAGYVIIKNAGDPSANLVIHQEDQLGFAEVSGDINITFESPQWALEPVDPAGVPVRIVNQFKAGQYLYEDKDGFVKFGAAGGITDPITHWYMETVESKDDGSSVIRLRNRATGHYVTQGDEGWMQLKAIAQDGTKSEWTMAAAASAGFVTFTNVFAAQGETPLNYVLNTQFPDDTNVRANDWAQPAWGSAQWRIDMAADVQPVRIASYSDEPAGASYLYENNGIVQYGAPDSTNAGSYLYQWIMEDFDGKTLIRNVATGHYIRSGSAQP…
ACT58571.1	C6XQ54	Ricin B-type lectin domain-containing protein	Hirschia baltica (strain ATCC 49814 / DSM 5838 / IFAM 1418)									MCFVALNATIADGYMVETDPDNLIRVKICGGGHNDRFAKLDITTGKFLDSIEDHQNSDDSTSCEYASLTHWTLNSASLKQDIILQVIPSSGGIHPKDVAFIYSTSPPLPARGPPALLWI
ACT93056.1	C6VUR9	Ricin B lectin	Dyadobacter fermentans (strain ATCC 700827 / DSM 18053 / CIP 107007 / KCTC 52180 / NS114)	IPR036716;IPR035992;IPR000772;	PF14200;	2.80.10.50;1.20.190.10;				SSF56849;SSF50370;		MAFKPLGKQHYYLIAKHSGKALGFSSDTLGNGLRQMALDPNNNLQKFRFDPGNNFHWLVMPHYGRYVAVHDSSQADGVPVILWQWAPTQENIRFRLEPAGGGYYRIKAVHSEKFFDVYLAKTTDDAGVVQHSLMASENQLFKPVPVIDQAVGANATSYAEVNELIRTGALGLIGLIPDGGGALKFLVGLFWTEHNKLADLWDQMKSYVDVRVRELLKEAQLKQLREMLAGQLKVLNEIKNSPGLKGTKLEDVILKIVEKEPHFLEQSKEVLPYMVGLGTIMITLRHMMVANYKDLFGKDPDQETLDSNKAKLRSSIKEYSDAVNKSKVELLEWRMSHIKDRNDDQQAGVGWTSTVRDTYDGWSMEWHIYENGNGDEDYKVRAQTLCNSAETRLGLNMNVN
ACT96709.1	C6VVH9	Ricin B-type lectin domain-containing protein	Dyadobacter fermentans (strain ATCC 700827 / DSM 18053 / CIP 107007 / KCTC 52180 / NS114)									MGLKYFSRYRDFNGKIRQVRFSKEGFDGTPIEWKNSLGAVRYTWGSSDSFFPEQPIVAGQAQIALIFEERYDLSDLVINRKNYYVEVQEEDTGDFIWSGWLEPWDASHSYQKPPYQVNMTASCGLAHLSRKKYLTPDSTFKRSGLQIIRDCLGIIGRANLPIRVSAHMLENGFDGDEIRGLESFEENTFRYFDQNGEAMYCDIIVNNILEHFNAEIVQYRNVWTIRAIVDHATGADTRFFNLGDTTIIEEWPLEYVINADQAKSLNGGNIRTLPPINKYRTEIDFGQQKPFFENGNMLIWNDSGLVGWDFSHMPKGNPGWERYEIGAEVSRGVLKINGKSPQPYRKKKKKKFGQILVPILTGMIGANLKNTYYDVEPAQYIESPGGTIGRGDKSVTITF…
ACU05605.1	C6XSP2	Ricin B-type lectin domain-containing protein	Pedobacter heparinus (strain ATCC 13125 / DSM 2366 / CIP 104194 / JCM 7457 / NBRC 12017 / NCIMB 9290 / NRRL B-14731 / HIM 762-3)	IPR035992;		2.80.10.50;	PS51257;			SSF50370;		MKTIQLFTLALSIFTLSACAQLQQATQGGSATANAIDNSIPLPTGVYFIVNTEGKALTPLNPSIAENVFLRPFTKSGTQKWQVTARKTTKGTTYTISLDGSDNLYLQPYTVKDHTPVIGGRSNAGISYKIIAAQRPKCWYIKSNFYNGDALRSFVFSPNTPTEIRFEAAENTDKFLWKFIRADN
ACU08683.1	C6X2M0	Ricin B-type lectin domain-containing protein	Flavobacteriaceae bacterium (strain 3519-10)									MPDLSKTAIELLRDLDLAAAQRLQPQHLEALLESIQKSTVAQAQTRTLRASKIAHESGRIEDFIKIRRRAPITTPERPEYEVEQSSDVFERSGPHQIFDLNKVFTVPDKRLGPFPSADGPEIFYNFYKYIDDFKVFFQNDTKAALVIPVKLPRLMALNTRVSTLTLSKGNIWIRADLLDPAAPNSTYIGVRLISGTLSLGGTFVVASNAVQVPRLALLDLDLNPDNSYVPEITTVGLDGKNSKFEPTAKLHLKSNRGRFMVAGIQRFAVNAIGWQCNFSTTDHTFMWDAEKKYMCLTLTPDRNRFAAGDSESDLYEVNGEARLDNSLWMLPSRILQNNQSVEVKFNGVLGLHIGKGLRTSWDGLKMQDTQVLVNEAQLMIYNGFFYIFSEAADYSFLRD…
ACU23014.1	C6TJC4	Ricin B-type lectin domain-containing protein	Glycine max (Soybean) (Glycine hispida)	IPR040249;IPR035992;		2.80.10.50;				SSF50370;		MSFPFNHSHATHTHHRRDDDDDERPTVYPPPGNSFSNPPPPFYGVPQPPPPQPETHVFHSAHVTPGHVSHDFNNYSAPPPPPPSHHHHDRHHDSFTHAYPPAPAAADYPAHGGSSTTVHHVAHESHHHTPHSAFSSHNNTPPTTVHHVSHQVNTGGLSTKPTVRVFTKANPNFSLTIRRGQVILAPSDPTNEYQHWYKDEKYSTRVKDEEGCPAFSLINKATGEALKHSIGATHPVRLIPYKPDYLDESILWTESRDLGDGHRAIRMVNNVHLNVDAFHGDKNSGGVRDGTTIVLWDWNKGDNQRWKILPY
ACU24571.1	C6TNS9	Ricin B-type lectin domain-containing protein	Glycine max (Soybean) (Glycine hispida)	IPR040249;IPR035992;		2.80.10.50;				SSF50370;		MSFPFNHSHRRDDDDDDDDKRPAVYPPPGNTSNNPPPPFYGVHQPETHVSHVFNNSNYSAPPPPPPSHNHHHDSFTHGGGSTVHHTPHNNAPPTTSVHHLSHQVNTGVLSSKPTVRVFTKANPNFSLTIRGGQVILAPSDPTNEYQHWYKDEKYSTRVKDEEGCPAFSLINKATGEALKHSIGATHPVRLIPYKPDYLDESILWTESRDLGDGHRAIRMVNNVHLNVDAFHGDKNSGGVRDGTTIVLWDWNKGDNQQWKILPY
ACU32670.1	C7FPU4	rRNA N-glycosylase (EC 3.2.2.22)	Escherichia coli	IPR036041;IPR001574;IPR017988;IPR016138;IPR016139;IPR016331;	PF00161;	3.40.420.10;4.10.470.10;	PS00275;			SSF56371;		MKIIIFRVLTFFFVIFSVNVVAKEFTLDFSTAKTYVDSLNVIRSAIGTPLQTISSGGTSLLMIDSGTGDNLFAVDVRGIDPEEGRFNNLRLIVERNNLYVTGFVNRTNNVFYRFTDFSHVTFPGTTAVTLSGDSSYTTLQRVAGISRTGMQINRHSLTTSYLDLMSHSGTSLTQSVARAMLRFVTVTAEALRFRQIQRGFRTTLDDLSGRSYVMTAEDVDLTLNWGRLSSVLPDYHGQDSVRVGRISFGSINAILGSVALILNCHHHASRVARMASDEFPSMCPADGRGRGITHNKILWDSSTLGAILMRRTISS
ACU32680.1	C7FPV4	rRNA N-glycosylase (EC 3.2.2.22)	Escherichia coli	IPR036041;IPR001574;IPR017988;IPR016138;IPR016139;IPR016331;	PF00161;	3.40.420.10;4.10.470.10;	PS00275;			SSF56371;		MKIIIFRVLTFFFVIFSVNVVAKEFTLDFSTAKTYVDSLNVIRSAIGTPLQTISSGGTSLLMIDSGTGDNLFAVDVRGIDPEEGRFNNLRLIVERNNLYVTGFVNRTNNVFYRFADFSHVTFPGTTAVTLSGDSSYTTLQRVAGISRTGMQINRHSLTTSYLDLMSHSGTSLTQSVARAMLRFVTVTAEALRFRQIQRGFRTTLDDLSGRSYVMTAEDVDLTLNWGRLSSVLPDYHGQDSVRVGRISFGSVNAILGSVALILNCHHHASRVARIVPDEFPSMCPVDGRVRGITHNKILWDSSTLGAILIRRAISS
ACU32684.1	C7FPV8	rRNA N-glycosylase (EC 3.2.2.22)	Escherichia coli	IPR036041;IPR001574;IPR017988;IPR016138;IPR016139;IPR016331;	PF00161;	3.40.420.10;4.10.470.10;	PS00275;			SSF56371;		MKCILFKWVLCLLLGFSSVSYSREFTIDFSTQQSYVSSLNSIRTEISTPLEHISQGTTSVSVINHTPPGSYFAVDIRGLDVYQARFDHLRLIIEQNNLYVAGFVNTATNTFYRFSDFTHISVPGVTTVSMTTDSSYTTLQRVAALERSGMQISRHSLVSSYLALMEFSGNTMTRDASRAVLRFVTVTAEALRFRQIQREFRQVLSETAPVYTMTPGDVDLTLNWGRISNVLPEYRGEDGVRVGRISFNNISAILSTVAVILNCHHQGARSVRAVNEESQPECQITGDRPVIKINNTLWESNTAAAFLNRKSQFLYTTGK
ACU32694.1	C7FPW8	rRNA N-glycosylase (EC 3.2.2.22)	Escherichia coli	IPR036041;IPR001574;IPR017988;IPR016138;IPR016139;IPR016331;	PF00161;	3.40.420.10;4.10.470.10;	PS00275;			SSF56371;		MKCILFKWVLCLLLGFSSVSYSREFTIDFSTQQSYVSSLNTIRTEISTPLEHISQGTTSVSVINHTPPGSYFAVDIRGLDVYQARFDHLRLIIEQNNLYVAGFVNTATNTFYRFSDFTHISVPGVTTVSMTTDSSYTTLQRVAALERSGMQISRHSLVSSYLALMEFSGNTMTRDASRAVLRFVTVTAEALRFRQIQREFRQALSETAPVYTMTPGDVDLTLNWGRISNVLPEYRGEDGVRVGRISFNNISAILGTVAVILNCHHQGARSVRAVNEDSQPECQITGDRPVIKINNTLWESNTAAAFLNRKSQFLYTTGK
ACU34423.1	C6WHX2	Ricin B-type lectin domain-containing protein	Actinosynnema mirum (strain ATCC 29888 / DSM 43827 / JCM 3225 / NBRC 14064 / NCIMB 13271 / NRRL B-12336 / IMRU 3971 / 101)									MTTPPEGPQDPWQPSWRPEPERRPEHSGPAVTPPQRAAQPVFPSQDAPWGAPTGHDRSPDPWPAARPAARPGAADPGPGPRHDPRTEPETPPTGLAQFGFTGEPADRSAFTVNGRISRKSEFAGQRDPARFPDFHRDERSAPPPSDDSLGYAVLVQPLGPGSAPAPEVRYRQPWQPTHQEQHPHGPVPAHGTGLARRTKIVLALAAVVPLAAIVALSFGGEDRRTAVAGAEAGDCLKVNEVSRDGADVEMVDCAAGDAAYRVAVNLPETDRCPPGDYDEYIRGGAGNRGFRLCLMLNATDGDCFKEEGGIAASKTTKVRCGSGATYKVAKAHSGTVDELVCEFDENPRVYPTPPTTLCITDP
ACU37087.1	C6W866	Ricin B-type lectin domain-containing protein	Actinosynnema mirum (strain ATCC 29888 / DSM 43827 / JCM 3225 / NBRC 14064 / NCIMB 13271 / NRRL B-12336 / IMRU 3971 / 101)	IPR035992;IPR006311;		2.80.10.50;	PS50231;PS51318;			SSF50370;		MNTTPKINRAGAARRTLVAAAGLALALAGPLAASGTAFADQDPEESRSTTVTIADAGTENCLTALDEHAAVLPCDGEANQEWELAEVDGNAVTLEAVAFEGRCLASEDVWYVALQDCEGGASETWALYDHGKESVSGLAEVTGDVAFVSPTQFPLTNQFGLAMVGTGKPAKALWTVTEVEETEESEDTAQG
ACU37294.1	C6W9S7	Ricin B-type lectin domain-containing protein	Actinosynnema mirum (strain ATCC 29888 / DSM 43827 / JCM 3225 / NBRC 14064 / NCIMB 13271 / NRRL B-12336 / IMRU 3971 / 101)	IPR035992;		2.80.10.50;				SSF50370;		MRKLVRALVACCAGLALAAGPAAPAAIAQPNGVYLVESRIGDSTLLLTAGLPGSTVPVASTSTGEGEQFWLFSLVSEDRWTIYDVLGEDYLGFDGGSGVTLGAQPYEWFVEEVTTVNGGYSVITVPGTSPRLVLTVATPSGATRPLSLTADADSDAQHWQLQSLSR
ACU37353.1	C6WAN4	RICIN domain-containing protein	Actinosynnema mirum (strain ATCC 29888 / DSM 43827 / JCM 3225 / NBRC 14064 / NCIMB 13271 / NRRL B-12336 / IMRU 3971 / 101)	IPR035992;IPR000772;	PF00652;	2.80.10.50;	PS50231;		cd00161;	SSF50370;		MPHTRAALRALACALILLSTAAPATAAPHPAQQEVSPQALRYRIFNTEGDCLDGNNPNALYLWDCVNATNQYWYFDVRSDGWTQLRNAKTQRCIRTSSFGAYDVPVVTGPCSSSGEDLWYGIHRESGWYWLAPYGWDSYDDPCINGPRSGNGQGLFMNQCNAQQWPTNYWAWTPIAE
ACU37432.1	C6WAW3	Ricin B-type lectin domain-containing protein	Actinosynnema mirum (strain ATCC 29888 / DSM 43827 / JCM 3225 / NBRC 14064 / NCIMB 13271 / NRRL B-12336 / IMRU 3971 / 101)									MSASVTGCNVGASPIHYYYPPGGGRFTMFYSGNCGTNWIQWDGPNVCTWKRVQSAYGSWTRWELDHATWSYSMQIYAPGTTTVDVEWAVGSSGYGGGTCDGGTCDGGAWDYAHDVGKHGWYTV
ACU37651.1	C6WD32	Ricin B lectin	Actinosynnema mirum (strain ATCC 29888 / DSM 43827 / JCM 3225 / NBRC 14064 / NCIMB 13271 / NRRL B-12336 / IMRU 3971 / 101)	IPR013783;IPR035992;IPR000772;	PF00652;	2.80.10.50;2.60.40.10;	PS50231;	SM00458;	cd00161;	SSF117074;SSF50370;		MSAALRTAALRTGAVLAAALVCTGVAVAPAQAQEAAGEITGTVWIDRDGDGQVNRVGEGPRYATERLRSYTEVEVVARETGQRWTAQTNPYGEFHFSGLPQGVFDVSADAVGMRSLGPVTRQVELTAAAPAAAPLMFPQLGNNIVVNAVVDSNGDGILTDERGKFDQTFYVRGRDVEGKPSYGDTVTLGPANVIEGLPAGVYTVYSYTPPAGTKLTKPNVRTNADPVDQDSDFVQSYYGPTTLPHVFTGDDGVWTPGFGVTEGQGETNPVLTNAASGWCLDQEHPTGAATEVVGAHHCNTGANQRWVFEWAGPDVVKLANERTGHCVDQEHPNAVVAHPCGGGDEEFWRVVHDERVDEAATLVNVATGHCLDQEYPRGSATTKVGAYPCNGGANQKWLVR
ACU38004.1	C6WH85	Ricin B lectin	Actinosynnema mirum (strain ATCC 29888 / DSM 43827 / JCM 3225 / NBRC 14064 / NCIMB 13271 / NRRL B-12336 / IMRU 3971 / 101)	IPR013783;IPR035992;IPR000772;IPR033764;	PF00652;PF17210;	2.80.10.50;2.60.40.10;	PS50231;	SM00458;	cd00161;	SSF117074;SSF50370;		MRRLAAVACALALLPLGAMTAQADPAGPVERSPGVERQKLPPKRTGVPYRVASGSAAVSQNTVSGLVWLDSDGDGVRSNTEVAARLEVFLWSFDDTEGWMFRTTFSDKGFYSFTDLPADTYLVQVVIPDGHRATAFGAGGDRSRDSDVVGYSADSTPITFTGAGPRTRWVDAGFTPGEPTGTPVRNSASGWCLDQESPSGVTTNGVGAYGCNGGLNQHWFLVWYRPNVAEVWNTAPPVDCLDQKSPSGVPTTGVGAYPCNDGQNQRWVVRHDEETGSEEVQFANLSSGDCLDQEYPRGTPTTVVGAYGCNGGRNQRWTLG
ACU38005.1	C6WH86	Ricin B lectin	Actinosynnema mirum (strain ATCC 29888 / DSM 43827 / JCM 3225 / NBRC 14064 / NCIMB 13271 / NRRL B-12336 / IMRU 3971 / 101)	IPR013783;IPR035992;IPR000772;IPR033764;	PF00652;PF17210;	2.80.10.50;2.60.40.10;	PS50231;	SM00458;	cd00161;	SSF117074;SSF50370;		MRRWLSVACAAFVALPLGAGIAQAEEPVEQQDRVGVKVSEALAGQSSPEDFLARASRNDMSAQAVGNNTIAGRLWNDFNNDGYRGDSESGLSTRVVLLGEVNGVPTETETYSQGNGAYAFYNLPAGMYQVWVDVKPVSTWLIPTRISVGGDRQRDSDMVGPVALSMPVHFVDDGPAQRGVDGGFITSEYYYGYSVKNSASAWCLDQESPQGFPTTTVGVHHCNNGINQVWDVKWDFTEHLGIVRFENFSSDYCLDQEYPNGLQTPRVGAYPCNGGTNQNWVLHHNELYGEPALSINQRSGYCLDQEAPRGTPTTVLGAYLCNGGQNQKWYLND
ACU39229.1	C6WA40	Ricin B-type lectin domain-containing protein	Actinosynnema mirum (strain ATCC 29888 / DSM 43827 / JCM 3225 / NBRC 14064 / NCIMB 13271 / NRRL B-12336 / IMRU 3971 / 101)									MDIRRTAALIAAALVALTASPTASAVPAASTEAAPGPGGGRFTIAQVRDDDGPEALLTALDGPDGKVVLDAEGAPGGQVWRVACFPDATCSFSVPGGVRHLNVLGRPEAGSEVATTWSPLSWRVTPVDNGTVLIALRNNQGVGPAASPLDVHPTPVVLDTAGLWRLKRAGS
ACU39306.1	C6WB15	Ricin B-type lectin domain-containing protein	Actinosynnema mirum (strain ATCC 29888 / DSM 43827 / JCM 3225 / NBRC 14064 / NCIMB 13271 / NRRL B-12336 / IMRU 3971 / 101)									MLEFNEDNGSYEWWIAANPDQFVINAEHSLNPATMILHRANCRSMSSTPTNGKTWVDEYVKICGTRRELLTRYPTARPCHLCLR
ACU39361.1	C6WB70	Phospholipase	Actinosynnema mirum (strain ATCC 29888 / DSM 43827 / JCM 3225 / NBRC 14064 / NCIMB 13271 / NRRL B-12336 / IMRU 3971 / 101)	IPR017946;IPR035992;		3.20.20.190;	PS50007;			SSF51695;SSF50370;		MRLPALAVTALLVAALPATALASPNTPAPPNTVAPQNTLAAAESGLHYLQSATNGLNASASASPVPLRRPKGNEDRQQWNVVGDTLQEGGRCLGRSGDQAVLLACDSADARWEVVADGASRVLKVPGQNRYLTTEGEQARVGTRRDTWFLNPVSPTRVAVPQDGSRRLDQVTFLTAHNAYANGVDGGFAPPFVNLAPNQARGVEQQLADGVRAFQLDIHQTPDGAILCHNSCTLVSGPVALNVDLRRLVDFLGRNPSEVVTVFLEDYVSVDVLRAELAKVPGLANVLFRPDQAGVRQNGWPTLDALRASGKRLLIFSDEPGRDSLGAMFQPDWTVENYWSMGAGVGSSDWSCYSRWSTPLTRTEPGFTPLFVMNHFRDVPFTGTATSDNGKLADRARRF…
ACU69396.1	C7PX45	Ricin B lectin	Catenulispora acidiphila (strain DSM 44928 / JCM 14897 / NBRC 102108 / NRRL B-24433 / ID139908)	IPR035992;IPR000772;IPR006311;	PF00652;	2.80.10.50;2.60.120.260;	PS50231;PS51318;	SM00458;	cd00161;	SSF50370;		MKISPRRLITALAALCLGIGAALGMIAAPAQAAASATSEQTFLTFYGWWDNTPPGADIAYPQIHQTAGGTGTYADPITFATDSNEQPPGTIVYVPRVGKYFIMEDGCDECSSDWTGHGPNGGPNLRHLDLWLGGKGGNAFDAIECEDALTNYNSDGTPTMEPVIVNPPSNETVSSSPIFNTSTGACYGGAKPTISVGQYKNVSTGNCMTDPNNSSSAGALLVTAACDSTAASQRFTFDGTFLQINNLCADYSTSQISMQKCTAGPSQQWSYNTDLTFTDIQTGKKYINDSSGKVKSGSSSSSTKTWTYVPAGSGTTNDFSVAASPASASVTAGGTATATVSTAVTAGAAESVALSASGGPAGSTVSLSPTNVTSGGSSTLSVATTSTTAPGTYTITVTG…
ACU70205.1	C7Q7B7	Ricin B-type lectin domain-containing protein	Catenulispora acidiphila (strain DSM 44928 / JCM 14897 / NBRC 102108 / NRRL B-24433 / ID139908)									MSATGSNGNDNTAGSDPGEPQAHRAGGAPQSGGRERAGISGGFADLAALREAILRAERAGRTTPAGAAGVPAGPEALLEAVRRVAGSGSTGLGPMSPMSPLSPLSSVPAGAFALDAGPEPESDGDSDVPLRSRGGGVNTPRAVVPTPLLAAQAARLVDAAHTKRARMVSAIGLPAVFLAATGVAVMPTVANAASSSSPANAASTSCAAGSAAVANPAAKAAPKSAPSTKPTTAPSSAPSKSGSAPTPGAPKPSSSSTTSQPAPTSAPSGIATPAKPTPTSVPSSTTAPPTSAKTTAPPAPASTPSPSSSPTWWNPLGWLGTTVNQVFNPAPSSSSSTVNKLNAAPAADPTSTAPSTPTPTLSGTSAPSSKPSSAPSSAPSSKPSSAPSSKPSSLPSTPQ…
ACU72342.1	C7Q922	Ricin B lectin	Catenulispora acidiphila (strain DSM 44928 / JCM 14897 / NBRC 102108 / NRRL B-24433 / ID139908)	IPR035992;IPR000772;	PF00652;	2.80.10.50;	PS50231;	SM00458;	cd00161;	SSF50370;		MRMRRKIAAIGVSMAAAVSAVVVSSGSASAAPFPFQEIGVFNSSHCLDNATEIDSVLQMWSCTGGDEQQWAEEFDTNTSTYYFVNLNTHRCITAPPAQGRVDMEPCPLNSPPNSQSQEWTIFDHASDNSWIAWQNKASHLCLDTPSVGNGTVLEAEPCNVAISYQKFTERGR
ACU73245.1	C7QK07	Ricin B lectin	Catenulispora acidiphila (strain DSM 44928 / JCM 14897 / NBRC 102108 / NRRL B-24433 / ID139908)	IPR013783;IPR035992;		2.80.10.50;2.60.40.10;	PS50231;			SSF50370;		MWVDLNPVTADVEPGAETTVTITVRNTGDIVEEYHLQATGDPGQWGSIEPQTLRLYPGTTGTAQLTFTPPRSAEAQAGPQPYAVKVTPRESRENTFAIEGVLRIAEFADLRAELLPSTTRGWHRGKVRLAVDNYSNVVTSAAVSTTSTNSNLQVDIRTAALRLQPGRAQFSKFSVRPGRLLWFGVKAKHQYNVTVTPSGLGQPVSLQGTYLQSALLPRWLQRLLMFFAAAAAAILALWFGIHPSFATSAQASPQPAAATAPTVIVIQPTPAAPSSTPSPKPTTSSAAPPPPPSSSKSVAPPPASTSKAAAPPPSKTPAPPQPPTQRKTTNILNYSANASVDLNMDKFNDGQQVDIWPTNHSNAQTWTVWSYSDGTMVIQSNDKPESAGTKVLQVDEHNS…
ACU73246.1	C7QK08	Ricin B lectin	Catenulispora acidiphila (strain DSM 44928 / JCM 14897 / NBRC 102108 / NRRL B-24433 / ID139908)	IPR013783;IPR035992;IPR000772;		2.80.10.50;2.60.40.10;	PS50231;		cd00161;	SSF50370;		MWVDLNPVAADVEPGAEATVTITVRNTGDIVEEYHLQAAGDPARWGGIEPQTLRLYPGTTGTAQLTFSPPRSSEAQAGPQSYAVKVTPREDRENTFAIEGVLRVAEFADLRAELLPSTTRGWHRGKVRLAVDNYSNVVTSAAVSTTSTNSNLQVDIRTAALRLQPGRAQFSKFSVRPGRLLWFGVKAKHQYNVTVTPSGLGQPVSLQGTYMQSALLPRWLQRLLMFFAAAAAAILALWFGIHPSFATTAQASPQPTSANAPTVIVIQPTPPSSPSSSPTPTPTPTPKAPSSSAAAPPPASTSKAAPPPPASSSKAAPPPPASSSKPATPPAQIKTTNILNFASKASVDLYQSNFTDGQQVELWQTLHNDAQSWTVWLYPEDGYNLVIQSTDKPDSAGTK…
ACU73675.1	C7Q1E6	Putative periplasmic ligand-binding sensor protein	Catenulispora acidiphila (strain DSM 44928 / JCM 14897 / NBRC 102108 / NRRL B-24433 / ID139908)	IPR035992;IPR000772;IPR006311;	PF00652;	2.80.10.50;	PS50231;PS51318;	SM00458;	cd00161;	SSF50370;		MNVSRRKLGLVASVATLAAAVVSGGGAVAQASSASAGHIKPFAGVFNPIQNVGNSMCLQPVNPVVNSPVVQEPCDGSAMQGWQYISDSHGGYDFLNQASGACLNAFITAENGAPFGLSSCRSVSNELFNTASLPNVTSVESKIGWRNTGYCMDVPGASKQAGLQIQLWGCNGTLAQRWVIGFA
ACU73889.1	C7Q4U1	Ricin B-type lectin domain-containing protein	Catenulispora acidiphila (strain DSM 44928 / JCM 14897 / NBRC 102108 / NRRL B-24433 / ID139908)	IPR008928;IPR012341;		1.50.10.10;				SSF48208;	GH95;	MRHRTRLRRTAAAGAVAALVGTMLTTTLTGPARADSVTANQAWRIAQQYTGVWTSPPSALTNGETVDAPMLGNGDIGVAIGGSIANQTMYLGKNDFFSGSAHAIKPLGRIVVTAAGLNGSSYHVVQDIAHAEVRGTYTLGSQTLSTTSWVDANSGMYVTSFALTGGSAQSIGIALQNGSGGTPSVSTSGNDLDADVAADTGTGSDPHARIAARTIGQTQSISGNKITLTIQPGTTSTLVAGIVSSIDSSSWQSGADALVGSLAQADVANHNAAHRSWWQNYWQQSYVEIPDKTVEKSWYGSLYLLGSVSRAGKYAPGLWGNWITGAMNWNGDYHTNYNYEAPFYAALSTNHIAQMAAYDQPVLDWQSGGQSLASQNGFSGVLYPVGLSPKGTSADMNLH…
ACU73898.1	C7Q4V0	Ricin B-type lectin domain-containing protein	Catenulispora acidiphila (strain DSM 44928 / JCM 14897 / NBRC 102108 / NRRL B-24433 / ID139908)	IPR035992;		2.80.10.50;	PS50231;			SSF50370;		MSRLKKKLAGIAAVAVATPLVMLGAASTAGAASTITWKTSGNCLGYGLSTFGNNVSNLNQVLTIDCSAPGFQSVSWIDSSVGSAWLEHPDVDTSLCLTAYKDHSVYFEHCKANDTYEQWREIHVGSIWHLQNVATGEYLRGGGNRQQVYTNAAPQAWS
ACU73950.1	C7Q502	Ricin B lectin	Catenulispora acidiphila (strain DSM 44928 / JCM 14897 / NBRC 102108 / NRRL B-24433 / ID139908)	IPR035992;IPR000772;	PF00652;	2.80.10.50;	PS50231;	SM00458;	cd00161;	SSF50370;		MRKLTKRATLLASSAVMALPAVVVSGGAAHADQPFPYVSVRIWGSTHCMDNAVQNAETVQMWNCTGVPEQKWQDRPNQATGTFALVNQNTNYCLDALAQGDGPVVMGPCTASNTQQWITLFADNPSPFTNGAYAVIENVASSQCLNTSSVANGTVLRTWPCDITAHYQKWHFDF
ACU74078.1	C7Q6P3	Ricin B-type lectin domain-containing protein	Catenulispora acidiphila (strain DSM 44928 / JCM 14897 / NBRC 102108 / NRRL B-24433 / ID139908)	IPR008928;IPR012341;IPR008999;IPR013780;		1.50.10.10;2.80.10.50;2.60.40.1180;2.70.98.50;				SSF50405;SSF48208;		MRYNTSDVFTRDGVPTRRVQGALVSSRKLSTRLSFAIAAVLVATPALIAGGLAPPAAAATTSTAWQNGAFQVNASGVVSRSDVVLGRPNTANTQSLPLGNGSLGVAEWAAGGFTAQLNRSDTMPNRLSPGQLNIPGLSAMTNASNFTGTLDLYNGVLTESGGGMTLHAWVPAGKDELVVDVTGANPGTQQTATLSLWSGRTPSTAASGQVASLAQTWVDNSQTGSSGQTFGAMAAVTAGGQNVTASVVNSTQVQVGFKPNADGSFRVVVASPKWTGGDPTATANSVIGSDATASSSSLLATQSAWWNNYWGNSGLIEMNSSDGTAQYMENLRTLYLYFEAATMHAGTYPGSQAGVADLFNFSQDKQDWYPAGYWLWNLRGQLAANISSGDFALNTPIFD…
ACU74516.1	C7QC68	RICIN domain-containing protein	Catenulispora acidiphila (strain DSM 44928 / JCM 14897 / NBRC 102108 / NRRL B-24433 / ID139908)	IPR035992;IPR000772;	PF14200;	2.80.10.50;	PS50231;		cd00161;	SSF50370;		MCTDASPKVRQGETQMKTRHALTALAAAAGLAVGMSMTPTALAASTSASERHWIQYMDNYIEYNYDHHCIGADPAGIAIMSCADSDEAAKDWDVTAVNGSFKFYSANAQKCLDGSARYGVRMYTCSDASYNNGYQKWVEYTYSSDGVWIDLKNVATGQCLDLSSAYGLRLHTCSTASFTNGYQKWVYGG
ACU75262.1	C7PWI2	Ricin B-type lectin domain-containing protein	Catenulispora acidiphila (strain DSM 44928 / JCM 14897 / NBRC 102108 / NRRL B-24433 / ID139908)	IPR002160;			PS00283;			SSF52266;		MPTGANRRRSIRPLLLAAVLALAWGSAAGPLARPAHAVTAPDSSTDPAAAIDPVSDQDLVADQAMAAASSQAAASGTPQAVTALFSPTEQVFANPGGDYTMTASQLPTQVLKAGSWVPTDATLAPDGSGGLAPKASYDALRLSGGGTTALAALTAQGMTLTMGWPSALPTPAVSGATATYPDVLPGVDLQVSADELGDVSDVLVVKDAAAAADPGLASIAFPVTAPGGTVSADADGNLTVAQADGQARYSAAAPRMWDSATGTDPIVSSPDGPGTAAATAAVGVAVGANGTLTVTPSQSMLTSAATAYPLYVSGPQWHAHWANGPEQAFDEVQQGCPGTSNFDSTTYDGDGLGTGDNTYWDCTGVERAYYRFGLPLSQLAGAQIISATLKTTVSFAASK…
ACU75468.1	C7PZX5	Ricin B lectin	Catenulispora acidiphila (strain DSM 44928 / JCM 14897 / NBRC 102108 / NRRL B-24433 / ID139908)	IPR035992;IPR000772;	PF00652;	2.80.10.50;	PS50231;	SM00458;	cd00161;	SSF50370;		MRKFVKRAALFASSAVMAVPAMVVSGGAAHATGFTSIRVNGSTHCLDNATENADKIQMWNCTGGAEQKWFPEFNASTNSFSLVNQNTGSCITTPYPNGPGPLVMLFCLGSTSQQWNIIFTSVPHGQTSGGYSVWQNVESGLCLSTDSVANGTAPRTWPCDVGAQYEQWHFDN
ACU75552.1	C7Q059	non-specific serine/threonine protein kinase (EC 2.7.11.1)	Catenulispora acidiphila (strain DSM 44928 / JCM 14897 / NBRC 102108 / NRRL B-24433 / ID139908)	IPR011009;IPR000719;IPR017441;IPR035992;IPR008271;	PF00069;	2.80.10.50;1.10.510.10;	PS00107;PS50011;PS00108;PS50231;	SM00220;		SSF56112;SSF50370;		MTRHSGSTGTTGTTGTAPKVNQASETPEHVPGYRDLTRIGHGGFSVVYRAVQESFDRDVALKLLTIVGPDEDTRRRFEREVRLAGRLSDHPHVVTVLDTGTTASGRPYLAMDLYDGGSMKQWLQRRGRLSGAQAAGVGAKIADALHAAHALGVLHRDVKPNNILISRYGEPALADFGVSWLLDASNSSSVLDVFSPQHAAPELMTRGVPTASSDVYALGSTLYELIAGRPPFGAPGQDVRRTIYLALSEPAPRLECPDLPGLPEVIGRAMAKEPEDRFPDAAAFGRALRALIPDGRSAALVMADPMAVEFPAVINPSRSADATDAMDMYAGDHSDDYADGYSDDDEYISPPDDTMVRPDRVDADAPIPGPRTGSGRRRPDDRRGFDDRRGPDAARNRRG…
ACU75714.1	C7Q3E9	Glycoside hydrolase family 76	Catenulispora acidiphila (strain DSM 44928 / JCM 14897 / NBRC 102108 / NRRL B-24433 / ID139908)	IPR008928;IPR005198;IPR035992;IPR000772;	PF03663;PF14200;	1.50.10.20;2.80.10.50;				SSF50370;SSF48208;	GH76;	MKRKTALAATCTALLLGVTGAVMLAPSAVATASLPSATTVYQDWNKAFLVQANGETFYNSELKSKGIKRSTMWIAALDIQVAQDRYDLTHSAADRQVAVDLVTTYIKHEGTDWASWDGWNDDLAWDITTVLRGYQQSGNTAWLTVAEDQFAKTYNRGWSSAGGGGIWEHDTSGSKCALSNDPMISIASTLYQITGDQAYLTKAKAIYAWMRSKVVNTSTGVVNECVSIPKGKSGPTTLLKSDNAYNAGSWIEAADNLYRITGDTQYRDDAQRTADHFLNHVPIVANSQGNSTSYQYWLFKGIGDFCTDANLCSRYDAWMRSNAAKAWSERDSDNVTWNNWNKKTDEPNADAFEMIGMVAVFQALPDTAASPFKGTYEIKNVHSGLSLGAKGDSTAASAP…
ACU77295.1	C7PX38	non-specific serine/threonine protein kinase (EC 2.7.11.1)	Catenulispora acidiphila (strain DSM 44928 / JCM 14897 / NBRC 102108 / NRRL B-24433 / ID139908)	IPR011009;IPR000719;IPR017441;IPR035992;IPR000772;IPR008271;	PF00069;PF00652;	2.80.10.50;1.10.510.10;	PS00107;PS50011;PS00108;PS50231;	SM00458;SM00220;	cd00161;	SSF56112;SSF50370;		MWGEGTVLAGRYQLRQRIGGGSMGDVWRALDTVLGREVAVKILLPALLDDAGFAARFHTEARVLAALSHPGIVSVFDYGEADDPRTAFLVMELITGRPLSELLDESAPLSEVTTLTLVAQTLEALQAAHDRGIVHRDVKPANLMLRGGSVVVTDFGVARTADARRLTAADVVLGTAVYAAPEQARHTAVTAAADQYAVGVIAYECLTGAPPFDSGTPLGIMMKHLQEPVPPLPDTISPAVRELVMRALAKDPAERFASAREMAETARRLALRGESVTRIGTPQDSFQTGVDVAAMEAAAAALAEAGAGAGARGDGDFLSFTVLPREAEGEGAGAGLRSTGGGDVGAGAGAGDVAEEAGPEIAPAWASYAVRPQAEGTDWASFTVRSSGDETAPLPDGEA…
ACU86787.1	C7MAB7	Peptidase M66	Brachybacterium faecium (strain ATCC 43885 / DSM 4810 / JCM 11609 / LMG 19847 / NBRC 14762 / NCIMB 9860 / 6-10)	IPR019503;IPR035992;IPR022218;	PF12561;	2.80.10.50;	PS51694;PS50231;			SSF50370;		MHDQPLGLSPALRRLTAAAATLCVVGTGLSSLGAAPASADPADERPQLSVDPSLGAAADIGFHDDTRDGSERPLRDDLTGELGGMVEFVQSTTSDPSGNQENDHPDVVADRVALMLFTPTSEITGASAEVRVDGEVKGTVDLAPPRELPASDQSYDERGSVAYSLRAWSAELPADWVQPGMTMTVTDEDGSAGTLDRVDIAAPDELVLNNIRLGMLTDAPESEKHRFIVDPAAGATDYFQTLPISKLTVAQYETVELDEVIVGSGDIYTVDSPDPSEGSVYAGTMREDVGKAQVSTGINLATWGITSSPMSQEQPGHTNQRVIHHSAGQYANGRQEHGLSGGNGMATLHSSVGNELSHELGHSYGLGHYPGQDDALGGDDAIRDAVHHMDSGWGYIPYR…
ACV08997.1	C7R4E0	Ricin B-type lectin domain-containing protein	Jonesia denitrificans (strain ATCC 14870 / DSM 20603 / BCRC 15368 / CIP 55.134 / JCM 11481 / NBRC 15587 / NCTC 10816 / Prevot 55134) (Listeria denitrificans)	IPR035992;IPR000772;		2.80.10.50;	PS50231;		cd00161;	SSF50370;		MNGTHKHGELNMLGWRLRRDPEEGMALMSAMLLMIVITMLSLLVLGFVVSELRPTLYTNKNIRTSSAAQAGIEATISQIRNATTTDAAGNVVGDIHQLPCYVNGPVEGAPEGTTFTASVSYFAEDPVGRDEEWRADNALRCYTSGATIGLRAVPRYAVVRSEGLDPSAVVMDNVADRMIEATYTFPLMTRTISGGQILDANSQFCLVAETTSAGSTARFRPITGELCKEPNERNLWSWRSDYMIHLSSSDLDGRVPLCLSGRATGSTPTRMTLRPCTLGSADPDGQRFAWIGSHTWQGQNAANTNRANSYIVNSDGTVSNGDYISVSTSTGNPKPKPLPAVGKGNASYATSQVVNQAEFGRCLDVTNATISYAFMISYPCKQDPTGNGAFDWNHKWFYT…
ACV40158.1	C7SSG1	Erythema protein SVEP-10	Simulium vittatum (Striped black fly)	IPR035992;		2.80.10.50;				SSF50370;		NLFFNGNCIVITDGDLVMHERKPDQVFPNFVYMIPKGKEYDDQRWILEETRDGYFKLKNKYSGRYLVFRRYQYFRTLQFAEEDRDHYRFKADGTGKYDIYTKTGGHPRSRGANYGVKMDGYEHYFTIKKCHY
ACV40159.1	C7SSG2	Erythema protein SVEP-9	Simulium vittatum (Striped black fly)	IPR035992;IPR000772;	PF14200;	2.80.10.50;				SSF50370;		SLIANGNCIVITDGDLVLHERKPNQVFPHFVYMIPKGTEYDDQRWILGRVGADSYMLRNKFSNRYLDVNRFNDFYTTYPGDTAIDHFKFTADGNGKYDISNQSNGHARSRGSNYGVKSDGSVHFFTVKKCEG
ACV41769.1	C8CT65	Cytolethal distending toxin A	Campylobacter sp. 14-16	IPR003558;IPR035992;IPR000772;	PF03498;	2.80.10.50;	PS50231;		cd00161;	SSF50370;		PCDASNHAQMWKLIPMSNTAVQIKNLGNGKCIQAPITNLYGDFHKVFKIFTVECAKKDNFDQQWFLTTPPFTAKPLYRQGEVR
ACV41771.1	C8CT67	Cytolethal distending toxin C	Campylobacter sp. 8-5	IPR003558;IPR035992;	PF03498;	2.80.10.50;				SSF50370;		DELKQKDKLADELPFGYVQFTNPKESDLCLAILEDGTFGAKSCQDDLKDGKLETVFSIMP
ACV47508.1	C7P336	RICIN domain-containing protein	Halomicrobium mukohataei (strain ATCC 700874 / DSM 12286 / JCM 9738 / NCIMB 13541) (Haloarcula mukohataei)	IPR035992;IPR000772;	PF14200;	2.80.10.50;	PS50231;		cd00161;	SSF50370;		MGSGGALLAGQTLGLAKSTANRQTSVDVVSDSDALLGIEGTSGCGGGLSLTNNGQNQFVVEIETDAIDVLHPRTERRRKRVQFPLPPGPDNTVDVEFAPDDGTADEVRISATGQGAEIDLTRRVTTLPLSKGSYQLSPMHSDRRYLGYDWWNDNRVEQLGFPTSWYFTPTGDGCAYTIEHYWRDGVITPENRDSSGSPLVLESPDGTDYQRWNVVPIPNAPDQYRIENEGSGYVIDIEGGETETGLAAIQWPWKGSNPSVKNQFWKIAQV
ACV47916.1	C7P494	Ricin B-type lectin domain-containing protein	Halomicrobium mukohataei (strain ATCC 700874 / DSM 12286 / JCM 9738 / NCIMB 13541) (Haloarcula mukohataei)									MEQDYNEKFGSKTSLTLQPTESENQTLVSYAITVDQSGVAKRYRGTVSSTRSRSRSSTTTTTIESQSKTVDSESAQRHSSAQNFVQNGGHIQSPSRITTGSSNGGISAEDVTDQGDFSEWGSSTTEFGDCEGGKVVMTSSVYTHSTNDTLWGLGTTTQVIPGRNTTCDSAGTTDYSMASHQWGKSHASDPTIVNRAPTGTEDGTWSVSGGISVSVGTDTSGSGSLSASYSQPDLYFSSSGSTEATELNWSYNSSSHDITWQKDYLSLCDLGDDTDYRQRITADHYEAGFNFGPDASNTQYWYAVPNGEL
ACV50118.1	C9DG67	Ricin B-type lectin domain-containing protein	Delftia phage PhiW-14 (Deftia acidovorans bacteriophage phiW-14)									MFNLREATLDAGVPQSRIDEAMANFDLAKKIHKGMDWIGLWAPFVMLWVCWGGYPAKVDGKWRWKRVTNWEDNKLPERWWKYDNNVSMNGDGWGMILSDGTHTSRFSREEVDSGQTIPIPYTDPAYKGDSYYCKGHHPRSRLARYVWMGLRNRGSLYALEMGHSLDPFKPLEQWGVLNQGKEIDGVKVICCDGVWQLTETKKRGWIEINRNVGFKVNNARTGNVTKAAVTWSPFYFRIRP
ACV54864.1	C8WNK4	Ricin B-type lectin domain-containing protein	Eggerthella lenta (strain ATCC 25559 / DSM 2243 / CCUG 17323 / JCM 9979 / KCTC 3265 / NCTC 11813 / VPI 0255 / 1899 B) (Eubacterium lentum)	IPR006311;			PS51318;					MNTSPETDMVPVRDGDSEKTGLLELPISRRGAFAALACAAGLALLGPVRKAEALAGMNFNLGQGWFGAADDSLLVHSDPRQGEGDMFFGFANGYHEWLCAAPANTSYYINHYGQWLRYAFACVFECNYANELYTLVVVRPFAWCSSKDLQHGNGLWVDTISDGGDNKGYVYLDGAEFADSRFAGDFRNQIGYRYYDWISYGFYDFNDFQGSTYWGSTRPSFWVKRQKGEARHSVSSKLQVYNVDYNHFGMHENVIKENDAPNYWFLSQTTPSRDFRVEKIYIRNDVTLYGGIFYIRPVSAPDIQLDLVQGTYSDGKPKAMYDNGRGVCLYENYHGVNQTWMLKPYTNDGVDTFTFALANMVGPNLTHMLNNSGHAAPVVDHGVVQNSHADIWDINNSDG…
ACV61335.1	C8W4Y3	Ricin B-type lectin domain-containing protein	Desulfofarcimen acetoxidans (strain ATCC 49208 / DSM 771 / KCTC 5769 / VKM B-1644 / 5575) (Desulfotomaculum acetoxidans)									MNRKKFIILNITLVMLLSITSVAYALTCGGTSWFSTGVLTVTVSSKTTCDVSADYIGAATILWRDGEWVNDAVSEGSGRQITSSCGASNKAGSQLWEISGLHEVKHNGETDTDGSYASTNY
ACV89989.1	D6MT50	CD205	Sus scrofa (Pig)	IPR001304;IPR016186;IPR018378;IPR016187;IPR000562;IPR036943;IPR013806;IPR035992;IPR000772;	PF00040;PF00059;	2.80.10.50;2.10.10.10;3.10.100.10;	PS00615;PS50041;PS00023;PS51092;PS50231;	SM00034;SM00059;SM00458;	cd00062;cd00161;	SSF56436;SSF57440;SSF50370;		MRTGWATPRRVAELLVLLLACFALGEPSGHADKDSFTIVNENTGKCITPLNDWIVAKDCDKTKDMFWKWVSQHRLFHLQSQKCLGLDITKPTDSLRMFSCDSDAMLWWKCEDHSLYGAAQYRLALKGGHAIASTNSSDVWKKGGSEESLCAQPYHEIYTRDGNSNGRPCEFPFLVNGTWHHECMRDGDHNGLWCATTFNYEYEGKWGICLQPENGCEDNWEKNEQTGGCYQFNSQAALSWKEAYISCQNQGADLLSINSAAELTYLKEKEGIAKVFWIGLNQLYSARGWEWSDHKPLNFLNWDPDVSSAPTIGGSSCAKMDAYSGLWQSFSCEARLPYVCKKLLNNTVELTDVWTYSDTRCDAADWLPNDGFCYLLVNESDSWDKAHMKCKTFSSDLIS…
ACW83610.1	C9WWY9	HA17	Clostridium botulinum	IPR008903;IPR035992;		2.80.10.50;				SSF50370;		MSVERTFLPNGNYNIKSIFSGSLYLNPVSKSLTFSNESSANNQKWNVEYIAENRCFKISNVAEPNKYLSYDNFGFISLDSLSNRCYWFPIKIAVNTYIMLSLNKVNELDYAWDIYDTNENILSQPLLLLPNFDIYNSNQMFKLEKI
ACY14588.1	D0LFY6	Ricin B-type lectin domain-containing protein	Haliangium ochraceum (strain DSM 14365 / JCM 11303 / SMP-2)									MSTYILHLGFRWDSSPIGAVLTTGNLGDYRPLQFALGSDSGTPAWFRFQNTDSLSVTVWDLSSEAASTGGARADVALGFASLSGANGPQALSPVDLVTAGSSWTLKPDAQSHTQLLCSTAQPSNLALDTCPWAGARASYDAGVMRLVEVASFEMSFLLEVTRRDGASQVFVADPEVIVGAGGTAPT
ACY98853.1	D1AAE0	Ricin B-type lectin domain-containing protein	Thermomonospora curvata (strain ATCC 19995 / DSM 43183 / JCM 3096 / KCTC 9072 / NBRC 15933 / NCIMB 10081 / Henssen B9)	IPR035992;IPR000772;		2.80.10.50;	PS50231;		cd00161;	SSF50370;		MTQLPPTPRDVRTAEEYVGKARCLKAWSGYSYRELSRRAAANGDHLPSSTLATALRRASLPGERLVAAFVRACGCDAATVEEWTAVRRRIAMEAENRPVPPDDGAAPAPAGRPVEEPFGPQRPRMHLPEEDGRETAAGPPGGRARAPGRRRGLIRFLAVGAVTLVCAVGSAPQLSRPPAGRHMPEARRPAGPLADGWYRIHTVPDDHCLEVTGPPGGRTVHGRECGRRAGQRFYFEYAGDGAYRIRSGLSGGDLGCLAVAAAPPAGTAWGDLRVRACTRTDPGQLLHLEVVPEHRRHHWLPSRLRMRSAAGRLAVRATRPDGGALDFYLTDVESPTAPPGRADAR
ACZ18265.1	D1B7L2	Ricin B-type lectin domain-containing protein	Thermanaerovibrio acidaminovorans (strain ATCC 49978 / DSM 6589 / Su883) (Selenomonas acidaminovorans)									MTGPSKFERALQAVGGLRMQRGLKALGNNSSKVTCKDSRMILGSVDLDKDLKDQMPQDSRWDYVIGYENNKEDKAFFVEVHPAHTSEVSQIVKKAQWLKKWAETNAKELWGMKHRIYWIATDGVHIRSNDHGLRKLSQLGVSRPVPRLDLDKCDP
ACZ20072.1	D1BI98	Secreted protein	Sanguibacter keddieii (strain ATCC 51767 / DSM 10542 / NCFB 3025 / ST-74)	IPR035992;			PS51257;			SSF50370;		MRTTQRTALSIALLGAGLALVGCSSGDEDAATTDPTSTAATTDEATPTDDATEPAAPETATTEPAEGPEDGGLMDGTQPVDIQSYAGTYLAPTVEGGVALVPDPAANEVPAQWVVTPVEGGGIGYQIVTVAETDGQPTCLTVPFGGDPSTTSCDAADPDQVFVVTPLDSPEQVALTNPAGYLGVDTESGNLAVYDTGDQLSSTFTLVAQ
ACZ28181.1	D1FPS6	Erythema protein SVEP-2	Simulium nigrimanum	IPR035992;		2.80.10.50;				SSF50370;		MAALTSLLVLSLFAFGASADDDLIGDGKCITITDGDLVVHERKPGQLHAYYLYVINRGQEDDDQRWILESVGRDFYKLKNKHSNRRLAIGAYDFLLTASDEIRMMDHFKFRPDGAGKFDIISRGNLHLKIHGEDNSVKQSTDQQHWTVEKCQD
ACZ28201.1	D1FPU6	Hypothetical secreted protein	Simulium nigrimanum	IPR035992;IPR000772;	PF14200;	2.80.10.50;				SSF50370;		AGGRRFVNSPEMAELSFPVRLLLFGLVPLIASTFAISNLALCGLKTEPEQVCVTIQAKRWNLLGYAGLYGDWSKNVYVKKPSATDPHQQWLIKPNLHGSMKLQNRNSTRCLCVRGQDQYWDGYRAHSCYCNGTNPEENWRLEAVPGQEACVYRLQSDYHQGYVFPSKLLQRVHADLREVKRGSTKGDWKLAPCPA
ACZ28202.1	D1FPU7	Hypothetical secreted protein	Simulium nigrimanum	IPR035992;IPR000772;	PF14200;	2.80.10.50;				SSF50370;		MAELSPPVRLLLFGLVPLIASTLAISNLASCGLKTEPEQVCVTIQAKRWNLLGYAGLYGDWSKNVYVKKPNATDPHQQWLVKPNLHGSMKLQNRNSTRCLCVRGQDQYWDGYRAHSCYCNGTNPEENWRLEAVPGQEACVYRLQSDYHQGYVFPSKLLQRVHADLREVKRGSTKGDWKLAPCPK
ACZ28203.1	D1FPU8	Hypothetical secreted protein	Simulium nigrimanum	IPR035992;IPR000772;	PF14200;	2.80.10.50;				SSF50370;		MAELSFPVRLLLFGLVPLIASTLAISNLASCGLKTEPEQVCVTIQAKRWNLLGYAGLYGDWSKNVYVKKPNATDPHQQWLIKPNLHGSMKLQNRNSTRCLCVRGQDQYWDGYRAHSCYCNGTNPEENWRLEAVPGQEACVYRLQSDYHQGYVFPSKLLQRVHADLREVKRGSTKGDWKLAPCPK
ACZ28210.1	D1FPV5	Salivary protein	Simulium nigrimanum	IPR035992;IPR000772;	PF00652;	2.80.10.50;	PS50231;		cd00161;	SSF50370;		MTKVYICLSTVAVIAQLVALGSAKITQSCIALIERGESGALYLYDDYKGGVWYGAGMATKTKWDVLDGERLKNQATGKCLYARPQKDGAINHYAGTKDCGSGDDQKWTLDSDGRVRNVQTGTELSLSEANYSVLLREPGTRFKVDGC
ACZ28211.1	D1FPV6	Salivary protein	Simulium nigrimanum	IPR035992;IPR000772;	PF00652;	2.80.10.50;	PS50231;		cd00161;	SSF50370;		MTKAYICLSTVAVIAQLVALGSAKITQSCIALIERGESGALYLYDDYKGGVWYGAGMATKTKWDVLDGERLKNQATGKCLYARPQKDGAINHYAGTKDCGSGDDQKWTLDRDGRVRNVQTGTELSLSEANYSVLLREPGTRFKVDGC
ACZ28214.1	D1FPV9	Erythema protein SVEP-6	Simulium nigrimanum	IPR035992;		2.80.10.50;				SSF50370;		MTVLSGLIVLIVAGFGATTAQLIADGSCIIIMDGDQVIHERKPGQVWAHYLFMVTKDKEYDDQRWILQRTCDDYYKLKNKHSNRYMIIGSLGNMITDAKAGRDMDAFKFVPVEKDLYDIVNNKNKHPSRNWNNSYLKWSSSQQKFTIKKCT
ACZ28270.1	D1FQ15	Erythema protein	Simulium nigrimanum	IPR035992;		2.80.10.50;				SSF50370;		MRITASFILLGLASLGAANVIGDGNCVTIMDGDLVMHERKPDQPFNNFLYMVNKGQEYNDQRWILESMGGDFYRLKNEHSNRYLILGDRYPITYHAPSIRATDHFKFVPDGNGTYDIVSRGNMHLQSQGLDYAVATSPNKQVFSVKKCQE
ACZ28301.1	D1FQ46	Erythema protein SVEP-1	Simulium nigrimanum	IPR035992;		2.80.10.50;				SSF50370;		MSILSGLVVLTLAVLSAVTADDVIGNGKCVTIMVDDLVMHERKPDQQYPYYLYMITKDKEYNDQRWILESTGDGYFKLKNKHSNRYAVIGTFDYLLTADDAVRAMDHFKFVSDGAGKYDIVNKINQHPESQGKNLSVKKSAAAQHFTVQSCQE
ACZ28361.1	D1FQA6	Ricin B-type lectin domain-containing protein	Simulium nigrimanum									SAQQCEPLDVGCCVTIATDYYPREMRTVYDRSSDHWAYLYYKPQSDQSDQWKVKAKEGRVFQFESVAFPDRCLCEKPHYAINYVGSCECRAKDPILEWELEFGEASRVTVKRPGKSDYLYPCKNGSCMKMHWKQFDWIVKPC
ACZ28397.1	D1FQE2	Erythema protein	Simulium nigrimanum	IPR035992;		2.80.10.50;				SSF50370;		QRKPDQPWTRNLYMVNKGKEYDDQRWILERVEGEFYQLKNKFSQLYMCIDNEFFITTEAPVRRMDHFRFVPDENGLYDMVNRHNVHPGSHGLDLFVIRTSKRQFFTIKKCEN
ACZ28417.1	D1FQG2	Erythema protein SVEP-5	Simulium nigrimanum	IPR035992;		2.80.10.50;				SSF50370;		SILSGLVVLTLAVLSAVTADDVIGNGKCVTIMVDDLVMHERKPDQQYPYYLYMITKDKEYNDQRWILESTGDGYFKLKNKHSNRYAVIGTFDYLLTADDAVRAIDHFKFVSDGAGKYDIVNRINQHPESQGKNYSVKKSAAAQHFTVQSCQE
ACZ28419.1	D1FQG4	Erythema protein	Simulium nigrimanum	IPR035992;		2.80.10.50;				SSF50370;		DDVIGNGKCVTIMVHDLVMHERKPDQQYPYYLYMITKDKEYNDQRWILESTSXGYFKLKNKHSNRYAVIGTFDYLLTADDAVRAMDHFKFVSDGAGKYDIVNKINQHPESQGKNLSVKKSAAAQHFTVQSCQE
ACZ56251.1	D2JYS4	Ricin A chain	Ricinus communis (Castor bean)	IPR036041;IPR017989;IPR001574;IPR017988;IPR016138;	PF00161;	3.40.420.10;	PS00275;			SSF56371;		GLDPKQYPIINFTTADATVESYTNFTRAVRSHLTTGGDVRHEIPVLPNRVGLPISQRFILVELSNHAELSVTLALDVTNAYVVGCRAGNSAYFFHPDNQEDAEAITHLFTDVQNSFTFAFGGNYDRLEQLGGLRENIELGTGPLEDAISALYYYSTCGTQIPTLARSFMVCIQMISEAARFQYIEGEMRVP
ACZ56252.1	D2JYS5	Ricin A chain	Ricinus communis (Castor bean)	IPR036041;IPR017989;IPR001574;IPR017988;IPR016138;	PF00161;	3.40.420.10;	PS00275;			SSF56371;		GVPPKQYPIINFTTADATVESYTNFIRAVRSHLTTGGDVRHEIPVLPNRVGLPISQRFILVELSNHAELSVTLALDVTNAYVVGCRAGNSAYFFHPDNQEDAEAITHLFTDVQNSFTFAFGGNYDRLEQLGGLRENIELGTGPLEDAISALYYYSTCGTQIPTLARSFMVCIQMISEAARFQYIEGEMRPG
ACZ56253.1	D2JYS6	Ricin A chain	Ricinus communis (Castor bean)	IPR036041;IPR017989;IPR001574;IPR017988;IPR016138;	PF00161;	3.40.420.10;	PS00275;			SSF56371;		VPPKQYPIINFTTAGATVQSYTNFIRAVRGRLTTGADVRHEIPVLPNRVGLPINQRFILVELSNHAELSVTLALDVTNAYVVGYRAGNSAYFFHPDNQEDAEAITHLFTDVQNRYTFAFGGNYDRLEQLAGNLRENIELGNGPLEEAISALYCYSTGGTQIPTLARSLIICIQMISEAARFQYIEGEMRL
ACZ56254.1	D2JYS7	Ricin A chain	Ricinus communis (Castor bean)	IPR036041;IPR017989;IPR001574;IPR017988;IPR016138;	PF00161;	3.40.420.10;	PS00275;			SSF56371;		GPGPKQYPIINFTTAGATVQSYTNFIRAVRGRLTTGADVRHEIPVLPNRVGLPINQRFILVELSNHAELSVTLALDVTNAYVVGYRAGNSAYFFHPDNQEDAEAITHLFTDVQNRYTFAFGGNYDRLEQLAGNLRENIELGNGPLEEAISALYYYSTGGTQLPTLARSFIICIQMISEAARFQYIEGEMRVP
ACZ57330.1	D2JYA1	Heat-labile hemolysin	Vibrio mimicus	IPR032496;IPR022220;IPR043080;IPR044883;IPR036404;IPR016183;IPR036435;IPR035992;IPR000772;	PF16458;PF12563;PF07968;	3.30.110.130;2.100.10.30;2.70.240.20;6.20.40.20;	PS50231;	SM00458;	cd00161;	SSF56959;SSF50370;		MPKLNRCAIAILTIFSAISSHTVFANISDPVGEAVEIISQVADNHAIKYYNAADWQSEESQLPSLAELREQVINQQLRILVDFSQISDPDRLTEMQVKFRKTYGVGFANTFIVITEHKGELLFTPFDRAEDVDPTLLEAPRSERVLSRSRRSVSANNVTNNNETNTLPHVAFYINVNRSISDEECTFANSWLWKNDKGSRPFCKDANISLIYRVNLERSLQYGIVGSATPDAKIVRISLDDDSTGAGIHLNDQLGYRFFKAGYTTLDAYFREWSTDAIAQDYRFSFNASNDKAQILKTFPVTNVNANFERKEVSGFELGVTGSVEADKNGPKAKLEAKASYTQSRWLTYNTQDYRIERSAKNAQNVSFTWNRQQYATAESLLNRSTDALWVETYPVDVN…
ACZ57331.1	D2JYA2	Heat-labile hemolysin	Vibrio mimicus	IPR032496;IPR022220;IPR043080;IPR044883;IPR036404;IPR016183;IPR036435;IPR035992;IPR000772;	PF16458;PF12563;PF07968;	3.30.110.130;2.100.10.30;2.70.240.20;6.20.40.20;	PS50231;	SM00458;	cd00161;	SSF56959;SSF50370;		MPKLNRCAIAILTIFSAISSHTVFANISDPVGEAVEIISQVADNHAIKYYNAADWQXEESQLPSLAELREQVINQQLRILVDFSQISDPDRLTEMQVKFRKTYGVGFANTFIVITEHKGELLFTPFDRAEDVDPTLLEAPRXERXLSRSRRSVSANNVTNNNETNTLPHVAFYINVNRSISDEECTFANSWLWKNDKGSRPFCKDANISLIYRVNLERSLQYGIVGSATPDAKIVRISLDDDSTGAGIHLNDQLGYRFFKAGYTTLDAYFREWSTDAIAQDYRFSFNASNDKAQILKTFPVTNVNANFERKEVSGFELGVTGSVEADKNGPKAKLEAKASYTQSRWLTYNTQDYRIERSAKNAQNVSFTWNRQQYATAESLLNRSTDALWVETYPVDVN…
ACZ57332.1	D2JYA3	Heat-labile hemolysin	Vibrio mimicus	IPR032496;IPR022220;IPR043080;IPR044883;IPR036404;IPR016183;IPR036435;IPR035992;IPR000772;	PF16458;PF12563;PF07968;	3.30.110.130;2.100.10.30;2.70.240.20;6.20.40.20;	PS50231;	SM00458;	cd00161;	SSF56959;SSF50370;		MPKLNRCAIAILTIFSAIXSHTVFANISXPVGEAVEIISQVADNHAIKYYNAADWQSEESQLPSLAELREQVINQQLRILVDFSQISDPDRLTEMQVKFRKTYGVGFANTFIVITEHKGELLFTPFDRAEDVDPTLLEAPRSERVLSRSRRSVSANNVTNNETNTLPHVAFYINVNRSISDEECTFANSWLWKNDKGSRPFCKDANISLIYRVNLERSLQYGIVGSATPDAKIVRISLDDDSTGAGIHLNDQLGYRFFKAGYTTLDAYFREWSTDAIAQDYRFSFNASNDKAQILKTFPVTNVNANFERKEVSGFELGVTGXVEADKNGPKAKLEAKASYTQSRWLTYNTQDYRIERSAKNAQNVSFTWNRQQYATAESLLNRSTDALWVETYPVDVNR…
ACZ57333.1	D2JYA4	Heat-labile hemolysin	Vibrio mimicus	IPR032496;IPR022220;IPR043080;IPR044883;IPR036404;IPR016183;IPR036435;IPR035992;IPR000772;	PF16458;PF12563;PF07968;	3.30.110.130;2.100.10.30;2.70.240.20;6.20.40.20;	PS50231;	SM00458;	cd00161;	SSF56959;SSF50370;		MPKLNRCAIAILTIFSAISSHTVFANISDPVGEAVEIISQVADNHAIKYYNAADWQSEESQLPSLAELREQVINQQXRILVDFSQISDPDRXXEMQVKFRKTYGVGFANTFIVITEHKGELLFTPFDRAEDVDPTLLEAPRXERXLSRSRRSVSANNVTNNETNTLPHVAFYINVNRSISDEECTFXNSWLWKNDKGSRPFCKDANISLIYRVNLERSLQYGIVGSATPDAKIVRISLDDDSTGAGIHLNXQLGYRFFKAGYTTLDAYFREWSTDAIAQDYRFSFNASNDKAQILKTFPVTNVNANFERKEVSGFELGVTGXVEADKNGPKAKLEAKASYTQSRWLTYNTQDYRIERSAKNAQNVSFXWNRQQYATAESLLNRSTDALWVETYPVDVNR…
ACZ78825.1	D2BZF3	Ricin B-type lectin domain-containing protein	Dickeya zeae (strain Ech586) (Dickeya dadantii (strain Ech586))									MKMNFSFLLLGLMAVSSSQASSLTTDNNEQKLEVGFGAPTYKQTLHYRKLYEKKPFPDAEIFYYDNGIYKIISQGEEHYGVYVMQGNFQDQTYTIRYISLPSEDWGKKTAFHQLTFINGDKEKYFIQNAIVDTGEAIAQQNGTFTLAENNISNPITQKWRHN
ACZ84773.1	D2AT97	Ricin B-type lectin domain-containing protein	Streptosporangium roseum (strain ATCC 12428 / DSM 43021 / JCM 3005 / NI 9100)	IPR035992;IPR000772;					cd00161;	SSF50370;		MIRFLRAAVPLAAAGGLLLTAVPAHAGALPAGEFQIFLSTDPTRCVGWSQDSPVTPLITPKNRACDSDPTTVWHYDALARHLVTGDGRCLDVWDGPGILEIKPCDAGRTAQMWEASPTRVSWNSLPDGFNSIHHPGLPGRNLQLYAGEGNSLVISEGDAGAPGEGDRRFGFRVLR
ACZ87277.1	D2B043	RICIN domain-containing protein	Streptosporangium roseum (strain ATCC 12428 / DSM 43021 / JCM 3005 / NI 9100)	IPR035992;IPR000772;	PF14200;	2.80.10.50;	PS50231;			SSF50370;		MPKIIRAVRAASALAAATMALAPATAYADAEPQTNREFINRMDGSRLATLGDSVAESAQAISLRHPNWKYRTAKWTYIVKDDGHYIIKNEAANKCLQPATAAAAAGDQVVIKTCNGSAAQDWSRRPEETDSSQPTGWGSFRPRTNTKVALTLDTYHGPGSWNTLYLNRDQNSSDRLWRFLREDHTW
ACZ87541.1	D2B517	Ricin B-type lectin domain-containing protein	Streptosporangium roseum (strain ATCC 12428 / DSM 43021 / JCM 3005 / NI 9100)	IPR035992;						SSF50370;		MSDAFPSGKFFRIVNEGTGLCLAAAHGGTTHGAQKARDRLTGEEGYIPYSHTNDQVLTLRTPTGHRGEVWFFSEIKNTYGDEDWHLVNVNKDIRSTFTLHVGPLDGFSQPVGLGLIGWGVPGQTQWNSGGGMIWPRPHEDKVATVLSDGHGNHQAVLAARGGANQQWRFDQVDLSGEAVPARRKGIYETSAPGTDLSKWRDVL
ACZ87943.1	D2BAB8	Ricin B-type lectin domain-containing protein	Streptosporangium roseum (strain ATCC 12428 / DSM 43021 / JCM 3005 / NI 9100)	IPR035992;IPR000772;	PF14200;	2.80.10.50;	PS50231;	SM00458;	cd00161;	SSF50370;		MSKMRSTLVLLLLSMGGAVLAAPLPAVAAAPAAQSRFACDEVDAKDKGWVLPIYVHQPGQDAWEDDSAALLNTIWETDQTVDSSAERFGGSRRLRFVQDGDCRPVVAKLPFTKGRNRAEMGKAMAENLASQPALVRTLWQTNRVKPLYFVRDNEITDSCTGGGANAGLSTGNVILPRWCWSEAGLTHELIHSFGLSHCDGGGVNGNDPVCRNMGTRKECTSDLAANYHLDSCRIDEFRYFEPTPVRQPELEKIRNVAFSPYLIQNQPSPVWQFRIKVVDSGRCLDASAAQVVQRACTDSSAQTWQRSIDDDGYLTIRNAANGRCLTMADTVVTGPCAKKDKSQQWLPQAGQDRTNFAGRAGGKLSVKDNRDGGAVVRDGKGEFVTELLGGLASSPTQPN…
ACZ87944.1	D2BAB9	RNA polymerase, sigma-24 subunit, ECF subfamily	Streptosporangium roseum (strain ATCC 12428 / DSM 43021 / JCM 3005 / NI 9100)	IPR035992;IPR000772;IPR039425;IPR014284;IPR007627;IPR013325;IPR013324;IPR036388;	PF14200;PF04542;	1.10.1740.10;2.80.10.50;1.10.10.10;	PS50231;			SSF50370;SSF88946;SSF88659;		MIEPESEDPALTLLVRAGDDRAASELYERHYPAVIAFARRLCQDLHTAEDLASEAFARTLRTVRNGPAGPTGDWRPYLYAVVRNTAAEWARSDQRFVLTDEFREDDLTTAAPEPPDDLVTRAYRSLPPRWQTVLWHTLIEDEEPERVAKILGITPGNVGVLAFRAREGLRKAYLAAHVSSASPRCQEYAEPLAAIVRKRSGRLPRALRAHLESCAGCARAHTELLDLNATLRAALPIALFPLALGAGKWTAAGAGTPGTAGAGTSAGAGTGKSAAAQKGAATPGWAIPVSGAAAIVAAAVAVFSLSWDPAPSPPTQAAAPAPSASPTPEPIPKPTRVKTRAPAREKAPAIRVTTPRPASQSPRKPTPQPGTRIAHAGRCAGAAGGLVALPCADPRTAWR…
ACZ89141.1	D2B0D5	Ricin B-type lectin domain-containing protein	Streptosporangium roseum (strain ATCC 12428 / DSM 43021 / JCM 3005 / NI 9100)									MVSVNQGAWVPGSDNYHYGYNSLPNLPITGAPADANFRRWSVLHDGTLYRLYAFRGSSRDTLYQFAWDGTSYAYGYNSIPVLTLTGAPADADSGSISLLHSGGAYHAYLRRLGDPTTLYQFVWVPGTATYQWSYGDHAPTLRVTGFPPDTDWSRWSMLHDGTAYRIYAFHHGCNDRISQGSWNGDAAEYQYGHNSIPQLNLKDFPDTSDAGRAAMLHDGTDYRFYFQTR
ACZ90337.1	D2ARJ7	Ricin B-type lectin domain-containing protein	Streptosporangium roseum (strain ATCC 12428 / DSM 43021 / JCM 3005 / NI 9100)	IPR035992;IPR000772;		2.80.10.50;			cd00161;	SSF50370;		MSSTIGAPPGPEDATSPAEFVMALGRLRQWAGLSYRQLAAKAEASGDVLPPSTAVGALSRAALPREELVAAFVRACGMDEADVARWLVVRRHLAVSAVPRPPLAVEDAGGTPALTGPQRNGIPDPPGPVSPGPPSDSVYPEFSSIGAVSPVSDPAGPPFSGSDTSEFRADLNSLGPASAGSDSRPFEPAGSGSNAHDLGLVPNPATSHPAGPASPASDATGPNPPGSGPARPGPATSGPADPDPAGPGPARPGSAGPDPVRPELAVPAGRPRRRRPTVAVLVGGVAAVLVMIGVTVAALEGALATGPPAARTPGPVTAGPITAGSVLADGRYRMVPSHVADRDLCVGEGRERNRRTNRELAVQRPCRGLSPDTYLTAVGRDVYQIEWHHPAHGVGCLTV…
ACZ98607.1	D2KFK5	Endoglucanase	Cellulosilyticum ruminicola	IPR001547;IPR018087;IPR017853;IPR035992;	PF00150;	2.80.10.50;3.20.20.80;	PS00659;			SSF51445;SSF50370;	CBM13;GH5;	MRNIRWLGIVMSALMMAGSVSSLYAATGTMRNLTPAQIAAEMNVGWNLGNSLDAYGLHSLSDETYWGNPRTTKQMIDTVKAKGFNTIRIPVSWDEHMSGAPNYTVDTAWMNRVQEVVDYAIDDNMYVLLDTHHETNWLKPDNAHAASSEKQLAALWTQIAERFKNYDEHLLFEGMNEPRIVGSSKEWSGGEAEGRSVVNSLNKAFINAVRKTGGNNSKRCLVVCPYGNNADTDGLIGFEIPSDPNIMVAVHAYTPYGFTYVPEGNPDWATAYWNGSLKNTIDDVMNKINQNLVSKGATVLITEFGAVNKGNDSEVVKWTKDFMGTASKYGIKCVWWDNNQHQSGNEKFGILDRNSCTWTRNSVVDTIIQCGGKGVTQNPGQTTDPTPSDTTNKNYATLN…
ACZ98622.1	D2KFM0	endo-1,4-beta-xylanase (EC 3.2.1.8)	Cellulosilyticum ruminicola	IPR013320;IPR013319;IPR018208;IPR033119;IPR033123;IPR011330;IPR001137;IPR002509;	PF00457;PF01522;	2.60.120.180;3.20.20.370;	PS00776;PS00777;PS51761;PS51677;			SSF49899;SSF88713;	CBM13;GH11;	MKRKIMGLLVVIAMCFSMIPANCIFAATVINDCKTGNVDGYDYELWKDYGNTSMTLNGGTKFSCQWNSIGNALFRIGKKFDSTKTYQQLGNISVDYACDYKPDGNSYLCVYGWTKSPLVEYYVVDSWGTWRPPGATPIGQITVDGGTYDVYETTRVNQPSIEGNTTFKQYWSVRTSKRTSGTISLSEHFKKWEAMGLKMGKMYEAALTVEGYQSSGSANVTKNEIVVGGSSTGSNQGNNNPVSSSGYTNTADVSWIDPSTKLVALSFDDGPVNNGSSATRIQDVMKKYNMHCTFFYWGITMGGNTSEIQRAYELGCEVANHTNTHSYLTNMSSDQIKDEIGKVNNVLKGISGKASNLIRPPYLATNGTVTSSVDAPLVTCSIDSKDWDGASKDQIISNV…
ACZ98668.1	D2KFR6	Possible xylan degradation enzyme	Cellulosilyticum ruminicola	IPR001919;IPR008965;IPR012291;IPR019028;IPR035992;IPR000772;	PF00553;PF14200;	2.60.40.290;2.80.10.50;	PS51173;	SM00637;SM01063;		SSF49384;SSF50370;	CBM13;CBM2;	MLDVDYGKNENNTNIQVYSANGATAQEFKLAKTNQNNVYGIVTRCSADTKSLDVASKSTDNGANVIQYAYQGASNQTWVLESCNGSSTSTGTQTESSTTVTSDAVKVKVTSDWGAGAVADVTIINTTGKDLNNWTCTFTSSRPITSIWNATIVSKSGNTYTVKAPEWQGNLSKNGSFTFGCQMAQGDSNVTVSNVTLK
ADB11405.1	D2WL90	Putative galactose-binding lectin	Spirobranchus lamarcki (Keelworm) (Pomatoceros lamarcki)	IPR035992;IPR000772;	PF00652;	2.80.10.50;	PS50231;	SM00458;	cd00161;	SSF50370;		MAEKKTPEGMYFVVRSRRNNNLVLDVLGGEMEAGKVCCMAEYNGSVSQIWYEDQVTSTIRSKSSDLCLIIGSDKILMVDEYKDKAEGQEWVLAKDKIQDNNNPKIVVEISDANGEVDAQLTQGELKNEPHQLFDIDYQDAVYFYIVSELHGKVVTVKHAETRPDAKIVIEPKREGACEQLWHEGKHGFMRSKLNNFVLEAKENRNGASMRLMPFEPGNSKQLWCRHHGKILSLVHPKDILEIKKKKKDNGAKLVIGDDNNLPNQTWIFEEVSSE
ADB27951.1	D3JYS7	Truncated Stx2A	Escherichia coli O157:H7	IPR036041;IPR001574;IPR017988;IPR016139;	PF00161;	4.10.470.10;	PS00275;			SSF56371;		LALMEFSGNTMTRDASRAVLRFVTVTAEALRFRQIQREFRQALSETAPVYTMTPGDVDLTLNWGRISNVLPEYRGEDGVRVGRISFNNISAILGTVAVILNCHHQGARSVRAVNEDSQPECQITGDRPVIKINNTLWESR
ADB32471.1	D2PL04	Ricin B lectin	Kribbella flavida (strain DSM 17836 / JCM 10339 / NBRC 14399)	IPR035992;IPR000772;	PF00652;	2.80.10.50;	PS50231;	SM00458;	cd00161;	SSF50370;		MSFHTITRSTVAVLAMTLGAGTALAGSAHAAPAGSPAKESVTAPAVDLPVGKPRQIVNRVQSKLCLTFAVTPSGIPTAVMLKCTSGKKGKIQQWTYTAEGQLMVSMSKGVGGDLPNGACLDTAADLAKPEGRAPLLVLPCRAGDGQKWEYNKETGALINKASGKALSSMIGVAKQARPTSTVPYTGAKDQKWRPGSIPANTPLSAIIELVNALLEALGLEMPDEYDTQGRELLKAVSGQVPVPDQLKQLPKQMVKAAG
ADB32887.1	D2PPW3	Ricin B lectin	Kribbella flavida (strain DSM 17836 / JCM 10339 / NBRC 14399)	IPR035992;IPR000772;	PF00652;	2.80.10.50;	PS50231;	SM00458;	cd00161;	SSF50370;		MSIRSLMTRTGATLVVAALAASTTMAGSAQAGSAPAPDRAAESAAAPAADLPIGKPRQFVNRVQTKLCLTFAVTPDGIPTAVMIKCNKGSKGKIQQWTYTADQQLMVSMSKNVGGDLPNGACLDTAADLTTVQGQTPLLVLPCRAGDGQKWLYDKEKGSLINKASGKALSSMIGVAKQARPTSTVPYTGGKDQKWRDTGIPMETLIGAVVQLLDALLEALGLEMPDEYETRGQQMLKAIDGKVPVPEQLKQLPKQMVKMAG
ADB33961.1	D2Q215	Ricin B-type lectin domain-containing protein	Kribbella flavida (strain DSM 17836 / JCM 10339 / NBRC 14399)									MSRTRLFAVLAVVGAAVAGMAGLGAPAAAGTPPTPSAAGQVAVQQLIDEKLRKLPGGRQVGPNKIVWEHRGASLEFGTMSRFNCQYEYFCLYGDSDYNDGPDRTPWKLTLWTCGWHNLGDYGVRDQTSSVVNNQTPGTRAALHHYHADTNPEYGTRQMWSSAAYGYSNLVYPNDEADHATLC
ADB34790.1	D2PQ88	Ricin B lectin	Kribbella flavida (strain DSM 17836 / JCM 10339 / NBRC 14399)	IPR035992;IPR000772;	PF00652;	2.80.10.50;	PS50231;		cd00161;	SSF50370;		MASDKATLSRPGPYRIQSNATVRYCLDSNGSYHNGVYLGTCVDGDAGQKWVIWNGGFIQRYSNANQCIAGYTGTNIPTQTCDPENPYQYWQHWGTTTGGFVKNLGSGLCLISSSPPSMYSCAGQDHSPGWLWQVRLRG
ADB35608.1	D2PZP2	Ricin B lectin	Kribbella flavida (strain DSM 17836 / JCM 10339 / NBRC 14399)	IPR035992;IPR000772;	PF00652;	2.80.10.50;	PS50231;		cd00161;	SSF50370;		MKTFGRLVTSGVSALLVGSVLTVSAETPPATAPPAATTAAATPSKHFDPSGDKQTDAAPATRGGGTGRESQPVASGTATLGRPGPYRIQSNATGRHCLDSNGAYYDGVYLGKCVDGDAGQKWVIWNGGFIQRYSNANQCIAGYTGFDIKTETCDAQKPYQYWRHWGTTTGGFVKNLGSGLCLISSSPPSMYSCAGQDQSRLAVAGTTARLNSTNASAIVLWLLGTTSPRSAGTRPR
ADB45331.1	D2XPP9	Hemolysin	Aeromonas hydrophila	IPR022220;IPR043080;IPR044883;IPR016183;IPR036435;IPR035992;IPR000772;	PF12563;PF07968;	3.30.110.130;2.70.240.20;6.20.40.20;	PS50231;	SM00458;	cd00161;	SSF56959;SSF50370;		MKNKKPRKFITQAPTLSLLALALLAGSVQAEDIGERTDQGTAMLASLQSEQGLIYLNADVWLKGQGATPLMTRDQLRERVLARGERLFIDFSAVTDKNERQQARKAMEQLAGISFDADWVLVSGYKGELLFTPLGGVDDPSFYQVMERVESLEGQGKRHKRSLTQPPAAEAGLPHVAFYLNVNRKISDAECTFPRSRTWSRGDRLFCDSPNISLVYRVNLERSLQFGNTGSATPDAKIVRISLDEESAGAGIQLNEDLSWSENIADYLLLDGWARDYATDAIAQDYRFSIEASNTKAAVLKSLPTNLNSKYEHREISGFEVGVTGGVEVNKDGPKAKLEASAKFSQQRQLAYNTQDYRVERSAPSAQKVSFSWVRDQYATAESLLSSKTATVWGMGYDA…
ADB49701.1	D3FEM7	Ricin B-type lectin domain-containing protein	Conexibacter woesei (strain DSM 14684 / CIP 108061 / JCM 11494 / NBRC 100937 / ID131577)									MHVRTALRPAPAASLAIVAALLLAAFALAAVLPSTAGAAVKRAPIVDCGDVSTLDDGGAYLGAVTAQGATCRTARAIAREVAASRACKQDGSCRSKRFTCLLAKAGKELTLVRCENARQTAFVRFEFGA
ADB54131.1	D3F1V0	Ricin B-type lectin domain-containing protein	Conexibacter woesei (strain DSM 14684 / CIP 108061 / JCM 11494 / NBRC 100937 / ID131577)	IPR006311;		2.60.40.3440;	PS51318;					MSSASARPRAVLFGLAAAGALTAPAVAAGPAAAAPAGSVAWRAAALAAPAQGGSAAPVALAAANAAACRTAKVTVTVGRSAALALDCRAGVRWVARGRGAVRVLVSAPRHGRLTGFDRRAGRVRYAPRAGFAGTDALRFTVRRDGRTYRGTIRIRVVRAAAPTPKPKPKPRASAPQSAAPPGGQPPAPVPPTPPGPQPPGPAPEQPPDDGLPPQLPPAPNSYAAANWTPTAYDSCPTSVHERFSVIGPDGKRYPTWHPPTATDPATGRSCTFGHEHGRDPRGSDIRDWVADHLAAPAASAYAGIPFGLATESLDVYAAANPGTRARHEDHVGYKVDWENDVRLLARDGSDLGVACDYLVSVHQGSHSPDALSNNVHELLYAVRCDDGTELISDTVSRFG…
ADB62758.1	D2S061	RICIN domain-containing protein	Haloterrigena turkmenica (strain ATCC 51198 / DSM 5511 / JCM 9101 / NCIMB 13204 / VKM B-1734 / 4k) (Halococcus turkmenicus)	IPR006626;IPR011050;IPR035992;IPR000772;IPR006311;	PF14200;	2.80.10.50;	PS51318;	SM00710;		SSF51126;SSF50370;		MVRDTEPQGSGNASAHESGLTFDRRTILGLLGVGGLAAAYGSGTARADGGRADGRHGESGPTRKWNQDIDAQGHDLSNLGSLEVDHVYTAARNADVIVWKDDDGVFHADGTDGHVASGEDVIEVTQAAVDSLTDGRDWKETVAVVSPSTVGPVEGSGDVPTYEGSDDIESIELPSYTVLDMPATMHVEDEGDQALVVPVAAYDAEHIEIPNFRVVGNPRFGMFLRSVRNLRLGNVNVEMTGESPRGGIGVRIDGFAHGRGEDTVRCTDIQVDSVYVENSGGHAFETYAVDRLQVGQVIANGVESGCGVLLNETTDATVGSVVGREIDPGGGYAGFRVANGTHDVTCDQVVVRGGARGIFGVSGSHDITIGEVNISEMGGGVFIEDNQNFTIEGGVVKNC…
ADB80149.1	D6BV72	LCCL domain-containing protein CCp1	Babesia divergens	IPR000421;IPR036056;IPR008979;IPR004043;IPR036609;IPR035992;IPR000772;	PF00754;PF03815;	2.60.120.1000;2.80.10.50;2.60.120.260;2.170.130.20;	PS50820;PS50231;	SM00603;	cd00161;	SSF56496;SSF49785;SSF69848;SSF50370;		MLIFASLVHVVCARNANEFYTFKDATATSTYVTHTNDDQKFGAARAFQIGASYWCSAGHHSSTDFVSWTGELWDLAKVSQIEVFWEYAPKEVEISMSITDDSFNVVMPFRETFESKPAYNEVFKLDSPVEAKFIRLTLRGSINEYFGIREIHIVGAGNPLFVIKSGISSSAGEMCLQLEEGRKENNTAVILDLCTHAIAAADGRDLWRHDSRQRIISAITYPPKCLTSVSPSKFGALVIADCEDESDDVCRWEFMGNSQISLKNATEMCITQSDIYSDKAGMGNLLQIMKTNVKLSASSTTDKHNVELIMDGNVKTYWASELFLDSNIHSVNITIDFGQVTRAARVRIDWEYQPMTYTIEGSTDNIVFKELARNMSNSDHVTIDSLNDKEFKQLKIVLL…
ADB80150.1	D6BV73	LCCL domain-containing protein CCp2	Babesia divergens	IPR000421;IPR036056;IPR014716;IPR008979;IPR004043;IPR036609;IPR035992;IPR000772;	PF00754;PF03815;	2.80.10.50;2.60.120.260;3.90.215.10;2.170.130.20;	PS50231;		cd00161;	SSF56496;SSF49785;SSF69848;SSF50370;		MEVIRLLSVAALLINIHAVDSIKFLEAPKDNATKSDVAKNPPPTGQETPSVESKKPDVRVTPADEINNRAKRTLFGAVTATADSTYKSLSTSGARKYDAQNAVTRGGGYWCSEANIMPDREISWTAELRGARVLTGITIVWVYAPQMVSVSAKRQRNDKFEEVLPYQAVDAGEATQSITFKRKIDAQFVKVTMKGQVNGYFGIEFVQFQGEPNPVFRIQAGITSIDDMCLQVDDSGEVVLESCISAIASFRFNDIWRYNEKRQIYNPTTNLCMTLENDVATDGGRIVMLPCDKDSGKGINSWDVMPNNQIKLRRPGNLCLSQAGSRAGLANVALNKIALSNLPRKHDPQFNAERALDGNLQSYWASEWFTLDTIPEKVEFIVNLQEYYKVRKLEIDWEV…
ADC35801.1	E3T657	Ricin B-type lectin domain-containing protein	uncultured bacterium 282									MGRRDRRGFGDFKIAPLFVLLWSTMGLSQQVVQRGPFGKPVQVLDETQQWTTPLLVSSDHDVELYIPDVTNTDWLSRNYSDFQNRGTYTLSLFTLYKTAKACRANQISWGMGDAAHLNACNDIGYRVRQILVDPNQKSVQLLAAAMVGQNGQVDANSIKEPTTFRTWDQLDATTQMAILKANELVTRQMRIYDAKMQSIR
ADD40355.1	D3Q6V6	Ricin B-type lectin domain-containing protein	Stackebrandtia nassauensis (strain DSM 44728 / CIP 108903 / NRRL B-16338 / NBRC 102104 / LLR-40K-21)	IPR035992;		2.80.10.50;	PS50231;			SSF50370;		MQSQWNNDGNNLPPRIQWTPPKSKSSKGLVVGIVVGLMAVVIAVGVVIAVARSSSAGNPPADDANDGSKTTSGDETSEADKTDDPDSGSYPKVGEYEVVHVATGLCLTTGPEPNNEERQVIVLGKCGKTYPKVMTWKPVKDRQYTVGLAYTKDNWNACLTADKPADEMGYLFAGQDCGKKDNKDLQTFELSDKGDKQYGIAVAKTGMCLGPLEEKAKKGMAISTVECGDDRLQLFTLKKS
ADD40398.1	D3Q6Z9	Ricin B-type lectin domain-containing protein	Stackebrandtia nassauensis (strain DSM 44728 / CIP 108903 / NRRL B-16338 / NBRC 102104 / LLR-40K-21)	IPR035992;						SSF50370;		MTEDPERPEDDAVAPLPSLAEARTRRRRRGPGRLPDPPPVEAEPPAKRRLLSGGRGKRRRGRHQPAAEPTSPAPAVAPTEPPPVPPVTRPAPRIQPPDPDADVPPTPMYSDAAPPAPPMYPREPQQRSEAPQPIDSPARPEPPQLYRPPASLPAYPDPPRYQPPRPQQTVPYPHISPQPAEPDPVPPSRPVSPPAAASRPRIFSGPPVPATAPSSPVAAEPRPPEPPTAELPLASPPPEPPVVRRPPEPAIAQRPTEPRPQPTETAPDPAGISAPDDLYPVTPSPAVPVTPPRLREPVWPDEPPLPTTVDHLGRRLVLVAVALALLAVGVTATLTFQPFSAKPSANSDTNSDASAGASLPPTGPPLSSDDLPPSYEKAKLPDNGDILLYSWSTRKCVSQ…
ADD41054.1	D3PUA8	non-specific serine/threonine protein kinase (EC 2.7.11.1)	Stackebrandtia nassauensis (strain DSM 44728 / CIP 108903 / NRRL B-16338 / NBRC 102104 / LLR-40K-21)	IPR011009;IPR000719;IPR017441;IPR035992;IPR000772;IPR008271;	PF00069;PF14200;	2.80.10.50;1.10.510.10;	PS00107;PS50011;PS00108;PS50231;	SM00220;	cd00161;	SSF56112;SSF50370;		MKSGQLLGDRYRLGDRLGFGGMGSVWRAADTQLGRTVAIKVLRPDLAEDAEYRHRFLREARTLAALDVPGIVRIHDWCEETDAEGRTRCYIVIDFVEGQSLAALLEERVRLDVDTTMDIVRQTAEALHAAHTAGIVHRDVKPGNIIIGSAGRVTLVDFGIAYSPTQDPLTEAGEVVGTPSYISPEYLTGGELTPASDVYSLGIVAYQCLAGRLPYSGTTGKVIAGHLDPQPPTLPQGTAPSEVARVVTRCLAREPGERFTSAAALAQACREPGSLPRDWRISRRLAVVAAAVAILLVAGGIVFVLPLLSDDTGSASADDPETSQSRSESGAASSASKSSKKPDDPKEGKKSESGKPAKDGGEADPAPGDFSPLASAYSGMCIGVASEAKTEGAKIIQWG…
ADD44375.1	D3Q7N3	non-specific serine/threonine protein kinase (EC 2.7.11.1)	Stackebrandtia nassauensis (strain DSM 44728 / CIP 108903 / NRRL B-16338 / NBRC 102104 / LLR-40K-21)	IPR011009;IPR000719;IPR035992;IPR008271;	PF00069;	2.80.10.50;1.10.510.10;	PS50011;PS00108;PS50231;	SM00220;		SSF56112;SSF50370;		METGQVLKERYRLTGRIAVGGMGEVWRAEDEMLHRTVAIKILHPALAADPQFQHRFIQEARTLASLNAPGLIDLYDACEETSPDGSPLSYLVMELVDAKPLSTMLAESGRVEPGKLLPILAQCATALGAAHGAGIVHRDIKPANILVAEDGTVTLIDFGIARRPGDSKLTAAGSVIGTVEYASPEQLRGVKLTGASDIYSLGVVGYECLTGAPPFYGDTAAVIAAHLNREPAPLPDDVPRAVADVITTAMAKDPQQRFGSAAELASACRGAASGTRVMPMGRAQPPVPPTEPIDIEPSSEAPESVDRMLRKRTLTTVLITLGVVLVIVLAVGVAWFAGRNSGGETADDKSSSKSSSSASPSPTGPDAPANSTLANASNDQCVAMDYGLFSDAVVLADCG…
ADD44792.1	D3QAZ6	Ricin B-type lectin domain-containing protein	Stackebrandtia nassauensis (strain DSM 44728 / CIP 108903 / NRRL B-16338 / NBRC 102104 / LLR-40K-21)	IPR035992;		2.80.10.50;				SSF50370;		MCTMSEPRFEAASDIDLDRDSAPAKRNRKRTLIIAVIAVVVVSLAGLGLYLTHDSPASEQPEDKPVLAEDPPPTGKYALRAVHSKLCLGVGPEIKDGEVNKRKEVFVQQKCEDRFPPTGLRAQGNGLYRLSVDHPDQGPGCGKVDGVTAGSLVQPTKCAKVDEQFFLFERTKDTYVIRLSADPELCLGIIDGSRKAGAQVLTEACGSPGQKWYVEKP
ADD45932.1	D3Q447	Ricin B-type lectin domain-containing protein	Stackebrandtia nassauensis (strain DSM 44728 / CIP 108903 / NRRL B-16338 / NBRC 102104 / LLR-40K-21)	IPR035992;		2.80.10.50;				SSF50370;		MPESRARSHRLSVVPGQGWTRAVVAGVVIVVAGMVLAVSIMVSKSSGDEAGPNTEPKADNQSSSATLRPDGEGGVDKSDKKSEKPKKDKGKDDDKEDEGGDDSGGGSKYPGSGTYQIRSAVGGYCVGVGPEPGNEQREVFILDSCGSASPATKLDKTGSHTYQVTVFKSGAGTGCMTIDSPGTGDGFLAAPSDCNGSDLQSITLERAGDGFQMILDGTGKCVAPMSGEARRGQPLATLGCVGGKVETFAFD
ADD70309.1	D5XME8	Absent in melanoma 1, 3 prime	Zonotrichia albicollis (White-throated sparrow)	IPR001064;IPR011024;IPR035992;IPR000772;	PF00030;PF00652;	2.80.10.50;2.60.20.10;	PS50915;PS50231;	SM00458;SM00247;	cd00161;	SSF49695;SSF50370;		ELSEPCIALFEKMGFQGKKIEFSTEILNLQFLGYNPRIASVQVLGGIWIIYEHSNYRGRQMMLTPNEIPDWYKASGFCQIGSLRPLLQKRVYFRLRNKETGKFMSADGNLDNLNLLRIQVAEDTDSDDQIWVYQDGFIRCRMAEDCCLTIVGNLITPGSKLGLSFERNEDKQYWHISPDGRIYSKMKPKLVLDIKGGTQYDCDHVVVNAVNEEKLTQCWEPLVV
ADD77517.1	D4GHK0	Ricin B-type lectin domain-containing protein	Pantoea ananatis (strain LMG 20103)									MAGEVVINEQRYNYYQHTYEGFQLFSATAVGNASHAILAEILLDGASVPTARNIIVGDSVEQVQKAYGPGKEDNSDNQHWLIYKMGEKQLMFEIDQQKVSHIMLNTTMSAEQHEVSADQAIALATNAIHTYHLTALDDQCLRYDLDDTSEKAFYIITVREDNHDVSCGGDPDISPRLFDIKVARDNTQILTNADNADGDYRSLVPPATNNQ
ADD95157.1	D6PHF6	Ricin B-type lectin domain-containing protein	uncultured phage MedDCM-OCT-S04-C491	IPR046285;	PF19847;							MILLLLLLAAAPAVAVPVVPNFQQGVLSSKTTTKTKVTEVINSYEYRTGYEYSVSGTNIETDGPIAPMSMTTTANTLNGVSSVWRGLDPASKPSWRIVNQGEAMQFVEPCKGQA
ADE14834.1	D5C2H5	Ricin B-type lectin domain-containing protein	Nitrosococcus halophilus (strain Nc4)									MKLSLKIKIRYSFMLLLLMLAVGSPSSYAASKMYCSTYTKTAVAQNAQNIENNCGYTGPRWSSDPEHHNEWCLNASGQTAQRENLARINQLAKCPGVQFPAGADKRCNIYSIVSIGQNKANLSTGCELSGPTWSSNYGHHYSWCLTASQELTNAQITARQRELDKCAQ
ADE30350.1	D5AY61	Ricin B-type lectin domain-containing protein	Rickettsia prowazekii (strain Rp22)									MLKKYLLFCLFLFFSFNVYASIWDDIITCLSDPCNCGQSDRTEIWNKGSKYEVKRGPFKPGTLCPPWNKSDGRNNDTCLLQFDYPGTFIGFLLNRCAEEAPDSSYFTPKIRIRVQSCNAAACWHQNSTLNWDGECVLWPTGYGLPLTRVCARVAIPEMNSPSGINASHSYADPGYTEGVHLNKVGYTESDNKIIGVDGQVVTLKSPKLCAYSDPGLVNLISDSGIHLDPMDWNPNRQPLHQTNELSPIAKVLKFLVETVKGFSLPSLLGQLLGMIDPNSEFIKVLQSILNAIGEVFNFFPDLIIKVIEKLGALNSAVDSYSFGCVQLPLGPFPPPYCPNLNAISINPSVNNVCSIKNASGIFDQSSTSPSCVVPSNINVRNNIVNNTIRVSFSNLVPLC…
ADE53121.1	D5EL19	Ricin B-type lectin domain-containing protein	Coraliomargarita akajimensis (strain DSM 45221 / IAM 15411 / JCM 23193 / KCTC 12865 / 04OKA010-24)	IPR008999;		2.80.10.50;				SSF50405;		MMKMKTLVMLLCAAFVCLTANARPYFNTSTDLLLCQYDSKPDPDDIHAQAAAGCMLAHADHSNVNYYAVQGAYGTQQGNAFIDSTSLFNMAFGTKNVDWTDAHNEWWNSVGRIRDKVTATLNAGGKVWVAEAGQSNITADWIHEVLKTVPAATVKSNVIVVQHSQWNEDHTAASDLSYVKSKATYYAIDDGNAPWGSTTWGDRGIYSTPQYNNASTTYLAQAKSASNPNTVAKNLWTEADYICDNQPYHPDWSNITPGGVDFSDTVEIWWILNVQDAGNNQDGFWAKYVTNTPSADTGLIGKTVAFKALANNQYICADRYLNATHWYLAANRTSVGAWEKFLVVDAGSGLVAFKASGNGKYVCADQQLDAINWKLAANRTSVGAWEKFTIINNSDGTVS…
ADE75398.1	D5MAD0	rRNA N-glycosylase (EC 3.2.2.22)	Saponaria officinalis (Common soapwort) (Lychnis saponaria)	IPR036041;IPR017989;IPR001574;IPR017988;IPR016138;IPR016139;	PF00161;	3.40.420.10;4.10.470.10;	PS00275;			SSF56371;		MKSWIMLVVTWLIILQTTVTAVIIYELNLQGTIKAQYSTFLKQLRDDIKDPNLHYGGTNLPVIKRPVGPPKFLRVNLKASTGTVSLAVQRSNLYVAAYLAKNNNKQFRAYYFKGFQITTNQLNNLFPEAIGVSNQQELGYGESYPQIQNAAGVTRQQAGLGIKKLAESMTKVNGVARVEKDEALFLLIVVQMVGEAARFKYIENLVLNNFDTAKEVEPVPDRVIILENNWGLLSRAAKTANNGVFQTPLVLTSYAVPGVEWRVTTVAEVEIGIFLNVDNNGLPSIIYNNIISSAFGDTY
ADF51876.1	D5BKX7	beta-galactosidase (EC 3.2.1.23) (Lactase)	Zunongwangia profunda (strain DSM 18752 / CCTCC AB 206139 / SM-A87) (Wangia profunda)	IPR004199;IPR036156;IPR011013;IPR008979;IPR014718;IPR006101;IPR023232;IPR006103;IPR006102;IPR006104;IPR017853;IPR013783;IPR032312;IPR035992;IPR000772;	PF02929;PF00703;PF02836;PF02837;PF16353;PF14200;	2.70.98.10;2.80.10.50;2.60.120.260;3.20.20.80;2.60.40.10;	PS00608;PS50231;	SM01038;	cd00161;	SSF51445;SSF49303;SSF74650;SSF49785;SSF50370;	GH2;	MIFKSYSQQLSNDLIYTLKNEDGKAMGNNAISSNNAPLYLSNANAPNQNQAWQITKNANGTYTFINPFTGKGLDNGNIADGPGNNVIQWDGDPNNRNQQWNLIRQKKNYYYLQHAVSNMYLAQSPNGGSNAALMQLPGVKQVWKIEPTKLKLPPTRGENEWENETIFAINKEPGHATYIPYPSEQSARSDEAFNKPWLESKSDFYQSLNGNWKFKWVKQPSERPLNFQKQNADLSAWDEIKVPSCWQMSGYGTPIYTNITYPFKNQPPFIKAQEGYTNEKEPNPVGSYKRTFDLPESWTNKEIFIHFDGVYSGFFIWINGKKVGYSQGANNVSEFNITPYLKKGTNDVSVQVFRWTDGSYLEDQDMFRLSGIHKDVYLFATPKTYIRDFKTTTHFDNEQ…
ADG30730.1	D5X0T4	Ricin B-type lectin domain-containing protein	Thiomonas intermedia (strain K12) (Thiobacillus intermedius)									MTTPPVNTPASGSIILVQVLTQNTGTFSRLTDNKGNTYTRIGNAQTYAGVGAGSYLYACVNAKGGTGQTWSLIKTPSYEDNEATLFVVVLSGASALGETTYSNTRSNNSAQPLVTTGPNSLVVSFWGPADFTGSQSDPTNVYNAPAGWTRLDMGNNSLNSNSGADAWQTVPKAGTTVNPEWSAETAINNPTSSMWLVEVKP
ADG56725.1	D6QZ25	rRNA N-glycosylase (EC 3.2.2.22)	Shigella dysenteriae	IPR036041;IPR001574;IPR017988;IPR016138;IPR016139;IPR016331;	PF00161;	3.40.420.10;4.10.470.10;	PS00275;			SSF56371;		MKIIIFRVLTFFFVIFSVNVVAKEFTLDFSTAKTYVDSLNVIRSAIGTPLQTISSGGTSLLMIDSGTGDNLFAVDVRGIDPEEGRFNNLRLIVERNNLYVTGFVNRTNNVFYRFADFSHVTFPGTTAVTLSGDSSYTTLQRVAGISRTGMQINRHSLTTSYLDLMSHSGTSLTQSVARAMLRFVTVTAEALRFRQIQRGFRTTLDDLSGRSYVMTAEDVDLTLNWGRLSSVLPDYHGQDSVRVGRISFGSINAILGSVALILNCHHHASRVARMASDEFPSMCPADGRVRGITHNKILWDSSTLGAILMRRTISSACV
ADG76798.1	D5UQ30	Ricin B-type lectin domain-containing protein	Tsukamurella paurometabola (strain ATCC 8368 / DSM 20162 / CCUG 35730 / CIP 100753 / JCM 10117 / KCTC 9821 / NBRC 16120 / NCIMB 702349 / NCTC 13040) (Corynebacterium paurometabolum)									MGEYDNPLDRISSGPAPQGPQPWRSNRLPTGSPYANGRYGTGHTKRRRSRGRSGWVILVVAVVFIAGAIGWAAVSRPDSSPSAVPPLTRGADTAVPPSPPSVDQITTSSLFTTALVTPRCALPAWSTDPAAIEAFSGAGTRCLEQVWRLPPNTVRVFSDPNGVAPGNDCPVGWTIRTVSSCGSATFVNRDGIVAAAGNQAAAALQWLSLSVASRAESRSGVGTDVEALVRDAGGAPSPLGSEYLRREHMQTLCLSGSTIARLVGTAITEGDLERAAMDAATFTMVADLPDAPQLSRTNTRAWFDRGSRSPNQGPCGTAWTVPVDQIS
ADG78752.1	D5UPJ6	Ricin B-type lectin domain-containing protein	Tsukamurella paurometabola (strain ATCC 8368 / DSM 20162 / CCUG 35730 / CIP 100753 / JCM 10117 / KCTC 9821 / NBRC 16120 / NCIMB 702349 / NCTC 13040) (Corynebacterium paurometabolum)									MRTVSELAPDLTEGVWTVQTRTSTYVLDLGEMTLMRAPGIGGTSEDEQWSISSLRRDSEDIPLLGIKSCRVGESAQFWVRAADDPDVRTWRITTPVVSIERIG
ADH91778.1	D7BLH9	Coagulation factor 5/8 type domain protein	Arcanobacterium haemolyticum (strain ATCC 9345 / DSM 20595 / CCUG 17215 / LMG 16163 / NBRC 15585 / NCTC 8452 / 11018)	IPR000421;IPR008979;IPR035992;	PF00754;	1.10.287.1490;2.80.10.50;2.60.120.260;				SSF49785;SSF50370;	CBM32;	MKSRRIIGGASVVALALAGLSLPAVAADEEYELTYEAINQSTIKAVYVSSEATYENPGTIDSTLDGNNETFWHSDWKAGAPAPHELIYDLGKNTTNVGRISLTPRQDNLSGHARVINVYTSSDPKCSVKNTTLNAKWDKRLEEKGISYNEDRTTIHVDFEQTTAHCVRISFLKSWTSSGNEIDHRGMEFTDSSLAEFNVSIVTGKQPKPKEEPRPPVEKVIPNNIFKAGIDVTSVDRKTWKTPSDTPAWPYLDKDGSFHYVHAAALYKKNDPRHWQFYKGQNMDHMFYDGELNNSGTNANTTVICNNSVTGKESTYSPNHNDPNASHSEKNYCDLINVWVDPDTGDWYGLVHNEFTPSPFGDGYHYDGIDYAVSKDQGKSWTIEDHVITSPYSTERNDT…
ADI03700.1	D7C0K9	Ricin B-type lectin domain-containing protein	Streptomyces bingchenggensis (strain BCW-1)									MTIPLTAGSASAAPQYRYFSTYKSAVDCQTAGNTLAQQGRITQFNCNGKIVQGREKVWDLFVR
ADI03973.1	D7C4F1	Glycoside hydrolase family 20, catalytic core	Streptomyces bingchenggensis (strain BCW-1)	IPR025705;IPR015883;IPR017853;IPR029018;IPR015882;IPR035992;IPR000772;	PF00728;PF02838;	2.80.10.50;3.30.379.10;3.20.20.80;	PS50231;		cd00161;	SSF51445;SSF55545;SSF50370;	GH20;	MRAGRGRRRWAVCLLAALALFVPPALPASAHAPTSAAAARAAATPEVIPALTGWTAGSGTLQLQQGSRIVSPAAKRVPAERAPAKRAPIKRAQADAATFADDLAAATGLRLPVVSGGEPRAGDLVLRLDPGARELGAEGYELLVSDTVRITGATDDGLFLGTRTVLQMLHGQTVLPRGRTVDVPQYPERGVGVCACYIHISMPWFERLMREMSYLKLNQLWIEAKVASDDYPKTKFWGYYTKDEIRQLSAMAKKYHITLVPEINSPGHIDPYLQNHPELQLTDSSGAKSPSRLDITRPEAYSFYTGLLDEALTVWDTPYWHMGADEYMLGSDYAAYPQIAAYAKAKYGASATPQDAFIDFVNRVNAHVRADGRTLRIWNDGLTGENTIALDKNIDVEHW…
ADI05269.1	D7BT54	RICIN domain-containing protein	Streptomyces bingchenggensis (strain BCW-1)	IPR035992;IPR000772;	PF00652;	2.80.10.50;	PS50231;			SSF50370;		MARGITTRAPVGGHTVTVTAKDPAKAARLAGELGAHARNPPTNTATGYGDGMTLSRAPASPTYSALVNAASSSCLEIYGGGTAAGSASEVRTCNGANNQQFARASNSELQVYTGLLTMCLDSNGATSPGSAVVIENCTVASVSLSKPVVPE
ADI08938.1	D7CEP2	Ricin B-type lectin domain-containing protein	Streptomyces bingchenggensis (strain BCW-1)	IPR035992;IPR000772;		2.80.10.50;			cd00161;	SSF50370;		METGPDPKAARTAAEFVVAMRQLRSWADLSYRQLERNAEAAGDVLPRATISGALSRDDLPREQLLAAFVKACGGDEETAAVWLAARRRLSIAGSGAASASTEPGVPASAPASDGADASVAASEAAPERDTSDATAGHAPTPAPAPVPAHAAETRPGGPTPPDPDERSHEISPPAEVTEVLASGEGPGPGPGEPTSGSAWRRRYLPTLAVGLSAAVGVLLLAYWPFSGSGGGPDARPGASSGSSGGGSSKGADAPSGASDTSETPDTSETPATKEPVADDTPTTSPTRDASSSKPEPTATGAASKPRLPAAGLTRIHPVSAPGLCLTEGKERKTGRAEIAAQMPCADVPLPRVSLDAVGDGVYRIQWDHPGEGKGLGCLAVDDNAMGSGALLAPRSPCTD…
ADI10522.1	D7C7G8	Ricin B lectin	Streptomyces bingchenggensis (strain BCW-1)	IPR039514;IPR033452;IPR001139;IPR013780;IPR017853;	PF14587;PF17189;	3.20.20.80;2.60.40.1180;				SSF51445;SSF51011;	GH30;	MIKVMRAAVTGALAVALLGTAATVPEAHAGDGTAAGTAGRVDFGQRQQPIDGFGFSQAFQRADIMHGARGLTPEHQREVLDLLLDRKSGAGLSILRLGVGSSSDDVYDHMKSIQPTDPGGPEATPRYEWDGDDGGQVWLAKEAKAYGVKRFYADAWSAPGYMKTNGTDANGGTLKPEWRQAYADYLVQYAKFYRQEGVRITDVGFTNEPDLSTSYASMQFTPEQAVQTVKALGPTVRRAGLNLVCCDAAGWDQQAAFSAAIEADPRAAALVGVHTGHPYVTPSDQPLPTNRRTWMSEWSPNGATWNEAWDDGSGYDGLAVAEAIHTTLADAHASAYVYWFGASIGATRGLIQLDGADYHVSKRLWALAAYSRFIRPGAVRVAAATEASGVKITAFRNRD…
ADI10622.1	D7C9A4	RICIN domain-containing protein	Streptomyces bingchenggensis (strain BCW-1)	IPR035992;IPR000772;	PF14200;	2.80.10.50;	PS50231;		cd00161;	SSF50370;		MLGVSTADATGPLSGTKIRNWQTGFVLGVAGNSTVGGTSIQYQTDTNELAQKWAIDPVTSGTFLLRNLNSDMCVTAVGGGGSEPLQQRPCDPRWDEQIFSMEASSRPNRYQLRNQAYGLCVNPDVAGVNANARVIGCSTANNYNTHSFEVR
ADI10623.1	D7C9A5	RICIN domain-containing protein	Streptomyces bingchenggensis (strain BCW-1)	IPR035992;IPR000772;	PF14200;	2.80.10.50;	PS50231;		cd00161;	SSF50370;		MLGVGTADATGPLSGTKVRAWASGYVLGVAGNSTVGAAQLQYQTDTDALAQKWAIDPVTRDTFMLRNLNSDMCVTAMSGSTADALQQRPCDPRWEEQAFTMADSSKPNRPLLRNLAYNKCMQQLSSVAMPTIAVLNDCASTNNYQAHSFDVR
ADI21952.1	E7C3C8	Ricin B-type lectin domain-containing protein	uncultured nuHF2 cluster bacterium HF0130_29D04	IPR035992;IPR000772;		2.80.10.50;	PS50231;		cd00161;	SSF50370;		MKIIDLFIWIFSGRKFLITGLLLLFLEQLVVNPVFSEPKSSMFHLRLLDRLDRPEDGYCIDILGTPGNLRVELPLFAHNCKTTLTADSSVIFTSDGLIKFPAVDLCVTVAGVNSNALPGASTLLRKCSESKPFFETFRLQRFTHRKDGRISMSGSELCLAVGRESAATYSPSHRWRALFVEDCSVAEASLSQWEFVVPDH
ADI30315.1	D7DJV4	Ricin B-type lectin domain-containing protein	Methylotenera versatilis (strain 301)									MPNNVYNIPLYGKPIELDEQGIYYAINRKTGDINNVFQLVYEGDTKENQDWYLYQLKNTGKNGEMGWVILADNGDYPLKSVSTEEVKHHFDKPEYAEPKGAWQLMRNSRYGFGKFTPIHAEDNVRFALILFSGAEMLVPLLILKADDHSLQSLAEPEQ
ADJ23330.1	D8JXX1	Ricin B-type lectin domain-containing protein	Hyphomicrobium denitrificans (strain ATCC 51888 / DSM 1869 / NCIMB 11706 / TK 0415)									MIELVVAVCMIDQPSRCRDVTLNFEGERVTAQQCAMNGQIEMAKWIGEHPNWVIQKWRCGIAGQFAKL
ADJ23985.1	D8JQN1	Ricin B-type lectin domain-containing protein	Hyphomicrobium denitrificans (strain ATCC 51888 / DSM 1869 / NCIMB 11706 / TK 0415)									MSDAPSLLNISHPAHPVNRTLTLVKLLVLAVSVAAAVPTARNLYFSWKNDVPFNQVDHRLAQAALLEKNFGCKIDYRALVTQGSARVEVGSCPKTGDISIRVNGPRGQVNYEWIAFDRLPKPLTLNTASLLDLIVPRALAAENTADDQQSFEVAQDMSVLCQAKSGDNIIRVVQSGGQCVRETVSIFRGSVEKSENVPCDKACPIK
ADJ28895.1	D8K7L8	Ricin B-type lectin domain-containing protein	Nitrosococcus watsoni (strain C-113)									MKHTTLMMSAVVAASMLSTSALALDRANTSEKGSLLVFPKIDVSGERNTIIRLQNDYSDSVSLKCYWKNGTKHFADFQIKLTKFQPIWLSARDGNGTYQVPPFPTATNQRYLDKIGLSGGEHATPSKVSLPENATHTGELQCWAVDSAGASEIRWNHLVGTATVVDASQGTAYEYNAWGFRCLVGDNGEACVVADAGQLDLNGSEYEACPKKLISQFTPAGREMGGFDVQRNELTLASCNQDLTEEQQYHFSFLKFNVWNEQEVKYTGAYQCIDSWHQGLLDEMQNNGRNFSAASLKSDVARFKVKAMKGSVCERADNRKTFNIDESIVTEEAGLLGVMATTYGIGEEVGIAQTGTTLHMLGQMEGFILYDPADGEIEERPAR
ADJ29211.1	D8K968	Ricin B-type lectin domain-containing protein	Nitrosococcus watsoni (strain C-113)									MKRYAVIMGTVVAASLLSTSALALDRGNTSEKGSLLVFPNVDVSGNRNTIIRIQNDYSDSVSLKCYWKNGTKFFADFQIELTKFQPIWISAKDGRGTYNVTPFPDFTNQAYLDNIGVGYQGPEENSINGGRNHRGVRPSQVLLPDNAKEAGELQCWAVDSSGASEIRWNHLVGTATVVDASKGTAYEYSAWGYRCLVGNNGDSCVTAEAGKLNLDGAEYEACPKKLIGHFSPAGTSVGNLHVRQNELTIASCNQDLSQDQQFHFTKLKFNVWNEQEVKLTGAYQCIDSWHQLLLSGVQNNGRNFSASGTNVARFKVKGVKSSVCERPDAPRTPFVDESIVTEDAGIMGVLATTYGFGKGIPLGDDDDDSENGGSGGLAESGSTLHMLGQLPGFIAYDAE…
ADJ29528.1	D8KAV1	Ricin B-type lectin domain-containing protein	Nitrosococcus watsoni (strain C-113)									MKRYTLILGTAVAASLLSTPLLALDRANTSERGSLLVFPKVDVSENHNTLIRLENDYFEPVNLKCYWKNGTKFLTDFQLELKENQPIWISAKDGKGTYAVPPFPQSSNWDYVSTVDDDEDHGESYFSSPVQLPDDAAQKGELQCWAVNGAGDSEIRWNHLAGSATVMDTADNTAFEYNAWNFRCLVGNTGDECVIADIGKLDLDGAEYEACPKKLVGHFSPKETDLVKSELGADTLGDLQVTQNELTIASCNQDLTQDQQFHFTKLKFNVWNEQETKYTGAYQCMDSWHSVLLDGGIQNNGDHFTANSLRTDVARFKVKGMKSSVCERPSIQPSGYFPFSAEAIVTEETGLLGVLATNYDIVAVDDAEAEPPTTKTAKGATGSPLHMLGKMSGFITYDP…
ADJ43902.1	A0A0H3CZ42	Ricin B-type lectin domain-containing protein	Amycolatopsis mediterranei (strain U-32)									MRLVRLERQQSRVADDIRAALASLGRGSTVIGGIALVGVGGVTDRPIEAVVLLPHGVIIVIGVDLPDPALRLEAPLGGPWKADGWPLVADDDSVNPATEALDISQACERQIAALVPGTAPVGTIIAVGPYVETVDQPAADLAGPVRVLHPTPTTMLAATVSLATAHRPRSVDQVRALIRGLAPSAPEFTDEVLLAEGFSRLTDDSPPESLWDDGPQQSPPAPAGAVAAAAPVGVGTTDWRTTTPVGVAPSPAVVPEAAAEPPAGDRPAGEPSAAEPPAAEPSAAELPETAPAEVTEVLPSPVQAESDRTDPSVETEPTELLPRPLQTEPGPADPSARPVFPGTESTSPSVEAEPTEVLPTEAEHPTEAGSTTSQPAPPPTAPEPPRGSSGPLPAASPQP…
ADJ50241.1	A0A0H3DHU3	Ricin B-type lectin domain-containing protein	Amycolatopsis mediterranei (strain U-32)									MTTPPFDDNPFRTPGYAPPAPMPPAPGQQPIPHWFTTKVRITLVACVVAALGLGALGAMGIYWVDHSGPPSNGDCLYLTREGAGKLAYHRVGCTANNATYKVENTFRGAIACASGDYVRFRLGSGTGQTLCLALNVKAGDCLRDVDDESTIGKVSCTDPAAQERVEILSGFGRDDKCEGADEVFSYSGPPSRTVCLIKTGENI
ADK02659.1	D9J2T7	Stx1c	Escherichia coli	IPR036041;IPR001574;IPR017988;IPR016138;IPR016139;	PF00161;	3.40.420.10;4.10.470.10;	PS00275;			SSF56371;		FSHVTFPGTTAVTLSGDSSYTTLQRVAGISRTGMQINRHSLTTSYLDLMSHSGTSLTRSVARAMLRFVTVTAEALRFRQIQRGFRTTLDDLSGRSYVMTAEDVDLTLNWGRLSSVLPDYHGQDSVRVGRISFGSVNAILGSVALILNCHHHASRVARIVPNEFPSM
ADK23804.1	D9J2T9	rRNA N-glycosylase (EC 3.2.2.22) (rRNA N-glycosidase)	Momordica balsamina (Bitter gourd) (Balsam apple)	IPR036041;IPR017989;IPR001574;IPR017988;IPR016138;IPR016139;	PF00161;	3.40.420.10;4.10.470.10;	PS00275;			SSF56371;		DVSFRLSGADPSSYGMFIKDLRNALPHTEKVYNIPLLLPSVSGAGRYLLMHLFNYDGNTITVAVDVTNVYIMGYLALTTSYFFNEPAADLASQYVFRSARRKITLPYSGNYERLQIAAGKPREKIPIGLPALDTAISTLLHYDSTAAAGALLVLIQTTAEAARFKYIEQQIQERAYRDEVPSSATISLENSWSGLSKQIQLAQGNNGVFRTPTVLVDSKGNRVQITNVTSNVVTSNIQLLLNTKNI
ADK38615.1	E0X4I9	DEC-205/CD205	Oncorhynchus mykiss (Rainbow trout) (Salmo gairdneri)	IPR001304;IPR016186;IPR018378;IPR016187;IPR000562;IPR036943;IPR013806;IPR035992;	PF00040;PF00059;	2.80.10.50;2.10.10.10;3.10.100.10;	PS00615;PS50041;PS51092;PS50231;	SM00034;SM00059;	cd00062;	SSF56436;SSF57440;SSF50370;		MDKMTLQAAVYLCFFLLFWDKTICFGSCASTTYSGDDTFTIQHVSTGKCLVAMSTSGTGVSRIAGAKSAGSGFSVTLGECDGSRGSQWKWGSGHRLFHVGTSQCLGLEVKTKALSLFSCGVMEAVMLLWRCLDEAIYTVYQMGLTVTDGLVSAKRDSSDAWRRDESTNNICQRPMRIVHTTNGTSTGEPCEFPFHYNGSWYHECLPDDQSSELYWCSTTSDYDADKKMGYCLKHEEGCKALFNGPEGGPCYEFVSQVAVTWQEALDSCRSQGADLLSVSSSEDQSFPILDVAHNSWPDKMWIGLHQLDTSQGWQWSDGSPFNDVRWDNAMPHTSILRESDCGFMNSKNYYESEVCDKKLPYICKKNVNVTQSVATEPLVYKSTTCDEGWAPWNMFCYKL…
ADK38616.1	E0X4J0	DEC-205/CD205	Thunnus orientalis (North Pacific bluefin tuna) (Thunnus thynnus orientalis)	IPR001304;IPR016186;IPR016187;IPR000562;IPR036943;IPR013806;IPR035992;IPR000772;	PF00040;PF00059;	2.80.10.50;2.10.10.10;3.10.100.10;	PS50041;PS51092;PS50231;	SM00034;SM00059;SM00458;	cd00062;cd00161;	SSF56436;SSF57440;SSF50370;		MLKISKATLCLCVLFVLDTTVFLGTCSPAKVPSFDEDAFAIQHSSTEKCLSATTSSLSVSTCDPNNKSQLWKWGSGHRLFHVGTSLCLALDVTSKTLSLVDCGSNILLWWRCLDGAVYTVYQMGLAVSDGKVTAKRDFNDTWRREGYQDNICQKPYRIVHTTDGNSAGSPCEFPFKYNNSWYHGCLPDTDLPQMSWCVTSSDDDQEIKKGYCLKPEEGCHTLFDGPEGDSCYEFVPSAAVTWQEALDSCRSQGADLLSVTELSELQSNTFVKGFKKMPERMWIGLHQLDTSQGWQWSDGSPLSFLRWEKGMPSTTIIIESDCGVLNSKQNYESEACGERLPYICKKSFNASHTAPTEPFQYKETECPHGWVPWNGWCYKLVNDTPQNFEGAQQHCKNIE…
ADK54828.1	E2D2G4	SGNH_hydro domain-containing protein	uncultured soil bacterium	IPR013517;IPR028994;IPR017946;IPR035992;IPR013830;IPR036514;	PF13517;PF13472;	2.80.10.50;3.20.20.190;3.40.50.1110;	PS50007;PS50231;			SSF69318;SSF51695;SSF50370;SSF52266;		MHISVRRRSAAAVAANPPIAGVVRRPVAHVLVMALTVGLLTIGALSGGASPALAAGPPAQGRFYIQNVAGGNQISGGDSVAQTTRPKGDEDDQQWEFEQIAGSAGFRIKSSTRSGQCLGRENDNAGALGVIKTCSATGTEWNFEHQAGERYRILVPGLQTKLSGVAPGDAAADVRLSDEAGAHEEWFVTPIDPPKKPMPADPTFDQMTYLTAHNAYQNSEDIDTPLAPNQPHSIQGQLDAGVRALMLDVYEYEGRILLCHGSCSLGSMPLLKSLQTITTWLEAHPDQVVTVFLEDNVTSEQLKSAFDQVPALTRMIFNPRAAQVQDQGWPKVSEMVAKNQRLLVFSDAGDDAREKFGVMRAKDWTVENYWSMGPGLGNSDWSCYTRWGDVPLSKEEPKF…
ADK92412.1	E2FB11	Mannose C-type lectin receptor	Ovis aries (Sheep)	IPR001304;IPR016186;IPR018378;IPR016187;IPR000562;IPR036943;IPR013806;IPR035992;IPR000772;	PF00040;PF00059;PF00652;	2.80.10.50;2.10.10.10;3.10.100.10;	PS00615;PS50041;PS51092;PS50231;	SM00034;SM00059;SM00458;	cd00062;cd00161;	SSF56436;SSF57440;SSF50370;		MRLPLLLPLLSLLPVAVQLLDTRQFLIYNEDHKRCVEALSPSAVQTAVCNPNNEAQKFRWVSESQIMSVALKLCLGVPSKTDWVPVTLYACDSKSEFQKWECKNDTLLGIKGEDLFFNYGNRQEKNIMLYKGSGLWSRWKVYGTTDDLCSRGYEAMYTLLGNANGATCAFPFKFENKWYGECTAAGRSDGWLWCGTTTDYDTDRLFGHCPLKFEGSESLWTKDPLTNIYYQINSKAALTWHQARKSCQQQDAELLSITEIHEQTYLTGLTNSLTSGLWIGLNSLNFNSGWQWSGGSPFRYLNWLPGSPSAEPGKSCVSLNPGKNAKWENLQCVQKLGYICKKGNTTLNPFVIPSESDVPTNCPSQWWPYAGHCYRIYREEKKIQRDALRACRKEGGDLA…
ADK96621.1	D9RX58	Beta-galactosidase (EC 3.2.1.23) (Lactase)	Prevotella melaninogenica (strain ATCC 25845 / DSM 7089 / JCM 6325 / VPI 2381 / B282) (Bacteroides melaninogenicus)	IPR004199;IPR036156;IPR011013;IPR008979;IPR014718;IPR006101;IPR023232;IPR006103;IPR023230;IPR006102;IPR006104;IPR017853;IPR013783;IPR032312;IPR035992;	PF02929;PF00703;PF02836;PF02837;PF16353;						GH2;	MLRAGTWGAKPEHGKTYLISVGQDTKNVLTPYKYSWLRDTGLAFLAYAEGNDAQKWKLVAVSGKQDCYQLVNGDGELAFDMALNDTKKVSGYPCMWTQSIANPNQQIYITKKGSGYKLSAVSARNGQTYYVTFGSISSVDGYYCGYENSEASAATLQFKEVPAVVIPEGADWENAKVYERNKERAHATYMPYPSTKAMKADGQRYDKPWLDPTGANYLSLNGTWKLRWSEGAKPVLLGKDDFWGDGVSTEGSAWNDITVPSCLEMNGYGLPMYVNVDYPFEDQQPYVRMKAGLKNSVGSYRRDFTLPAGWENKRVFLHFDGIYSAAYVYVNGNEVGYTEGANNVSEFDITKYLRTGKNNVAVQVIRWSDGSYLEGQDMWHMSGIHRDVYLVATPKTYLA…
ADK97265.1	D9RX59	Ricin B-type lectin domain-containing protein	Prevotella melaninogenica (strain ATCC 25845 / DSM 7089 / JCM 6325 / VPI 2381 / B282) (Bacteroides melaninogenicus)	IPR008928;IPR027414;IPR013780;	PF14498;						GH95;	MNICKRLCAAFLLSVVCVGQVFAQGYPRISTKGNEHWYYVKYLRSNNVLEDKGEKQKCLTAVPQVMNGGRQLWKVVAAENFGRNKKYQLVSKSGRTLYVNGTNPYSSRFMAATKATDITSFHIFQSMNTSFGTGAFELAPDSTNSHAMNQVGEIRAGQEIGLWDKGDINNVLTFVSKDDMEFPYYMPVISTAANPVYYYIQFQTGNWLLSAKGDKATCQTASLHNGNLDDMLWRVSEKDGKYSFVSKSGKILYISDSYVNAAKAHNVKDTLFTMVESNNSLGGFEIGKSTTGRNFFNMFQGAGEGRLISFWDLGDGGNVVRFVPAEALVPVSGITTFNPANKYTLWYTKPATNWMTSCLPIGNGQFGATLMGDVAIDDVQFNDKTLWSGKLGGLTSTAA…
ADL00504.1	D9QF19	Ricin B-type lectin domain-containing protein	Brevundimonas subvibrioides (strain ATCC 15264 / DSM 4735 / LMG 14903 / NBRC 16000 / CB 81) (Caulobacter subvibrioides)									MNARSHALAHVLTLAGGALLIAAGASAQDQGNATTRSLNTGPAQSVMTPRPNAQPPLATPPQAKPPQARPAPPPSRTLEDLLGETDTPDDAGPTTDEAPTEGVILAEGETEPEPIPLALGYYARGDTDCAQVWPGDGDLAFATPTSFTIDFGGCEPGQWLQTGPNRWREDQRCQTELGGDAGAYSITYEVIDAGTLKRTARLAIDGSVEEDQWKHCEADTVPENARFASDGDTGSAQDDG
ADL24798.1	C9RMH3	Glycoside hydrolase, family 43	Fibrobacter succinogenes (strain ATCC 19169 / S85)	IPR006710;IPR023296;IPR035992;	PF04616;	2.80.10.50;				SSF75005;SSF50370;	GH43;	MRTRGSGFFTTLEWAFFGLFCLFGAFGAQSAFAANPLTTDFYSADAAALVHNDSLFIFAGHDEQGPQGNNNKAFIMNDWHVLVTDDMEHYHDYGAVLSVKTFKWANASAFAGHCEYRNGKFYWYVAVHHGTIKENGSEGFAIGVAVADHPSGPWKDAIGQALITDNTPNDVKLNIDPAIFYDGDDIWMYWGSWSAGRRVKLKENMIELASTPEDIKIKDFFEAPWMHYFRGNYYFSYASGYPSTTNYSMAPSLNGPWTQKGVINDKMDNSETNHQAIFKYLGHWYFMYHGANSPGGWTYRRSVNIDYLYYDRDGLIQKIKHTDGVDPVNNALLEEGGYRLTVSHSNLALEDNDGIVVQQTADEKNEAQLWVLAHGDSARYYTLKNFATGRYYCPPKTLL…
ADL24935.1	C9RIW4	Glycosyl hydrolase, family 43	Fibrobacter succinogenes (strain ATCC 19169 / S85)	IPR006710;IPR023296;IPR035992;IPR000772;	PF04616;PF14200;	2.80.10.50;				SSF75005;SSF50370;	GH43;	MYGLGNALRGGFVGVGLSLAVGAFAASNPVVTNMFTADPAGLVYNDTMYIFTGHDEAPAGHEGYIMNDWHIFSSGDMDTWVDRGAALSIRSFNWARGSAWASQTIERNGKFYWYVTVHDGRDFAVGVAVADHPAGPYKDAIGKALITSDMTPANSGVNYDIDPTVFIDDDGQAYIYWGNGAVMGYRLKENMVELQGNMFNVTPPSFTEAPYVHKRNGYYFLTYAYGWEERIGQATMKSPTGPVSNSKVIVGFNKNSNTSHQAFVEFHNQWYYIYHTGAIGGSFRRALCVDYAYYENDSTIANITMTDAGVKKVDHAPIRDGVYRIKARHSGLSLEDAASAVIQMDSEESESQLWALKRIDGYTYTLRNIETGKYLSFGKGNLLDTARTVDAENRIVIEN…
ADL25430.1	D9S4Y7	Ricin B-type lectin domain-containing protein	Fibrobacter succinogenes (strain ATCC 19169 / S85)	IPR035992;		2.80.10.50;				SSF50370;		MDSAVYLYNKYSDLSKHIEVYYSTGVPTAEASSNGDLRFGKDRNYMYVGTAMHEMAHTMGMGTTSEYKAMIDGGVFKGEKAQKLIKEIDGPDAVLKGDSQHFWPYGINYKSEVHSEQDLINHVKIVNAMYQDIFKEAFYMQGRVKSLSEKKCMGITSSNTLELMDCADTATFVKIYSMGDKPVTYRFQLGNRVIDIPNESTAAGIKASTYGYNGGAHQKYQLEDAGVNTPNAFLLRNYKSGLYLQAVGKDVVQNPMPSRSDDFIWKIEEQRADSADKPVSISKRRVPNKNLEESMPERLFDALGRAAGKIRRGVTSKLLKSK
ADL25633.1	C9RIW5	Glycosyl hydrolase, family 43	Fibrobacter succinogenes (strain ATCC 19169 / S85)	IPR006710;IPR023296;IPR035992;	PF04616;	2.80.10.50;				SSF75005;SSF50370;	GH43;	MFKRALSMLMGVAAVAMAANPLTTKFYSADAAALVHNDSLFIFAGHDEQGAQGNNNKFFLMNDWHVLVTDDMENYHDYGAVLSWRTFKWASGNAFAGHCEYRNGKFYWYVAVHHKTIKQDEGFAIGVAVADHPSGPWKDAIGKALVTDNTPNDVALNIDPAIFYDGNDIWMYWGSWNAGRRVKLKENMIELASTPEDIKIRDFFEAPWMHKYRGNYYFSYASGYPSTTNYSMATSLNGPWTQKGVLNDKLDNSETNHQAIFKYLGHWYFMYHGANAPGGWTYRRSVNIDYLYYDENANIQKIKRTTTGVDKVNNTLVKNGTYRLTVSHSNLSFVEENGIVVQRPESEKDANQFWTVERSTKNARHYTLRNYGTGRYYCPPKTLLDTVKTSATACEIRIE…
ADL26605.1	C9RLJ5	Glycosyl hydrolase, family 16	Fibrobacter succinogenes (strain ATCC 19169 / S85)	IPR013320;IPR000757;IPR035992;	PF00722;	2.60.120.200;2.80.10.50;	PS51762;			SSF49899;SSF50370;	GH16;	MKKNHVIASIVALASIAFAAPPSNFSGWDLVFEDNFDGTSLDKKKWNPTYNWGPTHNHRAYCAEENVIVSDGTLKLKGEKKMHPDAKGRKAKFNNKEIPVDYTSGAIDTKGKFEVKYGYIEGRFKAPSQKGTWPAFWTLQDGWPPEIDILEIPASRKQHHYYLHYTDPSWYNSHGSAWDHEASFGGHKDDNVDRSADFHTYAVEWDESTLSFYFDDKKFASYNRPTEIKQLSAQYIIVNLAIGGWAGDDIEITSDKPAYFEADWVRVWQAKPAKPDTVRIMSMNFGTCMTRTAEDKLALGDCSGDNAIATITPLSSTTYRINFGDISLDTPNESTDAGVTMGLYKWNGGGHQKVVMEKQSGYEGSVVRMKMQHSNMYLRATTDGERVVQSWADDWEWNQ…
ADL36151.1	E0S419	Ricin B-type lectin domain-containing protein	Butyrivibrio proteoclasticus (strain ATCC 51982 / DSM 14932 / B316) (Clostridium proteoclasticum)				PS51257;					MNGRVVIGSMVNNAAMFISTISGISCGKATVTANSNFAITANQSCTVKGWYQNVSGAVISVNTSLSAGQTYNLPSCGYNSTYSVYWWKPFFVYIE
ADL44252.1	D9T8X5	Ricin B-type lectin domain-containing protein	Micromonospora aurantiaca (strain ATCC 27029 / DSM 43813 / BCRC 12538 / CBS 129.76 / JCM 10878 / NBRC 16125 / NRRL B-16091 / INA 9442)									MAKAKLIIRSGILALALAGLAGTFAAAPAQAHDAKWSKTRNGCKYSGGVVSNHTYAWTQRDSGGCSGHPWLWVISCDDGGQIVHSSNGYTSLSGTKMYQVYHKTQENESWELSHLTYC
ADL44280.1	D9T9R4	Ricin B lectin	Micromonospora aurantiaca (strain ATCC 27029 / DSM 43813 / BCRC 12538 / CBS 129.76 / JCM 10878 / NBRC 16125 / NRRL B-16091 / INA 9442)	IPR035992;IPR000772;	PF14200;	2.80.10.50;	PS51257;PS50231;			SSF50370;		MRKSVVVLAVLAMAAAGCEQASESSPSASESATPTSVASASASAAASAPAVAVDTSINEKPVDGSDAAAVKTVDVAAQPAAQAPASAGGYYKLKTVFRGENECLEGNRVDGNSTLAGAAFQNTCKDVDGQAWSLTKRPDGYYTLRTKFLGEQKCLEGNQIAGKVLGGAAFLDTCREVTGQQWKLVKAGDNLFRLQTKFREKEGECLEGNRFAPTSVLKGAAFTDKCQNVTGQLWYLTAIPA
ADM11857.1	E0S822	Ricin B-type lectin domain-containing protein	Encephalitozoon intestinalis (strain ATCC 50506) (Microsporidian parasite) (Septata intestinalis)									MKRRAYICFFLGIATCEIFLTTIRPIDNPNVLMVSGKNVVLTANREDEMATFRVETQDRKSRFLGIKFGKRKHTVLISPGDNPNLYMKYSKSDGRPTMGKKKKYWEYKEMKDGGYMLSSSKNKCLGVVGNSFRISECGTGKGQVFVFERRDYSESSSTSNFEEQISISSEVPLVPPVSQTSLVSSTSRSSLVSSTSPTSLTSRIPQSSFVSQTSPTSRVPQAIQASQAFEALFPFDESNDSDSNSDDMKPVFINLDMKDKKTNTETQESSSPISISTMTVYVSVTKSLSAGAVSSSPIVTIIDKFPPVSAKLPPNVTLIRNRIASSEESQSSCESSDSYLGNETVSHKSSSRSLGGAKNDANLDFDLEFYPELGRLLDDSIRKKKEEELRKEATAKRAR…
ADM11867.1	E0S832	Ricin B-type lectin domain-containing protein	Encephalitozoon intestinalis (strain ATCC 50506) (Microsporidian parasite) (Septata intestinalis)									MILILVLGMAFSYPLYLDSFTNKPIRILAAEYHLLVSELKRDFGSNPFRAVDELNLTYGHNTRSQINRNGRVFKIRVGDSWLCRKGRDLLKCEDSIDFWEISKSGDGFTVSQEGYCLSTRDENKLVLERCNGRSRSHVFLFEDMGVESCLDSVDLNAKPRTEAEMVQQLKLKKKLENLGRKNRDEVEKIKKNLEDKNDFSKYAKKNLPDLDGKDDVKDVLRKLWDFNWRRPKFGPSSFSMPWFSFPFCKKLW
ADM11868.1	E0S833	Ricin B-type lectin domain-containing protein	Encephalitozoon intestinalis (strain ATCC 50506) (Microsporidian parasite) (Septata intestinalis)									MEPGLILMFMSIFVSARDRELEEFVEKDIKVFFSSYPTQILGLEEENGLLVSHSKYVNPSKYKFVTRARLVKSGEKYVVIFGENNICKDGNSVVKCKEERPWDIDRKEFGYTISTDNKCITKGPEESIQMKICVNTDDQIFSFKLADLGGCGDIGSLLRNEGRKNMTTNVNIFHPESECPSSIRIKTKGDVNKNIILPIKREKNRNTSFSQQGDVSSYSGDEADFPLYEETLPKEEEVTVTHVLTRNPHSGVKRVHLDHHHSPHHYRSKNLVRRDPIIF
ADM12078.2	E0S8E1	Ricin B-type lectin domain-containing protein	Encephalitozoon intestinalis (strain ATCC 50506) (Microsporidian parasite) (Septata intestinalis)									MLFIYLALTYAMEEMGYIFSEGKQRFLTRNGVNIVVGRSKDKPLKFRMVEMDGKNSHNMLLFPVPKMGGNKVADLALNGSRKWHFYPKHGNWNQRTKFILLPGNALKIVVGSECIGVREDNQVVGETCRNNGEDLFQIFSWIPISQKKKVKAWFHRNRYEQEEENQNFPEDDRDSGSEDKNYGPDNSPYDSETSSSDYWRGERQFYDFDYDGGLGGGYGSFGLGMGSLGGRRRRYRRDEDHLKFTEDGEEDTYKSDGGKDYREERMFRRKRMGNYSGHRKGRHHKGSKELDGGFLQGRDMMFGDLSSSEMMDYFGNLQEYDRKNRALRGNPPNGCGNLDGIVFAEGSNNCNTGGPGENEICRINKTTTAFRKMVGIPI
ADM12099.1	E0S8R1	Ricin B-type lectin domain-containing protein	Encephalitozoon intestinalis (strain ATCC 50506) (Microsporidian parasite) (Septata intestinalis)	IPR035992;		2.80.10.50;				SSF50370;		MKSIFVVFQLVKVISGFTIFTKDGQRKHLVKGGIWRSPDYNLDYQLAAMSASGTPVEFKTENLSSGIKVIKVSGSNDVLDLHNPRSGQSKLIFHGRNNGSTQKFSIEGSEGTGFTIKNGTKCLEYDASGNIYGTTCSSSAQQTFDIVYSPDDPEYKPPSPVAEVKASSAEDIIAELNAGNPNPQAPQIFIFNEKSEKKRKNSHSSDSDSNSDFSPRRRHHHHHYSLHESPYFTY
ADM12100.1	E0S8R2	RICIN domain-containing protein	Encephalitozoon intestinalis (strain ATCC 50506) (Microsporidian parasite) (Septata intestinalis)	IPR035992;IPR000772;	PF14200;	2.80.10.50;				SSF50370;		MKVISFGCIISTAFAFMITSENDEKKFVSNSSGKAVMTTTGKPAEFTSTEVSPGVDIITDKSTGKVLDMQGGGSNVIFWGKHGGANQRFSIVKNNEGGYYIKSENKCLEYDASGKMYRTTCSNKSEQRFSIIYTPGEPQYKPPVEVPVEVPVPVENPAPPQPQILIFNTGKPSSSKSHDNHHRSQSSEDSSLLYDSGLIG
ADM12127.1	E0S8C1	Ricin B-type lectin domain-containing protein	Encephalitozoon intestinalis (strain ATCC 50506) (Microsporidian parasite) (Septata intestinalis)				PS50231;					MRLLVFCMTSLVMGSRMVRITPRTHPDFVVAIVPPKLGGKGTIKVISTREDRKVEESGKATFKISKGMTEISQGGSKICKNEKNDSIEVCTGEDELYSKWKLVSEDGGVRFRTENDVCLEAVEEKGKADPVRLIGKECKLNTKSQLFDLTFVDEENQDSDEVEFNKSSQKDLPLEDLLPYLLYGKEPIANQRIILYDGEGKKKASFKGSVSPLLIASLSSGILPHSNKVTSPYSSYRPLSGSKLEEEVAITPNYADYGKLY
ADM12128.1	E0S8C2	Ricin B-type lectin domain-containing protein	Encephalitozoon intestinalis (strain ATCC 50506) (Microsporidian parasite) (Septata intestinalis)				PS50231;					MKLTIVLMISFAFCISDPIKVKIVSKVDPKKYLSLFSGEVRLATKKKIKDNKGCSKFIVDEVRTEILQGNRRLCRKFGFSKVMSCNHESKNSIWEVIISKGSRFVSFKMEGENQCLTANGPESADLLGDILSMGECDDGLDTQKFWIKLIVDRKAKAT
ADN16167.1	E0U928	Ricin B-type lectin domain-containing protein	Gloeothece verrucosa (strain PCC 7822) (Cyanothece sp. (strain PCC 7822))									MKVKPKIVRQLKNSFIQLLLAIGKLIFKLFSKIPVALFSTMSLGEKWLSKKNSPYRLQEGSNFFKRRENAPYRSQRAKKLPKYLRLRKPFPLALSPKGFVLPTMTMVLLVFSLVVGAILWRTSQYTQEVINDRQAQVIYNSATPAIERAKTKLEFLFKRDYRFPNTVPGASILDQYLLNRNDDNLTTKDQVPRYEESSAYVDIYTLPGETRIDINGDNQVDNAWSYQTDLDGNGTNEQVVYAIIAKNSATESTTSTITLDSSDAKKAKYLVTRTGPLSILNGQTSGVCANTNTALAPQEGWYTINNSSVRKNFQIDAIVINKNPQNKEISALEFQQDRQLDKGNKWGVWFRYDLEAYPGKDFHWNGAMYTGGNYIWGENTDKKYFYINLISSPNSCFYT…
ADN34746.1	C7TQF6	rRNA N-glycosylase (EC 3.2.2.22)	Escherichia coli	IPR036041;IPR001574;IPR017988;IPR016138;IPR016139;IPR016331;	PF00161;	3.40.420.10;4.10.470.10;	PS00275;			SSF56371;		MKCILFKWVLCLLLGFSSVSYSREFTIDFSTQQSYVSSLNSIRTEISTSLEHISQGATSVSVINHTPPGSYISVDIRGLDVYQARFDHLRLIIEQNNLYVAGFVNTATNTFYRFSDFTHISVPGVTTVSMTTDSSYTTQQRVAALERSGMQISRHSLVSSYLALMEFSGNTMTRDASRAVLRFVTVTAEALRFRQIQREFRLALSETAPVYTMTPEDVDLTLNWGRISNVLPEYRGEDSVRVGRISFNNISAILGTVAVILNCHHQGTRSVRYVNEEMQPECQISGDRPVIKINNTLWESNTAAAFLNRKSQSLYTTGE
ADN39429.1	K9JF38	rRNA N-glycosylase (EC 3.2.2.22)	Jatropha curcas (Barbados nut)	IPR036041;IPR017989;IPR001574;IPR017988;IPR016138;IPR016139;	PF00161;	3.40.420.10;4.10.470.10;	PS00275;			SSF56371;		MKGGKMNLSIMVAAWFCWSSIIFGWASAREIVCPFSSNQNYKAGSPPTLTITYDATTDKKNYAQFIKDLREAFGFSYSSHEIPVLRATVAPNQKFIVAKVINVANLEVSLGLNVVNAYLVGYKVGGTSYFFNDPESLADAKTYLFTDTKQQTLSFTGSYADFLSRANVHREDVDLGVQALDNYIYTLEKSSKPADIAKPLVGFIEMVPEAARFKYIEKKVLSQISKTFRPGGDIISLENNWGDLSYQIQKCVNGVFLKPVQLQRENYTNILVNNVTQVAGVMGVLLNAVNYKV
ADN56544.1	E1T8F3	Ricin B lectin	Burkholderia sp. (strain CCGE1003)	IPR003737;IPR028994;IPR024078;IPR035992;IPR000772;	PF02585;	2.80.10.50;3.40.50.10320;	PS50231;	SM00458;	cd00161;	SSF69318;SSF102588;SSF50370;		MRLSAKRLARSACVALIALLSLTLFPAAARAANCNAGTLVTVVAHLDDDLLFIDPAISERLDAGWCITTVHLIGGANGANFSYVLTREQASRLAYARMAGVPDVWDESNVEVAGKLVHQMVLKAKPQVRLLELRLPGGGVRGGREPLSLLWEQRATLSTYPMNTDGSARMKYDRGALSATLKSILSEASQIYTLNPDTVPFIEHPDHIFAARITRHVAQTLHKSVPIVYHVTYPTGGWPGNLPAAEVQRKRDIVASYFSIDGSESSHVFGEFQWDGNWIARRYAFADRSDRRAPDFEARPVKLFNVATNRCVSANGIGEAPTLAACNGSPAQQWRWEPVTAYPGNARNAALVSVATSQCIAERDGFLRAESCDQWDIAQRWTPWDFGLVYTPMRHCLGE…
ADN64239.1	E2DHC6	rRNA N-glycosylase (EC 3.2.2.22)	Escherichia coli	IPR036041;IPR001574;IPR017988;IPR016138;IPR016139;IPR016331;	PF00161;	3.40.420.10;4.10.470.10;	PS00275;			SSF56371;		MKCILFKWVLCLLLGFSSVSYSREFTIDFSTQQTYVSSLNSIRTEISTPLEHISQGATSVSVINHTPPGSYISVDIRGLDVYQARFDHLRLIIEQNNLYVAGFVNTATNTFYRFSDFTHISVPGVTTVSMTTDSSYTTLQRVAALERSGMQISRHSLVSSYLALMEFSGNTMTRDASRAVLRFVTVTAEALRFRQIQREFRLALSETAPVYTMTPEDVDLTLNWGRISNVLPEYRGEDGVRVGRISFNNISAILGTVAVILNCHHQGARSVRYVNEEMQPKCQISGDRPVIKINNTLWESNTAAAFLNRKSQSLYTTGE
ADN75417.1	E1SWC8	Ricin B-type lectin domain-containing protein	Ferrimonas balearica (strain DSM 9799 / CCM 4581 / KCTC 23876 / PAT)									MLTAGEALSRDIFDYGVFVDGEQKASYRIHRSDSDRCVIEGTLTSSGLLFDGVIRLSSQSQCIDGQDWRLKHYQESTEVLWQDVIISQIWVNADHIEYYTGRHSENQRIPFTEAQREIGTADSLSVFFAVQDKVRRGVKSWQMNLVMPGDKAQPPVVERHRFSIGCANVEPGRSAQNLVCAQSSGAEEKRYYWFDPTQDWAFVGSLRGDRLIWRSASPR
ADN75435.1	E1SL57	Ricin B-type lectin domain-containing protein	Ferrimonas balearica (strain DSM 9799 / CCM 4581 / KCTC 23876 / PAT)									MTPSARLLSALLIVLTATWLTAPALANPNRTAEFDADTLEYLPDDVACALLNLGTGKAASSSAKPDKPGKAKKQDNPAAKHQAPPGQRCLEKLEKRGLIAVVLYGSAAENLDIMAIDADALRIGPNQVRPWRKEVLYDDLNHDNLTDMVILVKQRKLGLQEGDRFLTITGIHALPAVPGPLSDDATSQPMLATAPLGASPSPATVLFSAVLKGVGSTVGSTATSYLLGSLGIANESDTPLVDLSPIESELEGISEQIAALTTEVNQALNLIAGEIQTGQCSTAFNTISDDVSQITTWTNILQDWSSRTNDGDLPPLTSCQVDDIENCMETWVSEVLDSSNGVIARLTRIHTELVPGGGIDGLLDACVKSFGAPASFTFGDTDYYAKVQDLSHYFYGIQA…
ADN95594.1	E2DQN6	Shiga toxin 2 subunit A	Aeromonas caviae (Aeromonas punctata)	IPR036041;IPR001574;IPR017988;IPR016138;IPR016139;	PF00161;	3.40.420.10;4.10.470.10;	PS00275;			SSF56371;		ISRHSLVSSYLALMEFSGNTMTRDASRAVLRFVTVTAEALRFRQIQREFRQALSETAPVYTMTPGDVDLTLNWGRISNVLPEYRGEDGVRVGRISFNNISAILGTVAVILNCHHQGARSVRAVNEESQPECQITG
ADO09239.1	E1SAG4	Ricin B-type lectin domain-containing protein	Pantoea vagans (strain C9-1) (Pantoea agglomerans (strain C9-1))				PS51257;					MIVNRFFTSLLFVPVLLFLSCIARAESAVESSVPALNEGDFSVLLNDYAFTPGDIWNNESFVRAGKALSSVLAGEVVINNQPYNYFQHSYDGFELFSAAAPGDASHTILAEILLGSASVPTARNIKAGDSLEQVQQAYGPGKEDNSDNQQWLVYQSGGKQLMFQIDQGKVSSIMLKTDLGAEQSEISADQAISAATEAIHTWHLTSLDDKCLRYDLDDSSDKRFFVITVREDHHDTSCGGDPDITHRLFDIKVARDNTQLLSNADNVDGEYHSLIPPATNH
ADO37133.1	E3GMS0	Ricin B-type lectin domain-containing protein	Eubacterium callanderi			2.160.20.110;						MRHGKALKIFTLVFAAMWTLSAMSPVFAEPENNELTGGPVTDYIVTKIADESIEIIDGWVVSGLYYAADKTGVNFFSTMGDLLTFPSGKDTSQILKLCQEMKDELDALQQEMDAISDKLDRLVISLENQINENIWYNNRREYSSLLNKYESAYTDYTNYLDASKKYTKALEDGDAETMESEKHALNGYLINFKENFDPAKTGDPISFKSDLRKMAMYACRHYPSYDRSKPDPVLEPTSSITLLDNAKRVTDQTVAFEHQQCDVLFQQMNDCIRPFIYMSMVNRIWVDYNISVDVDTDTKDKLMTERETVINETVQAINDISSQGKAYTDRLMRSYDAEIDLPLGYESSSVEHMKGKGLWPSIYHRPHDIVRSAYWTKPEMPAYQMKALGGYSPFVLLKE…
ADO99880.1	E3SSV2	Ricin B-type lectin domain-containing protein	Prochlorococcus phage P-HM2	IPR014716;		3.90.215.10;						MGTLNVGTVNASTLDAAAALNFPTYSTGSRPSSGIDTGATIYNSTTEKLQTWNGSEWMDIGGGSEPDGSSSDKAAASAAAILQVNPQATDGVYWILLPSVGAKQVYCMMDTNHLGGGGWMLAWKCTRGSTFHYDTSYWTSTNTYNETSQLNRNDGDHKNHVFNYFVAGTLGAVFPDLNNGGQSSVGYNGWTWKQGGVGQTCLQRFQSNYRISSNPRGESMWQGSGFSGQGGFQWYGFNYTGSSNNAMRWGFGWNNEGGESSNDVCSGIGHRRTDSSAGDHIYCCQSTTGVNRSCRAEIWVQ
ADP36472.1	A0A0H3EBB0	Lacto-N-biosidase (EC 3.2.1.52)	Bifidobacterium bifidum (strain PRL2010)	IPR025705;IPR003343;IPR000421;IPR008979;IPR015883;IPR017853;IPR029018;IPR015882;IPR008964;IPR035992;IPR000772;	PF02368;PF00754;PF00728;PF02838;PF14200;	2.60.40.1080;2.80.10.50;3.30.379.10;2.60.120.260;3.20.20.80;		SM00635;		SSF51445;SSF55545;SSF49785;SSF49373;SSF50370;		MEKSSNRRFGVRTVAAIVAGLMVGGMCTAMTASAADDSAAGYSATAPVNLTRPATVPSMDGWTDGTGAWTLGEGTRVVSSDALAARAQSLASELTKFTDVDIKAATGSATGKDISLTLDASKKAELGDEGFKLNIGSKGLEVIGATDIGVFYGTRSVSQMLRQGQLTLPAGTVATKPKYKERGATLCACQINISTDWIDRFLSDMADLRLNYVLLEMKLKPEEDNTKKAATWSYYTRDDVKKFVKKANNYGIDVIPEINSPGHMNVWLENYPEYQLADNSGRKDPNKLDISNPEAVKFYKTLIDEYDGVFTTKYWHMGADEYMIGTSFDNYSKLKTFAEKQYGAGATPNDAFTGFINDIDKYVKAKGKQLRIWNDGIVNTKNVSLNKDIVIEYWYGAGR…
ADP74969.1	A0A7U3YFR4	Ricin B-type lectin domain-containing protein	Geobacillus sp. (strain Y4.1MC1)									MIFDGAADAPIMLRQHGTSQQSWRFASKAGNVHPIPLIRGGSHRKIGTINPNAHQAAVSQADPLSSVDERRISGAAFIARKENMLFLTLGFFCVFHHL
ADP78666.1	E3JCH0	Ricin B-type lectin domain-containing protein	Frankia inefficax (strain DSM 45817 / CECT 9037 / EuI1c)									MDDETPPPPGPRPDDGPPAASNWAPPTGPPVSAVPPGANQPGQVPPGPLPSGPPTGGAWPPGLAGPTPWPAAPGGQAAGGPAGQAPMPLGPPAPQGRRRGGRVVALRVLGGLGALLVAGAVRFGIHEAIDHSGHHGSSPSSSAASSTFTVGGCVKITQQPRVLASNPVNGELKSAPEYGPVGCGDTSAYAKITALDVADAATAAPFGGGTSSVADVGCPQDTDEIVTLTNSFSILKRTGCLRNLAAPHPGDAGGGGGLIRAGDCLQVFPTYTNNLAEVPCTDQDWTVDGVTLGKEWFGKITARTAAKAQCGPDATYAIRIDAKSDPILCVAKAGGWLPGAGECVDSNTFSAGRPPERRACTDQYLATQIVALVPAGGACPAGSQPARTTSADPESGWIP…
ADP96280.1	E4PNG2	Ricin B-type lectin domain-containing protein	Marinobacter adhaerens (strain DSM 23420 / HP15)									MKQNGASTVYQVCPGNGEAGVSVVVNAGGQTSRDQVAPACS
ADQ05836.1	E4Q9G5	Carbohydrate binding family 6	Caldicellulosiruptor hydrothermalis (strain DSM 18901 / VKM B-2411 / 108)	IPR039448;IPR010502;IPR011635;IPR033801;IPR005084;IPR013783;IPR022441;IPR006626;IPR024535;IPR012334;IPR011050;IPR035992;	PF13229;PF07705;PF06452;PF12708;	2.60.40.1190;2.80.10.50;2.60.120.260;2.60.40.10;2.160.20.10;	PS51175;	SM00710;	cd14490;	SSF49344;SSF51126;SSF50370;	CBM35;CBM9;GH87;	MKRRLVSIITILIQLLSLIAYVPAVHAQGLPDLIVTDITWQPANPQAGDKVLFSVTIKNVGDAPTPSGVVHGVGFHIDNDYTRFWWTDNFTGPLQPGEEKTLTVTGGMGGPDRNLPTWDAIGGRHTVWAFVDDYDPNPGDDITGRIKESNEDNNVFGKEILVTASSSGPRIVRIKSAWTGQYVYQAGDKLEYSYDIPAEDARSQWIIEEFEGSIRIKNRATYNYIHIENYDSKKYVECGNIDDSWYSARWVLEEAGGSYRIKSAYKNTQYLNIEGNPGHVVLSEVYPEWDSAKWILEDVDITQDYTAPLPDLVIEDVYWEPANPQEGDDVLFKVKVKNIGEGAVQQGEQIAAGFNVDGKAPWFWTDLYTGGLAVGQSIVLPVIGGTEGKYWKAKSGIHT…
ADQ08082.1	E4Q933	S-layer domain protein	Caldicellulosiruptor hydrothermalis (strain DSM 18901 / VKM B-2411 / 108)	IPR033801;IPR005084;IPR003961;IPR036116;IPR008979;IPR013783;IPR006626;IPR024535;IPR012334;IPR011050;IPR035992;IPR000772;IPR001119;	PF16990;PF12708;PF14200;PF00395;	2.80.10.50;2.60.120.260;2.60.40.10;2.160.20.10;	PS51175;PS50853;PS51272;	SM00060;SM00710;	cd14490;cd00063;	SSF49265;SSF49785;SSF51126;SSF50370;	CBM35;GH87;	MVRRIYKKIFSLITLFSIIISFVPIRVYSEEPNSNLFVNSLDGNIKVITGSVIYRIENKYKAGQYLYEDSNNQVAYGTPDIFDMRSHWVIEDAGNGKYRIRNRATGHYMNIEGQEYGSNPPLKCSEIQEDWASARFEIKLFEGDYDQGTYVVKSELNSNYVLHIEQDDGVAHVSNWAQETWGSAHWVFRDATNYDNSNLGSPEPPTGTQPPEIVPNQYYRIQNEWKQYEYLYDDNGIVKYGTPNSEDERFIWMIEEYNGNYRIKNKATGNYINIEGHKIVDKTYSNGYWADVVKCSQWQDKNTFLWQLKPQGNSYNIMTVADQNLYPNFGLHVEDQLGTLQCSDVNPTWGSMKWNFRTLDEPIVSKPVEKPDFSGSEYWLIKNYWTKLYLMEKEGKLIY…
ADQ16717.1	E4RS65	Ricin B-type lectin domain-containing protein	Leadbetterella byssophila (strain DSM 17132 / JCM 16389 / KACC 11308 / NBRC 106382 / 4M15)									MQILRYILVNSSRMKYIILTIGLGIGGIFTTLKKWGFQWENNFEQSIIQDKQEVILGFWEVPERLLVARKFKNGYFLIQRDPAGTYMVPRGKNLVKDSRTVIQNKSFDQSLILSQNSDLGGLFPPDNFPKEEMPSLGYQLNEEGEWVKASVQKVAQTVQQGLFNYPLPKGNNTTDWSAFPDLKVPQGITHVGGYGFPLYKDERLQNGKINLLSKGFTNLVNLNALPRATWEGKNSYYFNQLYYLLIIAARDMVKEGKNGGKYGKVKAIADLPNDQTNIPYDGLTVEGARELGKHVFKVTCCGNSIDDARYNIPQNEAVIMLDEESMTQKNWSGGGHYDFLGYINEGMIAEAGPGLRIFWYAQPVQQWFNAQVARGANNLSDREVEAAFNVRNLLMTSPG…
ADQ45007.1	E4SCF2	Carbohydrate binding family 6	Caldicellulosiruptor kronotskyensis (strain DSM 18902 / VKM B-2412 / 2002)	IPR039448;IPR010502;IPR011635;IPR033801;IPR005084;IPR013783;IPR022441;IPR006626;IPR024535;IPR012334;IPR011050;IPR035992;	PF13229;PF07705;PF06452;PF12708;	2.60.40.1190;2.80.10.50;2.60.120.260;2.60.40.10;2.160.20.10;	PS51175;	SM00710;	cd14490;	SSF49344;SSF51126;SSF50370;	CBM35;CBM9;GH87;	MKRRLISIITIFIQLLSLIAYVPAVHAQGLPDLIVTDISWQPANPQAGDKVLFSVTIKNIGDAPTPSGVIHGVGFHIDNDFTRFWWTDNFTGPLQPGEEKTLTVTGGMGGPDRNLPTWDAIGGRHTVWAFVDDYDPNPGDDITGRIKESNEDNNVFGKEIIVAAGSGGPRIVRIKSAWTGQYVYQAGDKLQYSYDIPANDARSQWIIEEFEGSIRIKNRATYNYIHIENYDSKKYVECGNIDDSWYSARWVLEDAGGSYRIKSVFKNTQYLNIEGNPGYVVLSEAYPEWDSAKWILEDVDITQNFTAPLPDLVIEDVYWDPANPQEGDDVLFKVKVKNIGEGAVKEGEQIAAGFNVDGRAPWFWTDLYTGGLAVGQSIVLPVIGGTEGKYWKAKSGIHT…
ADQ53136.1	E5DRW2	Ricin B-type lectin domain-containing protein	Aeromonas phage 65									MDWVGMPAFKQEKQKEYHLITAIEIVDMFSDKSPQKILIRFDNDVDLKLFSDRLGVPLSKSDKEIYFDDIHTLSIQTDQPLTDRTKSIWFPQLVRGINADKRWFGDDKKNRYPIYIVSKGRYKNGLTWKALDRVGADYYVVCENHELENYSEVVGVQRCLVLPQHYLDEYDTCDDLGNTRSKGPGAARNFCIDHSKELGFKRHWVMDDNLDDFHRLHNNMKLPVRTPACFRAAEDFVDRFDNVPVSGLNYYSFCKSTDKVNPYTKNTRIYSCLLIENDSGYRWRGRYNEDTDLSLRVLKDGLCTIQFNAFLCGKVTTQRMRGGNSKEFYDEEGTMPKSKMIEDLHPDVAKVVWKFNRWHHHVDYTAYKNLKLNLINPDQKYNEVDDYGMYMIDGIKTK
ADQ53932.1	E5G5K7	Ricin B-type lectin domain-containing protein	Vibrio harveyi (Beneckea harveyi)	IPR035992;		2.70.240.20;	PS50231;			SSF50370;		MRYSDQFTVTVDWNSPWFLGADAVTIKSTYLSQKNPQCLTAVGNGRVQFKDCVDGSKIQSFIYDQEKRYRSVANINQCLETANGQLTLSSGCEDNFAQNTQIWYWQEPNGFANDVLYTVNHDRTINAIDASTSEPSVLLLGDLEDKPDRVLYTS
ADQ58879.1	E4SI80	Ricin B-type lectin domain-containing protein	Lactobacillus amylovorus (strain GRL 1112)									MLSSLGSSSNYIYVLANDNNYSNGPCSEEVLQIRKSDMKINKIWTVRISDDRYVHNATFVGDNTMYALFHNGGYDNYK
ADQ66015.1	E4NLB9	Ricin B-type lectin domain-containing protein	Halogeometricum borinquense (strain ATCC 700274 / DSM 11551 / JCM 10706 / KCTC 4070 / PR3)									MQLPSRRVILTSLLTSLVLVVGFTTLLSDDETQILIENERESSYLVTAFQSAQESPEKLRFDVTTRDGHQTLVEIEELQTEANYTNVTLHDPVCSDRVSTVSDGNSTQFVDDWNESQTTVYVVETYQNELLEVNIMQCDRDMALTFATAPDGDFRTTSRCVQDVHGRLSVNRWTLSKQGWIVCK
ADQ79715.1	E4T4S1	Ricin B lectin	Paludibacter propionicigenes (strain DSM 17365 / JCM 13257 / WB4)	IPR008979;IPR035992;IPR000772;	PF14200;	2.80.10.50;2.60.120.260;	PS51257;PS50231;		cd00161;	SSF49785;SSF50370;		MKNRILFIICLFILSACSNLPKELKNKVSKEVEEALDEAGTNRQELEKVLIHYSKNPQDSLKFKAACFLIQNMKGYYSVTGENVNKLENIYRILGEVSTDERNEKYKRGVDSLKIDYRFNKQPDLQYIQANFLIQHIDQIFKAWEATPWHRNYSFDTFCEYVLPYRVYEEKLSLWSPLIEKRFKPQLDKIYFETGNLYEAENALFGKATVEEKFSASNYKAVTITAKDRLIFENVRTEPGEKILLIQHYNGGRNAKINVIVNDFDTVQAVLKYTGGWSKPAFSVVKVPIKVNKTVNKICLESKSEKISIDYVELVPVLDFKLVKQSGIISGATYKITNKRNSASLTIDNDSTKSASKTFTSEFKDMNNQKFIMSYTDYGFYKIKERDNHKVVLNMPYLS…
ADQ91372.1	E5ERD6	Ricin B-type lectin domain-containing protein	Bathycoccus sp. RCC1105 virus BpV2	IPR008999;		2.80.10.50;				SSF50405;		MILVLAIILFIIFLIYSIRPSRSEEYTLEGLKLSWANKASIEGVVTKWIVTLKDSSGSVIHAYENSDAGNLKDFTDVTMNIVDKKEFDEKIIGDNTLELYYNDIKPDTKLYTKTVTFTEDDFGMSLDTSNLEEIDVPEPPPPPPPPAQPTFTYELIMNKKNAYLGIHIEYIKLDGVLATKAQTTIHKNPNRNNKPDNMFSTENYASWNADGHNEGDKIFTIVSDKKVDKIDIVYTRPRYAPGWIIKENGVTKITETSNRGGTTEPTPVVYTYDIKNGKSTIFSIPNQISLAPHGGWCNHANAVHQYVPGCGRICSDPSNVGRKSKNTWGSWNNYPGSVDCPAAKLDEVYQVLNGKRSLRVGNMSKDLFASNEKFYMKGSGPKSDEKPHDGKYCADEGNS…
ADQ91667.1	E5ES55	Ricin B-type lectin domain-containing protein	Bathycoccus sp. RCC1105 virus BpV1	IPR043922;	PF19082;							MGLQYTFASSYGSGDRDCDRDGNQRCDRCAGNCNQSGGQSGDNFSWETCTGGAKPYDQGGWLYRREISLGQHGSRGCKHRCFSVCSPYLGYEQGAKQSPCTDSQKRKFLGYKWKGGGGWHGNNDNVRVSKFNDSNTALQCLFDVNADKLKTWSGKNYITKAGAKDDNGRFMNQYDQMLWGIRIKDGLEQQTGFCHAGNADTVVHQNGKTCQELAADNFSSLPTSDSRWGIWDTLTDASCSKPENLTKIIKPNSNVTCSDRDTSKTLAKQWCSIGENIVTDSQSFCTKEELGTALYEELAGKYCEANPDKDFCGCYNVLNNKCLNEENKDLPGCKVTYPTRESINKMPAEYRSNFDGTDKCWGNVCASGTGKYVPEGTIDALCSKTVAVCIADLDVGDLK…
ADR71295.1	I3NMQ8	Ricin B-type lectin domain-containing protein	Hevea brasiliensis (Para rubber tree) (Siphonia brasiliensis)	IPR040249;IPR035992;		2.80.10.50;				SSF50370;		MEELGSSHEKTESESSHCRKPHLPSGSYLSKKPSYKVYCKADPNFFLTIRDGKVVLAPPDPSDEFQHWYKDEKFSTMVKDEEGFPSFALVNKASGKALKHSFGPTHPVLLTPYDPDDLEASILWTESKDLGDGYRIVRMLNNIRLNVEALRGDKKSGGVSNGTKVVLAYWNKGDHQKWRIAPL
ADU21957.1	E6UGB9	Ricin B-type lectin domain-containing protein	Ruminococcus albus (strain ATCC 27210 / DSM 20455 / JCM 14654 / NCDO 2250 / 7)	IPR035992;IPR000772;	PF14200;	2.80.10.50;	PS50231;			SSF50370;		MNILKKAALSAMAAVMAITGLAATVPSLEVGAEHYGENELTAELEQIAALKKTVLNDYKTGKFTQYTAPSEWSVLCVKFSDVTFNKGTSGERRYTIPHNSDANTVIDHGIQRFEETMEDMSNGQVDFKITTIWVDEPVKVVYNHFGYGEIISQIKQVIPYNSFDSVFFFSSQEGTNGMTYDNLAGNTFGHSYVQPFNIAAEMKAIKNHYTIEQEEKECWTCGIMTHEFFHQVDAAAKEVLGETNFPMCHDYQVNGNRLPDEKVNDPKYGYLVKGETGKYDSLLVNKNKFKYVIGKYPDYLGDYYEAFFRGEIYYQESSTKQVRKGMFPSMWRYLDRTARLNRYNYTIRNVETGNYLKKEDEVDVPGASVLSSVKTTDLFSENVQWKLTANLSAADPAVF…
ADU35144.1	E6VAN4	Ricin B lectin	Variovorax paradoxus (strain EPS)	IPR035992;		2.80.10.50;				SSF50370;		MSTLQKDVSPAAPRMDPLDLGPYVIRHLAGSHYVLDVFQNNAAAGTKVIGYSRNSPNTSNQQWMFVAAGAENPGWWYLQTKMSSNLVVTLEPYTPIEPNLPLEPRPLFMMPKDPKQTEYQLWCLQSTEKLGYWYIQNKAHSSNSQTPMVIQLSGTQSAAPAMAGPISFIEFEKQAWGFVPMLPLG
ADU38394.1	E6V842	Patatin	Variovorax paradoxus (strain EPS)	IPR016035;IPR002641;IPR035992;	PF01734;	2.80.10.50;3.40.1090.10;	PS51635;PS50231;			SSF52151;SSF50370;		MASPKSGYYTILSFVGGGIRGLLSATLLQRLFAADPQLLNQTKMYAGCSTGSIISSELLADPDPGNLITLFTGSELGFYNKMNIHPDKPAYPIDEVLGSQLSIQKDRKISEAGKDVLLVSFNVGSVEKEEGGIGKMMPVPWKPMMFTNMLGTAQDKKDGLEGNSNTLIAVAATSSGSMPGQLGSTDGNVDGCFFNHDPTVAAIALALRNGWELHQIAAITIGTGYMPYWLQSNTHEWGADQWINGEGNPFDNITPFLMNQKGSSPVLDMSLNGTSTDLMPQIAKMLLGDRYVNLNPTLPCFIPENSTNPQAIALLQDSANSFDISKALDLIKKCWSNATLEVPLRFPENTDASIAPVAAPTANAHIVPLETQFFIRQNTSRPQVLDIMDASHKAGARVI…
ADU39603.1	E6V9B9	Ricin B-type lectin domain-containing protein	Variovorax paradoxus (strain EPS)									MRARIAFLFVSLLNLLSPLAHARTPVRWLGESLPTAADQRAIARIGKLPVLANLFGRCEYQTLVWKSTAQGGEPIYFIFCDQQAVAFNAQGESMIEQYIPLGRGCDPDSAACQWQIEALPSVRANASDLRIRSPQGCAELSWRIEGPRMWAAATDCREPVSALVSRKADCVSKAGSWEMRGLSKMAQCVTPTTDGDKICMGDWDCQNNCEKPPQALSSTPGRCAATTRSAGCYEKQPNVRICE
ADU56289.1	E9KTD8	Ricin B-type lectin domain-containing protein	Streptomyces kanamyceticus									MKAFDLTAGRYLNVHQCVYFSAGQHYTAVLPNTPNVNFNTGTNVSNTADTKLNCGPGGGGWRLLLANSAVKSFDLAGNRYLNLHQCVWTSSGQYYMGVLPNTPNANFNTGTNASGTADTALNCRSGGGGWSLNPSDSAFLALGG
ADV16383.1	E7E1G0	Stx2d A subunit variant 2d	Escherichia coli	IPR036041;IPR001574;IPR017988;IPR016138;IPR016139;	PF00161;	3.40.420.10;4.10.470.10;	PS00275;			SSF56371;		MTTDSSYTTLQRVAALERSGMQISRHSLVSSYLALMEFSGNTMTRDASRAVLRFVTVTAEALRFRQIQREFRQALSETAPVYTMTPGDVDLTLNWGRISNVLPEYRGEDGVRVGRISFNNISAILGTVAVILNCHHQGARSVRAVNEESQPECQITGDRPVIKINNTLWESNTAAAFLNRKSQSLYTTGE
ADV22683.1	E6R653	Ricin B-type lectin domain-containing protein	Cryptococcus gattii serotype B (strain WM276 / ATCC MYA-4071) (Filobasidiella gattii) (Cryptococcus bacillisporus)									MVFGLLTAIAACPAIIGTTEAIQQGQKANAREQHRGRKTNLTIKLPGAHSYKPKFEGCMVVLHDKKLYVDHANCESLAYSHPFQGYYLPHPQNQSRWKGAGWKGEGMVTTINEDNMLNWVYVDANTYELKHGVRAEAQDHLTGPWDCTQIDRRVTFEGWEGFVLVQEDEEKDLWALYFDKDDDGLAGEGKMGDVEANGGKRRRMLEVQLVRTEMEKTRYEALTERRERIQALQAKMREQQE
ADV23799.1	E6RAE4	Ricin B-type lectin domain-containing protein	Cryptococcus gattii serotype B (strain WM276 / ATCC MYA-4071) (Filobasidiella gattii) (Cryptococcus bacillisporus)	IPR036908;		2.40.40.10;				SSF50685;		MALTLPATAGSIFTRSNVAMTFYYDVSEGTSSSEACGSSADDPVPSGWATSSGINGGIPYCERSRGYSLEKIGTNNIVAFNSALVAADPAQWCGREVKIYNADGSEFTYSGGSLYIWDGCDACSSSDSGILDLSAPTFVALKGGTCTGNNPTGLTYEVLDNYIVNPSVGLGAGYSEGADSDDTEAGPTAVAASSSAVAVTSAARAVITSAQPVAVTSAQQAVASSELAATTDTAVRSSSRYSFSTVVQDADISPSATSDIVLVAVQNSGCTESSAADAAETSRTSTCTFGAWQCSGLELQVCNYLTVDSLGWETIETCRTTCSFIVSGSVDCE
ADV24175.1	E6RBB5	Ricin B-type lectin domain-containing protein	Cryptococcus gattii serotype B (strain WM276 / ATCC MYA-4071) (Filobasidiella gattii) (Cryptococcus bacillisporus)									MPRLSRLSRLSRLSRLSPILLLLPLVRYSNGQYIAQASYSVGRGGDLEEGWMGKRQGNESRSLYLVSHTDFCLFGPPSPLPSDTDTSSISQIDRDVVSWCTVPRRGQEETSQRGIPDGTLNGVTYVKANSWVQVSGTGDLTKLNIPAGDLGAQFDSVENTPDGAVLYLANDEIASSWVVSPESCFVNGQA
ADV82100.1	E8UZ82	Ricin B lectin	Terriglobus saanensis (strain ATCC BAA-1853 / DSM 23119 / SP1PR4)	IPR006710;IPR023296;	PF04616;					SSF75005;		MKGLVFSVLLVAGMVHAQAGNSPAGSKSGAETVRLNSKVSPEGSGQANNPMDKPEVRKLAEAVLKKIEPGAVWNDENGKPIQAHGGGILKQGAFWYWFGEDRTQGLDKSKRYISCYRSKDLTQWETKGRVLELSEPDEYRKQFGENWQAERPKVFKISPRKFVMYIHLDAAYKAAEVGVAVSENIEGPYRLVRHFRPLGKESRDIGQFVDDDGRNYLIFESRPTGGFYIAQLNDDGMDVTETAFVHAPLEGGAIVHYEGLYYVLGSHMTGWKPNPNVYATSKNLKGPWSEFKDVAPPEANTYGTQSSMLIKVKGKTKTTVIYVGDQWKPEALWDSRYVWMPLEIGDGKMKLPQPKPWTIDIDTGEVH
ADV83209.1	E8UZC9	Ricin B lectin	Terriglobus saanensis (strain ATCC BAA-1853 / DSM 23119 / SP1PR4)	IPR011042;IPR025965;	PF13860;	2.60.40.4070;2.120.10.30;				SSF101898;		MKRIFLSALLALLVASSSVAQNITSFTYTLSSSSRTSAGVFDSTGALIRTIWSNSSQPAGTYTQSWDGKDDDGVVAPASTSYTVKVLVNNVTYTWDGVIGNTENAWTTSTSIWDQLAYSPLSLRMTFANHGIWAAAGYSEGTANLIYINPASPNSPRPANNLYTSQNVAFMGIDNDGQFLYLSNAQVWTGQNFITKFDAITAAPATFSSGQTIIGPLAWPKIPMSAIALNTVHAPEAVAVQNDGSILAVAYPTASTINFFNKVTGEPYGTALAMTSPTSMGFTKAGLWVISGSTIYLVEDPGGANTLTTPLSNLSNPLFLTTNKINNHVYVLDGGTAQQAKEFDISHKLIRSYGQSGGYSDFNPTITNTKLLLDATATKGTPTPLGAWIAVSPTGEWWI…
ADV83210.1	E8UZD0	Ricin B lectin	Terriglobus saanensis (strain ATCC BAA-1853 / DSM 23119 / SP1PR4)	IPR011042;IPR001258;		2.60.40.4070;2.120.10.30;	PS51125;			SSF63829;		MLSDLNYEDRRSTTPFVRMFVLTLCALSFWGCGSGTRAVPASTANTGSSSSTTAPAPLLSVEASSTTVPVGGVITLSASLGGKTGASVEWSAGGVSGGTSSAGFIAPDGTYTAPLMPTPDVMITAALTSNTSVKSSVAINVIAPETHPGMMSFSFSLPESARTSAGVYGSDGKLIKSLWSNVTYSAGSHIEFWNGTNDLGDTIPAGSYTIKLLRNNVRYEWGLVGNTSSAPTALQSWDMQSDFPVDMALVGGVAYTANGYSEGRPNTSSFGLSDPQSPSNVMTIGQDIQFAYATADDVRVYFANVGNGWGGSLAFVMAYDTATKRQYQFPAGRSPARSGPPLSGVLDFDSSGLSGSARVHLPTGIAVQRNGNLLAVAHGSYFKDGAAVKSASEDRILLF…
ADX97639.1	F0QQ69	Ricin B-type lectin domain-containing protein	Mycoplasma suis (strain Illinois)									MFAVATWAKIALAIVSFGSAAGGTYLVKSSSYGTNSVNSTEKQWLSPRDDEKVYVTGNNGQLALSNPENPSITDSRDTSTLSRGANGSRGNGKKTFGKIGQDSDINGEYILSGGDNSEGDICMTISKGADGEKCNSTISSKVSEIEKSGKKFRLWLKTENKEHAGYVLKGLGFENKGNNEDANKWFESKDSIEVTLNFDTLTCQLTDKTTSSTEVKEVNVSCFNKQEGVTT
ADX97647.1	F0QQ77	Ricin B-type lectin domain-containing protein	Mycoplasma suis (strain Illinois)									MFGLATWAKLGLVIFSLGGVAGGSYVFGSDFLKKEGGSIQEKSASIQQGDDHSERTEQGSVSEVSSGNSDSSVGKDTLKEEKSEEKQLTEKVEGDSSNTSLTTNAENSIPSVTDPKEVKGDLENRGANHEVGEESKSITLTRIQESTVTTQNNPESKELHETTSTDNNDNLSSENERNEGISVQGDDPQASARTYLSGRENTGYSFEEGITGEVIFPKNSVEENSEEKICLKIENGSGIEQPNCENFHSENSKIWVKVKEKEHVKKIFEKLTITSRNDKWFEGEEKNTLDVEFFYKTFTCTLTKKPENNSESKEFIVSCAEKSN
ADX97662.1	F0QQ92	Ricin B-type lectin domain-containing protein	Mycoplasma suis (strain Illinois)									MLGISFWTKLGLSALTISGVASGTYFFSNEFFGNKFPKNELSKPNHNEGNDESLRGNGNVTPKIDVSEIKEQNPEVTVITGSRESSISLDPSLTADYLITTLVQEKEIKSCSTIKEGKVSENVNCENITSKHWNEQEKQKNPRVWVKAQNEENVSKVLKVFFISSGWEEGNLNKGSWEQKNYDHKNLICSKRKDSEQQIIVSCSEKN
ADX97685.1	F0QQB5	Ricin B-type lectin domain-containing protein	Mycoplasma suis (strain Illinois)									MSYLFKTLFLSLSLGGTAAGGSYGIGYLINGKGGGKSRTLVRRSAENRGTDSHSSPSEKGESGPQTTRNDNHEASSRASSVSTGTEDSGATNSGTHSAQTQSNLGGGNNLRSEESISTSISLNREKQVDAELIYNQYFSGDGECYQLTFKNGNKENKKVSSSSCKDLKSIFWNTKDNQNPVFWLRTTQNKIQEILKEYQSLFGEENIEKLISGNNQNFKNRSLKCEKEIQSDQDVVVSCHGIVGSNNLDGGDDDEDEED
ADX97692.1	F0QQC2	Ricin B-type lectin domain-containing protein	Mycoplasma suis (strain Illinois)									MIGLVSPLKALATTISLSGVVAGGYGVSYLLKDEGAKLIPEEKRKVGPTETRRTIKEEEFRGGKGSKDYSPSVALPIIQQKKFAAEEIYKQDDGKTICKNLILSGNSVSFEIVEQDFCDQKVKELWNSDSQRQPKLWIRADEKGVIEKDLKQHSITLTDSSAMNKGWKCQDIRQDNGEKWIVSCEKEVREQSDEEEIL
ADX97699.1	F0QQC9	Ricin B-type lectin domain-containing protein	Mycoplasma suis (strain Illinois)									MSFFGATKIALLAISIIGSTAGVGGSLSYKLKNKLSEQARIKRSQDKKQRVEAEKQAQTLRQKRKEEDPIEHKVFKAEAISKGVKNGNYLCWEWEKGIHEDKTTLDNGKCKEKVQKIWGENSDKQPEKWFRSNPDSAIVFLNNSLSLSQNKFSILKSKDNNLWETGGFWCKHKEDKENEGMIIVGCDKESWKLSQWE
ADX97706.1	F0QQD6	Ricin B-type lectin domain-containing protein	Mycoplasma suis (strain Illinois)									MSFIGTAKAATIVLTLGIGAAGGGLGLGYAAQNNSFGVFRERHEKEPVVVPADPINNAEKDSSNPNQKDLKSKASEPKISFDAEVIYGKSHGNICKGWAGKVVGDPKIMDDAECQKKIQSNWPEENSSQQPGIWLKASEENAVLFFVKYWGLSKEKQQLLKKDNQEKWTSLSWECTNKKDLEDGEKIIVSCNSTVTQSNLRK
ADX97708.1	F0QQD8	Ricin B-type lectin domain-containing protein	Mycoplasma suis (strain Illinois)									MSIFGITKLATITIVVGASAAGGGYGLGHFLNNKNNESNLVQDSFLGKQIGEIIKKEKTENGKISCFNLFIDEEEQEKELDKKFITKEINCNGEEKVVWSNPKGNNPKVWMKVKEEHLDNVLDIYITGRNENNKKTWQEVRELSYWERYSWMCHKKDSSQLRSGLEGIILDCEETPTIFSLENLTSS
ADX97709.1	F0QQD9	Ricin B-type lectin domain-containing protein	Mycoplasma suis (strain Illinois)									MSLVAATKVASITLALGASAAGGGLGLGYVFQNNDLGIFKKEKSVGKGEASTKDSKIKENSDASSLALEKTKKPEVDLSLATEVIYKGETFMGGPACQIWPKEVVGNSEPINSEECDAKVEKLWPKGGLEQQPEIWLRASETNAFKFFKRILGISERNKDFLKRRGDNKWTYSNRNCVNKQDTEFPEKIVVNCNPTTPLNPLTR
ADX97752.1	F0QQI2	Ricin B-type lectin domain-containing protein	Mycoplasma suis (strain Illinois)									MFGGLTGYGWTGYGWTAVLGTIGAISAGSYGVISYFGGERVINEFLKGWKVESETNEKITSGEYIRREYQVSGDRKGDCKKWINKKLHNVELSECNQKIQNKWGQYPEKQPEVWFSADKNSIEEVLKEHFSEDRDHSFDLKNVSLNSDTFLIGHLKCSRQNSENIEVSCFNKDDGAENSTN
ADX97760.1	F0QQJ0	Ricin B-type lectin domain-containing protein	Mycoplasma suis (strain Illinois)									MLSFSSTLKTLITTISLSGIVAGGGYSAVNLLGRERGIDYASFDMDDTSKKVNQKITFAEYITRDHVSNGKINGICKEWRNGKVVRLEQLECEKKIKDKWNDSSEKQPEVWFRADEKNIFEALKEHFSSSKNFEEGQPIREEWKEGGLTCKKKTEPSNEGKIEVNCSFEETKPFVSN
ADX97772.1	F0QQK2	Ricin B-type lectin domain-containing protein	Mycoplasma suis (strain Illinois)									MFRGISGLWWSLIIGASSAVAAGGAGAISYFGKESIVDLSHSTWYDQQVKDDKDITFAEFIVKKPKSDDKEICKRWKEGKVVSVTQEECRQIIKDKWNDRDDRQPELWFNADEKSIEKVLWNHFSNEHSELERSVFSGETWKAGNMKCTKKVSEEPKRYIEVSCAFEESREPEVN
ADX97782.1	F0QQL2	Ricin B-type lectin domain-containing protein	Mycoplasma suis (strain Illinois)									MGVFTLAKGIITLSTAGGSLLGGYFASNLSTEKENVELVSPELPPQQDQESSIKNDSDESLKGEKEQPSVDESRELGESEDRNKDEGDRSSGDISDEENSQITEPEIDNNNVTFDSPWLNQALEGTEKYVPLKEEENDKEREDDGEIFEEFYNDDEFAGEEDEELEPKDPRVAYYIKTGSEDSMEQRKGPICQSWVRGNGIHHSVQSLSDKDCQDSIKGKSWGQESSIPLLVWIDVDQGQTKRVLEHYKLWDNTSSFKNNQKRKYWTTGNWMCRRERSSDNKRFLIDCDYHNNLRS
ADX97787.1	F0QQL7	Ricin B-type lectin domain-containing protein	Mycoplasma suis (strain Illinois)									MDFPFLTKLLISTCTVGGGSVGAYIAGFTGINKSSPSQELVKLQEKETKEEDSQTPSEISPQQEERSERRDEYVEPSEPETDTFSFSDPVMQQAMEGLTEEVHDEEETFEADVEEEGEQFGDFEEDNGYEEEGDSVNIAEFIKTGNENRELSDDTGPTCQRWLKGGVNGYSINDVSKNDCESLINGKGWGKDGNKTLTVWLNVDQVKAKKVLTHYKLWDKDSSFINKKRKHNWKTCNWLCVRKSSGTDEERFLIECDYHLSAR
ADX97796.1	F0QQM6	Ricin B-type lectin domain-containing protein	Mycoplasma suis (strain Illinois)									MSIISLTKGIITLSTAGGAALGGYFAKSSFSDFSNETENQEKKLFPKSERRESIKDDADSKKLEVTPTFPREKDESFDNQVPSQIESNHTTGIKDPTREESLMKKGASWDDFLNELENNSEFKYWDKDNGEEQEEIHLVSEYIRYYYVDNEEERSSNCETWYSWGDNIENIQKNKCSDFSEKRSSWGERSSYKPAIWLKVDMDYSERALREYKLIDETTDYKKTNGSWTTKNWLCTLEKVSGNFLIACDFYQNPKIT
ADX97806.1	F0QQN6	Ricin B-type lectin domain-containing protein	Mycoplasma suis (strain Illinois)									MIFSGLKGIAFPLIVGVTGVSAGGGFSLASYLSSNANSVTSEKDLDLSQPEIKSLGSGTLEGSPDVISGIFGKDVQKGVKDLGVEIDFPDQRVTEEQKEERRSNDSLTSSENERLVAEVIHDEGRSYGITCKEWKGEESEGKSLDGTVCLGKVNEELGGIGESKTTLWLRAEQSKAAKILGEYISLREEDYSLINKDQRESWDFGSWKCKNKEDDKDTNKVIVSCDWSGNNEQGDEESAQSLPRELGDNEQTLEEHS
ADX97812.1	F0QQP2	Ricin B-type lectin domain-containing protein	Mycoplasma suis (strain Illinois)									MLSSAATKLMLLLGSGIVLGGTAGTGLGILKSKGILGQAQNTERNEEDDYEIKDVKEDDIVWEYFFNDGKDKQECRLNVRPSDGSEGVSEDQEVSECLTNWSKKLKEQSKKYELWLRGRKDKISSTENNSIENWVKEFISGESSSFQLQFENCNKWEDNELEKSKWGVWHCTKTVS
ADX97862.1	F0QQU2	Ricin B-type lectin domain-containing protein	Mycoplasma suis (strain Illinois)									MALGHFLFPAVLVGGLSAGGAATFLFKKEHEGDANTLTIYKRTGGSHLSLGGPETQELPLSSTSIFSIDKEGWQHNIDNQNGSSFKLTTGHYIRHLEGKGSWGKVLKDDSRDEDVVSGSNGITRPSTRKSNDKFNGELVVYVGGATCGDIIKKSSELKYKLKEQTKVFGQNKDIVTDSKTSSLLMWDCMDTAEQKKYETFMKEFRETFPEFNGDLEKFSKSPSA
ADX98102.1	F0QRI2	Ricin B-type lectin domain-containing protein	Mycoplasma suis (strain Illinois)									MIKQLLLGTLGGISTAVAGTSAWFAVNESSSKATKTEKIDWKKRDTDTIGEKISKSKDNSGKNTCYRWNKKEEGKSSDYSNSQELSEEECQSLVKEASSTWNSGEQPSIWFWTKKNKFEEVAKNVFGSAFKDSSQKEKIGDSWQVDEKTCTNKNFENEQESLLVTCVESTKNNK
ADX98115.1	F0QRJ5	Ricin B-type lectin domain-containing protein	Mycoplasma suis (strain Illinois)									MFTLLKAILLGSGTLASGASIFAIGGGAQKINNWVEKWNHRLLWGYVVTDESTNNNNDSKDKLTCGFLLENRSTKEIKTVVDCSPQWVEEVASSRKDKEKGLWERWDQNYLEQIKDNEEKQKEISELMLKIKEKLEQQQIQEAE
ADX98172.1	F0QRQ2	Ricin B-type lectin domain-containing protein	Mycoplasma suis (strain Illinois)									MASLALIGKIFSGMLLVGIAGSGAVYAGKEYMGLKNLTNKDLKQDIQIGEEFSWEYVLKNDKKVICGSLKLNDGEGAQVGEEKCVTPWTKEIKNKNSGENILGLWVSGNKESVESMLNVWKDSNNDIDNKELNEQIKTEGGINSLKTESKCEIKEKEGNVEIICKFEKKSKPSDSSETQSDNQ
ADY39802.1	F1KPJ8	Vacuolar protein sorting-associated protein 13D	Ascaris suum (Pig roundworm) (Ascaris lumbricoides)	IPR035992;IPR000772;IPR026847;IPR026854;IPR031645;IPR031646;IPR009543;	PF12624;PF06650;PF16908;PF16909;				cd00161;	SSF50370;		MLENLVAWVLNTYVGEYLENLNTDQLSIALLQGQVELENVPLKKTALRKFDIPLQVRSGLLGKLTLSVPLTHIRSEPWVVKMSDLLVLLEPTHGGKYDVEAVEVYEQSKKEQQLEELEKFHKKQLLLNAGLPTEDDRAQQSWWGASLVSAVVNNVQLILTNVHIRYEDDTTVGGTPFCCGIRIHNVSVQTTDSRWKAGYMQPREGANVFKKLEIGGLSVYWNSDQKRSPDITSYKDLQMLLAPEVNKDNTYILQPFSAHMYMEKNTSKFPLKSRPAIPRFKFELRPEQVTIELSRRQMAEIRLLGREWARYERARQHRKWRPLVTVGGNAKEWWNFAYNRVQDEAKQRNAKRTWKFALMRARHLNAYCRAYRRKLLAHLEAATVKAQIAKTGRSSNSQS…
ADY44151.1	F1L1Z7	N-acetylgalactosaminyltransferase 9	Ascaris suum (Pig roundworm) (Ascaris lumbricoides)	IPR027791;IPR029044;IPR035992;IPR000772;	PF02709;PF00652;	2.80.10.50;	PS50231;	SM00458;		SSF53448;SSF50370;		MQYLGGYSSGVGTFWWSLHFKMDPLPRHEVERRKNPETDPIMSPTMSGGLLAANREYFFEVGGYDPGMDIWGGENLEISFRVWMCGGSIEFIPCSHVGHIFRAGHPYNMTGRGGNLDVHGTNSKRLAEVWMDDYKRLFYVHRMGLVDTDVGDLSERKALRQRLRCKSFKWYLNNVIPEKFIPDEGVKAYGSVRGADSQLCLDTLQRLENKGTVVLGIYSCQSGGSSSQMFSLSANDELRREATCVDIDMKRRADTQESEPRYNALLVECNEERIIRFKHEKFGALIHLRSGFCLSYKGLSDGKDIYFTKCIPDDDRWIHSRQFTSTSQGRTSRSSFPSRCSDLF
ADZ07031.1	F0TEG5	Ricin B-type lectin domain-containing protein	Lactobacillus amylovorus									MLSSLGSSSNYIYVLANDNNYSNGPRSEEVLQIRKSDMKINKIWTVRISDDRYVHNATFVGDNTMHALFHNGGYDNYK
ADZ71766.1	F2IZ43	Ricin B-type lectin domain-containing protein	Polymorphum gilvum (strain LMG 25793 / CGMCC 1.9160 / SL003B-26A1)									MTRNFIVTLIATAGLAALVGTAHAQSAGQGAGQGNGGGRGGSSSASGDSGGGSGPILCASRACMDRQAAAAAGTPPTHNTPPRGKIRYRMVERDTCRMDYLVLDNGPVIQVRDCYRPERVVR
AEA22834.1	F4CQP2	Ricin B lectin	Pseudonocardia dioxanivorans (strain ATCC 55486 / DSM 44775 / JCM 13855 / CB1190)									MITYYSAYDNDPPGSRAIAHPNARHSQAGGTGTYADPLTLASDPREIAVGTLVYVPTVQKYFVMEDDCESCIAEWGDGRVPHLDLFMPNGNDSSVTACQHQLTPEGRVTVELNPPPGRTVSSTPLYSGGRCFSG
AEA28963.1	F2L6Z0	Ricin B-type lectin domain-containing protein	Pseudonocardia dioxanivorans (strain ATCC 55486 / DSM 44775 / JCM 13855 / CB1190)									MTEQPECPEVSGFDDETKATPTPSANGATERPTSPHSSTSEPPAPSRASSETADDSSSSADRTRSIWRRAMSLRTLGFIIGVAGLIVAILSLARDTTDFKLGDSTGEAAAPSTNSAASPSSQSLSATEIIYERPWDSIGQLQASLRATERGAATCIASLVSQDPGALRCFTDDGSGVLLDPCWPSPDDNRAACPNSPWDPNTYLLSNLKIDRKLSDTENSETEPALRQVWALELTNGQRCEFTSGVTATVAGKRVNYSCNSESDTAIGDIEKSGQVWRILFSSDGNPQLQYVDIVKVWV
AEA72440.1	F2YPM7	rRNA N-glycosylase (EC 3.2.2.22)	Jatropha curcas (Barbados nut)	IPR036041;IPR017989;IPR001574;IPR017988;IPR016138;IPR016139;	PF00161;	3.40.420.10;4.10.470.10;	PS00275;			SSF56371;		MKGGKMNLSIMVAAWFCWSCIIFGWASAREIVCPFSSNQNYKAGSTPTLTITYDATTDKKNYAQFIKDLREAFGFSYSSHEIPVLRATVAANQKFIVAKVINVANLEVSLGLNVVNAYLVAYKVGGTSYFFNDPESLADAKKYLFTDTKQQTLSFTGSYADFLSRANVHREDVDLGVLALDNYIYTLEKSSQPADIAKPLVGFIEMVPEAARFKYIEKKVLTQISKTFRPRGDIISLENNWGDLSYQIQKSVNGVFLKPVQLQRENYTNILVNNVTQVTGLMGVLLNAVNYKVSMEEIIFNYQKWLPWL
AEA81780.1	F2I1R6	RICIN domain-containing protein	Pelagibacter sp. (strain IMCC9063)	IPR035992;IPR000772;	PF00652;	2.80.10.50;	PS50231;		cd00161;	SSF50370;		MKQLIFLIYLFLFLPNITLSKITNDSVEIYLVNQLDEPRGYCIDIRGHKLKAKINKALQAHTCYSYQGEISVDQGFDSTKLTKNQFFMPSFNVCMTASSVIPSSNLQLGKCDYSKLQKFEWSNKGKIHPISNKKLCLTVNQGQSKQGGGGTPVHLMRNISLELCTNSLKPFQIWGMRRA
AEB44277.1	F4F5R4	Ricin B-type lectin domain-containing protein	Micromonospora maris (strain DSM 45365 / JCM 31040 / NBRC 109089 / NRRL B-24793 / AB-18-032) (Verrucosispora maris)									MLLDRPLLAGDADGQGEFAGYPFMPGGSTGFPDAAAVLRSYGQHEAVELLFVTDDPDATGGVVLEDPDLERDEVCFTVHDKMWTGVDGYRESLAEAQELAGRHGLQVTEALAGVLLPHIGNQIECDAIVTSRPWLLARRTGAHARHQANVLSPEEALALVGLFLRWHGDPVIIGGGRIRWSPVPMRQAAAYAMLPSYREWAAAAPRDHAGDLPYSSLVASCLTRVARALAFRDAIHGLSAHDARRNADEMLAELDSLLYSLVGAFDITARVADLYLGLNTPNFQVGWQKQAWRDQLDGRAPELANFTGAGGTAHRVMKVAAVLRNTVHSAALHFTGHQSLGGEENILVTVPPAEEQALLRWLDVDGDAWGIVTLPSGRVALSACKFVERLVPASLVALD…
AEB44965.1	F4FF60	Ricin B-type lectin domain-containing protein	Micromonospora maris (strain DSM 45365 / JCM 31040 / NBRC 109089 / NRRL B-24793 / AB-18-032) (Verrucosispora maris)									MALTSVAATVYGVASASENDTPTPSAVAVDAPAAAAPVAGLRPPGAGKGRPTPQPTPSIDAVLSGKRRVTIVRVGAFEGGLSLLDGGRLAEVDDDRGRQVFVPTPLGSGEFLMKAYYGGGTGKPICWQAHNPQNTQPLYVRGATCRANDPAQRFVITAAEGGGPREYVISNRWAYLRDSVRSGLILEELGDAAPFSSFRFNDTGPAPRT
AEB44967.1	F4FF62	Ricin B-type lectin domain-containing protein	Micromonospora maris (strain DSM 45365 / JCM 31040 / NBRC 109089 / NRRL B-24793 / AB-18-032) (Verrucosispora maris)									MSFDNQLDDALRALARDGGQDSRIPAATDIRRRGEIRRRRRRTASVALAATAVVALGAGVALARLGGSTQSMPIDPAGPSTVIGPSTSPSVDPSRPSTSPTGSPDSSTGSPDSPDSSTSSPAVPPSTDRLLSGTRQVAIVRTDAFESAVSMLDDGRLAEVDGVEGRRLFVITPQGPGTYQIRTAADPDTDLTDTCWEVRSAGSQPLRVEGVPCDQDEPRQRFSLDPAAGGTYLISSNSAYLQNSPTRGLILEEAGDAPVTARFRLVDNGPAPK
AEB45583.1	F4F6Q8	Ricin B lectin	Micromonospora maris (strain DSM 45365 / JCM 31040 / NBRC 109089 / NRRL B-24793 / AB-18-032) (Verrucosispora maris)	IPR035992;IPR000772;	PF14200;	2.80.10.50;	PS50231;			SSF50370;		MDGSDPAAVKTVDVKAQPAAQLPAAASGYYKLKTVFRGEDECLEGNRIDGNSTLAGAAFQDTCQDVDGQAWSFTKRPDGYYTLRTKFLGEEKCLEGNQVAGKVLGGAAFLDTCQEVTGQQWKLVKAGDNLFRLQTKFREKEGECLEGNRLAPESVLKGAAFMDKCQNVTGQLWYVTAIPA
AEB96406.1	F5GTK8	Erythema protein SVEP-3	Simulium guianense	IPR035992;		2.80.10.50;				SSF50370;		MHFLSGLTILIIAAFGATTADIIGNNKCVVISTGDLVLHERKPGQEYPYYLYTVPKDKEYNDQRWILEDVGDGFYKLKNKHSGRYVVIGTFDYFLTAGDAVRAMDHFKFVADAEGKYDIVNKINQHLGPRGKNYSAKKSGSVQHLTVQACSQ
AEB96407.1	F5GTK9	Erythema protein SVEP-1	Simulium guianense	IPR035992;		2.80.10.50;				SSF50370;		MHAILSLCILAVFGASANADVIANEKCITIMDDAGLVMQEKNAEHLLKMVTKGQENNHQRWILEKADGDFYKLKNKQSGRYMVIGVADYLLTANGNDVKPSDYLKFVDDGTGKFDIVNNVNGRPSSEGLNKDVRKSTTQQHFTVKNCEQ
AEB96408.1	F5GTL0	Erythema protein SVEP-1	Simulium guianense	IPR035992;		2.80.10.50;				SSF50370;		MHAILSLCVLAVFGASANADVIANEKCITIMDEAGLVMQEKMPNIYLKMVKKVQENDHQRWILESADEGFYKLKNKQSGRYMVIGVADYLLTANGNDVKPRDYFKFVEDETGKFDIVNNVNGRPSSEGLNKDVRKSTTAQHFTVKNCEQ
AEB96409.1	F5GTL1	Erythema protein	Simulium guianense	IPR035992;		2.80.10.50;				SSF50370;		MHAILSLCILAVFGASANADVIANENCITIMDDAGLIMQEKMPNIYLKMVTKGQENNHQRWILEKADGDFYKLKNKHSGRYMVMGVADYLLTANGNDVKPRDYFKFVDDGTGKFDIVNNVNGRPSSEGPNKDVRKSTKEQHFTVKNCEQ
AEB96410.1	F5GTL2	Erythema protein SVEP-5	Simulium guianense	IPR035992;		2.80.10.50;				SSF50370;		MHFLSGLTILIIAAFGATTADIIGNNKCVVISTGDLVLHERKPGQEYPYYLYTVPKDKEYNDQRWILEDVGDGFYKLKNKHSGRYVVIGTFDYFLTAGDAVRAMDHFKFVADAEGKYDIVNKINQHLEPRGKNYSAKKSGSVQHLTVQPCSE
AEB96411.1	F5GTL3	Erythema protein SVEP	Simulium guianense	IPR035992;		2.80.10.50;				SSF50370;		MHFLSSLVVLSIAAFGATTADIIGNNKCIVISTGDLVLHERKPGQEYPYYLYTVPKDKEYNDQRWILEDVGDGFYKLKNKHSGRYVVIGTFDYFLTAGDAVRAMDHFKFVADAEGKYDIVNKINQHLEPQGKNYSAKKSGSVQHLTVQACSE
AEB96417.1	F5GTL9	Erythema protein SVEP-2	Simulium guianense	IPR035992;		2.80.10.50;				SSF50370;		MHFLSGLAILIIAAFGATTADIIGNNKCIVISTGDLVLHERKPGQEYPYYLYTVPKDKEYNDQRWILEDVGDGFYKLKNKHSGRYVVIGTFDYFLTAGDAVRAMDHFKFVADAEGKYDIVNKINQHLEPRGKNYSAKKSGSVQHLTVQPCSE
AEB96423.1	F5GTM5	Erythema protein SVEP	Simulium guianense	IPR035992;		2.80.10.50;				SSF50370;		MHFLSGLAILIIAAFGATTADIIGNNKCIVISTGDLVLHERKPGQEYPYYLYTVPKDKEYNDQRWILEDVGDGFYKLKNKHSGRYVVIGTFDYFLTAGDAVRAMDHFKFVADADGKYDIVNKINQHLEPRGKNYSAKKSGSVQHLTVQACSQ
AEB96424.1	F5GTM6	Erythema protein SVEP	Simulium guianense	IPR035992;		2.80.10.50;				SSF50370;		MHFLSSLVVLIIAAFGATTADIIGNNKCIVISTGDLVLHERKPGQEYPYYLYTVPKDKEYNDQRWILEDVGDGFYKLKNKHSGRYVVIGTFDYFLTAGDAVRAMDHFKFVADAEGKYDIVNKINQHLEPRGKNYSAKKSGSVQHLTVQACSE
AEB96427.1	F5GTM9	Erythema protein SVEP	Simulium guianense	IPR035992;		2.80.10.50;				SSF50370;		MHFLSSLVVLSIAAFGAATADIIGNNKCIVISTGDLVLHERKPGQEYPYYLYTVPKDKEYNDQRWILEDVGDGFYKLKNKHSGRYVVIGTFDYFLTAGDAIRAMDHFKFVADAEGKYDIVNKINQHLEPRGKNYSAKKSGSVQHLTVQACSE
AEB96447.1	F5GTP9	Erythema protein SVEP (Erythema protein SVEP-4)	Simulium guianense	IPR035992;		2.80.10.50;				SSF50370;		MHFLSGLAILIIAAFGATTADIIGNNKCVVISTGDLVLHERKPGQEYPYYLYTVPKDKEYNDQRWILEDVGDGFYKLKNKHSGRYVVIGTFDYFLTAGDAVRAMDHFKFVADAEGKYDIVNKINQHLEPQGKNYSAKKSGSVQHLTVQACSE
AEB96478.1	F5GTT0	Erythema protein SVEP	Simulium guianense	IPR035992;		2.80.10.50;				SSF50370;		MHFLSGLTILIIAAFGATTADIIGNNKCVVISTGDLVLHERKPGQEYPYYLYTVPKDKEYNDQRWILEDVGDGFYKLKNKHSGRYVVIGTFDYFLTAGDAIRAMGHFKFVADAEGKYDIVNKINQHLEPRGKNYSAKKSGSVQHLTVQACSE
AEB96491.1	F5GTU3	Hypothetical secreted simulium-specific protein	Simulium guianense	IPR035992;			PS50231;			SSF50370;		MSTVTFIAGIVLAFVALPASHGQDCEPLDVGCCFSIATVYNPEEMKLTLYDWTNDFWVYMVGNNGPTDKRHQWKVRANEDDQFQLESVDYPGRCLCEKEHYGANYAGSCACEAAEPLQQWELEGEGDKVVLKRPDQDLYLYPCKDGSCIKVESKKYEWLIKKC
AEB96496.1	F5GTU8	Salivary secreted simulium-specific protein	Simulium guianense	IPR035992;IPR000772;		2.80.10.50;			cd00161;	SSF50370;		MVKTFSLISTLVLIAGLHTSSAKITQNCIALIEWGRTGALYLYDDYKGWVWYGAGMATKTQWEVLNGERLKNKATGKCLYARDYKDGAILHYAGTTDCADRADQKWTLNGGRLKNVQTGTELSQSEATYSVLLREPGTKFKVDTC
AEB96497.1	F5GTU9	Salivary secreted simulium-specific protein	Simulium guianense	IPR035992;IPR000772;		2.80.10.50;			cd00161;	SSF50370;		MVKTFFLISALVLIAGLHTSSAKITQNCIALIEWGRTGALYLYDDYKGWVWYGAGMATKTQWEVLNGERLKNKATGKCLYARDYKDGAILHYAGTTDCADRADQKWTLNGGRLKNVQTGTELSQSEATYSVLLREPGTKFKVDTC
AEB96530.1	F5GTY2	Erythema protein SVEP	Simulium guianense	IPR035992;		2.80.10.50;				SSF50370;		MHFLSGPTILIIAAFGATTADIIGNNKCVVISTGDLVSHERKPGQEYPYYLYTVPKDKEYNDQRWILEDVGDGFYKLKNKHSGRYVVIGTFDYFLTAGDAVRAMDHFKFVADADGKYDIVNKINQHLEPRGKNYSAKKSGSVQHLTVQPCSE
AEB96534.1	F5GTY6	Erythema protein SVEP	Simulium guianense	IPR035992;		2.80.10.50;				SSF50370;		MHFLSGLAILIIAAFGATTADIIGNNKCVVISTGDLVLHERKPGQEYPYYLYTVPKDKEYNDQRWILEDVGDGFYKLKNKHSGRYVVIGTFHYFLTAGDAVRAMDHFKFVADAEGKYDIVNKINQHLEPQGKNYSAKKSGSVQHLTVQACSE
AEB96538.1	F5GTZ0	Erythema protein SVEP-1	Simulium guianense	IPR035992;		2.80.10.50;				SSF50370;		MHFLSGLAILIIAAFGATTADIIGNNKCIVISTGDLVLHERKPGQEYPYYLYTVPKDKEYNDQRWILEDVGDGFYKLKNKHSGRYVVIGTFDYFLTAGDAVRAMDHFKFVADADGKYDIVNKINQHLEPQGKNYSAKKSGSVQHLTVQACSE
AEB96539.1	F5GTZ1	Erythema protein SVEP	Simulium guianense	IPR035992;		2.80.10.50;				SSF50370;		MHFLSGLAILIIAAFGVTTADIIGNNKCVVISTGDLVLHERKPGQEYPYYLYTVPKDKEYNDQRWILEDVGDGFYKLKNKHSGRYVVIGTFDYFLTAGDAVRAMDHFKFVADADGKYDIVNKINQHLEPRGKNYSAKKSGSVQHLTVQACSE
AEB96540.1	F5GTZ2	Erythema protein	Simulium guianense	IPR035992;		2.80.10.50;				SSF50370;		MHAILSLCVLAVFGASANADVIANEKCITIMDEAGLVMQEKMPNIYLKMVKKVQENDHQRWILESADEGFYKLKNKQSGRYMVMGVADYLLTANGNDVRQRDHFKFVADGAGKFDIVNNVNGRPSSEGLNKDVRKSTKEQHFTVKNCEQ
AEB96541.1	F5GTZ3	Erythema protein	Simulium guianense	IPR035992;		2.80.10.50;				SSF50370;		MHAILSFCILAVFGALANADVIANGNCITIMDDAGLVMQEKMPNIYLKMVKKVQENDHQRWILEKADGDFYKLKNKQSGRYMVMGVADYLLTANGNDVRQRDHFKFVADGTGKFDIVNNVNGRPSSEGLNKDVRKSTTQQHFTVKNCEQ
AEB96542.1	F5GTZ4	Erythema protein SVEP	Simulium guianense	IPR035992;		2.80.10.50;				SSF50370;		MHAILSLCILAVFGASANADVIANEKCITIMDEAGLIMQEKMPNIYLRMVAKGQENNHQRWILESVGEDFYKLKNKHSGRYMVMGVADYLLTANGNDVKPRDHFKFVADGAGKFDIVNNVNGRPSSEGLNKDVRKSTTAQQFTVKNCEQ
AEB96543.1	F5GTZ5	Erythema protein	Simulium guianense	IPR035992;		2.80.10.50;				SSF50370;		MHAILSLCILAVFGASANADVIANEKCITIMDEAGLIMQEKMPNIYLRMVTKGQENNHQRWILESADEGFYKLKNKHSGRYMVMGVADYLLTANGNDVKPRDHFKFVADGAGKFDIVNNVNGRPSSEGLNKDVRKSTTQQHFTVKNCEQ
AEB96544.1	F5GTZ6	Erythema protein	Simulium guianense	IPR035992;		2.80.10.50;				SSF50370;		MHAILSLCILAVFGASANADVIANGNCITIMDDAGLVMQEKMPNIYLKMVAKVQENNHQRWILESADEGFYKLKNKQSGRYMVIGVADYLLTANGNDVKPRDYFKFVDDGTGKFDIVNNVNGRPSSEGLNKDVRKSTTQQHFTVKNCEQ
AEB96545.1	F5GTZ7	Erythema protein SVEP	Simulium guianense	IPR035992;		2.80.10.50;				SSF50370;		MHAILSFCILAVFGALANADVIANEKCITIMDEAGLVMQEKMPNIYLRMVTKGPESNHQRWILESVGGDFYKLKNKHSGRYMVMGVADYLLTANGNDVKPRDYFKFVDDGTGKFDIVNNVNGRPSSEGLNKDVRKSTTAQHFTVKNCEQ
AEB96546.1	F5GTZ8	Erythema protein	Simulium guianense	IPR035992;		2.80.10.50;				SSF50370;		LAVFGASANADVIANEKCITIMDDAGLVMQEKMPNIYLKMVKKVQENDHQRWILEKADGDFYKLKNKQSGRYMVIGVADYLLTANGNDVKPRDYFKFVDDGTGKFDIVNNVNGRPSSEGLNKDVRKSTTQQHFTVKNCEQ
AEB96576.1	F5GU28	Erythema protein	Simulium guianense	IPR035992;		2.80.10.50;				SSF50370;		KVQENDHQRWILEKADGDFYKLKNKQSGRYMVMGVADYLLTANGNDVRQRDHFKFVADGAGKFDIVNNVNGRPSSEGLNKDVRKSTTAQHFTVKNCEQ
AEB96577.1	F5GU29	Erythema protein SVEP	Simulium guianense	IPR035992;		2.80.10.50;				SSF50370;		LAVFGASANADVIANENCITIMDDAGLIMQEKMPNIYLKMVTKGQENNHQRWILEKPDGDFYKLKNKQSGRYMVMGVADYLLTANGNDVRQRDHFKFVADGAGKFDIVNNVNGRPSSEGLNKDVRKSTTAQHFTVKNCEQ
AEE51375.1	F4KWN5	Peptidase_M43 domain-containing protein	Haliscomenobacter hydrossis (strain ATCC 27775 / DSM 1100 / LMG 10767 / O)	IPR035992;		2.80.10.50;				SSF55486;SSF50370;		MLLITKTCRHNLLSTNSTSNLINWVLTIGLFTLTFQLSAQGNIELYNRYQKGSLQFENGKPVLKPQGNNAIWMIETIANSTDVRIKHVPTGGYLHAETDAQFPGIGPIQPGWWSAMWSIEFTEEGYYRIKNKWRNSYLRNETGVVELGESQPGWWGGQWLYVSPGVANGRATASPPTGRLKIRGVYIVPSDQQAKPRAKEAIAAGLAIMQAHFLKQIGVTFEYEPEVAVIYSNHDAKATASMEIALELCKKTLGTEYESNKNIMFTVVEGCPGGTAYGSPGVTRIQQGFWGNVYSTFINNPSALASTLPAWSHELGHAFGLNHTGELTKDCMLKNCQVDMGTLPPLLMQQSKSFPTVYEYPFHKDEIKMLLDSTYCQTCLIARGTRPAAVRYLRATTAQ…
AEE52206.1	F4KPV6	Por_Secre_tail domain-containing protein	Haliscomenobacter hydrossis (strain ATCC 27775 / DSM 1100 / LMG 10767 / O)	IPR006624;IPR035992;IPR015943;	PF19193;	2.80.10.50;2.130.10.10;				SSF110296;SSF50370;		MKQLTKKRRADPAIESIKQTWRGFIAVYPKLLLICGLLIAAQQLTAQETAEIQNFWRKSYIQADAGKTGLGSQGEKAVWTVEKIANSTDVRLKHVASGAYLHAETDAKFPAVGAAGPGWLSAMWIMEPVAGTNLVRIKNKWRSLYLHTETGALEMGAVQPGWLSAQWQIYRSSSISTTSSPSTTAAETMGAMGSGTFPDQISAPLKQIIWRINIAGNLSKSMDAGKTWNDLNKKLAYVSAINNTTAWGINFEGKIEQTLDGGTTWRTTSGLLKQISGVDDKIAWGVNDKLEIYRTLDAGFTWSKVSGVAQSISAVNGNTAWALNVGDIWRTNDAGKNWSQVPGKMKSISAKSFDQGLGIDEQGNLKSTVNGGKAWVSVANGYFLSAVAYADNAGYAIDN…
[truncated: 43,438 more rows]
