# Supplementary material for: Investigating diversity and similarity between CBM13 modules and ricin-B lectin domains using sequence similarity networks
Source: BMC Genomics. 2024 Jun 27;25:643. doi: 10.1186/s12864-024-10554-1 (PMC11212257; doi:10.1186/s12864-024-10554-1)
Supplement: Supplementary file 4 — Supplementary Material 4 [file 12864_2024_10554_MOESM4_ESM.xlsx]

## Sheet: Sheet1
Supplementary file S4: Overview of entries featured with a CAZy-CBM13 cross-reference in UniProt. It is also indicated whether or not the entry is a CAZy member.
UniProt ID	CAZy-CBM13 member	CAZy crosslink
A2S199	no	AA5;CBM13;
E5AB94	no	AA5;CBM32;
B0MJQ1	no	CBM13;
B0MJQ2	no	CBM13;
Q8LKQ2	no	CBM13;
A5KKV8	no	CBM13;
B9T8T0	no	CBM13;
Q9AVR2	no	CBM13;
A8S7B0	no	CBM13;
D1PK51	no	CBM13;
D1PPI2	no	CBM13;
A0KED0	no	CBM13;
D2KFR6	no	CBM13;CBM2;
D2KFM0	no	CBM13;GH11;
E4VCG0	no	CBM13;GH25;
D2KFK5	no	CBM13;GH5;
A0A8J8XFR5	no	CBM13;GT27;
Q9NY28	no	CBM13;GT27;
Q8BU49	no	CBM13;GT27;
A5FKN4	no	CBM26;GH13;
D7BLH9	no	CBM32;
B3TLD6	no	CBM32;GH20;
Q21HM2	no	CBM32;PL7;
E4Q9G5	no	CBM35;CBM9;GH87;
E4SCF2	no	CBM35;CBM9;GH87;
C6CVC9	no	CBM35;GH87;
C6D6B1	no	CBM35;GH87;
E4Q933	no	CBM35;GH87;
B1ZN47	no	CBM6;GH29;
A5Z345	no	CBM6;GH76;
Q7UKV6	no	GH10;
Q934G8	no	GH16;
C9RLJ5	no	GH16;
B7BAG8	no	GH2;
D5BKX7	no	GH2;
D9RX58	no	GH2;
Q64YD9	no	GH2;
A7AFG0	no	GH2;
D7C4F1	no	GH20;
Q9Z4I7	no	GH20;
B6VCJ8	no	GH27;
B6VCK1	no	GH27;
B8LQR2	no	GH27;
C0PAL4	no	GH27;
Q2HU62	no	GH27;
Q9LIN8	no	GH27;
D7C7G8	no	GH30;
B8I0X3	no	GH43;
C9RMH3	no	GH43;
Q022X7	no	GH43;
C9RIW4	no	GH43;
C9RIW5	no	GH43;
Q66GP7	no	GH5;
B4FFD2	no	GH5;
Q9LTM8	no	GH5;
B4FB08	no	GH5;
B4FSP1	no	GH5;
Q9SAE6	no	GH5;
Q2HTU0	no	GH5;
B4FSU9	no	GH5;
B9FFR7	no	GH5;
Q7XUQ6	no	GH5;
Q7XUQ5	no	GH5;
Q6R4Q6	no	GH5;
A8Y8H0	no	GH62;
C7Q3E9	no	GH76;
A9KNT4	no	GH87;
A5FEZ6	no	GH87;
C9YYM1	no	GH93;
C7Q4U1	no	GH95;
D9RX59	no	GH95;
Q9QWX4	no	GT13;
Q9Z264	no	GT13;
B9KDQ0	no	GT19;
Q7Z4T8	no	GT27;
Q95JX4	no	GT27;
Q9D4M9	no	GT27;
Q4R8F8	no	GT27;
Q6V2D0	no	GT27;
O45293	no	GT27;
Q6TBQ8	no	GT27;
C6AQY7	no	PL1;
D4LDF6	no	PL1;
B0UJH3	yes	AA5;CBM13;
D5WMI0	yes	AA5;CBM13;
C5APK1	yes	AA5;CBM13;
C4KVS8	yes	AA5;CBM13;
Q3JTE4	yes	AA5;CBM13;
A3NLU0	yes	AA5;CBM13;
A3N8E2	yes	AA5;CBM13;
B7L032	yes	AA5;CBM13;
Q2T7C2	yes	AA5;CBM13;
Q9HFA9	yes	CBM13;
A8R092	yes	CBM13;
Q8SA43	yes	CBM13;
Q8C2S1	yes	CBM13;
Q9KWN0	yes	CBM13;
Q8X123	yes	CBM13;
P06750	yes	CBM13;
Q9M6E9	yes	CBM13;
Q4VC42	yes	CBM13;
Q8K2B9	yes	CBM13;
A8E4N1	yes	CBM13;
Q811L3	yes	CBM13;
Q08YV9	yes	CBM13;
A9L258	yes	CBM13;
Q9Y4K1	yes	CBM13;
Q8N1P7	yes	CBM13;
Q80W49	yes	CBM13;
Q9BE81	yes	CBM13;
P81446	yes	CBM13;
Q6H266	yes	CBM13;
P82683	yes	CBM13;
Q6ITZ3	yes	CBM13;
Q08W46	yes	CBM13;
Q08ZY2	yes	CBM13;
Q55FW5	yes	CBM13;
Q7Z203	yes	CBM13;
Q7Z202	yes	CBM13;
Q54BF5	yes	CBM13;
Q7Z200	yes	CBM13;
Q7Z1I0	yes	CBM13;
C5BPF4	yes	CBM13;
C0LAM1	yes	CBM13;
B8I693	yes	CBM13;
D7CF62	yes	CBM13;
A0PUB5	yes	CBM13;
Q08YS6	yes	CBM13;
Q6BE03	yes	CBM13;
Q6BE06	yes	CBM13;
Q6BE09	yes	CBM13;
B6EBE1	yes	CBM13;
P19247	yes	CBM13;
Q8KHM8	yes	CBM13;
Q8KX66	yes	CBM13;
Q8KX67	yes	CBM13;
Q8KX68	yes	CBM13;
Q8KX69	yes	CBM13;
Q75VL6	yes	CBM13;
Q75VL8	yes	CBM13;
Q7XJA6	yes	CBM13;
Q8GTA6	yes	CBM13;
Q67BG1	yes	CBM13;
E4N4T1	yes	CBM13;
Q67BF6	yes	CBM13;
Q57230	yes	CBM13;
B1INP8	yes	CBM13;
B2TSC1	yes	CBM13;
D7BQ19	yes	CBM13;
D7C0J2	yes	CBM13;
E4N7F8	yes	CBM13;
A4Z1D8	yes	CBM13;
Q4U4N0	yes	CBM13;
Q58A86	yes	CBM13;
Q58A87	yes	CBM13;
Q58A88	yes	CBM13;
Q58A89	yes	CBM13;
Q93WL1	yes	CBM13;
Q945S3	yes	CBM13;
Q945S4	yes	CBM13;
C1D781	yes	CBM13;
D9T228	yes	CBM13;
A0JM69	yes	CBM13;
D6E4F1	yes	CBM13;
A7WM72	yes	CBM13;
Q75UG7	yes	CBM13;
Q03988	yes	CBM13;
D7BS09	yes	CBM13;
Q0RF20	yes	CBM13;
Q0RTZ6	yes	CBM13;
Q08PM0	yes	CBM13;
A2V8B7	yes	CBM13;
D2AS36	yes	CBM13;
Q5UWP4	yes	CBM13;
Q9GV36	yes	CBM13;
C6L2F6	yes	CBM13;
Q27GR0	yes	CBM13;
Q2SDX9	yes	CBM13;
Q2SDY1	yes	CBM13;
Q2SQH9	yes	CBM13;
Q2SQJ8	yes	CBM13;
Q7Y0V1	yes	CBM13;
E4NJK2	yes	CBM13;
A9GT37	yes	CBM13;
D7C6G5	yes	CBM13;
A0ADG6	yes	CBM13;
C9Z6S0	yes	CBM13;
A0AC54	yes	CBM13;
C1D225	yes	CBM13;
A0ACX0	yes	CBM13;
C9YYV4	yes	CBM13;
C9ZE96	yes	CBM13;
C9ZEA8	yes	CBM13;
C9ZEC5	yes	CBM13;
A9FD15	yes	CBM13;
A9GAS1	yes	CBM13;
C9YSR9	yes	CBM13;
C9Z3D2	yes	CBM13;
C9Z4B7	yes	CBM13;
C9Z7U1	yes	CBM13;
C9ZBE8	yes	CBM13;
Q0RSD3	yes	CBM13;
Q0RT13	yes	CBM13;
C9ZEA9	yes	CBM13;
C9ZEB7	yes	CBM13;
B1NQB9	yes	CBM13;
B1NQC0	yes	CBM13;
B1NQC1	yes	CBM13;
B1NQC2	yes	CBM13;
B7X8M2	yes	CBM13;
Q0PVD2	yes	CBM13;
Q2PA54	yes	CBM13;
Q8GT32	yes	CBM13;
Q8W243	yes	CBM13;
Q945S2	yes	CBM13;
Q94BW4	yes	CBM13;
Q94BW5	yes	CBM13;
Q9M653	yes	CBM13;
A9ENV4	yes	CBM13;
D0VFC4	yes	CBM13;
A4X3U6	yes	CBM13;
A5G621	yes	CBM13;
A8M8D2	yes	CBM13;
A9AYC5	yes	CBM13;
A9B0I7	yes	CBM13;
A9C2Q8	yes	CBM13;
C5CYC7	yes	CBM13;
C6W801	yes	CBM13;
C6W844	yes	CBM13;
C6WAW0	yes	CBM13;
C6WE55	yes	CBM13;
C6WH87	yes	CBM13;
C6WMG4	yes	CBM13;
C6WMU1	yes	CBM13;
C7PWP5	yes	CBM13;
C7PWP6	yes	CBM13;
C7PYH4	yes	CBM13;
C7PZJ4	yes	CBM13;
C7PZJ5	yes	CBM13;
C7Q1K3	yes	CBM13;
C7Q1K5	yes	CBM13;
C7Q329	yes	CBM13;
C7Q335	yes	CBM13;
C7Q354	yes	CBM13;
C7Q3H9	yes	CBM13;
C7Q681	yes	CBM13;
C7QAI6	yes	CBM13;
C7QC67	yes	CBM13;
C7QC69	yes	CBM13;
C7QDB2	yes	CBM13;
C7QFZ7	yes	CBM13;
C7QJQ6	yes	CBM13;
C8XGF5	yes	CBM13;
D2PS89	yes	CBM13;
D2PSF2	yes	CBM13;
D2Q3F1	yes	CBM13;
D2QTW7	yes	CBM13;
D2S066	yes	CBM13;
D3PXM0	yes	CBM13;
D3Q1A7	yes	CBM13;
D5UH97	yes	CBM13;
D7B0Z2	yes	CBM13;
D7B3G4	yes	CBM13;
D7E7S9	yes	CBM13;
D9T723	yes	CBM13;
D9TC65	yes	CBM13;
E0UKX4	yes	CBM13;
E1RBV0	yes	CBM13;
E3FYM2	yes	CBM13;
E4Q4L8	yes	CBM13;
Q47PE1	yes	CBM13;
Q75WT8	yes	CBM13;
Q75WT9	yes	CBM13;
B7T137	yes	CBM13;
C6W800	yes	CBM13;
C7QJY9	yes	CBM13;
D2AUE1	yes	CBM13;
D2B5E9	yes	CBM13;
D7CF84	yes	CBM13;
D9T7X9	yes	CBM13;
E4NC77	yes	CBM13;
A7N0D4	yes	CBM13;
B1VUB2	yes	CBM13;
B1W2F5	yes	CBM13;
B9IX27	yes	CBM13;
C7Q3P2	yes	CBM13;
D2B257	yes	CBM13;
D2BBI7	yes	CBM13;
E3FTB1	yes	CBM13;
E3GN56	yes	CBM13;
E4N7E1	yes	CBM13;
Q0RLI8	yes	CBM13;
D4J5L1	yes	CBM13;
D4JHM7	yes	CBM13;
D4K268	yes	CBM13;
D4K2X3	yes	CBM13;
D4K883	yes	CBM13;
D4KB76	yes	CBM13;
B4FQ30	yes	CBM13;
B5WYH8	yes	CBM13;
A9WSJ7	yes	CBM13;
Q5BZK1	yes	CBM13;
Q8RTY5	yes	CBM13;
Q8RTY6	yes	CBM13;
E3FRN8	yes	CBM13;
Q19PZ9	yes	CBM13;
Q1WEI9	yes	CBM13;
Q68DQ2	yes	CBM13;
Q70US9	yes	CBM13;
Q9SLV9	yes	CBM13;
Q9ADL1	yes	CBM13;
A7WK54	yes	CBM13;
A4FJK6	yes	CBM13;
Q093X5	yes	CBM13;
Q7Z1Z9	yes	CBM13;
C6AQY6	yes	CBM13;
E4NEH1	yes	CBM13;
B2HPP2	yes	CBM13;
C7Q382	yes	CBM13;
Q868M7	yes	CBM13;
E3EG89	yes	CBM13;
Q93HT5	yes	CBM13;
C7BEA5	yes	CBM13;
A5HZZ6	yes	CBM13;
C6WHD4	yes	CBM13;
E3FTA6	yes	CBM13;
E3FW82	yes	CBM13;
C6L2F5	yes	CBM13;
Q2SH16	yes	CBM13;
C9YVT4	yes	CBM13;
C9Z0D2	yes	CBM13;
B3F5I6	yes	CBM13;
D3GDL1	yes	CBM13;
D5LNF8	yes	CBM13;
Q9M654	yes	CBM13;
A4XDP8	yes	CBM13;
A7IG33	yes	CBM13;
A8M4F2	yes	CBM13;
B0T358	yes	CBM13;
C7NMH7	yes	CBM13;
C7Q3B9	yes	CBM13;
C7QC25	yes	CBM13;
D0LWS8	yes	CBM13;
D9T227	yes	CBM13;
D9TG04	yes	CBM13;
E1SNZ4	yes	CBM13;
E1SVP1	yes	CBM13;
B7T136	yes	CBM13;
C9YZE8	yes	CBM13;
D2B9H7	yes	CBM13;
Q7NYA5	yes	CBM13;
Q9FV22	yes	CBM13;
A8M703	yes	CBM13;
C7Q667	yes	CBM13;CBM16;
D2KFJ6	yes	CBM13;CBM2;
E0S105	yes	CBM13;CBM2;CBM36;CBM6;GH10;GH43;
D2KFJ4	yes	CBM13;CBM2;GH10;
E0S1S5	yes	CBM13;CBM2;GH10;
C5BTR5	yes	CBM13;CBM2;GH16;
D2KFJ5	yes	CBM13;CBM2;GH30;
D2KFM4	yes	CBM13;CBM2;GH43;
C7QGD2	yes	CBM13;CBM32;GH16;
C7QC65	yes	CBM13;CBM32;GH20;
C5AMD8	yes	CBM13;CBM32;GH29;
C9YSR8	yes	CBM13;CBM32;GH29;
E3E630	yes	CBM13;CBM32;GH5;
D4LED4	yes	CBM13;CBM35;
C9Z7A0	yes	CBM13;CBM35;GH27;
C7QFT7	yes	CBM13;CBM35;GH31;
C6WDT7	yes	CBM13;CBM35;GH31;
C9YSX8	yes	CBM13;CBM35;GH39;
Q21GW3	yes	CBM13;CBM35;GH43;
C5BT64	yes	CBM13;CBM35;GH43;
Q5V5D6	yes	CBM13;CBM35;GH97;
D3ECC1	yes	CBM13;CBM42;GH93;
D9T8K4	yes	CBM13;CBM6;
A5FC88	yes	CBM13;CBM6;
B1VQ96	yes	CBM13;CBM6;
C9ZEA7	yes	CBM13;CBM6;
D9T8K5	yes	CBM13;CBM6;
A0ACX1	yes	CBM13;CBM6;
C9ZEB1	yes	CBM13;CBM6;
Q2SCY8	yes	CBM13;CBM6;GH16;
D7USH0	yes	CBM13;CBM6;GH16;
Q27082	yes	CBM13;CBM6;GH16;
Q21GD0	yes	CBM13;CBM6;GH30;
D5UHU6	yes	CBM13;CBM6;GH43;
D2KFJ2	yes	CBM13;CBM6;GH43;
Q21GC9	yes	CBM13;CBM6;GH5;
A5FC90	yes	CBM13;CBM6;GH64;
D3E6W7	yes	CBM13;CBM66;GH32;
A7TVD4	yes	CBM13;GH10;
C3RYK8	yes	CBM13;GH10;
C7Q352	yes	CBM13;GH10;
C9ZE95	yes	CBM13;GH10;
D5UH90	yes	CBM13;GH10;
D6Y5E0	yes	CBM13;GH10;
D7C6G6	yes	CBM13;GH10;
D9T5J8	yes	CBM13;GH10;
E4NJK1	yes	CBM13;GH10;
Q09E20	yes	CBM13;GH10;
Q59139	yes	CBM13;GH10;
Q76BV3	yes	CBM13;GH10;
Q8GMV6	yes	CBM13;GH10;
Q9RMM5	yes	CBM13;GH10;
Q7TLZ3	yes	CBM13;GH10;
Q86S91	yes	CBM13;GH10;
Q7X2C9	yes	CBM13;GH10;
Q9X584	yes	CBM13;GH10;
D9SZU6	yes	CBM13;GH10;GH62;
Q9X583	yes	CBM13;GH10;GH62;
C7Q365	yes	CBM13;GH11;
C7NT55	yes	CBM13;GH11;
A8LVG0	yes	CBM13;GH12;
A4XD45	yes	CBM13;GH12;GH5;
Q8KKH3	yes	CBM13;GH16;
Q8VUT1	yes	CBM13;GH16;
A1E2B6	yes	CBM13;GH16;
C0J1J2	yes	CBM13;GH16;
C9WIW7	yes	CBM13;GH16;
A8W969	yes	CBM13;GH16;
Q05KJ8	yes	CBM13;GH16;
C3VPJ1	yes	CBM13;GH16;
Q8GB62	yes	CBM13;GH16;
A9WTW0	yes	CBM13;GH16;
C6W969	yes	CBM13;GH16;
D2PL24	yes	CBM13;GH16;
D3EBX7	yes	CBM13;GH16;
D7B406	yes	CBM13;GH16;
D9TEK9	yes	CBM13;GH16;
A1R2W7	yes	CBM13;GH16;
E4N5Q7	yes	CBM13;GH16;
A0ADJ6	yes	CBM13;GH16;
C7Q885	yes	CBM13;GH16;
O68641	yes	CBM13;GH16;
A4UMV9	yes	CBM13;GH16;
E4NIX2	yes	CBM13;GH18;
D2PPV7	yes	CBM13;GH18;
D9T361	yes	CBM13;GH18;
C7PZ96	yes	CBM13;GH18;
C7Q7G4	yes	CBM13;GH18;
Q9RHU5	yes	CBM13;GH19;
A9WKV3	yes	CBM13;GH19;
C7PZK0	yes	CBM13;GH19;
Q08TW9	yes	CBM13;GH19;
D9SZ93	yes	CBM13;GH23;
Q9ADL2	yes	CBM13;GH26;
Q21GA0	yes	CBM13;GH26;
C6W7Z9	yes	CBM13;GH27;
C6WBP6	yes	CBM13;GH27;
C7PY42	yes	CBM13;GH27;
C7Q1L1	yes	CBM13;GH27;
C7Q3E7	yes	CBM13;GH27;
C7QK32	yes	CBM13;GH27;
C9YSS1	yes	CBM13;GH27;
D5UHU7	yes	CBM13;GH27;
D7CDL2	yes	CBM13;GH27;
E4N615	yes	CBM13;GH27;
Q9HFB1	yes	CBM13;GH27;
P28351	yes	CBM13;GH27;
A5FBH3	yes	CBM13;GH27;
Q4WVZ3	yes	CBM13;GH27;
C6WD57	yes	CBM13;GH27;
C7Q336	yes	CBM13;GH27;
C7QFG4	yes	CBM13;GH27;
D9SZ70	yes	CBM13;GH27;
C7Q356	yes	CBM13;GH29;
C9YX59	yes	CBM13;GH29;
C9Z1W6	yes	CBM13;GH29;
C9ZBE6	yes	CBM13;GH29;
C9ZGD5	yes	CBM13;GH29;
D7CDK2	yes	CBM13;GH29;
C7Q3F1	yes	CBM13;GH3;
C7QGB8	yes	CBM13;GH3;
A5FIN0	yes	CBM13;GH30;
Q8G7T8	yes	CBM13;GH30;
C7QBZ9	yes	CBM13;GH30;
Q091X3	yes	CBM13;GH30;
D1BKB8	yes	CBM13;GH30;
E4N2V0	yes	CBM13;GH30;
C9Z737	yes	CBM13;GH30;
C7Q0Y4	yes	CBM13;GH30;
C7Q330	yes	CBM13;GH30;
D7BTA3	yes	CBM13;GH30;
B8H6Z0	yes	CBM13;GH30;
B1VPJ0	yes	CBM13;GH30;
A3KJ18	yes	CBM13;GH30;
C9ZCR4	yes	CBM13;GH30;
C6WMG8	yes	CBM13;GH30;
C7Q737	yes	CBM13;GH30;
D2PL23	yes	CBM13;GH30;
D3F6Q3	yes	CBM13;GH30;
D2S0M1	yes	CBM13;GH32;
C6CUK2	yes	CBM13;GH39;
C7Q350	yes	CBM13;GH39;
C7Q383	yes	CBM13;GH39;
B3PKR2	yes	CBM13;GH43;
C6WEL1	yes	CBM13;GH43;
D9T721	yes	CBM13;GH43;
D7SFH2	yes	CBM13;GH43;
E0RC68	yes	CBM13;GH43;
B3PKQ9	yes	CBM13;GH43;
B3PKR1	yes	CBM13;GH43;
B8EEQ1	yes	CBM13;GH43;
C7NMH6	yes	CBM13;GH43;
D2QTB1	yes	CBM13;GH43;
D2S1R0	yes	CBM13;GH43;
D2S1R8	yes	CBM13;GH43;
D5UBT5	yes	CBM13;GH43;
E4T2W7	yes	CBM13;GH43;
A0KWZ4	yes	CBM13;GH43;
Q0HV87	yes	CBM13;GH43;
Q21M03	yes	CBM13;GH43;
C9Z035	yes	CBM13;GH43;
C9Z041	yes	CBM13;GH43;
C9ZFW2	yes	CBM13;GH43;
A3DD67	yes	CBM13;GH43;
C6WEJ7	yes	CBM13;GH43;
C7Q328	yes	CBM13;GH43;
D9SZ62	yes	CBM13;GH43;
A9EQS0	yes	CBM13;GH43;
C9YT63	yes	CBM13;GH43;
D7CFR2	yes	CBM13;GH43;
D7C4B0	yes	CBM13;GH43;
D9T0A5	yes	CBM13;GH43;
Q21MM6	yes	CBM13;GH43;
D4LBV5	yes	CBM13;GH43;
C7Q3E0	yes	CBM13;GH43;
D9TCR7	yes	CBM13;GH43;
C6WIU3	yes	CBM13;GH46;
C6D792	yes	CBM13;GH5;
C7Q3D0	yes	CBM13;GH5;
A4F258	yes	CBM13;GH5;
C1F2X0	yes	CBM13;GH51;
C6D9K8	yes	CBM13;GH53;
A9KIS2	yes	CBM13;GH53;
Q21EB4	yes	CBM13;GH53;
C7Q1K4	yes	CBM13;GH54;
C7Q1L3	yes	CBM13;GH54;
C7Q351	yes	CBM13;GH54;
C7Q355	yes	CBM13;GH54;
C7Q6P7	yes	CBM13;GH54;
C9ZEB0	yes	CBM13;GH54;
E4NIX1	yes	CBM13;GH55;
C7Q7G3	yes	CBM13;GH55;
D7BR66	yes	CBM13;GH55;
C7Q334	yes	CBM13;GH59;
C7QAI7	yes	CBM13;GH59;
D7BV55	yes	CBM13;GH59;
D9T230	yes	CBM13;GH59;
Q27GR1	yes	CBM13;GH59;
C7Q5G8	yes	CBM13;GH59;
A9F9H2	yes	CBM13;GH62;
C7Q1L5	yes	CBM13;GH62;
C9YSS0	yes	CBM13;GH62;
C9YYV2	yes	CBM13;GH62;
D7B0W7	yes	CBM13;GH62;
D7C6G7	yes	CBM13;GH62;
D9T1N3	yes	CBM13;GH62;
E4NJK0	yes	CBM13;GH62;
P96463	yes	CBM13;GH62;
C6WQV2	yes	CBM13;GH62;
C9ZE94	yes	CBM13;GH62;
D5UJU4	yes	CBM13;GH62;
C6WFV8	yes	CBM13;GH64;
C7QZ87	yes	CBM13;GH64;
D9T1D4	yes	CBM13;GH64;
Q59146	yes	CBM13;GH64;
C9Z5M3	yes	CBM13;GH74;
C7QAI8	yes	CBM13;GH76;
C7Q3E1	yes	CBM13;GH76;
C7Q6J0	yes	CBM13;GH79;
A9B3A9	yes	CBM13;GH81;
C7QF41	yes	CBM13;GH92;
D2PUZ1	yes	CBM13;GH93;
C9ZEC6	yes	CBM13;GH95;
C7QDB1	yes	CBM13;GH95;
Q09DJ4	yes	CBM13;GH97;
D7BV54	yes	CBM13;GH97;
Q5BJS5	yes	CBM13;GT27;
D1FQD6	yes	CBM13;GT27;
Q80VA0	yes	CBM13;GT27;
Q86SF2	yes	CBM13;GT27;
Q9R0C5	yes	CBM13;GT27;
Q8MV48	yes	CBM13;GT27;
A0JNJ8	yes	CBM13;GT27;
A1A5P1	yes	CBM13;GT27;
A5PKR1	yes	CBM13;GT27;
A6QLX6	yes	CBM13;GT27;
A7YY74	yes	CBM13;GT27;
B3DHD4	yes	CBM13;GT27;
B5DF50	yes	CBM13;GT27;
B7Z006	yes	CBM13;GT27;
D1MLM6	yes	CBM13;GT27;
D7UNW5	yes	CBM13;GT27;
E5D8G0	yes	CBM13;GT27;
Q08B33	yes	CBM13;GT27;
Q08CC3	yes	CBM13;GT27;
Q08CX0	yes	CBM13;GT27;
Q08DM9	yes	CBM13;GT27;
Q0IIK7	yes	CBM13;GT27;
Q0IIR5	yes	CBM13;GT27;
Q0P4W5	yes	CBM13;GT27;
Q28CC6	yes	CBM13;GT27;
Q28D20	yes	CBM13;GT27;
Q2TAV9	yes	CBM13;GT27;
Q502M4	yes	CBM13;GT27;
Q58A69	yes	CBM13;GT27;
Q59J91	yes	CBM13;GT27;
Q5CD99	yes	CBM13;GT27;
Q5CZV4	yes	CBM13;GT27;
Q5F4C7	yes	CBM13;GT27;
Q5REG9	yes	CBM13;GT27;
Q5SQF9	yes	CBM13;GT27;
Q60GT3	yes	CBM13;GT27;
Q68F39	yes	CBM13;GT27;
Q6AYA4	yes	CBM13;GT27;
Q6GM51	yes	CBM13;GT27;
Q6IR91	yes	CBM13;GT27;
Q6NS24	yes	CBM13;GT27;
Q6NX01	yes	CBM13;GT27;
Q6PA81	yes	CBM13;GT27;
O08912	yes	CBM13;GT27;
Q07537	yes	CBM13;GT27;
Q10473	yes	CBM13;GT27;
Q29121	yes	CBM13;GT27;
Q6WV20	yes	CBM13;GT27;
Q925R7	yes	CBM13;GT27;
Q6DJR8	yes	CBM13;GT27;
Q6P6V1	yes	CBM13;GT27;
Q921L8	yes	CBM13;GT27;
Q8IXK2	yes	CBM13;GT27;
Q6UE39	yes	CBM13;GT27;
Q8BVG5	yes	CBM13;GT27;
Q96FL9	yes	CBM13;GT27;
Q8N3T1	yes	CBM13;GT27;
Q9JJ61	yes	CBM13;GT27;
Q8K1B9	yes	CBM13;GT27;
Q6PB93	yes	CBM13;GT27;
P34678	yes	CBM13;GT27;
P70419	yes	CBM13;GT27;
Q14435	yes	CBM13;GT27;
Q9Y117	yes	CBM13;GT27;
O08832	yes	CBM13;GT27;
Q8N4A0	yes	CBM13;GT27;
Q8I136	yes	CBM13;GT27;
O88422	yes	CBM13;GT27;
Q7Z7M9	yes	CBM13;GT27;
Q8C102	yes	CBM13;GT27;
Q95ZJ1	yes	CBM13;GT27;
C0PUL4	yes	CBM13;GT27;
Q5EA41	yes	CBM13;GT27;
Q8C7U7	yes	CBM13;GT27;
Q8NCL4	yes	CBM13;GT27;
Q9VUT6	yes	CBM13;GT27;
Q3TB05	yes	CBM13;GT27;
Q9GM01	yes	CBM13;GT27;
Q9HCQ5	yes	CBM13;GT27;
O61394	yes	CBM13;GT27;
O61397	yes	CBM13;GT27;
Q9U2C4	yes	CBM13;GT27;
Q8IA41	yes	CBM13;GT27;
Q8IA44	yes	CBM13;GT27;
O45947	yes	CBM13;GT27;
Q8IA43	yes	CBM13;GT27;
Q8MYY6	yes	CBM13;GT27;
Q8MRC9	yes	CBM13;GT27;
Q4R5X2	yes	CBM13;GT27;
Q7TQL0	yes	CBM13;GT27;
A2RRI8	yes	CBM13;GT27;
E5D8G1	yes	CBM13;GT27;
F5XVG5	yes	CBM13;GT27;
Q0V9M3	yes	CBM13;GT27;
Q58A68	yes	CBM13;GT27;
Q59J92	yes	CBM13;GT27;
Q5DD76	yes	CBM13;GT27;
Q6NX21	yes	CBM13;GT27;
Q86SR1	yes	CBM13;GT27;
Q9D2N8	yes	CBM13;GT27;
Q7K755	yes	CBM13;GT27;
Q9GLZ7	yes	CBM13;GT27;
Q2SHE7	yes	CBM13;PL1;
Q9KGY6	yes	CBM13;PL1;
D2B793	yes	CBM13;PL1;
C6WQV0	yes	CBM13;PL1;
D4LD22	yes	CBM13;PL1;
C6WHD5	yes	CBM13;PL1;
D9STT7	yes	CBM13;PL1;
D4LB72	yes	CBM13;PL1;
D2S1K4	yes	CBM13;PL1;
D4L9K1	yes	CBM13;PL11;
C7QZJ4	yes	CBM13;PL3;
D6Y6H1	yes	CBM13;PL3;
Q21K16	yes	CBM13;PL3;
C6WHB3	yes	CBM13;PL3;
D5UC98	yes	CBM13;PL3;
C7QB25	yes	CBM13;PL7;
E0S394	yes	CBM13;PL9;
C6WPF3	yes	CBM13;PL9;
