# Supplementary material for: Investigating diversity and similarity between CBM13 modules and ricin-B lectin domains using sequence similarity networks
Source: BMC Genomics. 2024 Jun 27;25:643. doi: 10.1186/s12864-024-10554-1 (PMC11212257; doi:10.1186/s12864-024-10554-1)
Supplement: Supplementary file 5 — Supplementary Material 5 [file 12864_2024_10554_MOESM5_ESM.txt]

Supplementary file S5: Network file of the SSN containing all pairwise
comparisons generated by all-vs-all BLAST at threshold E level 10-30.
Name1	Name2
KNB12147.1_1-167	KNB12147.1_1-167
KNB12147.1_1-167	EWY85735.1_1-167
KNB12147.1_1-167	KAF5572348.1_1-167
KNB12147.1_1-167	EMT65623.1_1-169
KNB12147.1_1-167	SCO02343.1_1-167
KNB12147.1_1-167	KAF5652479.1_1-167
KNB12147.1_1-167	RKK80207.1_1-163
KNB12147.1_1-167	KAF5714480.1_1-144
KNB12147.1_1-167	RBR18971.1_1-147
KNB12147.1_1-167	KAF4449009.1_25-210
KNB12147.1_1-167	KPM35137.1_1-165
CAL82357.1_145-293	CAL82357.1_145-293
CAL82357.1_145-293	ACT33191.1_145-293
CAL82357.1_145-293	AJE13383.1_147-294
CAL82357.1_145-293	NFB46745.1_145-292
QEV04595.1_36-181	QEV04595.1_36-181
QEV04595.1_36-181	OBQ54370.1_36-181
QEV04595.1_36-181	GAP52608.1_36-181
QEV04595.1_36-181	MBA2951850.1_36-181
QEV04595.1_36-181	PWI12151.1_36-181
QEV04595.1_36-181	QOV39976.1_36-181
QEV04595.1_36-181	KPI32671.1_36-181
QEV04595.1_36-181	MZF90608.1_36-181
QEV04595.1_36-181	AXE84121.1_36-181
QEV04595.1_36-181	TLS47779.1_36-181
QEV04595.1_36-181	GAQ62388.1_36-181
QEV04595.1_36-181	CBG74885.1_36-181
QEV04595.1_36-181	PKT68048.1_36-181
QEV04595.1_36-181	MBA6436998.1_36-181
QEV04595.1_36-181	CQR60158.1_36-181
QEV04595.1_36-181	RLV77536.1_13-158
QEV04595.1_36-181	PNG24083.1_36-180
QEV04595.1_36-181	TXS27897.1_36-181
QEV04595.1_36-181	KUN24694.1_36-181
QEV04595.1_36-181	KJK37483.1_36-181
QEV04595.1_36-181	RZE89247.1_40-185
QEV04595.1_36-181	MYT54951.1_36-181
QEV04595.1_36-181	PKR44344.1_40-185
QEV04595.1_36-181	GAT70449.1_29-174
QEV04595.1_36-181	TXS01626.1_36-181
QEV04595.1_36-181	TWD29719.1_36-181
QEV04595.1_36-181	AKG44230.1_13-158
QEV04595.1_36-181	RST06899.1_40-183
QEV04595.1_36-181	MBA8955295.1_28-173
QEV04595.1_36-181	TMR42064.1_29-174
QEV04595.1_36-181	OSY53152.1_35-180
QEV04595.1_36-181	AQT75601.1_36-180
QEV04595.1_36-181	NAS25104.1_26-171
QEV04595.1_36-181	PRX62350.1_25-169
QEV04595.1_36-181	GES22786.1_26-171
QEV04595.1_36-181	SEH03635.1_31-176
QEV04595.1_36-181	SDQ56360.1_33-178
QEV04595.1_36-181	ROQ36105.1_35-180
QEV04595.1_36-181	BCJ76394.1_44-189
QEV04595.1_36-181	SDJ56913.1_36-181
QEV04595.1_36-181	MBB6398850.1_22-167
QEV04595.1_36-181	BCJ76395.1_356-499
QEV04595.1_36-181	MBB5136686.1_22-167
QEV04595.1_36-181	OEJ97345.1_35-180
QEV04595.1_36-181	TDC16420.1_35-180
QEV04595.1_36-181	QKW14070.1_44-189
QEV04595.1_36-181	ROO58393.1_45-190
QEV04595.1_36-181	NAS25106.1_30-175
QEV04595.1_36-181	NUT44306.1_35-179
QEV04595.1_36-181	ROO51226.1_48-193
QEV04595.1_36-181	RBJ09343.1_48-193
QEV04595.1_36-181	QYC44185.1_31-175
QEV04595.1_36-181	TMR01642.1_1-134
QEV04595.1_36-181	PWU54955.1_45-190
QEV04595.1_36-181	MBB6550385.1_29-173
QEV04595.1_36-181	TDC57133.1_49-194
QEV04595.1_36-181	SCF16637.1_49-194
QEV04595.1_36-181	QKW13845.1_48-193
QEV04595.1_36-181	NGM13180.1_45-189
QEV04595.1_36-181	QHV83916.1_40-185
QEV04595.1_36-181	MBB5800967.1_48-193
QEV04595.1_36-181	RKR86542.1_48-193
QEV04595.1_36-181	MBB5823269.1_22-165
QEV04595.1_36-181	BCJ69536.1_42-187
QEV04595.1_36-181	TWG19587.1_45-190
QEV04595.1_36-181	NYH45983.1_47-192
QEV04595.1_36-181	GFJ81183.1_16-160
QEV04595.1_36-181	ONI80743.1_48-193
QEV04595.1_36-181	SER23386.1_46-190
QEV04595.1_36-181	TYB57456.1_25-169
QEV04595.1_36-181	PZG23881.1_48-193
QEV04595.1_36-181	RAN99129.1_45-190
QEV04595.1_36-181	QGN48128.1_47-192
QEV04595.1_36-181	KAB1162282.1_49-193
QEV04595.1_36-181	MBB5783273.1_20-164
QEV04595.1_36-181	CCH17045.1_48-193
QEV04595.1_36-181	GEA83804.1_42-187
QEV04595.1_36-181	GIG00967.1_45-190
QEV04595.1_36-181	KIR66109.1_44-189
QEV04595.1_36-181	RQX04569.1_45-189
QEV04595.1_36-181	SCE90647.1_47-192
QEV04595.1_36-181	PTA47899.1_44-189
QEV04595.1_36-181	SDG59164.1_45-190
QEV04595.1_36-181	SCF09096.1_45-190
QEV04595.1_36-181	TDB94958.1_45-189
QEV04595.1_36-181	MTK02320.1_45-190
QEV04595.1_36-181	GEA79971.1_51-196
QEV04595.1_36-181	ATO15949.1_48-193
QEV04595.1_36-181	OKI35409.1_45-190
QEV04595.1_36-181	PWK47735.1_46-190
QEV04595.1_36-181	ROP41751.1_45-190
QEV04595.1_36-181	KXK60413.1_45-190
QEV04595.1_36-181	PYC68079.1_128-269
QEV04595.1_36-181	SCG45362.1_45-187
QEV04595.1_36-181	QDY08274.1_45-189
QEV04595.1_36-181	GFJ87720.1_25-169
QEV04595.1_36-181	KKK00327.1_48-193
QEV04595.1_36-181	ADG75732.1_44-189
QEV04595.1_36-181	KAB1161697.1_45-190
QEV04595.1_36-181	MBB5800968.1_350-492
QEV04595.1_36-181	MBB4912310.1_22-164
QEV04595.1_36-181	RKT69139.1_46-191
QEV04595.1_36-181	OLF09687.1_38-182
QEV04595.1_36-181	PRY22906.1_37-181
QEV04595.1_36-181	ACU38792.1_46-191
QEV04595.1_36-181	RQX16055.1_345-488
QEV04595.1_36-181	QDY08046.1_48-192
QEV04595.1_36-181	RSM38660.1_45-189
QEV04595.1_36-181	BBH68402.1_27-171
QEV04595.1_36-181	OKI35411.1_340-482
QEV04595.1_36-181	KGM08901.1_44-189
QEV04595.1_36-181	KHD75631.1_38-182
QEV04595.1_36-181	NYV75651.1_43-188
QEV04595.1_36-181	NGM11478.1_43-188
QEV04595.1_36-181	SCG33995.1_34-179
QEV04595.1_36-181	QFZ20938.1_346-489
QEV04595.1_36-181	BAL88053.1_31-175
QEV04595.1_36-181	OAA20028.1_46-191
QEV04595.1_36-181	RAO31547.1_346-487
QEV04595.1_36-181	MUL41803.1_20-165
QEV04595.1_36-181	MBB4716915.1_45-189
QEV04595.1_36-181	RKS05753.1_48-193
QEV04595.1_36-181	SCL72095.1_45-189
QEV04595.1_36-181	KOX16920.1_47-192
QEV04595.1_36-181	SFF29904.1_37-181
QEV04595.1_36-181	KAA9372996.1_44-186
QEV04595.1_36-181	ROP42128.1_44-188
QEV04595.1_36-181	OKI35421.1_44-188
QEV04595.1_36-181	OAH12763.1_45-189
QEV04595.1_36-181	GEA84653.1_55-199
QEV04595.1_36-181	GEA81902.1_50-194
QEV04595.1_36-181	RNG22174.1_22-166
QEV04595.1_36-181	PZF94630.1_42-187
QEV04595.1_36-181	MBA2950213.1_22-166
QEV04595.1_36-181	NGO79615.1_22-166
QEV04595.1_36-181	AXB42471.1_38-182
QEV04595.1_36-181	MBB5999680.1_46-191
QEV04595.1_36-181	NKZ06678.1_45-189
QEV04595.1_36-181	KOG34473.1_45-189
QEV04595.1_36-181	MBB4950357.1_42-187
QEV04595.1_36-181	MBB3095745.1_37-181
QEV04595.1_36-181	SCL72090.1_46-190
QEV04595.1_36-181	RSM67974.1_52-196
QEV04595.1_36-181	AIS01329.1_52-196
QEV04595.1_36-181	ONI89720.1_42-186
QEV04595.1_36-181	RKT68968.1_47-191
QEV04595.1_36-181	GEA84654.1_351-494
QEV04595.1_36-181	AQQ75288.1_1-118
QEV04595.1_36-181	TQJ47362.1_45-189
QEV04595.1_36-181	GEA81112.1_22-166
QEV04595.1_36-181	ROP42145.1_357-498
QEV04595.1_36-181	QDN84981.1_42-186
QEV04595.1_36-181	KOX23079.1_36-179
QEV04595.1_36-181	BCJ68965.1_42-186
QEV04595.1_36-181	KAB8196828.1_19-163
QEV04595.1_36-181	TFH72846.1_349-493
QEV04595.1_36-181	TDE57028.1_27-172
QEV04595.1_36-181	TQM77914.1_36-179
QEV04595.1_36-181	TDD18648.1_18-162
QEV04595.1_36-181	ROS30764.1_354-498
QEV04595.1_36-181	MBB3732881.1_31-175
QEV04595.1_36-181	RKT75049.1_34-178
QEV04595.1_36-181	KUM99006.1_13-155
QEV04595.1_36-181	TDD12158.1_42-186
QEV04595.1_36-181	NEE20204.1_22-166
QEV04595.1_36-181	SFK12090.1_258-402
QEV04595.1_36-181	SDR21450.1_23-167
QEV04595.1_36-181	QFU92736.1_56-200
QEV04595.1_36-181	MBB2923345.1_350-492
QEV04595.1_36-181	TQS12378.1_38-183
QEV04595.1_36-181	MBB6550872.1_43-188
QEV04595.1_36-181	ARQ71943.1_46-191
QEV04595.1_36-181	TWG12708.1_33-175
QEV04595.1_36-181	KQY21377.1_351-495
QEV04595.1_36-181	MBB5804977.1_28-173
QEV04595.1_36-181	RZL29783.1_266-410
QEV04595.1_36-181	KUO14357.1_535-678
QEV04595.1_36-181	SOR83597.1_45-189
QEV04595.1_36-181	SOR83597.1_45-189
QEV04595.1_36-181	TDC41298.1_1-145
QEV04595.1_36-181	RKT74947.1_31-174
QEV04595.1_36-181	PRZ04208.1_44-189
QEV04595.1_36-181	ADG74212.1_37-183
QEV04595.1_36-181	QKV80312.1_42-187
QEV04595.1_36-181	GCD48205.1_43-186
QEV04595.1_36-181	RQX04070.1_31-167
QEV04595.1_36-181	OKJ45320.1_53-189
QEV04595.1_36-181	OLZ62428.1_18-163
QEV04595.1_36-181	RVX43882.1_44-189
QEV04595.1_36-181	PWK29113.1_41-184
QEV04595.1_36-181	PAZ09468.1_43-188
QEV04595.1_36-181	KPI25316.1_68-213
QEV04595.1_36-181	MBB4948968.1_1-144
QEV04595.1_36-181	NNJ61541.1_39-180
QEV04595.1_36-181	OKJ45859.1_34-170
QEV04595.1_36-181	TDC41593.1_38-181
QEV04595.1_36-181	RKN49610.1_56-192
QEV04595.1_36-181	ONI80742.1_337-478
QEV04595.1_36-181	AXO35239.1_52-188
QEV04595.1_36-181	RQX16293.1_57-193
QEV04595.1_36-181	ONK14770.1_48-184
QEV04595.1_36-181	BCJ64703.1_43-186
QEV04595.1_36-181	SEE86774.1_67-212
QEV04595.1_36-181	RFS47445.1_33-176
QEV04595.1_36-181	ONI92584.1_24-169
QEV04595.1_36-181	RAG84136.1_49-191
QEV04595.1_36-181	PSL52055.1_69-211
QEV04595.1_36-181	PIM70826.1_19-164
QEV04595.1_36-181	OON27169.1_40-184
QEV04595.1_36-181	EOD65744.1_21-163
QEV04595.1_36-181	KXK59989.1_32-175
QEV04595.1_36-181	BBC94681.1_160-305
QEV04595.1_36-181	SFJ80751.1_45-190
QEV04595.1_36-181	APU22051.1_48-181
QEV04595.1_36-181	PWK83583.1_44-189
QEV04595.1_36-181	GIF84625.1_24-170
QEV04595.1_36-181	KXK61524.1_41-185
QEV04595.1_36-181	KGM12920.1_39-183
QEV04595.1_36-181	AZP19196.1_22-166
QEV04595.1_36-181	SCL70762.1_40-184
QEV04595.1_36-181	PZF95450.1_38-181
QEV04595.1_36-181	QDN88362.1_74-217
QEV04595.1_36-181	ROO62478.1_36-178
QEV04595.1_36-181	OEV35255.1_20-164
QEV04595.1_36-181	KPI04524.1_10-153
QEV04595.1_36-181	MTK05123.1_37-181
QEV04595.1_36-181	KAB8125968.1_27-171
QEV04595.1_36-181	MBB5801821.1_492-627
QEV04595.1_36-181	NBC72580.1_475-620
QEV04595.1_36-181	QKW12862.1_38-181
QEV04595.1_36-181	PSL44594.1_48-182
QEV04595.1_36-181	GIH07590.1_460-596
QEV04595.1_36-181	MBB0230640.1_44-179
QEV04595.1_36-181	ENH96334.1_26-171
QEV04595.1_36-181	BCJ77297.1_44-186
QEV04595.1_36-181	ASO21182.1_48-179
QEV04595.1_36-181	NNJ60143.1_56-191
QEV04595.1_36-181	QGH35520.1_26-171
QEV04595.1_36-181	SNX62694.1_20-165
QEV04595.1_36-181	PYC87892.1_70-213
QEV04595.1_36-181	SFL35110.1_27-171
QEV04595.1_36-181	MBA2394306.1_404-551
QEV04595.1_36-181	RPF19662.1_40-183
QEV04595.1_36-181	RKP54438.1_355-493
QEV04595.1_36-181	SCL29353.1_42-181
QEV04595.1_36-181	AMW14472.1_2-145
QEV04595.1_36-181	KKK05750.1_30-172
QEV04595.1_36-181	THV34703.1_37-180
QEV04595.1_36-181	MBB6635179.1_337-482
QEV04595.1_36-181	GCE78418.1_43-182
QEV04595.1_36-181	GFJ81176.1_465-603
QEV04595.1_36-181	NYH54672.1_57-200
QEV04595.1_36-181	PIM69033.1_312-451
QEV04595.1_36-181	MBB6734721.1_758-891
QEV04595.1_36-181	NVM62342.1_360-500
QEV04595.1_36-181	OCT15163.1_532-667
QEV04595.1_36-181	TXK36251.1_17-161
QEV04595.1_36-181	MQM25967.1_43-183
QEV04595.1_36-181	MBB6550193.1_349-489
QEV04595.1_36-181	KAB8145980.1_347-489
QEV04595.1_36-181	THV36456.1_437-574
QEV04595.1_36-181	AFK65351.1_336-479
QEV04595.1_36-181	SDK83015.1_42-181
QEV04595.1_36-181	BCB83261.1_341-482
QEV04595.1_36-181	RXE60344.1_329-479
QEV04595.1_36-181	THV42050.1_362-491
QEV04595.1_36-181	RCW42470.1_774-913
QEV04595.1_36-181	MBA2937369.1_663-800
QEV04595.1_36-181	RPF23013.1_44-186
QEV04595.1_36-181	OCT11821.1_852-991
QEV04595.1_36-181	RLM37042.1_927-1073
QEV04595.1_36-181	GFJ81619.1_344-484
QEV04595.1_36-181	SCF03535.1_472-607
QEV04595.1_36-181	TFF35660.1_361-501
QEV04595.1_36-181	OWV00900.1_382-518
QEV04595.1_36-181	EPR11862.1_101-250
QEV04595.1_36-181	PAZ09464.1_38-173
QEV04595.1_36-181	EPX63317.1_604-754
QEV04595.1_36-181	RZT77865.1_365-504
QEV04595.1_36-181	MBA2677089.1_370-504
QEV04595.1_36-181	PRX64123.1_367-502
QEV04595.1_36-181	KOG35887.1_674-806
QEV04595.1_36-181	AYC42931.1_339-478
QEV04595.1_36-181	GIJ72437.1_809-945
QEV04595.1_36-181	TYB54461.1_375-512
QEV04595.1_36-181	HBU81340.1_358-499
QEV04595.1_36-181	MQM28371.1_64-207
QEV04595.1_36-181	PIM70805.1_48-191
QEV04595.1_36-181	GIG08841.1_340-478
QEV04595.1_36-181	TQS18953.1_351-484
QEV04595.1_36-181	MBB3112812.1_340-482
QEV04595.1_36-181	TKH43502.1_345-488
QEV04595.1_36-181	OXM61651.1_332-470
QEV04595.1_36-181	SEB19792.1_358-499
QEV04595.1_36-181	TDD12099.1_364-500
QEV04595.1_36-181	MQM25898.1_349-487
QEV04595.1_36-181	THV35255.1_48-185
QEV04595.1_36-181	NUQ30097.1_1-126
QEV04595.1_36-181	MBB5803539.1_896-1042
QEV04595.1_36-181	MQM25968.1_38-181
QEV04595.1_36-181	KAA9004844.1_165-305
QEV04595.1_36-181	TDC59943.1_373-512
QEV04595.1_36-181	NYH45835.1_642-783
QEV04595.1_36-181	TDC07904.1_357-494
QEV04595.1_36-181	ROP42509.1_345-481
QEV04595.1_36-181	NLP13432.1_343-493
QEV04595.1_36-181	ONI80166.1_368-504
QEV04595.1_36-181	TDE34408.1_359-494
QEV04595.1_36-181	ROP35814.1_295-436
QEV04595.1_36-181	RLP87714.1_277-417
QEV04595.1_36-181	NNH07299.1_43-182
QEV04595.1_36-181	AYL94450.1_360-500
QEV04595.1_36-181	TDW96257.1_351-491
QEV04595.1_36-181	RQX16261.1_356-495
QEV04595.1_36-181	KKK04975.1_374-513
QEV04595.1_36-181	ALP38946.1_334-477
QEV04595.1_36-181	GEM45782.1_39-185
QEV04595.1_36-181	GAE29405.1_25-162
QEV04595.1_36-181	EFM10096.1_637-774
QEV04595.1_36-181	MTK09394.1_441-576
QEV04595.1_36-181	KOV78544.1_476-643
QEV04595.1_36-181	AUX40425.1_41-188
QEV04595.1_36-181	TQS12155.1_373-508
QEV04595.1_36-181	GGB03603.1_364-501
QEV04595.1_36-181	SNY43240.1_41-175
QEV04595.1_36-181	KFF98531.1_340-479
QEV04595.1_36-181	RCG31136.1_662-799
QEV04595.1_36-181	MBA3440306.1_207-342
QEV04595.1_36-181	NUQ90805.1_46-187
QEV04595.1_36-181	SHG47330.1_25-169
QEV04595.1_36-181	RSS35860.1_415-547
QEV04595.1_36-181	MBB4950973.1_340-479
QEV04595.1_36-181	SDQ41787.1_31-171
QEV04595.1_36-181	SCF36213.1_293-433
QEV04595.1_36-181	KUL20691.1_50-207
QEV04595.1_36-181	OMD32117.1_269-412
QEV04595.1_36-181	KGE16335.1_269-412
QEV04595.1_36-181	HHW46544.1_317-450
QEV04595.1_36-181	GAS84318.1_356-497
QEV04595.1_36-181	AXO35287.1_314-453
QEV04595.1_36-181	TWV92760.1_149-288
QEV04595.1_36-181	ELS57194.1_48-207
QEV04595.1_36-181	NMB33088.1_354-492
QEV04595.1_36-181	RKN36556.1_292-429
QEV04595.1_36-181	SEO79990.1_478-611
QEV04595.1_36-181	KOG10659.1_48-190
QEV04595.1_36-181	SDO60284.1_805-948
QEV04595.1_36-181	KOX28144.1_813-953
QEV04595.1_36-181	RTE02879.1_345-488
QEV04595.1_36-181	RZT78130.1_290-432
QEV04595.1_36-181	PZG02018.1_337-468
QEV04595.1_36-181	KPH97067.1_48-198
QEV04595.1_36-181	TDL65861.1_337-479
QEV04595.1_36-181	SCF19963.1_291-431
QEV04595.1_36-181	NMI04216.1_325-466
QEV04595.1_36-181	AZP22486.1_50-193
QEV04595.1_36-181	PWV88428.1_172-309
QEV04595.1_36-181	KFN85983.1_31-171
QEV04595.1_36-181	ASR48338.1_345-488
QEV04595.1_36-181	GAS83380.1_474-613
QEV04595.1_36-181	HBU83433.1_478-611
QEV04595.1_36-181	PRX96735.1_607-742
QEV04595.1_36-181	EHM30425.1_8-140
QEV04595.1_36-181	OZQ64497.1_269-412
QEV04595.1_36-181	TYB97862.1_292-429
QEV04595.1_36-181	GAO30308.1_375-522
QEV04595.1_36-181	OON29175.1_345-478
QEV04595.1_36-181	NVK54473.1_25-169
QEV04595.1_36-181	OQP66839.1_682-824
QEV04595.1_36-181	TCK56087.1_589-733
QEV04595.1_36-181	EJV75437.1_688-825
QEV04595.1_36-181	OLE28127.1_293-441
QEV04595.1_36-181	ADJ45763.1_312-453
QEV04595.1_36-181	NEA68491.1_49-208
QEV04595.1_36-181	AXO36483.1_334-467
QEV04595.1_36-181	ROP41030.1_355-492
QEV04595.1_36-181	GIF98222.1_353-484
QEV04595.1_36-181	PRA05738.1_474-613
QEV04595.1_36-181	OLF07680.1_339-471
QEV04595.1_36-181	AFH65718.1_387-524
QEV04595.1_36-181	SHI06187.1_589-733
QEV04595.1_36-181	ONI92590.1_732-864
QEV04595.1_36-181	OYP14801.1_48-193
QEV04595.1_36-181	ROP42142.1_472-604
QEV04595.1_36-181	OMF57656.1_268-410
QEV04595.1_36-181	OJH35445.1_491-631
QEV04595.1_36-181	AQW51921.1_36-166
QEV04595.1_36-181	SDD77678.1_298-433
QEV04595.1_36-181	PAU65720.1_243-383
QEV04595.1_36-181	QNP74751.1_315-452
QEV04595.1_36-181	MBA2445574.1_424-555
QEV04595.1_36-181	AIQ40560.1_270-413
QEV04595.1_36-181	MAM88473.1_469-613
QEV04595.1_36-181	OKK21824.1_48-197
QEV04595.1_36-181	TDU75471.1_49-190
QEV04595.1_36-181	RQX15094.1_269-409
QEV04595.1_36-181	TWE21344.1_50-192
QEV04595.1_36-181	SEC59404.1_308-449
QEV04595.1_36-181	KQW99562.1_522-666
QEV04595.1_36-181	ASF57709.1_449-583
QEV04595.1_36-181	TMR26855.1_352-485
QEV04595.1_36-181	PZF97670.1_348-481
QEV04595.1_36-181	MBA6441744.1_663-799
QEV04595.1_36-181	KDN17284.1_804-949
QEV04595.1_36-181	AUX27505.1_42-184
QEV04595.1_36-181	BAY18914.1_145-274
QEV04595.1_36-181	EFL28985.1_318-454
QEV04595.1_36-181	NEA69012.1_366-500
QEV04595.1_36-181	MPY45780.1_624-765
QEV04595.1_36-181	PJN54519.1_268-410
QEV04595.1_36-181	TPQ19234.1_828-967
QEV04595.1_36-181	QKZ24046.1_663-799
QEV04595.1_36-181	ANS70583.1_809-950
QEV04595.1_36-181	CCH20475.1_348-481
QEV04595.1_36-181	OUM63437.1_445-585
QEV04595.1_36-181	RSS60223.1_798-934
QEV04595.1_36-181	PYC64847.1_806-952
QEV04595.1_36-181	TDC07901.1_301-436
QEV04595.1_36-181	AXE90514.1_460-597
QEV04595.1_36-181	AQG82454.1_1009-1150
QEV04595.1_36-181	ADL48704.1_352-485
QEV04595.1_36-181	SHI61316.1_513-660
QEV04595.1_36-181	OLZ64130.1_656-801
QEV04595.1_36-181	ETT39193.1_478-611
QEV04595.1_36-181	KQR10391.1_359-493
QEV04595.1_36-181	TDC29874.1_347-487
QEV04595.1_36-181	MXO04695.1_514-661
QEV04595.1_36-181	SEF36508.1_280-423
QEV04595.1_36-181	MBB3063096.1_25-166
QEV04595.1_36-181	PKB18752.1_522-666
QEV04595.1_36-181	NEA98526.1_510-649
QEV04595.1_36-181	SFT13854.1_342-476
QEV04595.1_36-181	GAQ59997.1_481-649
QEV04595.1_36-181	MBA2391321.1_820-954
QEV04595.1_36-181	ACV12130.1_275-411
QEV04595.1_36-181	ORY25796.1_462-597
QEV04595.1_36-181	SCE71169.1_828-969
QEV04595.1_36-181	PTH83839.1_48-190
QEV04595.1_36-181	RRR98443.1_1108-1249
QEV04595.1_36-181	AJZ84513.1_663-799
QEV04595.1_36-181	CAA9335135.1_793-922
QEV04595.1_36-181	ELP66549.1_624-765
QEV04595.1_36-181	AXE89780.1_48-190
QLK00634.1_1029-1181	QLK00634.1_1029-1181
QLK00634.1_1029-1181	MBB5480059.1_1030-1180
QLK00634.1_1029-1181	NYH45924.1_1030-1180
QLK00634.1_1029-1181	SCF47168.1_1030-1184
QLK00634.1_1029-1181	KOX08091.1_1030-1180
QLK00634.1_1029-1181	SCF08252.1_1028-1180
QLK00634.1_1029-1181	PWK43508.1_1037-1184
QLK00634.1_1029-1181	PPS73411.1_1030-1182
QLK00634.1_1029-1181	SCF27285.1_1028-1180
QLK00634.1_1029-1181	ANS70565.1_1044-1183
QLK00634.1_1029-1181	GAQ62371.1_1030-1184
QLK00634.1_1029-1181	CBG74902.1_1019-1173
QLK00634.1_1029-1181	GIF97619.1_1035-1184
QLK00634.1_1029-1181	RKN48647.1_1031-1181
QLK00634.1_1029-1181	MWA11449.1_340-481
QLK00634.1_1029-1181	AXB42471.1_38-182
QLK00634.1_1029-1181	OCT11821.1_852-991
QLK00634.1_1029-1181	TPQ19234.1_828-967
QLK00634.1_1029-1181	TQS18953.1_351-484
QLK00634.1_1029-1181	NGO79615.1_22-166
QLK00634.1_1029-1181	MBB4716915.1_45-189
QLK00634.1_1029-1181	TQS22423.1_1107-1247
QLK00634.1_1029-1181	ARQ68777.1_41-186
QLK00634.1_1029-1181	SCF03535.1_472-607
QLK00634.1_1029-1181	BCB91085.1_346-478
QLK00634.1_1029-1181	MBB5783763.1_826-963
QLK00634.1_1029-1181	OAH12763.1_45-189
QLK00634.1_1029-1181	AUX46849.1_458-593
QLK00634.1_1029-1181	KOG34473.1_45-189
QLK00634.1_1029-1181	KFF98531.1_340-479
QLK00634.1_1029-1181	POX51970.1_133-274
QLK00634.1_1029-1181	TQJ47362.1_45-189
QLK00634.1_1029-1181	AYC42931.1_339-478
QLK00634.1_1029-1181	PAU65720.1_243-383
QLK00634.1_1029-1181	GFJ81176.1_465-603
QLK00634.1_1029-1181	QDN84966.1_340-479
QLK00634.1_1029-1181	PJZ78190.1_427-560
QLK00634.1_1029-1181	TYB54461.1_375-512
QLK00634.1_1029-1181	RPK65327.1_340-477
QLK00634.1_1029-1181	MBB4950973.1_340-479
QLK00634.1_1029-1181	NEE38548.1_343-482
QLK00634.1_1029-1181	QKV80312.1_42-187
QLK00634.1_1029-1181	GIH07590.1_460-596
QLK00634.1_1029-1181	RKT68968.1_47-191
QLK00634.1_1029-1181	OZQ64497.1_269-412
QLK00634.1_1029-1181	MBB2923345.1_350-492
QLK00634.1_1029-1181	RKT75049.1_34-178
QLK00634.1_1029-1181	CCH32049.1_35-178
QLK00634.1_1029-1181	TDC07904.1_357-494
QLK00634.1_1029-1181	ONI89720.1_42-186
QLK00634.1_1029-1181	BCJ68965.1_42-186
QLK00634.1_1029-1181	MBB4906041.1_343-483
QLK00634.1_1029-1181	THV42050.1_362-491
QLK00634.1_1029-1181	ONI80743.1_48-193
QLK00634.1_1029-1181	KAA9381421.1_826-963
QLK00634.1_1029-1181	THV36456.1_437-574
QLK00634.1_1029-1181	PWV88428.1_172-309
QLK00634.1_1029-1181	KUM99006.1_13-155
QLK00634.1_1029-1181	OWV00900.1_382-518
QLK00634.1_1029-1181	TRO57543.1_22-166
QLK00634.1_1029-1181	NKZ06678.1_45-189
QLK00634.1_1029-1181	HGE06995.1_485-623
QLK00634.1_1029-1181	GEA86856.1_351-494
QLK00634.1_1029-1181	OMD32117.1_269-412
QLK00634.1_1029-1181	MBB6550193.1_349-489
QLK00634.1_1029-1181	NGY64087.1_337-476
QLK00634.1_1029-1181	PTL85914.1_434-567
QLK00634.1_1029-1181	KKK04975.1_374-513
QLK00634.1_1029-1181	GFJ87707.1_442-562
QLK00634.1_1029-1181	RNG22174.1_22-166
QLK00634.1_1029-1181	PTA47899.1_44-189
QLK00634.1_1029-1181	SCE71169.1_828-969
QLK00634.1_1029-1181	RQX04074.1_363-502
QLK00634.1_1029-1181	GII00386.1_31-175
EWM18867.1_619-764	QKV80011.1_632-777
EWM18867.1_619-764	ADJ45765.1_630-775
EWM18867.1_619-764	EOD68022.1_628-773
EWM18867.1_619-764	ETK36751.1_639-779
EWM18867.1_619-764	AZQ39245.1_628-768
EWM18867.1_619-764	SEU34582.1_631-777
EWM18867.1_619-764	QFU91767.1_635-772
EWM18867.1_619-764	POX50660.1_630-769
EWM18867.1_619-764	KOV59687.1_632-771
EWM18867.1_619-764	AWT41179.1_634-769
EWM18867.1_619-764	MBB6420812.1_584-724
EWM18867.1_619-764	TKS98971.1_628-769
EWM18867.1_619-764	SOD91422.1_628-768
EWM18867.1_619-764	KUO07363.1_626-767
EWM18867.1_619-764	AEY87052.1_628-769
EWM18867.1_619-764	AZP22590.1_628-769
EWM18867.1_619-764	MBB4764231.1_640-773
EWM18867.1_619-764	KOX04766.1_632-777
EWM18867.1_619-764	QEU64228.1_627-769
EWM18867.1_619-764	TDC80683.1_635-772
EWM18867.1_619-764	KUO15165.1_628-768
EWM18867.1_619-764	PPS67426.1_628-767
EWM18867.1_619-764	QOV40477.1_628-768
EWM18867.1_619-764	POX60175.1_629-770
EWM18867.1_619-764	SCF04884.1_633-779
EWM18867.1_619-764	PWK84942.1_647-785
EWM18867.1_619-764	RZT78411.1_631-777
EWM18867.1_619-764	QLD25855.1_631-776
EWM18867.1_619-764	SDH48512.1_635-769
EWM18867.1_619-764	NUO59215.1_633-772
EWM18867.1_619-764	ANZ41514.1_623-763
EWM18867.1_619-764	GIG15572.1_629-776
EWM18867.1_619-764	MBB5800965.1_626-773
EWM18867.1_619-764	QFX79545.1_638-780
EWM18867.1_619-764	TDD25272.1_628-772
EWM18867.1_619-764	SDO67013.1_635-771
EWM18867.1_619-764	TKK86850.1_616-762
EWM18867.1_619-764	NAS25107.1_616-762
EWM18867.1_619-764	KOV83304.1_644-771
EWM18867.1_619-764	SFF36037.1_603-742
EWM18867.1_619-764	RKN45294.1_638-775
EWM18867.1_619-764	TDB69995.1_635-767
EWM18867.1_619-764	PTA45501.1_633-775
EWM18867.1_619-764	SIR86548.1_636-769
EWM18867.1_619-764	SNS91179.1_619-764
EWM18867.1_619-764	SFJ68453.1_659-793
EWM18867.1_619-764	PWK43467.1_437-581
EWM18867.1_619-764	OPG02370.1_641-775
EWM18867.1_619-764	PTL84836.1_635-770
EWM18867.1_619-764	QFU97179.1_346-482
EWM18867.1_619-764	KOX19955.1_688-822
EWM18867.1_619-764	TDB87648.1_220-354
EWM18867.1_619-764	RCG31136.1_662-799
EWM18867.1_619-764	ONI91149.1_687-822
EWM18867.1_619-764	TQM78545.1_681-816
EWM18867.1_619-764	TWE21226.1_765-903
EWM18867.1_619-764	ONI92060.1_240-374
EWM18867.1_619-764	GGL08096.1_711-846
EWM18867.1_619-764	ONI93108.1_240-374
EWM18867.1_619-764	RVU20826.1_663-799
EWM18867.1_619-764	KAB1988314.1_663-799
EWM18867.1_619-764	EMF30986.1_663-799
EWM18867.1_619-764	APS23119.1_679-813
EWM18867.1_619-764	KQV94764.1_691-828
EWM18867.1_619-764	PWS46280.1_678-815
EWM18867.1_619-764	MBA5224856.1_665-804
EWM18867.1_619-764	RDD90621.1_663-799
EWM18867.1_619-764	NKI92156.1_665-805
EWM18867.1_619-764	CTQ89107.1_784-919
EWM18867.1_619-764	PRX96735.1_607-742
EWM18867.1_619-764	NEB09899.1_660-796
EWM18867.1_619-764	MBA2391321.1_820-954
EWM18867.1_619-764	ROP42605.1_669-801
EWM18867.1_619-764	MZG05925.1_679-813
EWM18867.1_619-764	PRY35811.1_804-937
EWM18867.1_619-764	SDO19154.1_823-955
EWM18867.1_619-764	QKV80943.1_722-857
EWM18867.1_619-764	QKZ24046.1_663-799
EWM18867.1_619-764	EPD68766.1_660-795
EWM18867.1_619-764	CDR16208.1_663-799
EWM18867.1_619-764	KAB1990130.1_734-869
EWM18867.1_619-764	TKA10474.1_711-846
EWM18867.1_619-764	OLE28127.1_293-441
EWM18867.1_619-764	MBB4905453.1_794-928
EWM18867.1_619-764	MBA6441744.1_663-799
EWM18867.1_619-764	GHJ43485.1_779-911
EWM18867.1_619-764	QEV72719.1_663-799
EWM18867.1_619-764	KUL73818.1_663-799
EWM18867.1_619-764	TQE18633.1_865-996
EWM18867.1_619-764	BBA95743.1_737-872
EWM18867.1_619-764	MTK09394.1_441-576
EWM18867.1_619-764	RKP54438.1_355-493
EWM18867.1_619-764	BCB91225.1_652-789
EWM18867.1_619-764	RAG86466.1_447-583
EWM18867.1_619-764	KOV74025.1_866-997
EWM18867.1_619-764	KAB2976686.1_663-799
EWM18867.1_619-764	SIR89347.1_438-573
EWM18867.1_619-764	KOU55169.1_865-997
EWM18867.1_619-764	TPQ17568.1_875-1006
EWM18867.1_619-764	RDS66225.1_663-799
EWM18867.1_619-764	KUO16493.1_887-1035
NXU10344.1_402-566	NXU10344.1_402-566
NXU10344.1_402-566	NXH83443.1_451-615
NXU10344.1_402-566	NWH33087.1_460-624
NXU10344.1_402-566	NWZ70227.1_402-566
NXU10344.1_402-566	NWW76116.1_402-556
NXU10344.1_402-566	NWV56314.1_402-556
NXU10344.1_402-566	NWV64341.1_402-556
NXU10344.1_402-566	NXM14417.1_402-558
NXU10344.1_402-566	NXA46426.1_402-559
NXU10344.1_402-566	NXR15452.1_104-262
NXU10344.1_402-566	NXH06928.1_402-558
NXU10344.1_402-566	NXJ25093.1_402-558
NXU10344.1_402-566	NXJ74227.1_464-620
NXU10344.1_402-566	NWX08793.1_464-623
NXU10344.1_402-566	NXQ43511.1_402-558
NXU10344.1_402-566	NWR84923.1_402-558
NXU10344.1_402-566	NWH46346.1_204-360
NXU10344.1_402-566	NXG56794.1_402-558
NXU10344.1_402-566	NWS67314.1_402-558
NXU10344.1_402-566	NXC39959.1_402-558
NXU10344.1_402-566	NWI97899.1_402-558
NXU10344.1_402-566	NXQ92980.1_402-558
NXU10344.1_402-566	NXT37782.1_463-619
NXU10344.1_402-566	NXQ79204.1_402-558
NXU10344.1_402-566	NXU58057.1_464-621
NXU10344.1_402-566	NWT08218.1_417-561
NXU10344.1_402-566	KAG6941234.1_449-597
NXU10344.1_402-566	NXE48384.1_402-551
NXU10344.1_402-566	KAF6446811.1_455-603
NXU10344.1_402-566	PNI72097.1_427-575
NXU10344.1_402-566	AAH07224.2_99-247
NXU10344.1_402-566	KAB1280900.1_129-275
NXU10344.1_402-566	PNJ77635.1_393-541
NXU10344.1_402-566	KAF6081214.1_125-273
NXU10344.1_402-566	JAV42521.1_191-339
NXU10344.1_402-566	KFO26567.1_438-586
NXU10344.1_402-566	CCP80990.1_406-554
NXU10344.1_402-566	PNI72098.1_361-509
NXU10344.1_402-566	CAF4928139.1_256-404
NXU10344.1_402-566	KAG8509259.1_991-1139
NXU10344.1_402-566	OXB76156.1_368-509
NXU10344.1_402-566	TKS83353.1_452-599
NXU10344.1_402-566	SBP78560.1_454-602
NXU10344.1_402-566	KAF3705546.1_455-602
NXU10344.1_402-566	NWZ48570.1_266-417
NXU10344.1_402-566	NXG20515.1_266-417
NXU10344.1_402-566	KAG9351937.1_259-407
NXU10344.1_402-566	KYO37597.1_447-562
NXU10344.1_402-566	AFO98320.1_447-598
NXU10344.1_402-566	KAG9266171.1_449-597
NXU10344.1_402-566	NXG11295.1_266-417
NXU10344.1_402-566	PKK30757.1_256-407
NXU10344.1_402-566	NXP46522.1_266-417
NXU10344.1_402-566	NXH84628.1_368-519
NXU10344.1_402-566	NWQ74447.1_266-417
NXU10344.1_402-566	NWV83535.1_144-295
NXU10344.1_402-566	TKS83316.1_490-637
NXU10344.1_402-566	KAE8287745.1_452-599
NXU10344.1_402-566	NXO04972.1_405-556
NXU10344.1_402-566	NXY01242.1_368-519
NXU10344.1_402-566	NXN11285.1_266-417
NXU10344.1_402-566	NXB78435.1_266-417
NXU10344.1_402-566	KAG6932354.1_97-248
NXU10344.1_402-566	CAF97294.1_527-674
NXU10344.1_402-566	KAF3841160.1_514-661
NXU10344.1_402-566	NWS55176.1_322-473
NXU10344.1_402-566	AWO99563.1_410-558
NXU10344.1_402-566	KGL82029.1_142-293
NXU10344.1_402-566	NXM48968.1_368-519
NXU10344.1_402-566	NXY42949.1_266-417
NXU10344.1_402-566	KAF6480112.1_450-601
NXU10344.1_402-566	NXP13880.1_266-417
NXU10344.1_402-566	TWW75286.1_405-552
NXU10344.1_402-566	TNM84426.1_515-662
NXU10344.1_402-566	KYO46196.1_148-299
NXU10344.1_402-566	KPP58083.1_96-243
NXU10344.1_402-566	KAG8453831.1_103-254
NXU10344.1_402-566	RXM30236.1_256-407
NXU10344.1_402-566	ADP69005.1_450-601
NXU10344.1_402-566	ETE60084.1_58-209
NXU10344.1_402-566	KAG0123013.1_486-595
NXU10344.1_402-566	NXQ26972.1_402-559
NXU10344.1_402-566	MXQ89616.1_270-374
NXU10344.1_402-566	KAF7479511.1_29-119
NXU10344.1_402-566	KAF5901681.1_142-238
NXU10344.1_402-566	GAV06528.1_111-255
NXU10344.1_402-566	MAA33773.1_469-613
NXU10344.1_402-566	TSX30735.1_352-435
NXU10344.1_402-566	GBL95398.1_449-591
NXU10344.1_402-566	EEC10482.1_336-468
NXU10344.1_402-566	ESO98122.1_405-546
NXU10344.1_402-566	EEN56790.1_405-547
AIT07139.1_339-471	QHC60586.1_341-464
AIT07139.1_339-471	MBS81011.1_1-130
AIT07139.1_339-471	QOF78998.1_1442-1573
AIT07139.1_339-471	KRC14983.1_1431-1559
AIT07139.1_339-471	GER17824.1_1451-1580
AIT07139.1_339-471	QOF77738.1_1449-1578
AIT07139.1_339-471	SCX73683.1_1439-1569
AIT07139.1_339-471	PTT19337.1_1430-1559
AZP19196.1_22-166	SNX62694.1_20-165
AZP19196.1_22-166	PIM70826.1_19-164
AZP19196.1_22-166	OLZ62428.1_18-163
AZP19196.1_22-166	SEE86774.1_67-212
AZP19196.1_22-166	BBC94681.1_160-305
AZP19196.1_22-166	QDN88362.1_74-217
AZP19196.1_22-166	KPI04524.1_10-153
AZP19196.1_22-166	RAG84136.1_49-191
AZP19196.1_22-166	MBB4948968.1_1-144
AZP19196.1_22-166	KPI25316.1_68-213
AZP19196.1_22-166	OEV35255.1_20-164
AZP19196.1_22-166	PYC87892.1_70-213
AZP19196.1_22-166	RQX16055.1_345-488
AZP19196.1_22-166	QFU92736.1_56-200
AZP19196.1_22-166	RAO31547.1_346-487
AZP19196.1_22-166	SDZ44402.1_46-191
AZP19196.1_22-166	QDY08274.1_45-189
AZP19196.1_22-166	SCL72095.1_45-189
AZP19196.1_22-166	KAB1161697.1_45-190
AZP19196.1_22-166	NGO79615.1_22-166
AZP19196.1_22-166	OLF09687.1_38-182
AZP19196.1_22-166	GFJ81183.1_16-160
AZP19196.1_22-166	ONI89720.1_42-186
AZP19196.1_22-166	SDG59164.1_45-190
AZP19196.1_22-166	SOR83597.1_45-189
AZP19196.1_22-166	RKT68968.1_47-191
AZP19196.1_22-166	RAN99129.1_45-190
AZP19196.1_22-166	MTK02320.1_45-190
AZP19196.1_22-166	MBB4912310.1_22-164
AZP19196.1_22-166	KAB1162282.1_49-193
AZP19196.1_22-166	RBJ09343.1_48-193
AZP19196.1_22-166	KAA9372996.1_44-186
AZP19196.1_22-166	SER23386.1_46-190
AZP19196.1_22-166	RSM67974.1_52-196
AZP19196.1_22-166	KXK60413.1_45-190
AZP19196.1_22-166	MBB4716915.1_45-189
AZP19196.1_22-166	RKR86542.1_48-193
AZP19196.1_22-166	SMD25282.1_37-181
AZP19196.1_22-166	TQJ47362.1_45-189
AZP19196.1_22-166	ONI80743.1_48-193
AZP19196.1_22-166	NYV75651.1_43-188
AZP19196.1_22-166	SCF16637.1_49-194
AZP19196.1_22-166	NGM11478.1_43-188
AZP19196.1_22-166	QKW14070.1_44-189
AZP19196.1_22-166	NYH45983.1_47-192
AZP19196.1_22-166	OLF14757.1_53-198
AZP19196.1_22-166	MBA2950213.1_22-166
AZP19196.1_22-166	PYC68079.1_128-269
AZP19196.1_22-166	GFJ87720.1_25-169
AZP19196.1_22-166	OAH12763.1_45-189
AZP19196.1_22-166	KIR66109.1_44-189
AZP19196.1_22-166	QGN48128.1_47-192
AZP19196.1_22-166	RKT69139.1_46-191
AZP19196.1_22-166	TDC57133.1_49-194
AZP19196.1_22-166	OKI35409.1_45-190
AZP19196.1_22-166	MBB5800967.1_48-193
AZP19196.1_22-166	TDB94958.1_45-189
AZP19196.1_22-166	KOG34473.1_45-189
AZP19196.1_22-166	MBB5136686.1_22-167
AZP19196.1_22-166	PTA47899.1_44-189
AZP19196.1_22-166	NGM13180.1_45-189
AZP19196.1_22-166	KQW03335.1_534-677
AZP19196.1_22-166	PRX62350.1_25-169
AZP19196.1_22-166	RKT75049.1_34-178
AZP19196.1_22-166	ROO58393.1_45-190
AZP19196.1_22-166	TWG19587.1_45-190
AZP19196.1_22-166	QKW13845.1_48-193
AZP19196.1_22-166	SCE90647.1_47-192
AZP19196.1_22-166	SCG33995.1_34-179
AZP19196.1_22-166	NKZ06678.1_45-189
AZP19196.1_22-166	BCJ69536.1_42-187
AZP19196.1_22-166	QFZ18378.1_45-190
AZP19196.1_22-166	ROP41751.1_45-190
AZP19196.1_22-166	RQX04569.1_45-189
AZP19196.1_22-166	SCF09096.1_45-190
AZP19196.1_22-166	GAT70449.1_29-174
AZP19196.1_22-166	PRY41308.1_52-196
AZP19196.1_22-166	QGL48148.1_48-193
AZP19196.1_22-166	MUL41803.1_20-165
AZP19196.1_22-166	TDB95560.1_41-185
AZP19196.1_22-166	ATO15949.1_48-193
AZP19196.1_22-166	AWE53561.1_36-181
AZP19196.1_22-166	ROO51226.1_48-193
AZP19196.1_22-166	MBB4950357.1_42-187
AZP19196.1_22-166	RNG22174.1_22-166
AZP19196.1_22-166	MBB4771752.1_41-185
AZP19196.1_22-166	GII00386.1_31-175
AZP19196.1_22-166	AXB42471.1_38-182
AZP19196.1_22-166	SCL72090.1_46-190
AZP19196.1_22-166	ACU38792.1_46-191
AZP19196.1_22-166	PWI12151.1_36-181
AZP19196.1_22-166	TXS27897.1_36-181
AZP19196.1_22-166	KUM99006.1_13-155
AZP19196.1_22-166	PKR44344.1_40-185
AZP19196.1_22-166	RZE89247.1_40-185
AZP19196.1_22-166	MBA8955295.1_28-173
AZP19196.1_22-166	PWU54955.1_45-190
AZP19196.1_22-166	QOV39976.1_36-181
AZP19196.1_22-166	TDC16420.1_35-180
AZP19196.1_22-166	QHV83916.1_40-185
AZP19196.1_22-166	AVT41650.1_21-163
AZP19196.1_22-166	KKK00327.1_48-193
AZP19196.1_22-166	KUN24694.1_36-181
AZP19196.1_22-166	OKI35411.1_340-482
AZP19196.1_22-166	GEA81112.1_22-166
AZP19196.1_22-166	PZF94630.1_42-187
AZP19196.1_22-166	ROQ36105.1_35-180
AZP19196.1_22-166	BCJ76395.1_356-499
AZP19196.1_22-166	RWZ73507.1_40-185
AZP19196.1_22-166	SDQ56360.1_33-178
AZP19196.1_22-166	TXS01626.1_36-181
AZP19196.1_22-166	TDE57028.1_27-172
AZP19196.1_22-166	OEJ97345.1_35-180
AZP19196.1_22-166	QDN84981.1_42-186
AZP19196.1_22-166	ASR56980.1_31-175
AZP19196.1_22-166	TLF62745.1_17-162
AZP19196.1_22-166	TDD18648.1_18-162
AZP19196.1_22-166	BCJ68965.1_42-186
AZP19196.1_22-166	TDD12158.1_42-186
AZP19196.1_22-166	OSY53152.1_35-180
AZP19196.1_22-166	AXE84121.1_36-181
AZP19196.1_22-166	TDD04318.1_19-164
AZP19196.1_22-166	MBA2951850.1_36-181
AZP19196.1_22-166	PNG24083.1_36-180
AZP19196.1_22-166	TLS47779.1_36-181
AZP19196.1_22-166	QGL48151.1_351-493
AZP19196.1_22-166	OBQ54370.1_36-181
AZP19196.1_22-166	AKG44230.1_13-158
AZP19196.1_22-166	BAL88053.1_31-175
AZP19196.1_22-166	QEV04595.1_36-181
AZP19196.1_22-166	GIG00967.1_45-190
AZP19196.1_22-166	OWV00949.1_48-192
AZP19196.1_22-166	GEA84653.1_55-199
AZP19196.1_22-166	TMR42064.1_29-174
AZP19196.1_22-166	GAQ62388.1_36-181
AZP19196.1_22-166	OKI35421.1_44-188
AZP19196.1_22-166	QFZ20938.1_346-489
AZP19196.1_22-166	MBB6550872.1_43-188
AZP19196.1_22-166	GAP52608.1_36-181
AZP19196.1_22-166	GES22786.1_26-171
AZP19196.1_22-166	QIJ66852.1_22-166
AZP19196.1_22-166	PKT68048.1_36-181
AZP19196.1_22-166	TDB76040.1_42-187
AZP19196.1_22-166	RKS05753.1_48-193
AZP19196.1_22-166	MBB6398850.1_22-167
AZP19196.1_22-166	QDY08046.1_48-192
AZP19196.1_22-166	CBG74885.1_36-181
AZP19196.1_22-166	SDR21450.1_23-167
AZP19196.1_22-166	OAA20028.1_46-191
AZP19196.1_22-166	TWD29719.1_36-181
AZP19196.1_22-166	KGM08901.1_44-189
AZP19196.1_22-166	MZF90608.1_36-181
AZP19196.1_22-166	ROP42128.1_44-188
AZP19196.1_22-166	TXK36251.1_17-161
AZP19196.1_22-166	GEA79971.1_51-196
AZP19196.1_22-166	KAB8196828.1_19-163
AZP19196.1_22-166	MYT54951.1_36-181
AZP19196.1_22-166	AQT75601.1_36-180
AZP19196.1_22-166	BBH68402.1_27-171
AZP19196.1_22-166	ROP42145.1_357-498
AZP19196.1_22-166	MBB5823269.1_22-165
AZP19196.1_22-166	AIS01329.1_52-196
AZP19196.1_22-166	PRZ04208.1_44-189
AZP19196.1_22-166	TQS12378.1_38-183
AZP19196.1_22-166	NAS25104.1_26-171
AZP19196.1_22-166	SET14356.1_31-176
AZP19196.1_22-166	NUT44306.1_35-179
AZP19196.1_22-166	MBB6417931.1_45-189
AZP19196.1_22-166	QKV80312.1_42-187
AZP19196.1_22-166	PWK47735.1_46-190
AZP19196.1_22-166	SEH03635.1_31-176
AZP19196.1_22-166	MBA6436998.1_36-181
AZP19196.1_22-166	TWG12708.1_33-175
AZP19196.1_22-166	SDJ56913.1_36-181
AZP19196.1_22-166	MBB5783272.1_13-158
AZP19196.1_22-166	QYC44185.1_31-175
AZP19196.1_22-166	NNH06985.1_39-182
AZP19196.1_22-166	KHD75631.1_38-182
AZP19196.1_22-166	ADG74212.1_37-183
AZP19196.1_22-166	PRY22906.1_37-181
AZP19196.1_22-166	RLV77536.1_13-158
AZP19196.1_22-166	SFK12090.1_258-402
AZP19196.1_22-166	ONI80742.1_337-478
AZP19196.1_22-166	MBB3095745.1_37-181
AZP19196.1_22-166	MBB6550385.1_29-173
AZP19196.1_22-166	KUL41375.1_39-183
AZP19196.1_22-166	KGM00674.1_53-197
AZP19196.1_22-166	ARQ68777.1_41-186
AZP19196.1_22-166	RQX04070.1_31-167
AZP19196.1_22-166	KUO14357.1_535-678
AZP19196.1_22-166	TMR01642.1_1-134
AZP19196.1_22-166	SCF01792.1_54-190
AZP19196.1_22-166	GEA86856.1_351-494
AZP19196.1_22-166	MBB5999680.1_46-191
AZP19196.1_22-166	MBB2923345.1_350-492
AZP19196.1_22-166	CQR60158.1_36-181
AZP19196.1_22-166	TDC41298.1_1-145
AZP19196.1_22-166	RZL29783.1_266-410
AZP19196.1_22-166	OKJ45320.1_53-189
AZP19196.1_22-166	GEA84654.1_351-494
AZP19196.1_22-166	NEE20204.1_22-166
AZP19196.1_22-166	RKT74947.1_31-174
AZP19196.1_22-166	KJK37483.1_36-181
AZP19196.1_22-166	MBB5783273.1_20-164
AZP19196.1_22-166	KQY21377.1_351-495
AZP19196.1_22-166	GCD48205.1_43-186
AZP19196.1_22-166	RST06899.1_40-183
AZP19196.1_22-166	ONK14770.1_48-184
AZP19196.1_22-166	ARQ71943.1_46-191
AZP19196.1_22-166	ROS30764.1_354-498
AZP19196.1_22-166	TQM77914.1_36-179
AZP19196.1_22-166	TFH72846.1_349-493
AZP19196.1_22-166	ADG75732.1_44-189
AZP19196.1_22-166	SFF29904.1_37-181
AZP19196.1_22-166	KOX23079.1_36-179
AZP19196.1_22-166	RQX16293.1_57-193
AZP19196.1_22-166	MBB5804977.1_28-173
AZP19196.1_22-166	AQQ75288.1_1-118
AZP19196.1_22-166	MBB5801821.1_492-627
AZP19196.1_22-166	GIJ75041.1_53-196
AZP19196.1_22-166	SHN12933.1_35-178
AZP19196.1_22-166	SFJ80751.1_45-190
AZP19196.1_22-166	SFR03592.1_35-178
AZP19196.1_22-166	NNJ61541.1_39-180
AZP19196.1_22-166	MPY45780.1_624-765
AZP19196.1_22-166	KGM12920.1_39-183
AZP19196.1_22-166	PWK29113.1_41-184
AZP19196.1_22-166	RPF19662.1_40-183
AZP19196.1_22-166	RFS47445.1_33-176
AZP19196.1_22-166	APU22051.1_48-181
AZP19196.1_22-166	RVX43882.1_44-189
AZP19196.1_22-166	TDC41593.1_38-181
AZP19196.1_22-166	KHD75654.1_29-171
AZP19196.1_22-166	NNH07299.1_43-182
AZP19196.1_22-166	AMW14472.1_2-145
AZP19196.1_22-166	GIF84625.1_24-170
AZP19196.1_22-166	PSL44594.1_48-182
AZP19196.1_22-166	KXK59989.1_32-175
AZP19196.1_22-166	GCE78418.1_43-182
AZP19196.1_22-166	SFL35110.1_27-171
AZP19196.1_22-166	ENH96334.1_26-171
AZP19196.1_22-166	POX51970.1_133-274
AZP19196.1_22-166	KAB8125968.1_27-171
AZP19196.1_22-166	QGH35520.1_26-171
AZP19196.1_22-166	BCJ64703.1_43-186
AZP19196.1_22-166	TPQ19234.1_828-967
AZP19196.1_22-166	PWK83583.1_44-189
AZP19196.1_22-166	MBA2392518.1_240-377
AZP19196.1_22-166	PAZ09468.1_43-188
AZP19196.1_22-166	ELP66549.1_624-765
AZP19196.1_22-166	OKK17072.1_652-798
AZP19196.1_22-166	PSL52055.1_69-211
AZP19196.1_22-166	TCM99566.1_477-610
AZP19196.1_22-166	ASO21182.1_48-179
AZP19196.1_22-166	MBB0230640.1_44-179
AZP19196.1_22-166	NBC72580.1_475-620
AZP19196.1_22-166	SEO79990.1_478-611
AZP19196.1_22-166	QEM08917.1_360-500
AZP19196.1_22-166	NUQ90805.1_46-187
AZP19196.1_22-166	HBU83433.1_478-611
AZP19196.1_22-166	ONI92584.1_24-169
AZP19196.1_22-166	NVM62342.1_360-500
AZP19196.1_22-166	TFF35660.1_361-501
AZP19196.1_22-166	KAB8145980.1_347-489
AZP19196.1_22-166	AEY64945.1_101-250
AZP19196.1_22-166	PRY39938.1_353-491
AZP19196.1_22-166	EFM10096.1_637-774
AZP19196.1_22-166	RKP54438.1_355-493
AZP19196.1_22-166	PRA05738.1_474-613
AZP19196.1_22-166	ETT39193.1_478-611
AZP19196.1_22-166	ROO62478.1_36-178
AZP19196.1_22-166	OON27169.1_40-184
AZP19196.1_22-166	SCE71169.1_828-969
AZP19196.1_22-166	EPR11862.1_101-250
AZP19196.1_22-166	AYL94450.1_360-500
AZP19196.1_22-166	OCT11821.1_852-991
AZP19196.1_22-166	GAS83380.1_474-613
AZP19196.1_22-166	SFE05606.1_637-778
AZP19196.1_22-166	OCT15163.1_532-667
AZP19196.1_22-166	MBB5783763.1_826-963
AZP19196.1_22-166	EOD65744.1_21-163
AZP19196.1_22-166	MQM25967.1_43-183
AZP19196.1_22-166	MBA2677089.1_370-504
AZP19196.1_22-166	KAA9381421.1_826-963
AZP19196.1_22-166	THV34703.1_37-180
AZP19196.1_22-166	PYC64848.1_820-960
AZP19196.1_22-166	TWV92760.1_149-288
AZP19196.1_22-166	MBA2394306.1_404-551
KJK33859.1_361-508	KJK33859.1_361-508
KJK33859.1_361-508	QCD53537.1_377-524
KJK33859.1_361-508	QFQ96802.1_353-500
KJK33859.1_361-508	TQE33725.1_363-510
KJK33859.1_361-508	SPF06113.1_353-500
KJK33859.1_361-508	MBE1596604.1_361-508
KJK33859.1_361-508	EPJ33946.1_336-483
KJK33859.1_361-508	NEA64780.1_348-495
KJK33859.1_361-508	KUL44534.1_352-499
KJK33859.1_361-508	AZQ38350.1_355-502
KJK33859.1_361-508	MPY41471.1_338-485
KJK33859.1_361-508	PAZ12725.1_343-490
KJK33859.1_361-508	TQJ56547.1_349-496
KJK33859.1_361-508	RPF37244.1_184-331
KJK33859.1_361-508	GES05515.1_339-481
KJK33859.1_361-508	KOU57239.1_332-476
KJK33859.1_361-508	KUN93217.1_333-477
KJK33859.1_361-508	MBB5794531.1_333-477
KJK33859.1_361-508	GAP51539.1_333-477
KJK33859.1_361-508	PSM41151.1_332-477
KJK33859.1_361-508	TQJ52782.1_332-476
KJK33859.1_361-508	KKD06969.1_332-476
KJK33859.1_361-508	RSM43553.1_389-534
KJK33859.1_361-508	PPS72904.1_333-475
KJK33859.1_361-508	KAB8145980.1_347-489
KJK33859.1_361-508	GFJ82850.1_357-490
KJK33859.1_361-508	NEC87955.1_449-588
KJK33859.1_361-508	BCB82375.1_1-86
KJK33859.1_361-508	TQF14570.1_332-472
KJK33859.1_361-508	RKH01654.1_482-630
KJK33859.1_361-508	RKG65059.1_479-627
KJK33859.1_361-508	RKH93104.1_482-630
KJK33859.1_361-508	RKG89144.1_336-477
KJK33859.1_361-508	RKH17116.1_336-477
KJK33859.1_361-508	RKI00310.1_330-472
KJK33859.1_361-508	ATB28027.1_493-640
KJK33859.1_361-508	NOK13296.1_331-473
KJK33859.1_361-508	RKG98831.1_331-473
KJK33859.1_361-508	SCL72095.1_45-189
KJK33859.1_361-508	RKI09859.1_92-234
KJK33859.1_361-508	RKH08954.1_296-435
KJK33859.1_361-508	PZF94630.1_42-187
KJK33859.1_361-508	NYI05662.1_640-780
KJK33859.1_361-508	NGO79615.1_22-166
KJK33859.1_361-508	SDM22082.1_85-163
KJK33859.1_361-508	OAH12763.1_45-189
KJK33859.1_361-508	TDC36531.1_825-958
KJK33859.1_361-508	RCW42470.1_774-913
KJK33859.1_361-508	EPR11862.1_101-250
KJK33859.1_361-508	MBA2937369.1_663-800
KJK33859.1_361-508	RZS91716.1_354-497
KJK33859.1_361-508	QFU92736.1_56-200
KJK33859.1_361-508	OLF14757.1_53-198
KJK33859.1_361-508	KAA9004844.1_165-305
KJK33859.1_361-508	KPI25316.1_68-213
KJK33859.1_361-508	ARQ68777.1_41-186
KJK33859.1_361-508	TQJ47362.1_45-189
KJK33859.1_361-508	KOG34473.1_45-189
KJK33859.1_361-508	NGM11478.1_43-188
KJK33859.1_361-508	BAL87606.1_357-500
KJK33859.1_361-508	ONI89720.1_42-186
KJK33859.1_361-508	AEY64945.1_101-250
KJK33859.1_361-508	MBA2950213.1_22-166
KJK33859.1_361-508	PWK52603.1_355-498
KJK33859.1_361-508	SOR83597.1_45-189
KJK33859.1_361-508	TQS12378.1_38-183
KJK33859.1_361-508	PRX23355.1_354-495
KJK33859.1_361-508	OLZ62428.1_18-163
KJK33859.1_361-508	QDN84981.1_42-186
KJK33859.1_361-508	KUM99006.1_13-155
KJK33859.1_361-508	SDQ41787.1_31-171
KJK33859.1_361-508	KUM87295.1_359-501
KJK33859.1_361-508	PTA47899.1_44-189
KJK33859.1_361-508	RKT68968.1_47-191
KJK33859.1_361-508	TRO57543.1_22-166
KJK33859.1_361-508	EAU67441.1_437-574
KJK33859.1_361-508	MBA3440306.1_207-342
KJK33859.1_361-508	OEV35255.1_20-164
KJK33859.1_361-508	KUN68245.1_362-504
KJK33859.1_361-508	EFM10096.1_637-774
KJK33859.1_361-508	KFN85983.1_31-171
KJK33859.1_361-508	KAA9372996.1_44-186
KJK33859.1_361-508	PYC68079.1_128-269
KJK33859.1_361-508	TDB95560.1_41-185
KJK33859.1_361-508	TLF62745.1_17-162
ASF57709.1_449-583	ORY25796.1_462-597
ASF57709.1_449-583	OUM63437.1_445-585
ASF57709.1_449-583	ORX85855.1_523-658
ASF57709.1_449-583	MTK09394.1_441-576
ASF57709.1_449-583	BAL88053.1_31-175
ASF57709.1_449-583	KGM00674.1_53-197
ASF57709.1_449-583	TYB57456.1_25-169
ASF57709.1_449-583	RQX16055.1_345-488
ASF57709.1_449-583	OUM57376.1_463-597
ASF57709.1_449-583	RAO31547.1_346-487
ASF57709.1_449-583	KIR66109.1_44-189
ASF57709.1_449-583	SCE90647.1_47-192
ASF57709.1_449-583	MBB5823269.1_22-165
ASF57709.1_449-583	KHD75631.1_38-182
ASF57709.1_449-583	RKP54438.1_355-493
ASF57709.1_449-583	TDB76040.1_42-187
ASF57709.1_449-583	NAS25106.1_30-175
ASF57709.1_449-583	GIJ72437.1_809-945
ASF57709.1_449-583	TQS12378.1_38-183
ASF57709.1_449-583	RAN99129.1_45-190
ASF57709.1_449-583	QDY08274.1_45-189
ASF57709.1_449-583	TWG12708.1_33-175
ASF57709.1_449-583	SCG45362.1_45-187
ASF57709.1_449-583	TDC57133.1_49-194
ASF57709.1_449-583	KUL41375.1_39-183
ASF57709.1_449-583	PRY22906.1_37-181
ASF57709.1_449-583	RBJ09343.1_48-193
ASF57709.1_449-583	ONK14770.1_48-184
ASF57709.1_449-583	NGM13180.1_45-189
ASF57709.1_449-583	TWG19587.1_45-190
ASF57709.1_449-583	RSM38660.1_45-189
ASF57709.1_449-583	SOR83597.1_45-189
ASF57709.1_449-583	OLF14757.1_53-198
ASF57709.1_449-583	TDB94958.1_45-189
ASF57709.1_449-583	ROP41751.1_45-190
ASF57709.1_449-583	ATO15949.1_48-193
ASF57709.1_449-583	MTK02320.1_45-190
ASF57709.1_449-583	SDZ44402.1_46-191
ASF57709.1_449-583	MBB5804977.1_28-173
ASF57709.1_449-583	SCF16637.1_49-194
ASF57709.1_449-583	MBG6134625.1_672-803
ASF57709.1_449-583	ELP66549.1_624-765
ASF57709.1_449-583	PTA47899.1_44-189
ASF57709.1_449-583	SMD25282.1_37-181
ASF57709.1_449-583	QDY08046.1_48-192
ASF57709.1_449-583	SCF09096.1_45-190
ASF57709.1_449-583	RNG22174.1_22-166
ASF57709.1_449-583	GAP52608.1_36-181
ASF57709.1_449-583	NYV75651.1_43-188
ASF57709.1_449-583	GEA81902.1_50-194
ASF57709.1_449-583	ROQ36105.1_35-180
ASF57709.1_449-583	MBB3095745.1_37-181
ASF57709.1_449-583	AKG44230.1_13-158
ASF57709.1_449-583	GAT70449.1_29-174
ASF57709.1_449-583	MBA2950213.1_22-166
ASF57709.1_449-583	OBQ54370.1_36-181
ASF57709.1_449-583	MBA2951850.1_36-181
ASF57709.1_449-583	QEV04595.1_36-181
ASF57709.1_449-583	PNG24083.1_36-180
ASF57709.1_449-583	PRX62350.1_25-169
ASF57709.1_449-583	PKT68048.1_36-181
ASF57709.1_449-583	PZF94630.1_42-187
ASF57709.1_449-583	RAG84136.1_49-191
ASF57709.1_449-583	TMR42064.1_29-174
ASF57709.1_449-583	OWV00949.1_48-192
ASF57709.1_449-583	CCH17045.1_48-193
ASF57709.1_449-583	TMR01642.1_1-134
ASF57709.1_449-583	NBC72580.1_475-620
ASF57709.1_449-583	TLS47779.1_36-181
ASF57709.1_449-583	KUN24694.1_36-181
ASF57709.1_449-583	MBA6436998.1_36-181
ASF57709.1_449-583	PYC68079.1_128-269
ASF57709.1_449-583	KAA9372996.1_44-186
ASF57709.1_449-583	MBB4912310.1_22-164
ASF57709.1_449-583	AXE84121.1_36-181
ASF57709.1_449-583	QFZ18378.1_45-190
ASF57709.1_449-583	GAQ62388.1_36-181
ASF57709.1_449-583	MBB4771752.1_41-185
ASF57709.1_449-583	KPI32671.1_36-181
ASF57709.1_449-583	OAH12763.1_45-189
ASF57709.1_449-583	PWI12151.1_36-181
ASF57709.1_449-583	SDJ56913.1_36-181
ASF57709.1_449-583	MBB5800967.1_48-193
ASF57709.1_449-583	QGL48148.1_48-193
ASF57709.1_449-583	NLP13432.1_343-493
ASF57709.1_449-583	RWZ73507.1_40-185
ASF57709.1_449-583	RQX04569.1_45-189
ASF57709.1_449-583	QKV80312.1_42-187
ASF57709.1_449-583	MBB5783272.1_13-158
ASF57709.1_449-583	KAB1162282.1_49-193
ASF57709.1_449-583	MBB4948968.1_1-144
ASF57709.1_449-583	MYT54951.1_36-181
ASF57709.1_449-583	PWK47735.1_46-190
ASF57709.1_449-583	SCL72090.1_46-190
ASF57709.1_449-583	MBA8955295.1_28-173
ASF57709.1_449-583	QHV83916.1_40-185
ASF57709.1_449-583	MBB4716915.1_45-189
ASF57709.1_449-583	MZF90608.1_36-181
ASF57709.1_449-583	SER23386.1_46-190
ASF57709.1_449-583	MPY45780.1_624-765
ASF57709.1_449-583	KOV78544.1_476-643
ASF57709.1_449-583	GEA81112.1_22-166
ASF57709.1_449-583	AEY64945.1_101-250
ASF57709.1_449-583	OKI35409.1_45-190
ASF57709.1_449-583	TQJ47362.1_45-189
ASF57709.1_449-583	RKT69139.1_46-191
ASF57709.1_449-583	CBG74885.1_36-181
ASF57709.1_449-583	ARQ71943.1_46-191
ASF57709.1_449-583	QKW13845.1_48-193
ASF57709.1_449-583	TDB95560.1_41-185
ASF57709.1_449-583	RSM67974.1_52-196
ASF57709.1_449-583	BCJ76394.1_44-189
ASF57709.1_449-583	BCJ76395.1_356-499
ASF57709.1_449-583	SFE05606.1_637-778
ASF57709.1_449-583	OSY53152.1_35-180
ASF57709.1_449-583	GES22786.1_26-171
ASF57709.1_449-583	MBB6734721.1_758-891
ASF57709.1_449-583	NAS25104.1_26-171
ASF57709.1_449-583	GEA84653.1_55-199
ASF57709.1_449-583	PRX96735.1_607-742
OOL85860.1_308-461	OOL85860.1_308-461
OOL85860.1_308-461	PSM04441.1_441-588
OOL85860.1_308-461	CDM69887.1_31-181
OOL85860.1_308-461	SFU60732.1_558-702
OOL85860.1_308-461	QEH67086.1_450-610
OOL85860.1_308-461	SFS04349.1_435-562
OOL85860.1_308-461	ADZ85624.1_448-608
OOL85860.1_308-461	QFJ54852.1_513-660
OOL85860.1_308-461	SFI36391.1_511-656
OOL85860.1_308-461	QFJ54853.1_421-566
OOL85860.1_308-461	SHI42405.1_410-561
OOL85860.1_308-461	ADL33750.1_405-563
OOL85860.1_308-461	SHJ51348.1_28-183
OOL85860.1_308-461	SCZ81292.1_28-183
OOL85860.1_308-461	ORX83951.1_131-276
OOL85860.1_308-461	ORX59151.1_361-502
OOL85860.1_308-461	ORX59866.1_366-511
OOL85860.1_308-461	ORY54337.1_121-263
OOL85860.1_308-461	ORY01260.1_348-498
OOL85860.1_308-461	ORY41470.1_115-256
OOL85860.1_308-461	ORY44617.1_311-452
OOL85860.1_308-461	ORX81617.1_370-505
OOL85860.1_308-461	SEP87635.1_207-361
OOL85860.1_308-461	SFK81912.1_31-182
OOL85860.1_308-461	ORX94366.1_778-900
KUO07363.1_626-767	KUO07363.1_626-767
KUO07363.1_626-767	KUN29623.1_626-767
KUO07363.1_626-767	AZP22590.1_628-769
KUO07363.1_626-767	POX50660.1_630-769
KUO07363.1_626-767	KOV59687.1_632-771
KUO07363.1_626-767	QEU64228.1_627-769
KUO07363.1_626-767	AZQ39245.1_628-768
KUO07363.1_626-767	QOV40477.1_628-768
KUO07363.1_626-767	PPS67426.1_628-767
KUO07363.1_626-767	SOD91422.1_628-768
KUO07363.1_626-767	KUO15165.1_628-768
KUO07363.1_626-767	TDC80683.1_635-772
KUO07363.1_626-767	MBB6420812.1_584-724
KUO07363.1_626-767	SEU34582.1_631-777
KUO07363.1_626-767	QFU91767.1_635-772
KUO07363.1_626-767	QKV80011.1_632-777
KUO07363.1_626-767	EWM18867.1_619-764
KUO07363.1_626-767	TKS98971.1_628-769
KUO07363.1_626-767	AEY87052.1_628-769
KUO07363.1_626-767	AWT41179.1_634-769
KUO07363.1_626-767	KDN17282.1_632-777
KUO07363.1_626-767	EOD68022.1_628-773
KUO07363.1_626-767	POX60175.1_629-770
KUO07363.1_626-767	ADJ45765.1_630-775
KUO07363.1_626-767	ETK36751.1_639-779
KUO07363.1_626-767	GIJ72857.1_480-622
KUO07363.1_626-767	PWK84942.1_647-785
KUO07363.1_626-767	ANZ41514.1_623-763
KUO07363.1_626-767	SCF04884.1_633-779
KUO07363.1_626-767	NUO59215.1_633-772
KUO07363.1_626-767	MBB4764231.1_640-773
KUO07363.1_626-767	SCF44858.1_631-776
KUO07363.1_626-767	QLD25855.1_631-776
KUO07363.1_626-767	QFX79545.1_638-780
KUO07363.1_626-767	KOX04766.1_632-777
KUO07363.1_626-767	MBB5800965.1_626-773
KUO07363.1_626-767	SDH48512.1_635-769
KUO07363.1_626-767	RZT78411.1_631-777
KUO07363.1_626-767	KOV83304.1_644-771
KUO07363.1_626-767	GIG15572.1_629-776
KUO07363.1_626-767	RQW98197.1_631-777
KUO07363.1_626-767	SDO67013.1_635-771
KUO07363.1_626-767	NAS25107.1_616-762
KUO07363.1_626-767	TDD25272.1_628-772
KUO07363.1_626-767	PTA45501.1_633-775
KUO07363.1_626-767	RKN45294.1_638-775
KUO07363.1_626-767	SFF36037.1_603-742
KUO07363.1_626-767	TDB69995.1_635-767
KUO07363.1_626-767	SFJ68453.1_659-793
KUO07363.1_626-767	SIR86548.1_636-769
KUO07363.1_626-767	SNS91179.1_619-764
KUO07363.1_626-767	PWK43467.1_437-581
KUO07363.1_626-767	PTL84836.1_635-770
KUO07363.1_626-767	QFU97179.1_346-482
KUO07363.1_626-767	TDB87648.1_220-354
KUO07363.1_626-767	OPG02370.1_641-775
KUO07363.1_626-767	QER87456.1_669-804
KUO07363.1_626-767	RCG31136.1_662-799
KUO07363.1_626-767	NYF38487.1_687-821
KUO07363.1_626-767	QFY09189.1_685-819
KUO07363.1_626-767	KOX19955.1_688-822
KUO07363.1_626-767	KOX19955.1_688-822
KUO07363.1_626-767	EMF30986.1_663-799
KUO07363.1_626-767	TWE21226.1_765-903
KUO07363.1_626-767	ONI91149.1_687-822
KUO07363.1_626-767	ONI91149.1_687-822
KUO07363.1_626-767	BCY11206.1_656-793
KUO07363.1_626-767	RVU20826.1_663-799
KUO07363.1_626-767	TQM78545.1_681-816
KUO07363.1_626-767	KQV94764.1_691-828
KUO07363.1_626-767	RDD90621.1_663-799
KUO07363.1_626-767	MBA2391321.1_820-954
KUO07363.1_626-767	PJN10322.1_663-799
KUO07363.1_626-767	KAB1988314.1_663-799
KUO07363.1_626-767	NEB09899.1_660-796
KUO07363.1_626-767	APS23119.1_679-813
KUO07363.1_626-767	TYR56061.1_678-814
KUO07363.1_626-767	GGL08096.1_711-846
KUO07363.1_626-767	PRY35811.1_804-937
KUO07363.1_626-767	PWS46280.1_678-815
KUO07363.1_626-767	CTQ89107.1_784-919
KUO07363.1_626-767	ROP42605.1_669-801
KUO07363.1_626-767	ONI93108.1_240-374
KUO07363.1_626-767	QKZ24046.1_663-799
KUO07363.1_626-767	CDR16208.1_663-799
KUO07363.1_626-767	MBB4905453.1_794-928
KUO07363.1_626-767	ONI92060.1_240-374
KUO07363.1_626-767	EPD68766.1_660-795
KUO07363.1_626-767	MZG05925.1_679-813
KUO07363.1_626-767	NKI92156.1_665-805
KUO07363.1_626-767	PRX96735.1_607-742
KUO07363.1_626-767	BCB91225.1_652-789
KUO07363.1_626-767	GHJ43485.1_779-911
KUO07363.1_626-767	KGM02050.1_639-774
KUO07363.1_626-767	QEV72719.1_663-799
KUO07363.1_626-767	TKA10474.1_711-846
KUO07363.1_626-767	SDO19154.1_823-955
KUO07363.1_626-767	RDS66225.1_663-799
KUO07363.1_626-767	MBA6441744.1_663-799
KUO07363.1_626-767	KAB1990130.1_734-869
KUO07363.1_626-767	KUL73818.1_663-799
KUO07363.1_626-767	AJZ84513.1_663-799
KUO07363.1_626-767	MBA5224856.1_665-804
KUO07363.1_626-767	OLE28127.1_293-441
KUO07363.1_626-767	KAB2976686.1_663-799
KUO07363.1_626-767	QKV80943.1_722-857
KUO07363.1_626-767	KOU55850.1_446-582
KUO07363.1_626-767	RAG86466.1_447-583
KUO07363.1_626-767	SIR89347.1_438-573
KUO07363.1_626-767	TKA12366.1_692-839
KUO07363.1_626-767	MBA2394306.1_404-551
KUO07363.1_626-767	SCE17803.1_626-763
KUO07363.1_626-767	ARX81052.1_674-808
RSN42911.1_592-726	RSN42911.1_592-726
RSN42911.1_592-726	AIG79265.1_592-726
RSN42911.1_592-726	KZB86985.1_64-198
RSN42911.1_592-726	KKZ73269.1_624-758
RSN42911.1_592-726	OKJ65036.1_699-832
RSN42911.1_592-726	AYG78992.1_601-734
RSN42911.1_592-726	POX48261.1_606-739
RSN42911.1_592-726	HBF81446.1_693-827
RSN42911.1_592-726	MYS47768.1_562-695
RSN42911.1_592-726	RSS52424.1_611-744
RSN42911.1_592-726	MYU37381.1_693-827
RSN42911.1_592-726	TDU87985.1_596-729
RSN42911.1_592-726	AUG81724.1_603-734
RSN42911.1_592-726	MYR45500.1_563-694
RSN42911.1_592-726	RPE27837.1_685-819
RSN42911.1_592-726	QNA71697.1_606-739
RSN42911.1_592-726	NEA57396.1_658-791
RSN42911.1_592-726	EYT79514.1_611-745
RSN42911.1_592-726	PJN30000.1_685-818
RSN42911.1_592-726	MYR63457.1_383-517
RSN42911.1_592-726	KIQ65577.1_697-830
RSN42911.1_592-726	THA64565.1_592-725
RSN42911.1_592-726	MBG6137111.1_601-730
RSN42911.1_592-726	QKW07964.1_614-747
RSN42911.1_592-726	KJK57597.1_694-828
RSN42911.1_592-726	MBB4951558.1_638-765
RSN42911.1_592-726	SEC17937.1_528-658
RSN42911.1_592-726	SDE02414.1_683-806
RSN42911.1_592-726	TCO54281.1_654-777
RSN42911.1_592-726	OKJ66384.1_7-117
RSN42911.1_592-726	OKJ62777.1_7-117
RSN42911.1_592-726	MBG6141855.1_633-750
RSN42911.1_592-726	KAA2266564.1_701-823
RSN42911.1_592-726	NYH45831.1_647-777
PPS67433.1_239-368	PPS67433.1_239-368
PPS67433.1_239-368	PTH83838.1_239-368
PPS67433.1_239-368	KUM84404.1_237-366
PPS67433.1_239-368	NML83115.1_245-374
PPS67433.1_239-368	KOX06475.1_239-368
PPS67433.1_239-368	SHI44562.1_239-368
PPS67433.1_239-368	NEY36003.1_239-368
PPS67433.1_239-368	SPF06285.1_245-374
PPS67433.1_239-368	GEB58168.1_249-378
PPS67433.1_239-368	KND23568.1_239-368
PPS67433.1_239-368	KUL32213.1_239-368
PPS67433.1_239-368	GAQ51793.1_235-364
PPS67433.1_239-368	KFF98666.1_239-368
PPS67433.1_239-368	GAQ51301.1_235-364
PPS67433.1_239-368	GEC06096.1_239-368
PPS67433.1_239-368	PBC70393.1_256-385
PPS67433.1_239-368	KUO14358.1_239-368
PPS67433.1_239-368	PYC79554.1_243-372
PPS67433.1_239-368	OIJ91840.1_254-378
PPS67433.1_239-368	KOV65233.1_251-375
PPS67433.1_239-368	KRD09213.1_250-375
PPS67433.1_239-368	SEG55746.1_252-380
PPS67433.1_239-368	PWI12858.1_248-377
PPS67433.1_239-368	MYT03385.1_248-377
PPS67433.1_239-368	NEA67025.1_248-377
PPS67433.1_239-368	SEN77619.1_249-373
PPS67433.1_239-368	RRR84127.1_249-378
PPS67433.1_239-368	BCL25205.1_204-325
PPS67433.1_239-368	BBA95638.1_248-376
PPS67433.1_239-368	OLF09577.1_326-452
PPS67433.1_239-368	MZF86647.1_822-945
PPS67433.1_239-368	BAL87734.1_799-922
PPS67433.1_239-368	SBT45734.1_508-632
PPS67433.1_239-368	TDC31911.1_342-464
PPS67433.1_239-368	BBH68651.1_802-923
PPS67433.1_239-368	BAL87735.1_432-558
PPS67433.1_239-368	GIH03222.1_285-408
PPS67433.1_239-368	OKI25744.1_818-941
PPS67433.1_239-368	KAA2254484.1_859-983
PPS67433.1_239-368	ROP42074.1_439-564
PPS67433.1_239-368	QFZ19439.1_332-454
PPS67433.1_239-368	AZM48717.1_1038-1155
PPS67433.1_239-368	RLP93330.1_329-456
PPS67433.1_239-368	KOX04385.1_825-949
PPS67433.1_239-368	BCJ76376.1_578-701
PPS67433.1_239-368	SPF06311.1_821-945
PPS67433.1_239-368	OON29030.1_833-957
PPS67433.1_239-368	RQX10606.1_329-456
PPS67433.1_239-368	THC58998.1_289-416
PPS67433.1_239-368	PSK63966.1_242-362
PPS67433.1_239-368	KIR62033.1_806-930
PPS67433.1_239-368	PRY37802.1_336-463
PPS67433.1_239-368	KAB2976751.1_826-950
PPS67433.1_239-368	TDV48882.1_356-476
PPS67433.1_239-368	GFJ84413.1_334-460
PPS67433.1_239-368	KAA0930311.1_828-952
PPS67433.1_239-368	PWR12332.1_328-456
PPS67433.1_239-368	ELS58270.1_446-570
PPS67433.1_239-368	KOX10650.1_577-705
PPS67433.1_239-368	NDZ63109.1_462-586
PPS67433.1_239-368	MTE17686.1_857-981
PPS67433.1_239-368	RSS94122.1_469-593
PPS67433.1_239-368	PSL52040.1_447-565
PPS67433.1_239-368	MYX11814.1_460-584
PPS67433.1_239-368	SBV25673.1_332-459
PPS67433.1_239-368	GFM95377.1_673-795
PPS67433.1_239-368	ACU75706.1_350-479
PPS67433.1_239-368	AJP00904.1_826-951
PPS67433.1_239-368	MBA2892078.1_342-464
PPS67433.1_239-368	MYV68125.1_652-776
PPS67433.1_239-368	CAD5913137.1_460-584
PPS67433.1_239-368	SDO64875.1_479-605
PPS67433.1_239-368	KUM84895.1_30-156
PPS67433.1_239-368	PAM96859.1_2-126
PPS67433.1_239-368	AXH91664.1_329-456
PPS67433.1_239-368	EMF58343.1_434-557
PPS67433.1_239-368	NED81273.1_135-260
PPS67433.1_239-368	GIJ43589.1_442-562
PPS67433.1_239-368	PSL52063.1_441-566
PPS67433.1_239-368	MBB5840163.1_486-612
PPS67433.1_239-368	OWA13294.1_830-954
PPS67433.1_239-368	OKI35501.1_827-945
PPS67433.1_239-368	TQM79291.1_670-794
PPS67433.1_239-368	SEC53305.1_30-156
PPS67433.1_239-368	MXG28442.1_821-945
PPS67433.1_239-368	AKZ60012.1_826-950
PPS67433.1_239-368	TQM78573.1_1038-1157
PPS67433.1_239-368	REE98345.1_889-1015
PPS67433.1_239-368	ORT56848.1_819-943
PPS67433.1_239-368	MYT82193.1_460-585
PPS67433.1_239-368	RKF25296.1_577-705
PPS67433.1_239-368	RKN56116.1_580-704
PPS67433.1_239-368	ALU91975.1_820-945
PPS67433.1_239-368	KJK50604.1_457-583
PPS67433.1_239-368	TYB37237.1_819-944
PPS67433.1_239-368	SOD83592.1_456-580
PPS67433.1_239-368	EGE39862.1_460-585
PPS67433.1_239-368	TXS20089.1_499-628
PPS67433.1_239-368	AGZ40037.1_315-443
PPS67433.1_239-368	NMO53342.1_17-142
PPS67433.1_239-368	SEF37793.1_473-599
PPS67433.1_239-368	TCO34137.1_29-151
PPS67433.1_239-368	PRY28270.1_436-564
PPS67433.1_239-368	RAN92301.1_828-951
PPS67433.1_239-368	REH29622.1_908-1029
PPS67433.1_239-368	PWU46427.1_576-702
PPS67433.1_239-368	TXS32912.1_832-956
PPS67433.1_239-368	RSN66572.1_452-575
PPS67433.1_239-368	SES50813.1_478-604
PPS67433.1_239-368	TCR16866.1_30-156
PPS67433.1_239-368	QER87831.1_835-959
PPS67433.1_239-368	TWD18671.1_461-585
PPS67433.1_239-368	MZD52494.1_468-593
PPS67433.1_239-368	RKT73300.1_497-616
PPS67433.1_239-368	KAB2976333.1_289-410
PPS67433.1_239-368	CCH18571.1_328-456
PPS67433.1_239-368	PWE93528.1_886-1010
PPS67433.1_239-368	PZG00258.1_446-572
PPS67433.1_239-368	QFU91314.1_334-454
PPS67433.1_239-368	TWJ29522.1_534-659
PPS67433.1_239-368	NJC12112.1_329-456
PPS67433.1_239-368	OKJ65258.1_478-602
PPS67433.1_239-368	PWS49795.1_815-939
PPS67433.1_239-368	KAB1911538.1_516-638
PPS67433.1_239-368	RVX39056.1_419-543
PPS67433.1_239-368	QLJ97453.1_444-570
PPS67433.1_239-368	RSN66493.1_675-799
PPS67433.1_239-368	ROP42121.1_1037-1155
PPS67433.1_239-368	PRX19349.1_330-456
PPS67433.1_239-368	SCE38418.1_821-945
PPS67433.1_239-368	NGO75709.1_466-590
PPS67433.1_239-368	RGD58984.1_60-187
PPS67433.1_239-368	SBT45770.1_577-701
PPS67433.1_239-368	RSM88698.1_478-604
PPS67433.1_239-368	MZE70135.1_671-795
PPS67433.1_239-368	RCG26233.1_852-968
PPS67433.1_239-368	TWG13568.1_576-704
PPS67433.1_239-368	RSS33441.1_463-587
PPS67433.1_239-368	NEB65507.1_820-945
PPS67433.1_239-368	SDD24417.1_821-948
PPS67433.1_239-368	SCG38929.1_843-966
PPS67433.1_239-368	MBQ0887538.1_461-585
PPS67433.1_239-368	SEJ45814.1_825-949
PPS67433.1_239-368	RDV51251.1_820-945
PPS67433.1_239-368	SFF09801.1_816-937
PPS67433.1_239-368	TDV48881.1_345-464
PPS67433.1_239-368	OXY94988.1_29-155
PPS67433.1_239-368	PRY46893.1_30-159
PPS67433.1_239-368	AQQ75061.1_298-419
PPS67433.1_239-368	TWG13567.1_827-955
PPS67433.1_239-368	TDC29871.1_446-566
PPS67433.1_239-368	SEF15521.1_29-155
PPS67433.1_239-368	SCG73330.1_827-955
PPS67433.1_239-368	QGV77152.1_298-422
PPS67433.1_239-368	KAB1915122.1_578-702
PPS67433.1_239-368	MYQ56156.1_352-475
PPS67433.1_239-368	MBB4983879.1_511-637
PPS67433.1_239-368	EWM13545.1_29-154
PPS67433.1_239-368	SFE10770.1_35-156
PPS67433.1_239-368	KUN09329.1_672-807
PPS67433.1_239-368	PUB20812.1_362-492
PPS67433.1_239-368	TXS43200.1_286-409
PPS67433.1_239-368	SCL66908.1_576-702
PPS67433.1_239-368	RSS33440.1_829-953
PPS67433.1_239-368	RSO09214.1_461-585
PPS67433.1_239-368	PTA47114.1_820-946
PPS67433.1_239-368	RKN28189.1_833-957
PPS67433.1_239-368	OLF12744.1_665-789
PPS67433.1_239-368	SCL42393.1_818-944
PPS67433.1_239-368	KUL21420.1_34-159
PPS67433.1_239-368	QKZ16240.1_461-585
PPS67433.1_239-368	SNY24795.1_821-941
PPS67433.1_239-368	EMF29630.1_459-586
PPS67433.1_239-368	ADB34278.1_510-632
PPS67433.1_239-368	BBH63363.1_324-450
PPS67433.1_239-368	MBB2924918.1_328-449
PPS67433.1_239-368	SIR88259.1_578-705
PPS67433.1_239-368	SCG49854.1_332-459
PPS67433.1_239-368	SCG76133.1_828-954
PPS67433.1_239-368	KQY21830.1_410-531
PPS67433.1_239-368	RKN38059.1_298-422
PPS67433.1_239-368	ORT60747.1_395-521
PPS67433.1_239-368	NIK57398.1_24-150
PPS67433.1_239-368	KOX28146.1_1037-1155
PPS67433.1_239-368	KOG15744.1_504-636
PPS67433.1_239-368	GIJ50306.1_257-380
PPS67433.1_239-368	MBB6435951.1_457-581
PPS67433.1_239-368	PWK39789.1_806-927
PPS67433.1_239-368	SBV25907.1_288-411
PPS67433.1_239-368	AEV81245.1_1326-1456
PPS67433.1_239-368	SDK72764.1_494-615
PPS67433.1_239-368	MYS11014.1_31-153
PPS67433.1_239-368	TDT97799.1_665-799
PPS67433.1_239-368	OKK04261.1_734-858
PPS67433.1_239-368	AZM64160.1_460-584
PPS67433.1_239-368	TWD29574.1_307-434
PPS67433.1_239-368	MYT82194.1_821-945
PPS67433.1_239-368	QJT06080.1_302-426
PPS67433.1_239-368	ONI80762.1_820-938
PPS67433.1_239-368	SOE07582.1_29-155
PPS67433.1_239-368	KUN02841.1_29-155
PPS67433.1_239-368	SCG44391.1_817-945
PPS67433.1_239-368	KMS77242.1_286-409
PPS67433.1_239-368	TWP44376.1_284-404
PPS67433.1_239-368	ANH94758.1_296-415
PPS67433.1_239-368	TCC09950.1_29-151
PPS67433.1_239-368	AVZ76827.1_294-414
PPS67433.1_239-368	MBB5476194.1_832-956
PPS67433.1_239-368	NKZ07439.1_677-799
PPS67433.1_239-368	TXS32913.1_457-582
PPS67433.1_239-368	KUN75333.1_287-409
PPS67433.1_239-368	NIK57397.1_499-621
PPS67433.1_239-368	AHH95418.1_770-890
PPS67433.1_239-368	BCJ69004.1_517-639
PPS67433.1_239-368	RLK25524.1_332-459
PPS67433.1_239-368	SCF00226.1_582-706
PPS67433.1_239-368	QDY07743.1_822-946
PPS67433.1_239-368	MBB2924084.1_391-516
PPS67433.1_239-368	ATL81267.1_308-432
PPS67433.1_239-368	SCE68911.1_291-414
PPS67433.1_239-368	MBA9051056.1_288-412
PPS67433.1_239-368	TYB37236.1_573-701
PPS67433.1_239-368	MYX99784.1_289-410
PPS67433.1_239-368	RQX20100.1_675-793
PPS67433.1_239-368	PKW11411.1_29-155
PPS67433.1_239-368	NEC07495.1_284-411
PPS67433.1_239-368	KOX28142.1_446-566
PPS67433.1_239-368	GIJ54268.1_442-562
PPS67433.1_239-368	RLP83564.1_828-951
PPS67433.1_239-368	HCT79665.1_818-940
PPS67433.1_239-368	MQY33747.1_29-155
PPS67433.1_239-368	GFM95552.1_300-424
PPS67433.1_239-368	EFH30816.1_45-169
PPS67433.1_239-368	CQR65667.1_512-640
PPS67433.1_239-368	SEF01759.1_41-174
PPS67433.1_239-368	QHC27619.1_276-415
PPS67433.1_239-368	PBC93546.1_59-185
PPS67433.1_239-368	SDK88364.1_438-555
PPS67433.1_239-368	MQM27361.1_479-611
PPS67433.1_239-368	MBB5895550.1_233-351
PPS67433.1_239-368	ONI74095.1_421-544
PPS67433.1_239-368	NAS21892.1_479-601
PPS67433.1_239-368	SFF74824.1_36-162
PPS67433.1_239-368	TRO58452.1_32-165
PPS67433.1_239-368	AVT40741.1_840-963
PPS67433.1_239-368	SCE90834.1_574-702
PPS67433.1_239-368	MBB5873526.1_808-929
PPS67433.1_239-368	TCJ39650.1_292-414
PPS67433.1_239-368	PWI13785.1_287-409
PPS67433.1_239-368	AEB46684.1_576-702
PPS67433.1_239-368	NEB93880.1_724-865
PPS67433.1_239-368	TMR09574.1_508-628
PPS67433.1_239-368	GHJ43889.1_353-480
PPS67433.1_239-368	MBB5867713.1_491-614
PPS67433.1_239-368	AIS01910.1_298-420
PPS67433.1_239-368	PWR09831.1_821-943
PPS67433.1_239-368	PYC67131.1_579-702
PPS67433.1_239-368	RPK37248.1_31-159
PPS67433.1_239-368	TDC36178.1_286-409
PPS67433.1_239-368	MYT10135.1_32-165
PPS67433.1_239-368	SDU61897.1_487-612
PPS67433.1_239-368	QIQ02147.1_39-169
PPS67433.1_239-368	MYX37848.1_289-411
PPS67433.1_239-368	BBC98468.1_288-413
PPS67433.1_239-368	GFJ87707.1_442-562
PPS67433.1_239-368	GHJ43891.1_350-477
PPS67433.1_239-368	TDV55006.1_340-467
PPS67433.1_239-368	AEN08405.1_303-426
PPS67433.1_239-368	TYC05555.1_45-167
PPS67433.1_239-368	SCF28836.1_330-457
PPS67433.1_239-368	MBB6474387.1_352-477
PPS67433.1_239-368	OOQ47987.1_517-643
PPS67433.1_239-368	TGZ15090.1_275-414
PPS67433.1_239-368	ROP47073.1_289-410
PPS67433.1_239-368	SFE87264.1_408-544
PPS67433.1_239-368	QNE78788.1_299-423
PPS67433.1_239-368	MBA9057842.1_292-413
PPS67433.1_239-368	OQQ19551.1_294-415
PPS67433.1_239-368	MQM26296.1_438-555
PPS67433.1_239-368	AGZ46057.1_800-925
PPS67433.1_239-368	RRR77389.1_42-175
PPS67433.1_239-368	MBB6033965.1_500-621
PPS67433.1_239-368	TKT05425.1_45-171
PPS67433.1_239-368	MBB6473644.1_40-162
PPS67433.1_239-368	SBV24963.1_768-896
PPS67433.1_239-368	OKJ64330.1_494-622
PPS67433.1_239-368	SCE93969.1_289-411
PPS67433.1_239-368	SCG14821.1_574-702
PPS67433.1_239-368	PWR15870.1_332-459
PPS67433.1_239-368	MYQ46718.1_288-410
PPS67433.1_239-368	SEK54336.1_28-156
PPS67433.1_239-368	KAB1915492.1_332-458
PPS67433.1_239-368	SBV30244.1_578-705
PPS67433.1_239-368	GES18670.1_501-620
PPS67433.1_239-368	KJS63900.1_652-783
PPS67433.1_239-368	GED89516.1_41-174
PPS67433.1_239-368	TMQ14289.1_365-491
PPS67433.1_239-368	TGZ14506.1_292-413
PPS67433.1_239-368	GII23343.1_903-1023
PPS67433.1_239-368	MBB5853097.1_285-408
PPS67433.1_239-368	TDT29265.1_454-581
PPS67433.1_239-368	SBT66467.1_288-411
PPS67433.1_239-368	OSP29685.1_287-410
PPS67433.1_239-368	QGL46221.1_332-458
PPS67433.1_239-368	MYY02411.1_295-420
PPS67433.1_239-368	SNT64405.1_500-625
PPS67433.1_239-368	REF95126.1_290-413
PPS67433.1_239-368	SDU61903.1_284-407
PPS67433.1_239-368	NMO53466.1_462-588
PPS67433.1_239-368	AVT35636.1_345-472
PPS67433.1_239-368	ANZ41390.1_326-445
PPS67433.1_239-368	NGY62297.1_446-567
PPS67433.1_239-368	QEU69842.1_303-427
PPS67433.1_239-368	TKK75245.1_497-619
PPS67433.1_239-368	MYX38101.1_42-175
PPS67433.1_239-368	MBB4752252.1_794-915
PPS67433.1_239-368	BBH66219.1_494-615
PPS67433.1_239-368	KAB1139847.1_305-432
PPS67433.1_239-368	EWM12677.1_772-893
PPS67433.1_239-368	MBB4692657.1_837-958
PPS67433.1_239-368	RAJ40138.1_742-868
PPS67433.1_239-368	NEA67036.1_27-154
PPS67433.1_239-368	RRR98248.1_438-555
PPS67433.1_239-368	GFN09454.1_45-164
PPS67433.1_239-368	MYV45190.1_28-155
PPS67433.1_239-368	MZF89705.1_36-163
PPS67433.1_239-368	QIY60874.1_36-162
PPS67433.1_239-368	NEA33893.1_310-425
PPS67433.1_239-368	MBB2505649.1_407-533
PPS67433.1_239-368	AJE39277.1_293-414
PPS67433.1_239-368	RCG32171.1_291-414
PPS67433.1_239-368	NEB74932.1_33-159
PPS67433.1_239-368	KIR61118.1_818-946
PPS67433.1_239-368	QYC44225.1_400-521
PPS67433.1_239-368	QJW36205.1_373-501
PPS67433.1_239-368	KUN65575.1_32-165
PPS67433.1_239-368	TKA02021.1_300-421
PPS67433.1_239-368	MYR18188.1_292-413
PPS67433.1_239-368	GIH09036.1_809-933
PPS67433.1_239-368	THC57338.1_294-417
PPS67433.1_239-368	RSS06707.1_7-131
PPS67433.1_239-368	TRV73107.1_302-424
PPS67433.1_239-368	TDU91757.1_29-155
PPS67433.1_239-368	NEB31222.1_36-161
PPS67433.1_239-368	MBB4960725.1_594-720
PPS67433.1_239-368	SFF79221.1_358-480
PPS67433.1_239-368	SNX65625.1_287-409
PPS67433.1_239-368	TDB76041.1_770-898
PPS67433.1_239-368	TQM83661.1_503-624
PPS67433.1_239-368	TNH30594.1_771-899
PPS67433.1_239-368	KQY24501.1_441-565
PPS67433.1_239-368	KUH40385.1_302-426
PPS67433.1_239-368	KZB87369.1_285-408
PPS67433.1_239-368	MYV48967.1_469-596
PPS67433.1_239-368	MBB4904290.1_395-516
PPS67433.1_239-368	GDY40993.1_301-425
PPS67433.1_239-368	SCF86144.1_292-413
PPS67433.1_239-368	SCE98312.1_834-958
PPS67433.1_239-368	RAO27842.1_34-158
PPS67433.1_239-368	KUN40971.1_302-426
PPS67433.1_239-368	GIF97735.1_573-698
PPS67433.1_239-368	MYR89031.1_1770-1897
PPS67433.1_239-368	QHC32795.1_293-414
PPS67433.1_239-368	SEG65736.1_31-157
PPS67433.1_239-368	TXS15415.1_493-621
PPS67433.1_239-368	SDK83715.1_303-422
PPS67433.1_239-368	TKT04694.1_795-932
PPS67433.1_239-368	QHZ00232.1_36-168
PPS67433.1_239-368	RPK41263.1_296-421
PPS67433.1_239-368	QNT90628.1_39-166
PPS67433.1_239-368	TDW66720.1_287-408
PPS67433.1_239-368	TVZ06987.1_350-487
PPS67433.1_239-368	SDN08376.1_312-433
PPS67433.1_239-368	TXS07463.1_302-424
PPS67433.1_239-368	AYC36833.1_32-165
PPS67433.1_239-368	CCH19296.1_43-168
PPS67433.1_239-368	MYT03369.1_39-166
PPS67433.1_239-368	OKJ63628.1_309-433
PPS67433.1_239-368	OON28098.1_822-946
PPS67433.1_239-368	GCD18740.1_409-539
PPS67433.1_239-368	NUQ88531.1_301-421
PPS67433.1_239-368	PWR05540.1_34-158
PPS67433.1_239-368	AJE42670.1_469-596
PPS67433.1_239-368	KIF71532.1_673-794
PPS67433.1_239-368	KAB2593849.1_50-173
PPS67433.1_239-368	SFE70818.1_497-620
PPS67433.1_239-368	MYZ06650.1_289-411
PPS67433.1_239-368	KAB1150193.1_829-955
PPS67433.1_239-368	TQK79823.1_353-483
PPS67433.1_239-368	PTA44765.1_288-411
PPS67433.1_239-368	OKI81662.1_287-410
PPS67433.1_239-368	SHL08727.1_321-447
PPS67433.1_239-368	RLP96134.1_34-158
PPS67433.1_239-368	CCA60635.1_525-654
PPS67433.1_239-368	RQX18662.1_1-123
PPS67433.1_239-368	GDY40992.1_40-164
PPS67433.1_239-368	SCF12459.1_832-958
PPS67433.1_239-368	PVC63196.1_47-170
PPS67433.1_239-368	MBB6034297.1_570-695
PPS67433.1_239-368	ASQ93006.1_301-425
PPS67433.1_239-368	ROQ60085.1_42-165
PPS67433.1_239-368	MBB6545333.1_427-544
PPS67433.1_239-368	AZM49688.1_39-166
PPS67433.1_239-368	MBB3095652.1_441-565
PPS67433.1_239-368	MYT82195.1_300-419
PPS67433.1_239-368	PWK81474.1_326-443
PPS67433.1_239-368	ROP40977.1_503-624
PPS67433.1_239-368	AXO34709.1_288-411
PPS67433.1_239-368	ROQ98582.1_299-421
PPS67433.1_239-368	PTA46791.1_772-898
PPS67433.1_239-368	QIY65930.1_288-411
PPS67433.1_239-368	SEE09696.1_671-804
PPS67433.1_239-368	SCE41544.1_552-679
PPS67433.1_239-368	RLP94595.1_34-158
PPS67433.1_239-368	QTI87754.1_301-425
PPS67433.1_239-368	BBA96854.1_366-495
PPS67433.1_239-368	REH36152.1_313-437
PPS67433.1_239-368	SNS24427.1_632-753
PPS67433.1_239-368	SEP89612.1_1045-1163
PPS67433.1_239-368	OEJ97448.1_506-632
PPS67433.1_239-368	BCB73840.1_579-703
PPS67433.1_239-368	AGZ46058.1_427-552
PPS67433.1_239-368	SNY46850.1_802-924
PPS67433.1_239-368	OLZ53332.1_290-413
PPS67433.1_239-368	OLR93718.1_334-456
PPS67433.1_239-368	RRR76872.1_39-166
PPS67433.1_239-368	ACU75937.1_680-803
PPS67433.1_239-368	NED40862.1_281-404
PPS67433.1_239-368	RBM20268.1_38-159
PPS67433.1_239-368	SFF41929.1_493-613
PPS67433.1_239-368	QNP61597.1_819-943
PPS67433.1_239-368	SCK08148.1_298-422
PPS67433.1_239-368	QKV77982.1_29-153
PPS67433.1_239-368	OEV35471.1_661-778
PPS67433.1_239-368	SFK69639.1_438-564
PPS67433.1_239-368	GAT67011.1_318-440
PPS67433.1_239-368	KOG61663.1_472-599
PPS67433.1_239-368	KIR61117.1_582-706
PPS67433.1_239-368	MBB5930245.1_496-621
PPS67433.1_239-368	MBB5081845.1_282-406
PPS67433.1_239-368	TWJ27814.1_349-471
PPS67433.1_239-368	MYV39365.1_762-899
PPS67433.1_239-368	GFJ77095.1_845-965
PPS67433.1_239-368	KIR65239.1_771-899
PPS67433.1_239-368	ACU76050.1_510-634
PPS67433.1_239-368	QDY06861.1_771-899
PPS67433.1_239-368	SDP93638.1_446-567
PPS67433.1_239-368	BCY11741.1_498-621
PPS67433.1_239-368	MBB6571151.1_295-413
PPS67433.1_239-368	ROR35582.1_361-492
PPS67433.1_239-368	EPJ35137.1_404-534
PPS67433.1_239-368	QGL66741.1_300-426
PPS67433.1_239-368	PTH83840.1_415-546
PPS67433.1_239-368	GGK88401.1_325-451
PPS67433.1_239-368	TYB54445.1_358-486
PPS67433.1_239-368	AWS44843.1_40-163
PPS67433.1_239-368	SCF08508.1_44-168
PPS67433.1_239-368	RCH67725.1_346-475
PPS67433.1_239-368	QYC44227.1_323-445
PPS67433.1_239-368	NEA50794.1_778-915
PPS67433.1_239-368	PWR14398.1_802-932
PPS67433.1_239-368	MBB5803674.1_44-171
PPS67433.1_239-368	SEF36810.1_288-411
PPS67433.1_239-368	EWM18831.1_38-167
PPS67433.1_239-368	EOD68694.1_280-403
PPS67433.1_239-368	RKE17465.1_301-424
PPS67433.1_239-368	SBO97873.1_312-443
PPS67433.1_239-368	MYR42443.1_262-384
PPS67433.1_239-368	BCK55677.1_160-275
PPS67433.1_239-368	OWA00723.1_427-555
PPS67433.1_239-368	SDY89094.1_578-702
PPS67433.1_239-368	MBB2925278.1_433-559
PPS67433.1_239-368	RRU73141.1_300-426
PPS67433.1_239-368	PRX15874.1_314-445
PPS67433.1_239-368	ONI72097.1_485-605
PPS67433.1_239-368	NUU15968.1_411-536
PPS67433.1_239-368	KUL36696.1_496-617
PPS67433.1_239-368	SFW62896.1_282-405
PPS67433.1_239-368	RPF21136.1_35-158
PPS67433.1_239-368	ASW56799.1_514-637
PPS67433.1_239-368	PSL52028.1_419-549
PPS67433.1_239-368	MYS56361.1_404-529
PPS67433.1_239-368	NEC67830.1_301-423
PPS67433.1_239-368	KGM00675.1_420-546
PPS67433.1_239-368	PSL37804.1_432-555
PPS67433.1_239-368	OKI35496.1_418-548
PPS67433.1_239-368	ONI72536.1_285-406
PPS67433.1_239-368	VVJ19443.1_297-418
PPS67433.1_239-368	QBJ89338.1_767-904
PPS67433.1_239-368	SEF36809.1_232-355
PPS67433.1_239-368	MZF55203.1_299-417
PPS67433.1_239-368	SNT48930.1_39-164
PPS67433.1_239-368	ATB39405.1_40-161
PPS67433.1_239-368	TDC18640.1_426-557
PPS67433.1_239-368	MYR85947.1_496-620
PPS67433.1_239-368	PSL53030.1_294-416
PPS67433.1_239-368	PWK78649.1_827-944
PPS67433.1_239-368	RBM24252.1_254-377
PPS67433.1_239-368	POX63883.1_472-599
PPS67433.1_239-368	BCY05801.1_502-623
PPS67433.1_239-368	POH64384.1_439-557
PPS67433.1_239-368	SDD69627.1_1055-1184
PPS67433.1_239-368	TWD74881.1_297-418
PPS67433.1_239-368	SEP06716.1_277-413
PPS67433.1_239-368	SNS62666.1_351-480
PPS67433.1_239-368	SEF67347.1_339-459
PPS67433.1_239-368	ASY34184.1_39-163
PPS67433.1_239-368	PKV82951.1_39-166
PPS67433.1_239-368	TXL91250.1_514-638
PPS67433.1_239-368	TJZ96496.1_345-470
PPS67433.1_239-368	AXI76678.1_506-630
PPS67433.1_239-368	SBO96171.1_340-467
PPS67433.1_239-368	RSN02550.1_406-529
PPS67433.1_239-368	MBB5895549.1_28-152
PPS67433.1_239-368	NMO52125.1_34-158
PPS67433.1_239-368	GIH18565.1_240-362
PPS67433.1_239-368	TQJ23271.1_34-158
PPS67433.1_239-368	TXS15421.1_304-428
PPS67433.1_239-368	TCC46494.1_286-407
PPS67433.1_239-368	SCF50449.1_320-444
PPS67433.1_239-368	GGO32161.1_833-959
PPS67433.1_239-368	QEV67502.1_494-619
PPS67433.1_239-368	PWW62732.1_305-428
PPS67433.1_239-368	AXB43115.1_296-419
PPS67433.1_239-368	SHH50113.1_448-578
PPS67433.1_239-368	BCJ76402.1_239-366
PPS67433.1_239-368	TYB54415.1_410-535
PPS67433.1_239-368	KUN65522.1_286-407
PPS67433.1_239-368	SCL18787.1_1058-1185
PPS67433.1_239-368	TKA06256.1_34-157
PPS67433.1_239-368	KAB1915765.1_19-143
PPS67433.1_239-368	GIF93335.1_810-936
PPS67433.1_239-368	QFZ20826.1_637-763
PPS67433.1_239-368	QXQ04534.1_300-426
PPS67433.1_239-368	SEN90580.1_789-923
PPS67433.1_239-368	NGM12007.1_773-898
PPS67433.1_239-368	PJI93578.1_344-476
PPS67433.1_239-368	QLJ02705.1_372-503
PPS67433.1_239-368	OLF14979.1_458-584
PPS67433.1_239-368	KFG71804.1_289-412
PPS67433.1_239-368	MBB5866785.1_335-460
PPS67433.1_239-368	GIF97736.1_810-936
PPS67433.1_239-368	MBB5804594.1_290-410
PPS67433.1_239-368	QKV77983.1_493-619
PPS67433.1_239-368	BAJ29602.1_1290-1423
PPS67433.1_239-368	NAS26861.1_32-154
PPS67433.1_239-368	RLV64308.1_665-789
PPS67433.1_239-368	SEM49982.1_1-126
PPS67433.1_239-368	SCD56825.1_370-499
PPS67433.1_239-368	ATY11223.1_745-870
PPS67433.1_239-368	ROP41339.1_292-414
PPS67433.1_239-368	RLV64485.1_299-417
PPS67433.1_239-368	TQJ55885.1_494-621
PPS67433.1_239-368	CAD5913175.1_299-417
PPS67433.1_239-368	AJF69426.1_30-157
PPS67433.1_239-368	SER60988.1_284-406
PPS67433.1_239-368	BCJ66513.1_288-414
PPS67433.1_239-368	RRR79279.1_53-173
PPS67433.1_239-368	ASN22347.1_297-420
PPS67433.1_239-368	AEV83904.1_419-548
PPS67433.1_239-368	KUL41378.1_234-360
PPS67433.1_239-368	MBB4903620.1_649-776
PPS67433.1_239-368	MPY35670.1_749-886
PPS67433.1_239-368	GEB58166.1_40-167
PPS67433.1_239-368	KOX16914.1_287-407
PPS67433.1_239-368	SEL87829.1_665-799
PPS67433.1_239-368	OLF15034.1_442-556
PPS67433.1_239-368	TVZ96657.1_790-925
PPS67433.1_239-368	SFF28873.1_765-890
PPS67433.1_239-368	ALC20640.1_492-618
PPS67433.1_239-368	TCO46650.1_284-402
PPS67433.1_239-368	MXM67498.1_498-625
PPS67433.1_239-368	RGC65422.1_44-169
PPS67433.1_239-368	RKE23020.1_393-524
PPS67433.1_239-368	BCY14815.1_288-411
PPS67433.1_239-368	KKK00337.1_425-551
PPS67433.1_239-368	GED84556.1_506-631
PPS67433.1_239-368	MBB6476219.1_360-484
PPS67433.1_239-368	MYR26920.1_18-146
PPS67433.1_239-368	TQK96332.1_497-624
PPS67433.1_239-368	SPF06313.1_320-447
PPS67433.1_239-368	SSA35130.1_425-539
PPS67433.1_239-368	RAK32861.1_287-411
PPS67433.1_239-368	KAA9374673.1_263-387
PPS67433.1_239-368	KIF76930.1_501-626
PPS67433.1_239-368	GIF94561.1_758-886
PPS67433.1_239-368	QFU89881.1_1043-1159
PPS67433.1_239-368	MBB6550404.1_1034-1159
PPS67433.1_239-368	EST33632.1_496-621
PPS67433.1_239-368	GIJ72435.1_816-935
PPS67433.1_239-368	MYW44612.1_474-599
PPS67433.1_239-368	MYR18699.1_240-371
PPS67433.1_239-368	TXL83900.1_25-160
PPS67433.1_239-368	MTK02053.1_325-456
PPS67433.1_239-368	RPK48551.1_344-476
PPS67433.1_239-368	QKW60522.1_345-477
PPS67433.1_239-368	AYN39243.1_494-621
PPS67433.1_239-368	GEC07370.1_40-167
PPS67433.1_239-368	ONI91286.1_460-585
[truncated: 998,000+ more rows]
