# Supplementary material for: Investigating diversity and similarity between CBM13 modules and ricin-B lectin domains using sequence similarity networks
Source: BMC Genomics. 2024 Jun 27;25:643. doi: 10.1186/s12864-024-10554-1 (PMC11212257; doi:10.1186/s12864-024-10554-1)
Supplement: Supplementary file 6 — Supplementary Material 6 [file 12864_2024_10554_MOESM6_ESM.xlsx]

## Sheet: Sheet1
Supplementary file S6: Nodes list containing the biological metadata of the complete SSN. Biological metadata included the taxonomical information, module length, BLAST score, all-vs-all BLAST E values and percentual identity scores, number of QXW/QX[F;W;Y] motifs, CAZy membership and protein existence level.
Name	Kingdom	Phylum	Class	Order	Family	Genus	Species	Strain	Taxonomy	Module length	BLAST score	E value	Percentual identity	Standard deviation	Covariance	Module sequence	QX[F;W;Y]	QXW	CAZy membership	Protein existence level
AAA32625.1_274-401	Viridiplantae	Streptophyta	Magnoliopsida	Fabales	Fabaceae	Abrus	Abrus precatorius	None	Abrus precatorius	128	675	2e-88	96.1	286343	100.0	PTVRIGGRNGMCVDVYDDGYHNGNRIIAWKCKDRLEENQLWTLKSDKTIRSNGKCLTTEGYAPGNYVMIYDCTSAVAEATYWEIWDNGTIINPKSALVLSAESSSMGGTLTVQTNEYLMRQGWRTGNN	2	2	NO	Evidence at protein level
AAC15886.1_299-436	Viridiplantae	Streptophyta	Magnoliopsida	Dipsacales	Adoxaceae	Sambucus	Sambucus nigra	None	Sambucus nigra	138	752	3e-99	100.0	0	100.0	GETCPIPASFTRRIVGRDGLCVDVRDGYDTDGTPIQLWPCGSQRNQQWTFHKDDTIRSMGKCMTANGFNSGSSIMIFNCSTAVKNATKWEVPIDGSIINPSSGRVMTAPSAASRTILLLQNNIYAASQGWTVSNDVQP	3	3	YES	Evidence at transcript level
AAC38290.1_312-435	Bacteria	Actinobacteria	Actinomycetia	Micrococcales	Promicromonosporaceae	Cellulosimicrobium	Cellulosimicrobium cellulans	None	Cellulosimicrobium cellulans	124	641	2e-84	100.0	0	100.0	AVRAANGMCVDVPWADPTDGNPVQIVTCSGNAAQTWTRGSDGTVRALGKCLDVRDGSTTRGAAVQVWTCNGTGAQKWAYDAGSKALRNPQSGLCLDATGGAPLRDGQRLQTWTCNGTTAQQWTL	5	5	YES	Inferred from homology
AAC49672.1_442-562	Viridiplantae	Streptophyta	Magnoliopsida	Dipsacales	Adoxaceae	Sambucus	Sambucus nigra	None	Sambucus nigra	121	555	4e-70	86.8	146724	95.3	LVTFIVGYNQMCLRANTQNNPLWLEDCVLNRREQMWALYGDGTIRVNSDRSLCVSHSSSDLIIILKCQGSSNQRWVFNTNGTISNPNAKLVMEVRQSDVSLRQIIIYHPTGNLNQQWITDT	3	3	NO	Evidence at transcript level
AAC49989.1_444-570	Viridiplantae	Streptophyta	Magnoliopsida	Dipsacales	Adoxaceae	Sambucus	Sambucus nigra	None	Sambucus nigra	127	682	6e-89	100.0	0	100.0	LVTFIVGYKQMCLTENGENNFVWLEDCVLNRVEQEWALYGDGTIRVNSNRSLCVTSEDHEPSDLIVILKCEGSGNQRWVFNTNGTISNPNAKLVMDVAQSNVSLRKIILYPPTGNPNQQWITTTQPA	3	3	YES	Evidence at protein level
AAD10478.1_542-627	Bacteria	Actinobacteria	Actinomycetia	Streptomycetales	Streptomycetaceae	Streptomyces	Streptomyces sp.	None	Streptomyces sp.	86	104	2e-06	39.2	110403	55.6	WALTATADGYYTVRSTESGQCLDAVRGKKYLGAPLEVGAELSLANCSTTARTQRWQLDTGAGALTLRNAISQLHLTERASDGAAVQ	1	1	NO	Inferred from homology
AAD32560.1_346-435	Bacteria	Actinobacteria	Actinomycetia	Streptomycetales	Streptomycetaceae	Streptomyces	Streptomyces avermitilis	None	Streptomyces avermitilis	90	448	3e-55	94.4	384386	64.7	DGGGGDPDPEPGDGTAIKGVGSGRCLDVPNASTTDGTQVQLYDCNGRTNQQWELTSSGELRVYGNKCLDAAGTGNGAKVQIYSCWGGDNR	3	1	YES	Inferred from homology
AAF37218.1_468-604	Viridiplantae	Streptophyta	Magnoliopsida	Asparagales	Asparagaceae	Polygonatum	Polygonatum multiflorum	None	Polygonatum multiflorum	137	730	1e-95	100.0	0	100.0	PIVTKIVGFQEKCLEANYLENTNVSRYTKVFLDDCVLDRQQQRWALYSDGTIRADSDRSLRVTADGHRSLDSIIILACKGWGNQRWVFNTDGTILNPNAKLVMDVKDSDVSLLQIILHQSTGKPNQKWLTVTLPRTS	3	3	YES	Evidence at protein level
AAF68978.2_423-549	Viridiplantae	Streptophyta	Magnoliopsida	Laurales	Lauraceae	Cinnamomum	Cinnamomum camphora	None	Cinnamomum camphora	127	698	1e-91	100.0	0	100.0	EPFVTSIVGFNDLCMQANGDAMWVEECESSKAEQKWALYPDGSIRPHQDPGPAACPLLDNHPQGSIIIISSCSPGSEGRRWVFMNDGTVLNLKNGLVMDVKGSNPSLHQIIIWPATGKPNHEWLPLL	1	1	YES	Evidence at transcript level
AAH07224.2_99-247	Metazoa	Chordata	Mammalia	Primates	Hominidae	Homo	Homo sapiens	None	Homo sapiens	149	820	5e-114	100.0	0	100.0	PPAAAWGEIRNVGTGLCADTKHGALGSPLRLEGCVRGRGEAAWNNMQVFTFTWREDIRPGDPQHTKKFCFDAISHTSPVTLYDCHSMKGNQLWKYRKDKTLYHPVSGSCMDCSESDHRIFMNTCNPSSLTQQWLFEHTNSTVLEKFNRN	3	2	YES	Evidence at protein level
AAH67317.1_523-653	Metazoa	Chordata	Amphibia	Anura	Pipidae	Xenopus	Xenopus tropicalis	None	Xenopus tropicalis	131	721	8e-94	100.0	0	100.0	LPPKNVEWGEIRGFETNYCIDSMGHTNGGIVELGGCHRMGGNQLFRINEANQLMQYDQCLYKGPDGTQVMLTHCNLKEFLEWQYFKNMHRFLHISTGKCLDRSEVLHQVFLSDCDANKPTQKWEMNNILGV	4	1	YES	Evidence at transcript level
AAI21473.1_411-555	Metazoa	Chordata	Amphibia	Anura	Pipidae	Xenopus	Xenopus tropicalis	None	Xenopus tropicalis	145	770	5e-102	100.0	0	100.0	ELQIPAESLSKSGIIRQRQRCIESQKTEGPEPPSLNLVPCSSLKGVSPQSQEWVYTQVQQISQGPLCMSVHTLFPGTQVVLLPCREGDGKQRWSKVGSHIEHMASRFCLDTDIIGDTEESREIVINPCETTAITQRWEMVLHDLN	3	3	YES	Evidence at transcript level
AAI31652.1_427-556	Metazoa	Chordata	Mammalia	Rodentia	Muridae	Mus	Mus musculus	None	Mus musculus	130	700	1e-91	98.5	0.958091	100.0	YYSLGEIRNVETNQCLDNMGRKENEKVGIFNCHGMGGNQVFSYTADKEIRTDDLCLDVSRLSGPVIMLKCHHMRGNQLWEYDAERLTLRHANSNQCLDEPSEEDKMVPTMQDCSGSRSQQWLLRNMTLGT	3	2	YES	Evidence at transcript level
AAI33712.1_501-638	Metazoa	Chordata	Mammalia	Rodentia	Muridae	Mus	Mus musculus	None	Mus musculus	138	759	2e-99	100.0	0	100.0	RPRFSGKLHNTGFGLCADCQADGDILGCPMTLAPCSNNRQQQNLEHTGRKEILFGGPQRLCFDVRGGRVILQNCTEEGPAIHQQHWDFQEDGMIIHVLSGKCMEAGVQPSNKDLYLRQCDGKTSQLWRFDQIHPVDER	2	2	YES	Evidence at transcript level
AAI58111.1_468-598	Metazoa	Chordata	Mammalia	Rodentia	Muridae	Mus	Mus musculus	None	Mus musculus	131	706	4e-92	100.0	0	100.0	ELRNNKAKDVCLDQGPLENHTAILYPCHGWGPQLARYTKEGFLHLGALGTTTLLPDTRCLVDNSKSRLPQLLDCDKVKSSLYKRWNFIQNGAIMNKGTGRCLEVENRGLAGIDLILRSCTGQRWAIKNPIK	1	1	NO	Evidence at transcript level
AAL55093.1_312-447	Viridiplantae	Streptophyta	Magnoliopsida	Asparagales	Iridaceae	Iris	Iris x hollandica	None	Iris x hollandica	136	452	1e-54	60.3	380493	98.6	DDTCPLSEPTMRISGRDGYCMDVKDGLYHNGNPVTLSSCKQNNDVNQFWTFKSDGTIQSNGKCLTAYGYNAGAYVMIYDCSSAVMGATLWTMYNGSLINRPSGLAISAESGESGTTLTMQVHLHASKQGWLPSNNT	2	2	NO	Evidence at transcript level
AAL55094.1_331-466	Viridiplantae	Streptophyta	Magnoliopsida	Asparagales	Iridaceae	Iris	Iris x hollandica	None	Iris x hollandica	136	446	1e-53	60.3	384286	98.6	DDTCPVSEPTMRISGRDGYCMDVKDGLYHNGNPVTLSSCKQNNDVNQFWTFKSDGTIQSNGKCLTAYGYNAGAYVMIYDCSSAVMGATLWTMYNGSLINRPSGLAISAESGESGTTLTMQVHLNASKQGWLPSNNT	2	2	NO	Evidence at transcript level
AAM46937.1_1-139	Viridiplantae	Streptophyta	Magnoliopsida	Santalales	Viscaceae	Viscum	Viscum coloratum	None	Viscum coloratum	139	742	4e-102	100.0	0	100.0	DDGTCTPSEPTVWIVGLNGLCVDVRHGKFHDGNPIQLWPCKSNTDRNQLWTIRRDGTIRSNSKCLTTYGYRDGMYVMIYNCNTAVREATIWQIWENGTIVNPKSSLVLGAASGSSRTTLTVQTQAYSLGQGWLASHDTA	5	4	NO	Evidence at transcript level
AAP40295.1_106-251	Eukaryota	Evosea	Eumycetozoa	Dictyosteliales	Dictyosteliaceae	Dictyostelium	Dictyostelium discoideum	None	Dictyostelium discoideum	146	774	3e-100	100.0	0	100.0	IDTTNNKIQNQGNGNYLDIDCFNICVAPLNGNATQQWTTFRRAPIPTGNWGYFQSKQLNSNNYWGLSVLNNSTSYNTSVVMNKVQAKSKGQIWQMTSDGHILSRLDGNLVLDIGPSINGSTTNYYLNTNVYKANDLMQQWGINENN	3	3	YES	Evidence at transcript level
AAP72963.1_258-389	Bacteria	Actinobacteria	Actinomycetia	Streptomycetales	Streptomycetaceae	Streptomyces	Streptomyces tendae	None	Streptomyces tendae	132	573	1e-74	83.8	118815	100.0	TTTPPPTGDGGQIKGVASGRCLDVPNASTTDGTGVQLYDCHSNSNQQWAVTDSGEIRVYGNKCLDAAGTGNGASVQIYSCWGGDNQKWRLNSDGSIVGVQSGRCLDAAGSGNGARIQLYACSGGSNQRWTRT	6	3	YES	Inferred from homology
AAQ59044.1_250-358	Bacteria	Proteobacteria	Betaproteobacteria	Neisseriales	Chromobacteriaceae	Chromobacterium	Chromobacterium violaceum	Chromobacterium violaceum ATCC 12472	Chromobacterium violaceum ATCC 12472	109	149	6e-13	42.2	75481	89.3	GPIANGGQCLDASGGVGEGAAAITYGCHGGGNQAWVHAQDGSLQLKDNYCLEEHAGGADVRTCSGASAWTRSGDAIRSAKSGLCLSANRSGQSVSLLQCSGSASQRWSL	2	2	YES	Predicted
AAW26230.1_557-686	Metazoa	Platyhelminthes	Trematoda	Strigeidida	Schistosomatidae	Schistosoma	Schistosoma japonicum	None	Schistosoma japonicum	130	704	2e-90	100.0	0	100.0	LASGDIESAAGPHCLDAPLPSENDSSSVIIKTRPCHKQGGNQFWLLSSENEIRRDDYCFDSGIQKYSIGLYHCHGSHGNQEFTYEKDDTIRHQGLCLEVDIENSSVLFAECRDHLNKNGNLVVNLIYHPQ	3	1	YES	Evidence at transcript level
ABC30058.1_356-494	Bacteria	Proteobacteria	Gammaproteobacteria	Oceanospirillales	Hahellaceae	Hahella	Hahella chejuensis	Hahella chejuensis KCTC 2396	Hahella chejuensis KCTC 2396	139	756	9e-101	100.0	0	100.0	IKPKVRPEYCLDVDKAQYGNGSDLLSWACGGGDNQQFVYTAEGQLRPKGDNHYCADFSTGSADNGDKMHLWNCDGGSSEKWRITEDGAFQNLDSNGSHCMDIPGGTAESSEQWQIWRCSGGDNQKFYLESVSDWPQTAF	3	1	YES	Predicted
ABC35789.1_179-321	Bacteria	Proteobacteria	Betaproteobacteria	Burkholderiales	Burkholderiaceae	Burkholderia	Burkholderia thailandensis	Burkholderia thailandensis E264	Burkholderia thailandensis E264	143	736	2e-94	100.0	0	100.0	FTNVAAANSNLCLSVNGGSTAAGASIVQGTCSNQGGTNWSLLPAGSGYHVVSQATGQCLNVYGGYKTSAAPVIQYPCQGDAQTNDQWTVAPVGSKYRLISVSSGMCLNVSGGSLSPGAPLIQYPCQDANALNDQFSLGLPQSF	1	0	YES	Predicted
ABD80053.1_478-607	Bacteria	Proteobacteria	Gammaproteobacteria	Cellvibrionales	Cellvibrionaceae	Saccharophagus	Saccharophagus degradans	Saccharophagus degradans 2-40	Saccharophagus degradans 2-40	130	679	6e-88	97.7	15922	100.0	ISSIQSGRVLQACDKNSANVNQGGWQGRACQAWQFNPASEGHVQIKTGNQCLTVENKSIVPGTNVIAGECESTSSQWLYQLDKEGRATFTNRESKQRLDLANCGLADGTNFAQAPALDTICQAFQVRYLP	2	1	YES	Inferred from homology
ABD82965.1_336-476	Bacteria	Proteobacteria	Gammaproteobacteria	Cellvibrionales	Cellvibrionaceae	Saccharophagus	Saccharophagus degradans	Saccharophagus degradans 2-40	Saccharophagus degradans 2-40	141	752	3e-100	100.0	0	100.0	SSNVTTARLQSRNSNRCIDVNGRSTADGADIIQWSCHSNANQQWTFEDMGNNYVRLRVGHSNKCLDVLGAGTADGDNVVQWACHNNANQQWLKEDMGDGYFRLKSRASGKCVDVNAGGANNGDSIIQWSCHTGWNQQWMVY	3	3	YES	Inferred from homology
ABO93616.2_305-445	Bacteria	Proteobacteria	Betaproteobacteria	Burkholderiales	Oxalobacteraceae	Janthinobacterium	Janthinobacterium sp. SY12	None	Janthinobacterium sp. SY12	141	749	2e-100	100.0	0	100.0	TSGAQIKAKHSQKCIDIKNGAMNNGSTYQQWNCNSNNENQAFELVELTNNEYAISSQLTGLCMQIANSSTSNGAGVEQWVCDHTKANQRFTLNNTGDGYFELRSSLSNKCIDIAGKLQTNGASVVQWQCYNGDNQRFQLIE	5	1	YES	Predicted
ABP55380.1_366-488	Bacteria	Actinobacteria	Actinomycetia	Micromonosporales	Micromonosporaceae	Salinispora	Salinispora tropica	Salinispora tropica CNB-440	Salinispora tropica CNB-440	123	675	7e-89	100.0	0	100.0	RIIGYASKCVDVPGANGVDGQYLHLWHCNGTNAQDWTFPGDGTIRAFGLCMDVAWGSVDNGAVVQLAHCSGNPAQQWVLTSADELVNPQANKCLDVQDGNSADGARLQTYQCHGGANQKWRLG	4	3	YES	Inferred from homology
ABS66976.1_37-172	Bacteria	Proteobacteria	Alphaproteobacteria	Hyphomicrobiales	Xanthobacteraceae	Xanthobacter	Xanthobacter autotrophicus	Xanthobacter autotrophicus Py2	Xanthobacter autotrophicus Py2	136	727	2e-101	100.0	0	100.0	RVQIANANSDLCLSPAGGTGNQNEQTVQYHCDTHPSRAWVIEPVEGNIVKIRNVNSNLCLTVAGGNSDRNTPSVQYSCDDHPSRRWLYAPFDGGLFRLVNVNSGLCLTIAGGSTGLNQTAVQFPCDEHPSRFFRLK	0	0	YES	Predicted
ABU95610.1_298-436	Viridiplantae	Streptophyta	Magnoliopsida	Santalales	Viscaceae	Viscum	Viscum articulatum	None	Viscum articulatum	139	741	1e-97	100.0	0	100.0	DDVTCTISEPTVRIVGRNGLCVDVRDNEFHNGNPIQLWACKSNTDPNQLWTIRRDGTIRSNGRCMTTYGYSAGVYVMIFDCNRAAREATLWQIWGNGTIVNPRSNLVLGAASGSSGTTLTVQTLAYSLGQGWLASNDTA	4	4	YES	Inferred from homology
ABV96876.1_102-240	Bacteria	Actinobacteria	Actinomycetia	Micromonosporales	Micromonosporaceae	Salinispora	Salinispora arenicola	Salinispora arenicola CNS-205	Salinispora arenicola CNS-205	139	735	3e-101	100.0	0	100.0	PQPTGPTVFRQVASGRCLGIDGDGEKAAAKLVDCTDDPRQRWLADSIGPGLVTLVNQASNMCLDVEGHSADDGAKLQQYPCHGEANQQWRLVPTAGGSVLLAALNSGRCAHPDAGRHDAGTDIRQITCVDAPDQQWLLG	4	3	YES	Predicted
ABV97185.1_1806-1934	Bacteria	Actinobacteria	Actinomycetia	Micromonosporales	Micromonosporaceae	Salinispora	Salinispora arenicola	Salinispora arenicola CNS-205	Salinispora arenicola CNS-205	129	695	2e-85	100.0	0	100.0	AYVGLADKCIDLSRAVPGNPLQLFPCNGTIAQKWTFAPVPGQANANLGTLSVYDDWCVQPAGNTTGSAFATQECSGSTAQHLERLSTGQLKHPASGLCLAVKDEATDDRTPLVLVTCDGDSAAQQWEAQ	3	2	YES	Predicted
ABX43935.1_367-514	Bacteria	Firmicutes	Clostridia	Eubacteriales	Lachnospiraceae	Lachnoclostridium	Lachnoclostridium phytofermentans	Lachnoclostridium phytofermentans ISDg	Lachnoclostridium phytofermentans ISDg	148	747	5e-99	100.0	0	100.0	NSSSFDTSKTYILTNRLSGKAINVRGGSTSDNAVLEQYSYGAWSSQKWTFSLNSSGYYTIKSVLSSKVMDVSGASTSEGASVIQYTSNNGNNQQWSLGSTGDGYYKLINRGSGKLLAVQNASTEEGVALVQQTDTNALSQMWRLEIVN	3	3	YES	Inferred from homology
ABY21791.1_5-38	Bacteria	Actinobacteria	Actinomycetia	Micrococcales	Micrococcaceae	Renibacterium	Renibacterium salmoninarum	Renibacterium salmoninarum ATCC 33209	Renibacterium salmoninarum ATCC 33209	34	109	6e-10	64.7	120359	26.6	SNLCLDVMNGSTVAGSAVKVWTCTDGTNQQWARS	1	1	NO	Predicted
ABZ69293.1_39-179	Bacteria	Proteobacteria	Alphaproteobacteria	Caulobacterales	Caulobacteraceae	Caulobacter	Caulobacter sp. K31	None	Caulobacter sp. K31	141	740	6e-103	100.0	0	100.0	EVMLVNTQTNKCLTIAGGVSTDNNVETVQFNCDADPSRRWTLNQVAGNDIYQIRNVRTGKCLTIAGGRSTDNNVTALQYNCDSDPSRTWRITDVGGNGLHQIRNVQTDKCLTIAGGRSTENNVTGLQYNCDGDPSRTWILR	0	0	YES	Predicted
ACC42394.1_34-158	Bacteria	Actinobacteria	Actinomycetia	Corynebacteriales	Mycobacteriaceae	Mycobacterium	Mycobacterium marinum	Mycobacterium marinum M	Mycobacterium marinum M	125	659	2e-91	100.0	0	100.0	DGPVQLKSRLGDVCLDAPSGSWITPVVINPCNGTDFQRWNLTDAQQLESVAFPGECLNMPGQSWAVHLQPCVDWFSQHWTIQPNGQVTNEFGGCLTVLGGPAPGTWVATRFCNGDAPDQAWGSVA	4	4	YES	Evidence at transcript level
ACH56896.1_62-126	Metazoa	Arthropoda	Insecta	Diptera	Simuliidae	Simulium	Simulium vittatum	None	Simulium vittatum	65	109	3e-08	41.5	110816	45.5	DQRWILESTQDGYFKLKNKFSGRFLGGDSVLVTTEASASTTNQFKFNAADGTDKYDISNRVGGHI	1	1	NO	Evidence at transcript level
ACJ64227.1_21-124	Metazoa	Arthropoda	Insecta	Diptera	Culicidae	Culex	Culex tarsalis	None	Culex tarsalis	104	97	1e-06	34.0	111.54	75.7	GCVLIKNRYMDKYLVSSTSYDAERRHVSLDKTGNQHWVIRRDGVNYRITHGMLKEELYESDKTQNGNYVFTWTPRDRARGRGWKITQSEQGYFHIKNVKFGHCL	2	1	NO	Evidence at transcript level
ACJ64656.1_174-307	Metazoa	Cnidaria	Anthozoa	Scleractinia	Acroporidae	Acropora	Acropora millepora	None	Acropora millepora	134	729	5e-97	100.0	0	100.0	HGRLVVQKSRLCLDVAGYQGGRGPHGNNVLIYNCEKAADQFFSFYENGELVNEKSRLCLDVSGIDGSGNVIMYDCEGTYDQMWSQPRQFCDGDYCSFMNKASEKCLDVSGNQASRGSNVLTYSCDGAPDQRFKW	3	1	YES	Predicted
ACK81004.1_387-523	Bacteria	Proteobacteria	Alphaproteobacteria	Hyphomicrobiales	Methylobacteriaceae	Methylorubrum	Methylorubrum extorquens	Methylorubrum extorquens CM4	Methylorubrum extorquens CM4	137	726	2e-91	100.0	0	100.0	ESAPSGTSVLINRRSGNCIDSAGGVTQRICRDLPSQNWTFVPAAGGYQIRSGTTGQCLAVENGSMGNGARLVQQGCSGAANALFRLRKLEKWTEVVANHSNRCISPTGANDNRNSGSAIVQWDCDGADPQRWTILGP	2	2	YES	Predicted
ACL39711.1_593-760	Bacteria	Actinobacteria	Actinomycetia	Micrococcales	Micrococcaceae	Pseudarthrobacter	Pseudarthrobacter chlorophenolicus	Pseudarthrobacter chlorophenolicus A6	Pseudarthrobacter chlorophenolicus A6	168	849	9e-108	100.0	0	100.0	PVQDGHSYHLSGEASGKYLTAGSGSGASIQDLGTDAAGVAPQIWTFNAVTSGDEFAKDRRWVVTGKDGRVLTGNGGVLNGSQSGAASLASLTLEQAKATPAAQWMVTTENGKQWTLVNAAAAIALQVSGNQTATGTSVALASSTGTTATALASPHQAWAFTDIADLKL	2	2	YES	Predicted
ACO32851.1_493-645	Bacteria	Acidobacteria	Acidobacteriia	Acidobacteriales	Acidobacteriaceae	Acidobacterium	Acidobacterium capsulatum	Acidobacterium capsulatum ATCC 51196	Acidobacterium capsulatum ATCC 51196	153	777	8e-102	100.0	0	100.0	NTANLIANGNYVITNYQTGLALDDYAFSKTAGSSLDMWPVTGGSNQSWTVTNLGNNYIYLTSAYSGLAMDVYQGSNSPGAKIDQWPWSNTSNQIWRVVSMGNGNYELLSQRSGLALGIPAAATGSGSSSLLNGTGLDQETITGAAGQLWTFNN	3	3	YES	Inferred from homology
ACR12221.1_25-169	Bacteria	Proteobacteria	Gammaproteobacteria	Cellvibrionales	Cellvibrionaceae	Teredinibacter	Teredinibacter turnerae	Teredinibacter turnerae T7901	Teredinibacter turnerae T7901	145	766	7e-99	100.0	0	100.0	LEDGIYVIKSKISDKPIEVADASLSEGANIQQWSDNNGSHQRWQISSVGEGIYSIVNANSGMAMEVYNFDTTDGANIVQWTYWAGETQHWYINDLGNGYSSIVNVYSDKSLDLYNFDTSDGANIAQWTHWGGDPQQWVLSPVVMP	4	4	YES	Predicted
ACS93528.1_22-166	Bacteria	Proteobacteria	Gammaproteobacteria	Cellvibrionales	Cellvibrionaceae	Teredinibacter	Teredinibacter turnerae	Teredinibacter turnerae T7901	Teredinibacter turnerae T7901	145	754	1e-103	100.0	0	100.0	QTLSDGRYTIYSRHSGLVLDVAGGSNADGANIQQWGHAGSANQQFDVRYQGNGYYSIVSASSGKAVEVYNFSADPGGEIRQWEYWGGDNQLWSLTNINGEFFTVTSKYSGLNLDVWNWSTASGGDIRQWNATAALNQQFRFERID	4	2	YES	Predicted
ACT33191.1_145-293	Bacteria	Firmicutes	Clostridia	Eubacteriales	Clostridiaceae	Clostridium	Clostridium botulinum	None	Clostridium botulinum	149	778	7e-107	100.0	0	100.0	EDYIISDLNNFTCKISPILASNKVVQQVAMTDLNVNLYTWNNDRNQKWTIRYNEEKAAYQFFNEILSNGVLTWIFSNGNTVRVYSNDQNNDAQYWLINPVPDTYETYTITNLRDKTKALDLYNSQTANGTDIQVFNYHGDNNQKWYIRN	5	3	YES	Inferred from homology
ACU34082.1_1011-1126	Bacteria	Actinobacteria	Actinomycetia	Pseudonocardiales	Pseudonocardiaceae	Actinosynnema	Actinosynnema mirum	Actinosynnema mirum DSM 43827	Actinosynnema mirum DSM 43827	116	383	5e-44	63.8	411007	94.3	LTGPGARCADVANADPASGTAVQLWECNGSDAQRWHAPADRTVRALGKCLDVRHGATADGTQVQLWDCNGTGSQLWETQADGTLRNPVSGRCLDGSDQAQLRIRTCAGTAAQQFRL	5	4	YES	Predicted
ACU36497.1_521-656	Bacteria	Actinobacteria	Actinomycetia	Pseudonocardiales	Pseudonocardiaceae	Actinosynnema	Actinosynnema mirum	Actinosynnema mirum DSM 43827	Actinosynnema mirum DSM 43827	136	690	4e-89	100.0	0	100.0	ALGAEDAYRLTGVQSGKSLAPSGNSLVQRNSAEVADQYWRLERLDNGFGNRVRFAVVNAGTGQRLAAVNGEAVLRSADGPEARWITSSTGDGTWTLVNAATGAMLDVVGQSTADGAKVGLYTPTSGPNQRWTATPR	2	2	YES	Inferred from homology
ACU37676.1_469-597	Bacteria	Actinobacteria	Actinomycetia	Pseudonocardiales	Pseudonocardiaceae	Actinosynnema	Actinosynnema mirum	Actinosynnema mirum DSM 43827	Actinosynnema mirum DSM 43827	129	656	1e-84	100.0	0	100.0	PLAQQTGTLLGVASRRCLDVPGAVTTPTARPALWACHGAANQLWTLWQGGEVRIYGAQCLDLLETGGAPGTPVVTALCDGRASQRWTRDGQRLVSTSEGTCLDARGVAAGTAAGVQPCDGRASQRWLLS	3	3	YES	Inferred from homology
ACU38032.1_50-180	Bacteria	Actinobacteria	Actinomycetia	Pseudonocardiales	Pseudonocardiaceae	Actinosynnema	Actinosynnema mirum	Actinosynnema mirum DSM 43827	Actinosynnema mirum DSM 43827	131	649	1e-85	100.0	0	100.0	VTNGGSGQCLDSGGGASGSQLTQASCGGSAGQRWTLAAVSGGFRITSAAGLCAGVRDDSTSAGKVVEQVACGSTGSQTWTLVESGGNHRVVNANGGKCLNTKDNSTASGAPVQTNSCDSAATKQWSFTTSG	2	2	YES	Inferred from homology
ACU38053.1_55-190	Bacteria	Actinobacteria	Actinomycetia	Pseudonocardiales	Pseudonocardiaceae	Actinosynnema	Actinosynnema mirum	Actinosynnema mirum DSM 43827	Actinosynnema mirum DSM 43827	136	735	1e-97	100.0	0	100.0	IAVKNSGKCLDVLDGNTANGALVAQWDCWNGAMQQWTLRDAGSGAFTVVNVATGKCLDIPYGTTEYYVQAQQWSCSGDTMQRWRFTASGSGTYQLVNVASGLCLSNKDAGQGLGVPVVQEGCTANSNKQWLFTPAA	3	3	YES	Predicted
ACU38183.1_38-165	Bacteria	Actinobacteria	Actinomycetia	Pseudonocardiales	Pseudonocardiaceae	Actinosynnema	Actinosynnema mirum	Actinosynnema mirum DSM 43827	Actinosynnema mirum DSM 43827	128	675	1e-89	100.0	0	100.0	PVVGLGGKCLDVAGASSANGTAVQLYTCNGTSAQSWTVDTGAKTIKALGKCLDVVDDGRHDGALLQIWDCANVPEQRWTVDQTGRVVGQGSGKCVDVPAGNTADGTRLQVWTCDAWSPYQRWTTPGGG	6	5	YES	Predicted
ACU38792.1_46-191	Bacteria	Actinobacteria	Actinomycetia	Pseudonocardiales	Pseudonocardiaceae	Actinosynnema	Actinosynnema mirum	Actinosynnema mirum DSM 43827	Actinosynnema mirum DSM 43827	146	757	1e-100	100.0	0	100.0	ATVDTSAWYVLVNRNSGKALDVYNLLTDDGARITQWARNDGDQQQWQFVDSGGGDYRLRSRLSGKVLDVHNFSTADGGAIVQWTDNNTTNQQFRLLDSDSGYVRLVNRNSGKAVEVQGASTADGGNVVQYSDWNGANQQWQLVRVG	3	2	YES	Predicted
ACU72644.1_236-374	Bacteria	Actinobacteria	Actinomycetia	Catenulisporales	Catenulisporaceae	Catenulispora	Catenulispora acidiphila	Catenulispora acidiphila DSM 44928	Catenulispora acidiphila DSM 44928	139	712	9e-96	100.0	0	100.0	SGSIGQPGSTGGGGAIVGTASGRCADVPNSTQTLGTQVQLWDCSGATNQQWTATSAGELRVYSGDCLDAYGKGTTPGTKVAIWSCNGQTNQQWRLNADGTITGVQSGLCLDATGAATANGTLLELWTCNGQSNQQWTRR	4	4	YES	Inferred from homology
ACU73772.1_418-547	Bacteria	Actinobacteria	Actinomycetia	Catenulisporales	Catenulisporaceae	Catenulispora	Catenulispora acidiphila	Catenulispora acidiphila DSM 44928	Catenulispora acidiphila DSM 44928	130	675	5e-88	100.0	0	100.0	PGEVHAVGAGKCLDVPNSSTTGGTQLDINACSGAANQTFTHNGSNQLTVYSGGTQMCLDANNKGTTNGTKVIIWSCNGQPNQQWLVNSNGTITGAQSGLCMDVTGAATANGTPVELWACNGQSNQQWTLS	3	2	YES	Predicted
ACU73818.1_325-451	Bacteria	Actinobacteria	Actinomycetia	Catenulisporales	Catenulisporaceae	Catenulispora	Catenulispora acidiphila	Catenulispora acidiphila DSM 44928	Catenulispora acidiphila DSM 44928	127	652	7e-86	100.0	0	100.0	LHAVGAGKCLDDPNSSITLGTQQQIYDCNGQANQTWTHNASNELSLTVGGSTLCLDANAKGTTNGTKAILYSCNGQTNQQWTLNANGTVTGVQSGLCLDVSGASTADGALVQLWTCNGGSNQRWTLG	5	4	YES	Predicted
ACU73855.1_43-179	Bacteria	Actinobacteria	Actinomycetia	Catenulisporales	Catenulisporaceae	Catenulispora	Catenulispora acidiphila	Catenulispora acidiphila DSM 44928	Catenulispora acidiphila DSM 44928	137	712	2e-89	100.0	0	100.0	VVNQASGDCADDPNSATTTGTQLIQYSCNSGTNQNWTFTPVSGTGATYTVANGASGLCVDVSGRSTADNAQIIQWTCNGQTNQQFTLQPVGNGFTLAAVHSGKCVAPTGDTTANDTVLVQLPCTTAGTRVWNLPGYT	2	1	YES	Inferred from homology
ACU75705.1_347-493	Bacteria	Actinobacteria	Actinomycetia	Catenulisporales	Catenulisporaceae	Catenulispora	Catenulispora acidiphila	Catenulispora acidiphila DSM 44928	Catenulispora acidiphila DSM 44928	147	746	3e-99	100.0	0	100.0	VPSAAAHVLASGADNQVVDVAKASKNDGAAIDQWPATGGANQSWNLHRASGNVFTVVSAESGECLTVSGASTSAGGALIQWPCSSAADQLWAFDAVGDYASSSNTSYIVRNLNSGLVVDIPKNSTVAGTALDQWTGNGGANQVWRVS	3	3	YES	Predicted
ACU75706.1_350-479	Bacteria	Actinobacteria	Actinomycetia	Catenulisporales	Catenulisporaceae	Catenulispora	Catenulispora acidiphila	Catenulispora acidiphila DSM 44928	Catenulispora acidiphila DSM 44928	130	425	2e-51	63.8	37992	94.2	PGAGTPAGAMKSGIAGKCLDDPKGSSTPGTKAQLWDCNGGSTQQWTVVGQTLRVQGLCLDITGARTANGTLVELWSCNGGANQNWTSANGAVANPATGKCLDVPHSSTTNGTQLQIWDCNGGANQKWILP	5	5	YES	Inferred from homology
ACU75937.1_680-803	Bacteria	Actinobacteria	Actinomycetia	Catenulisporales	Catenulisporaceae	Catenulispora	Catenulispora acidiphila	Catenulispora acidiphila DSM 44928	Catenulispora acidiphila DSM 44928	124	656	8e-83	100.0	0	100.0	TSAQAGKCVDDNAGSTADGTHVQMYDCNNSAAQNWFWANGYLQLNGASGKCVDVTGNGSANGTLVELWDCNGGANQQWAPQANGELVGVGSGKCLDDPGFNTANSTQLEIWDCNGGANQRWTVP	4	3	YES	Inferred from homology
ACU76050.1_510-634	Bacteria	Actinobacteria	Actinomycetia	Catenulisporales	Catenulisporaceae	Catenulispora	Catenulispora acidiphila	Catenulispora acidiphila DSM 44928	Catenulispora acidiphila DSM 44928	125	487	1e-59	76.0	227813	100.0	GQISGYGGKCVDVAGANPANGTAVQLYDCNGTGAQQWTVASNGSLQSLGKCMDVTSAGTTNGTKVQLYDCNGTAAQHWTHQANGELVNAGSGRCLDATGPSSANGTRLQIWDCTDAANQQWNLPS	6	4	YES	Predicted
ACU76316.1_54-179	Bacteria	Actinobacteria	Actinomycetia	Catenulisporales	Catenulisporaceae	Catenulispora	Catenulispora acidiphila	Catenulispora acidiphila DSM 44928	Catenulispora acidiphila DSM 44928	126	659	2e-87	100.0	0	100.0	QVTGYQGLCLDDRGGLTANLNPVQVYSCNGTTAQQWTVNSTGNTLQVLGKCLDVHSAGTANGTTVDLYDCNGSGAQVWVPQSNGELLNPNSGKCLDDTGHGGSGTQAQIWSCTGSTNQQWTLPTGS	5	4	YES	Inferred from homology
ACU76741.1_405-535	Bacteria	Actinobacteria	Actinomycetia	Catenulisporales	Catenulisporaceae	Catenulispora	Catenulispora acidiphila	Catenulispora acidiphila DSM 44928	Catenulispora acidiphila DSM 44928	131	679	9e-89	100.0	0	100.0	HRFLGASSGRCLDVPNGSTTTGTQLDIWDCGTGTNQSFTPTSDKELRVYNGSLCLDASGQGTTAGTKVITWTCNGQTNQQWNLNADGTVTGVQSGLCLDVTGGNVASGNVNGTLIELWGCNGGANQQWSLG	3	2	YES	Predicted
ACV12130.1_275-411	Archaea	Euryarchaeota	Halobacteria	Halobacteriales	Haloarculaceae	Halorhabdus	Halorhabdus utahensis	Halorhabdus utahensis DSM 12940	Halorhabdus utahensis DSM 12940	137	699	3e-93	100.0	0	100.0	YSIQNVNSGKGMDVAGQSTSDGANVQQYSYWGGENQQWNVEDTGGGQFRIQNVNSGKVLDVANQSTEDGANVHQYSDGGGDNQRFYLNDQGGGQYHIQPVHSQKAVEITSSSTSDGANVQQYDWHGGNNQLWTFESV	5	2	YES	Predicted
ACV12616.1_440-582	Archaea	Euryarchaeota	Halobacteria	Halobacteriales	Haloarculaceae	Halorhabdus	Halorhabdus utahensis	Halorhabdus utahensis DSM 12940	Halorhabdus utahensis DSM 12940	143	761	3e-100	100.0	0	100.0	PVSDGTYQITNANSGKLLEVANAGTADGDNVRQYGDTGHPCQHWNVTANGDGTYRLTNAHSGKLLEVANAETADGANVRQYGDTGHPCQDWTLVDNGDGTYRLENANSDSVADVDGASTEDGANVLQWPWHGGDNQRWTFEGV	3	3	YES	Evidence at transcript level
ACV60361.2_309-446	Viridiplantae	Streptophyta	Magnoliopsida	Ericales	Theaceae	Camellia	Camellia sinensis	None	Camellia sinensis	138	742	9e-98	100.0	0	100.0	DDTCAEPEPTIRISGRNGLCVDVRDGQYNDGNPIQLWPCESNTDANQLWTLKRDGTIQSNGKCLTTYGYSPGDYVMIYNCDTAATAATRWQVWDNGTIINPESALVLSAESENAGTTLTMEINIYASRQGWRASNNTD	4	4	YES	Inferred from homology
ACY14175.1_25-152	Bacteria	Proteobacteria	Deltaproteobacteria	Myxococcales	Kofleriaceae	Haliangium	Haliangium ochraceum	Haliangium ochraceum DSM 14365	Haliangium ochraceum DSM 14365	128	675	9e-87	100.0	0	100.0	MATALHSGKVLTVQGENAVQKDWTEAGEQQWKFVKLSNGNFKIENTGTGKVLDVEGTSDGARVLSSSWSNAVSQQWRLVELGNGQYQIQSVSSGKMVENTASHTEGLQLIQWSANSAIHQKWQLSELR	3	3	YES	Evidence at transcript level
ACZ28202.1_75-179	Metazoa	Arthropoda	Insecta	Diptera	Simuliidae	Simulium	Simulium nigrimanum	None	Simulium nigrimanum	105	98	2e-06	29.4	129369	63.8	PHQQWLVKPNLHGSMKLQNRNSTRCLCVRGQDQYWDGYRAHSCYCNGTNPEENWRLEAVPGQEACVYRLQSDYHQGYVFPSKLLQRVHADLREVKRGSTKGDWKL	3	2	NO	Predicted
ACZ83983.1_52-186	Bacteria	Actinobacteria	Actinomycetia	Streptosporangiales	Streptosporangiaceae	Streptosporangium	Streptosporangium roseum	Streptosporangium roseum DSM 43021	Streptosporangium roseum DSM 43021	135	704	2e-97	100.0	0	100.0	TALAWPPMCVDISNNRGNGTLMYQWQCDSNNTNQRFVIDNGLIKVEDTIGKSQVMCLDSSNGRTNGTRVYQWQCLGNANQLWVVQRGAIILKSTLNSGNPLCLDVTNGRGNSTQVYLWQCGSTNTNQKFVINNGQ	4	1	YES	Inferred from homology
ACZ98607.1_391-440	Bacteria	Firmicutes	Clostridia	Eubacteriales	Lachnospiraceae	Cellulosilyticum	Cellulosilyticum ruminicola	Cellulosilyticum ruminicola JCM 14822	Cellulosilyticum ruminicola JCM 14822	50	187	1e-17	76.0	100686	31.1	TNKNYATLNDGWYYIKNTNAQKYLEVTASGNGQNVQIGTGTGVESQKWYL	2	1	NO	Inferred from homology
ADB34278.1_510-632	Bacteria	Actinobacteria	Actinomycetia	Propionibacteriales	Kribbellaceae	Kribbella	Kribbella flavida	Kribbella flavida DSM 17836	Kribbella flavida DSM 17836	123	631	1e-80	100.0	0	100.0	GQITGLAGKCVDVAGANSADGTAVQLYDCNGSAAQQWTRPGDGTVRALGKCLDVAGGGTADGSRVQLYTCNGSAAQQWNQTAGRDLVNPQANKCLDVTGSNSANATPLQIWSCTGAANQKWTV	6	4	YES	Inferred from homology
ADB52701.1_508-644	Bacteria	Actinobacteria	Thermoleophilia	Solirubrobacterales	Conexibacteraceae	Conexibacter	Conexibacter woesei	Conexibacter woesei DSM 14684	Conexibacter woesei DSM 14684	137	292	1e-31	51.5	568698	95.0	FKFVSRTSGKPFGVSGASTANGARVVQWLDNSDWDQQWRLVDAGGGYWNLINRNSGLGLDNGGTSTDGVQMQQWAVVGTGNFNQQWQITAASSGYYRIVNRTSGKSLDVRDGSLAEDAAIQQWTTYSGEPNQEFQLV	5	4	YES	Predicted
ADB63251.1_428-566	Archaea	Euryarchaeota	Halobacteria	Natrialbales	Natrialbaceae	Haloterrigena	Haloterrigena turkmenica	Haloterrigena turkmenica DSM 5511	Haloterrigena turkmenica DSM 5511	139	720	2e-94	100.0	0	100.0	GTYEIANVNSGQLLEVADASTADGANVQQWSATDHATQQWYVEDTGNGEYVLQNANSGLLLEVADGSTEDGANVQQHADTGCDCQRWSINDVGNGEYILEAVHSGKVADVEGASTSDGANVLQWPDTGGANQRWTFDSV	4	4	YES	Inferred from homology
ADF45512.1_309-446	Viridiplantae	Streptophyta	Magnoliopsida	Ericales	Theaceae	Camellia	Camellia sinensis	None	Camellia sinensis	138	738	4e-97	100.0	0	100.0	DDTCAEPEPTIRISGRNGLCVDVRDGQYNDGNPIQLWPCESNTDANQLWTLKRDRTIQSNGKCLTTYGYSPGDYVMIYNCDTAVTAATRWQVWDNGTIINPESALVLSAESENAGTTLTVEINIYASRQGWRASNNTD	4	4	YES	Inferred from homology
ADG29050.1_294-431	Viridiplantae	Streptophyta	Magnoliopsida	Malpighiales	Euphorbiaceae	Ricinus	Ricinus communis	None	Ricinus communis	138	735	4e-97	99.3	0.786079	100.0	ADVCMDPEPIVRIVGRNGLCVDVRDGRFHNGNAIQLWPCKSNTDANQLWTLKRDNTIRSNGKCLTTYGYSPGVYVMIYDCNTAATDATRWQIWDNGTIINPRFSLVLAATSGNSGTTLTVQTNIYAVSQGWLPTNNTQ	4	4	YES	Inferred from homology
ADG74212.1_37-183	Bacteria	Actinobacteria	Actinomycetia	Micrococcales	Cellulomonadaceae	Cellulomonas	Cellulomonas flavigena	Cellulomonas flavigena DSM 20109	Cellulomonas flavigena DSM 20109	147	771	9e-104	100.0	0	100.0	AASVDTSAWYVLVNRQSGKALDVAAKSTADGAGIQQWTRNDGTNQQWQFVDSGSGYYRLKARHSGKVLDLWNWSTADRGEFRQYQDLNGTNQQFRLSDSASGAYVRLLNRHSGKALTVTDRSTADGATVTQLTDNNQYNQQWQLVRV	4	3	YES	Predicted
ADG75732.1_44-189	Bacteria	Actinobacteria	Actinomycetia	Micrococcales	Cellulomonadaceae	Cellulomonas	Cellulomonas flavigena	Cellulomonas flavigena DSM 20109	Cellulomonas flavigena DSM 20109	146	759	1e-100	100.0	0	100.0	ATVDTTASYLLINRNSGKALDVYNLAMNDGARITQWSRNDGTQQQWQFVDSGNGYYRIKSVLSGKVLDVYNWSTSNGGSIVQYTDRNQNNQQWRLNDGPNGTVILVSRHSNLALEVQGASTADGANIVQYSNWGGTNQQWQLVRVG	3	3	YES	Inferred from homology
ADI03932.1_42-183	Bacteria	Actinobacteria	Actinomycetia	Streptomycetales	Streptomycetaceae	Streptomyces	Streptomyces bingchenggensis	Streptomyces bingchenggensis BCW-1	Streptomyces bingchenggensis BCW-1	142	734	3e-97	100.0	0	100.0	GVNQNGGNCLDVPGSSTASGTQLRANTCNAGGSQSFGFTPVAGTADTYTISTPASGQCVDVYGGSAEDNATIIQWTCHGETNQQWRLVPVSVGGADKTFNLVSVASGKCIAPSGGSTASDTGLVQLACSTANGRVWRLPGFT	2	1	YES	Predicted
ADI13044.1_605-743	Bacteria	Actinobacteria	Actinomycetia	Streptomycetales	Streptomycetaceae	Streptomyces	Streptomyces bingchenggensis	Streptomyces bingchenggensis BCW-1	Streptomyces bingchenggensis BCW-1	139	720	2e-92	100.0	0	100.0	NPATQFRVTNVTNALALDGGGNVASGSNLKQWTWDGSSNLQWQAVEVPGGYYKLVNRTNGMVADGWGATADGSAARQAAWNGGNNQQWTITHRGGDRCSIANRTTGLVLDGGGNVASGSVTKQWTYGSSTNLLWTFTPL	1	1	YES	Predicted
ADJ44884.1_613-749	Bacteria	Actinobacteria	Actinomycetia	Pseudonocardiales	Pseudonocardiaceae	Amycolatopsis	Amycolatopsis mediterranei	Amycolatopsis mediterranei U32	Amycolatopsis mediterranei U32	137	684	3e-87	100.0	0	100.0	ARWFRIVNVTSGLAVDGGGAVAAGSALKVWTPDGSTNLQFGIEDTGDGFVKLTNRTDGLVIDGAGATTAGGNPVQSGYTGAASQQWSITDTGGGVCVIANRASGLVLDGGGSVPSGSPLKVWSDDGSANLRWTFSVG	1	1	YES	Predicted
ADJ45494.1_38-166	Bacteria	Actinobacteria	Actinomycetia	Pseudonocardiales	Pseudonocardiaceae	Amycolatopsis	Amycolatopsis mediterranei	Amycolatopsis mediterranei U32	Amycolatopsis mediterranei U32	129	674	2e-86	100.0	0	100.0	GSTVTGVASGRCLDVVGNSTAAKTRVNIYDCNGHANQAWTFTAAGELRVYDPAMCLDVAGASTTSPAEAQIYPCNGGANQKWRINADGTITGVQSGLCLDVTGAGTANSTLVGLYTCTGGDNQKWRTSL	4	3	YES	Inferred from homology
ADJ45703.1_319-447	Bacteria	Actinobacteria	Actinomycetia	Pseudonocardiales	Pseudonocardiaceae	Amycolatopsis	Amycolatopsis mediterranei	Amycolatopsis mediterranei U32	Amycolatopsis mediterranei U32	129	659	6e-87	100.0	0	100.0	TGPLHAVGAAKCLAAPPAGAAGTQVTIGGCDGRAGQTWTRTAAAELTVTPAGTPLCLDASGQGTSPGTKVIVWSCNGQANQQWNLNADGSVTAARSGLCLDVTGASTAEGAPVELWSCNGGSNQRWSLG	3	3	YES	Inferred from homology
ADJ45763.1_312-453	Bacteria	Actinobacteria	Actinomycetia	Pseudonocardiales	Pseudonocardiaceae	Amycolatopsis	Amycolatopsis mediterranei	Amycolatopsis mediterranei U32	Amycolatopsis mediterranei U32	142	716	4e-95	100.0	0	100.0	PVQVGVNYSLVAAHSGKSADISGASTAAGATLIQWASHNAANQQFDFLASADGYYRIRARHSGLVLQVAGSASGADITQQPDTDTATQQWKVTDQGGGAISLVNRASGLAMDVWGASTADGARISQYAASGGTNQRFQLQRA	3	1	YES	Predicted
ADJ45765.1_630-775	Bacteria	Actinobacteria	Actinomycetia	Pseudonocardiales	Pseudonocardiaceae	Amycolatopsis	Amycolatopsis mediterranei	Amycolatopsis mediterranei U32	Amycolatopsis mediterranei U32	146	749	2e-96	100.0	0	100.0	NTGGAGATTYRLVNVGSGLVLGVENMSTADGGRALQWSDSGTADHNWEMITDGSDVRFRNANSGKVLGVLDMSTADNARVLQWSDNGTADHRWTVVDQGDGTSKIRNVNSGKLLTIENGSGSAGAYAVQGPDNGAAVNRWRFVRNG	0	0	YES	Inferred from homology
ADJ45772.1_340-477	Bacteria	Actinobacteria	Actinomycetia	Pseudonocardiales	Pseudonocardiaceae	Amycolatopsis	Amycolatopsis mediterranei	Amycolatopsis mediterranei U32	Amycolatopsis mediterranei U32	138	705	8e-90	100.0	0	100.0	DPDPGGSTGPVRATAANRCLDVPGSAGTAGTQVQIWDCHSGANQQWTRGSAGELSVYSGAGKRCLGTAGGGTAAGTAAVIADCTGGAGQKWTFTGSGTITHGQSGLCLDVSGAATANGTKVIIWSCNGGANQRWTGPS	4	4	YES	Predicted
ADJ47290.1_44-179	Bacteria	Actinobacteria	Actinomycetia	Pseudonocardiales	Pseudonocardiaceae	Amycolatopsis	Amycolatopsis mediterranei	Amycolatopsis mediterranei U32	Amycolatopsis mediterranei U32	136	692	6e-96	100.0	0	100.0	PGTYRIVNRNSGKPLAIAGNSTADGAEAVQQTGTAAWTVGTVQGDAYTLRYTASGKALDVNGSAATVGLQLWQWSADGGTNQQWYLCPTGDGYYTIAGHDSGLVADVYGRAATGGAQVVQWSANNGPNQQWQLTPA	3	3	YES	Predicted
ADJ49530.1_42-169	Bacteria	Actinobacteria	Actinomycetia	Pseudonocardiales	Pseudonocardiaceae	Amycolatopsis	Amycolatopsis mediterranei	Amycolatopsis mediterranei U32	Amycolatopsis mediterranei U32	128	662	1e-84	100.0	0	100.0	IVGVASGRCLDVVGQSQADKAGVDIYDCNGQANQAWTFTAAGELRVYDSPKCLDVAGQATTAPAVVQIYTCNGGANQKWRIDSTGTIVGVQSGLCLDVTGAGTANSTAVGLWTCNGQANQQWRTASGG	4	3	YES	Inferred from homology
ADL25633.1_317-449	Bacteria	Fibrobacteres	Fibrobacteria	Fibrobacterales	Fibrobacteraceae	Fibrobacter	Fibrobacter succinogenes	Fibrobacter succinogenes subsp. succinogenes S85	Fibrobacter succinogenes subsp. succinogenes S85	133	106	7e-07	34.7	958025	85.2	VKNGTYRLTVSHSNLSFVEENGIVVQRPESEKDANQFWTVERSTKNARHYTLRNYGTGRYYCPPKTLLDTVKTSATACEIRIENASAAKGYYLYGDYDSDFVGDVLNVSKDSGMPVITWVRTGADNQKVKLAK	1	1	NO	Inferred from homology
ADL33750.1_405-563	Bacteria	Firmicutes	Clostridia	Eubacteriales	Lachnospiraceae	Butyrivibrio	Butyrivibrio proteoclasticus	Butyrivibrio proteoclasticus B316	Butyrivibrio proteoclasticus B316	159	835	6e-107	100.0	0	100.0	ETKPSGNTNATARIEDGWYYIKNPASQKYLTVEGNKADGWNSVVISSGTGVDGQKWYVTNRSDGYVTLTSKLGNIMMDVANGENTDGANIGTYQGYGGNAQQFIIKTTGTNGVYTIGTKCSNAARFLDIYEKKTNDGANVCQWTYNGNANQQWQFEKVE	5	2	YES	Predicted
ADL43124.1_51-184	Bacteria	Firmicutes	Clostridia	Thermoanaerobacterales	Thermoanaerobacterales Family III. Incertae Sedis	Caldicellulosiruptor	Caldicellulosiruptor obsidiansis	Caldicellulosiruptor obsidiansis OB47	Caldicellulosiruptor obsidiansis OB47	134	698	8e-93	100.0	0	100.0	SFNTNKCLQPTSSKEGAPVIQSDYIGNINQKWRFISVEKGCYKIQNILNEMVLDVYKKSKNDDIEICIRKFNGSDTQKWAIEEVKENYFIIKNKYSGLVLEISSSDNKNTSLCIQKKQSSSKNQLFKLQPVVDY	3	2	YES	Predicted
ADL44280.1_80-207	Bacteria	Actinobacteria	Actinomycetia	Micromonosporales	Micromonosporaceae	Micromonospora	Micromonospora aurantiaca	Micromonospora aurantiaca ATCC 27029	Micromonospora aurantiaca ATCC 27029	128	115	2e-08	39.3	893069	76.2	AAQAPASAGGYYKLKTVFRGENECLEGNRVDGNSTLAGAAFQNTCKDVDGQAWSLTKRPDGYYTLRTKFLGEQKCLEGNQIAGKVLGGAAFLDTCREVTGQQWKLVKAGDNLFRLQTKFREKEGECLE	2	2	NO	Inferred from homology
ADL45504.1_1-80	Bacteria	Actinobacteria	Actinomycetia	Micromonosporales	Micromonosporaceae	Micromonospora	Micromonospora aurantiaca	Micromonospora aurantiaca ATCC 27029	Micromonospora aurantiaca ATCC 27029	80	402	2e-53	98.8	395349	62.0	MLGNKCLDASGRGTANGTSVIIWDCNGQPNQQWNLNANGTISGVQSGRCLDAAGYGTANGTRINLWDCHGGTNQQWSARA	2	2	YES	Inferred from homology
ADL47206.1_424-551	Bacteria	Actinobacteria	Actinomycetia	Micromonosporales	Micromonosporaceae	Micromonospora	Micromonospora aurantiaca	Micromonospora aurantiaca ATCC 27029	Micromonospora aurantiaca ATCC 27029	128	672	1e-87	100.0	0	100.0	VPTTFRLRSESSGRCLDVDNAGTANGTGTLIWDCHNNANQQFTANGQALQVLGKCLDVPTNATAGTRVQIWDCNGGTNQQWTINGNGTVSNGRFPSLCLDVDNAGTANGTRVIVWTCHGNANQRWSRA	4	3	YES	Inferred from homology
ADL47341.1_43-181	Bacteria	Actinobacteria	Actinomycetia	Micromonosporales	Micromonosporaceae	Micromonospora	Micromonospora aurantiaca	Micromonospora aurantiaca ATCC 27029	Micromonospora aurantiaca ATCC 27029	139	704	8e-93	100.0	0	100.0	VVNQANGNCVEVPGGAATNALQLVQAGCGAGARQTFTVTPVAGTTDRYTITTLTPGSCLDIYGASTADNAAVIQYTCHGGTNQQFRLVANGAAGTVNLTAVSSGKCVAPVNDGGAAGTALVQLPCTSAASRTWRLTGYP	2	0	YES	Predicted
ADL48704.1_352-485	Bacteria	Actinobacteria	Actinomycetia	Micromonosporales	Micromonosporaceae	Micromonospora	Micromonospora aurantiaca	Micromonospora aurantiaca ATCC 27029	Micromonospora aurantiaca ATCC 27029	134	701	1e-92	100.0	0	100.0	VTARHSGRVLDVINGSTANNAEVKQWGWNGGGNQRWEFQDAGGGWFRLVNAASGKCLDVANASTADGANIIQYTCGSGANQQWQWAALGGWFQLRARHSGKCLDVVNAGTGDGADVQQYACGAGTNQQWSRTVS	4	3	YES	Predicted
ADL50775.1_560-709	Bacteria	Firmicutes	Clostridia	Eubacteriales	Clostridiaceae	Clostridium	Clostridium cellulovorans	Clostridium cellulovorans 743B	Clostridium cellulovorans 743B	150	768	7e-100	100.0	0	100.0	TGSSVNVGSYYRIKNVNSGKYLSAPTDASGTKLVQTADKTQATSLWRIVAGDTGYVNLVAQVGSASKVIDIPGASTDNGVQLQIWGGTAGADWQQFKLKDNGDGTFGILTMISGGTQGLDVNAKSTAEGASVIQYNYAASANQKWVFEFV	3	2	YES	Predicted
ADN74643.1_34-173	Bacteria	Proteobacteria	Gammaproteobacteria	Alteromonadales	Ferrimonadaceae	Ferrimonas	Ferrimonas balearica	Ferrimonas balearica DSM 9799	Ferrimonas balearica DSM 9799	140	730	1e-90	100.0	0	100.0	AQLQNQRTALCVAVAQASGQSGANVVPTDCIALQPEQTLAFTPVATLADTYTLSFSHSGQCLDVSGGSDANGASLIQTPCDGRISQQFRAINEGSQWVIYTGTGSGDKVVDSHAYEADIIQWQDFGNDNQRWTLLNVSEG	3	1	YES	Predicted
ADN76372.1_716-855	Bacteria	Proteobacteria	Gammaproteobacteria	Alteromonadales	Ferrimonadaceae	Ferrimonas	Ferrimonas balearica	Ferrimonas balearica DSM 9799	Ferrimonas balearica DSM 9799	140	771	5e-98	100.0	0	100.0	YVNPLPTFVRIVNRESGRCMDIPGNGSEMVNGTDVILYDCEKNAWDQRWFYDETARQFQNKANRALCLDNRGQAYDGGEVVVWECVDSDNLRWDYDGRFIRSAHNPNIVADAYGTGNDSEIGQWSLHGKANQQWLLRPEM	3	2	YES	Inferred from homology
ADO56579.1_260-396	Bacteria	Firmicutes	Bacilli	Bacillales	Paenibacillaceae	Paenibacillus	Paenibacillus polymyxa	Paenibacillus polymyxa SC2	Paenibacillus polymyxa SC2	137	719	1e-96	100.0	0	100.0	IYRFNVRLDGKVMEADNTIEGANVIKSTYAGKENQQWSVTHLGGGQYSIKNVQSGRSLEVTNGSLDHGAKFQLAASTDQDQQKFAFISTGDGYYRITPVISNKPADVTGLSTAEGVPIQQWRYTSNYNQQWKLESIE	4	3	YES	Predicted
ADO68320.1_455-574	Bacteria	Proteobacteria	Deltaproteobacteria	Myxococcales	Archangiaceae	Stigmatella	Stigmatella aurantiaca	Stigmatella aurantiaca DW4/3-1	Stigmatella aurantiaca DW4/3-1	120	477	2e-58	74.2	24246	100.0	SRLNGKCIDVPNSNFSDGVQVQMWDCNGTNAQKFTFDGRKLRIADKCLDVAGASTANGTPIQIANCNTNAAQDFTLSGAGDLVSYLANKCVDIVDHNPNSGAKLIIFECRGTANQKWDYR	4	2	YES	Predicted
ADO69765.1_44-179	Bacteria	Proteobacteria	Deltaproteobacteria	Myxococcales	Archangiaceae	Stigmatella	Stigmatella aurantiaca	Stigmatella aurantiaca DW4/3-1	Stigmatella aurantiaca DW4/3-1	136	718	8e-100	100.0	0	100.0	NVNSGKVLDVVRNSTEASYRLHQWEYLGLSSQHWKLWAIGNNYYYLVNQNSGLALEPAARNNGAKIWQWPLAFSVQQQWHIGFAPNTGAPPYVIKNNLTLKYIDVEFNGTGNGAYVHQWDYVQGVQSQLWRFERVN	3	3	YES	Inferred from homology
ADO71790.1_37-186	Bacteria	Proteobacteria	Deltaproteobacteria	Myxococcales	Archangiaceae	Stigmatella	Stigmatella aurantiaca	Stigmatella aurantiaca DW4/3-1	Stigmatella aurantiaca DW4/3-1	150	802	7e-109	100.0	0	100.0	QGEAIVSSITEGDYVIRSAMTNKCIDIASSNTADGAKVQQWDCNGTNAQKFHISPTSDGYWKIINVNSGKGLDIKEVSTAANAEVHQWSYVGGANQQFRFVGRGNNQFSIHVRHTDMAIDLYWGSADNGTIYVQYPYTGTSNQHYTFDKV	4	1	YES	Evidence at protein level
ADO75988.1_397-516	Bacteria	Proteobacteria	Deltaproteobacteria	Myxococcales	Archangiaceae	Stigmatella	Stigmatella aurantiaca	Stigmatella aurantiaca DW4/3-1	Stigmatella aurantiaca DW4/3-1	120	481	1e-59	74.2	240456	100.0	SRLNGKCIDVPNSNFSDGVQVQMWDCNGTNAQKFIFDGRKLRIADKCLDVAGASTANGTPIQIANCNTNPAQDFTLSGAGDLVSYLANKCVDIVDHNPNSGAKLIIFECRGTANQKWDYR	4	2	YES	Predicted
ADP69005.1_450-601	Metazoa	Chordata	Mammalia	Rodentia	Muridae	Mus	Mus musculus	None	Mus musculus	152	834	6e-111	100.0	0	100.0	PLPAAWGEIRSVAANLCVDSKHGATGTELRLDVCVKDGSERTWSHEQLFTFGWREDIRPGEPLHTRKFCLDAISHSSPVTLYDCHGMKGNQLWGYREDRTLFHPVSNSCMDCNPSEKKIFMARCDPLSETQQWIFEHINMTVLEKNSHYAIS	3	2	YES	Inferred from homology
ADQ79715.1_328-472	Bacteria	Bacteroidota	Bacteroidia	Bacteroidales	Paludibacteraceae	Paludibacter	Paludibacter propionicigenes	Paludibacter propionicigenes WB4	Paludibacter propionicigenes WB4	145	161	7e-14	28.7	993789	97.3	IISGATYKITNKRNSASLTIDNDSTKSASKTFTSEFKDMNNQKFIMSYTDYGFYKIKERDNHKVVLNMPYLSKDNGTRHEFSTGFTSYSKLWAILPTKDIGYFRIVNRNSRKCLEIDTKSSKGRNKVVQSEYNGGDNQLWKFEML	2	1	NO	Evidence at transcript level
ADU21040.1_384-533	Bacteria	Firmicutes	Clostridia	Eubacteriales	Oscillospiraceae	Ruminococcus	Ruminococcus albus	Ruminococcus albus 7 = DSM 20455	Ruminococcus albus 7 = DSM 20455	150	627	5e-77	77.3	207915	100.0	PVQMDTSKMYRFKNVNSGLYLEVKNGEAAVGANVQQWSGAQVGDWNTWRLKHKGYNYYEIWSYLGGGSTYLLDVANGSSANGANIALNTNQNYGAQWFRFFENGDGSYTMVSRCSGDKGAIEVGSALTYEGANIQQWEVNGHNCQKWILE	5	3	YES	Evidence at transcript level
ADY42538.1_510-640	Metazoa	Nematoda	Chromadorea	Rhabditida	Ascarididae	Ascaris	Ascaris suum	None	Ascaris suum	131	743	3e-97	100.0	0	100.0	LPENHVWGEAKNLQTSKCIDTMGRAIPGIVGATPCHGYGGNQLIRLNKKGQLTQGEWCMTPLGNQLQTGHCAKGTVDGPFQYDEASEQIKMTLSDTCLTADSSMSSSTLSLKKCDPSNSLQKWKWREIFSD	1	1	YES	Inferred from homology
ADY48063.1_82-205	Metazoa	Nematoda	Chromadorea	Rhabditida	Ascarididae	Ascaris	Ascaris suum	None	Ascaris suum	124	298	1e-35	41.9	646998	96.9	TGDKYHIKLHGTTLCLAGESNNGRISRGARAILERCHKSARQQMWRWTKLGELRPMGSSSLCLDSLKGPRLLKCHLQGSHQEWTTMDDSKLFNRAVGRCLHGEDELLGVTENRFCSVASSWDFV	2	2	YES	Inferred from homology
ADZ85624.1_448-608	Bacteria	Firmicutes	Clostridia	Eubacteriales	Lachnospiraceae	Cellulosilyticum	Cellulosilyticum lentocellum	Cellulosilyticum lentocellum DSM 5427	Cellulosilyticum lentocellum DSM 5427	161	789	9e-103	91.9	575556	100.0	TVKDYAVLKDGWYYIKNTNAQKYLQVKDNTGANGQNVEIGTGTGVTGQKWYLTNTSNGYVTLKNGLDYMLDVANGANVDGTNIQIYSPNGMDAQKFKLVPTATSNVYGILTKSSVDTKSLDVYNFGTTDGSNVCEWTYYKNSCQMWVLEPCGAPENTTPTP	5	2	YES	Predicted
AEB43296.1_293-415	Bacteria	Actinobacteria	Actinomycetia	Micromonosporales	Micromonosporaceae	Micromonospora	Micromonospora maris	Micromonospora maris AB-18-032	Micromonospora maris AB-18-032	123	448	1e-55	65.0	307997	98.4	IRGQQSGRCIDIPSANPYDGAPLQIWDCNTTAAQAWTFAADGTIRAMGKCMDPAWAGTANGTEVNLVTCNGNPAQRFTLNAAGDLVNLNANRCVDVRDNNPANGGRLQLWDCTGAANQKWSRA	5	4	YES	Inferred from homology
AEB44801.1_282-404	Bacteria	Actinobacteria	Actinomycetia	Micromonosporales	Micromonosporaceae	Micromonospora	Micromonospora maris	Micromonospora maris AB-18-032	Micromonospora maris AB-18-032	123	651	2e-86	100.0	0	100.0	RGYQGKCIDVPGGISADGAGLQLWRCNDSPAQRFSHGPNGSLMALDKCMDVAWASRDNGAKVQLAHCNGGPAQVWVVEAGMLRNPHSGRCVDVRGGNTADGAALQTWECAPGRANQTWQPVGR	5	4	YES	Predicted
AEB45008.1_426-550	Bacteria	Actinobacteria	Actinomycetia	Micromonosporales	Micromonosporaceae	Micromonospora	Micromonospora maris	Micromonospora maris AB-18-032	Micromonospora maris AB-18-032	125	655	4e-85	100.0	0	100.0	TFRLRSESSGRCLDVNNSGTANGTATLIWDCHTASNQSFTQNGQALQVLGKCLDISPTATPGTPVQIWDCNGGTNQQWTFNSNGTISNVRSPNLCLDVNNNGTANGTPVIVWTCHTAPNQRWTRT	4	3	YES	Inferred from homology
AEB46684.1_576-702	Bacteria	Actinobacteria	Actinomycetia	Micromonosporales	Micromonosporaceae	Micromonospora	Micromonospora maris	Micromonospora maris AB-18-032	Micromonospora maris AB-18-032	127	668	2e-85	100.0	0	100.0	GGTGPITGLGGKCLDVRNGSSADGTQIQILTCNGSAAQTWTVTPNSTIRALGKCLDVNGGASADGTKIQLWTCNGGGAQNWSAQSNGTLRNPQTGKCLDVSNNSSADGQAVHLWTCHTNANQRWILP	4	4	YES	Evidence at transcript level
AEB47823.1_324-448	Bacteria	Actinobacteria	Actinomycetia	Micromonosporales	Micromonosporaceae	Micromonospora	Micromonospora maris	Micromonospora maris AB-18-032	Micromonospora maris AB-18-032	125	600	4e-78	86.4	963032	100.0	ATQIVGVQSNRCIDVPNSSRNNGTRVQLYDCHGQTNQAWTYTANKQLQVYGNMCLDAAGTGNGAAVQIYSCHGGANQQWNVNSNGTISGVQSGRCLDVWSTSNGAQVQLYDCHGGTNQRFNLVAR	7	2	YES	Predicted
AEB96534.1_63-122	Metazoa	Arthropoda	Insecta	Diptera	Simuliidae	Simulium	Simulium guianense	None	Simulium guianense	60	98	8e-07	40.7	115.76	46.8	QRWILEDVGDGFYKLKNKHSGRYVVIGTFHYFLTAGDAVRAMDHFKFVADAEGKYDIVNK	1	1	NO	Predicted
AEE47740.1_570-716	Bacteria	Actinobacteria	Actinomycetia	Micrococcales	Cellulomonadaceae	Cellulomonas	Cellulomonas fimi	Cellulomonas fimi ATCC 484	Cellulomonas fimi ATCC 484	147	710	4e-91	100.0	0	100.0	TPFRVLSADGGLALTAGPVVAGDGGPAVVTTVESTADAAPGQRWTLRTLSGAGTNRRVVTLTDGDGTLLAATDEGGTARVRPDAAGPGRAQQWVLSTTDGRTWSLLSVATGRQLDVSRRSADPGTRVGLAPSTTDPQQAWTFDPAGS	3	3	YES	Inferred from homology
AEE52422.1_87-228	Bacteria	Bacteroidetes	Saprospiria	Saprospirales	Haliscomenobacteraceae	Haliscomenobacter	Haliscomenobacter hydrossis	Haliscomenobacter hydrossis DSM 1100	Haliscomenobacter hydrossis DSM 1100	142	764	9e-103	100.0	0	100.0	YTIQTKLVANKNLDVQNANKAQGTRIHLWGTNNGEAQRFIITPSNEAGYYHIKTEWGLCLGVGGSNPNPGAHVVTWACINNLDDQKWKFINTRDGHYNIQSKLGTYIDVKNANTNDGAEIIMNTYFPANGNLAQRWKLQRIS	3	2	YES	Evidence at transcript level
AEE64773.1_575-715	Bacteria	Firmicutes	Clostridia	Eubacteriales	Oscillospiraceae	Ruminococcus	Ruminococcus albus	Ruminococcus albus 8	Ruminococcus albus 8	141	758	1e-96	100.0	0	100.0	ATYFITNKNSGMSLDLPAGALDAGTNIQQWDFNKSWAQQWRLVAVDDTYFRIVTLGDESKCITVAGSSSNDGTNVELQPYTGASGQLFKLVKSGSYYGIVSKCSSGNSALDVFEWSTENGGNIAQYPYHEYDCQLWSVQPV	5	3	YES	Predicted
AEG66944.1_475-622	Metazoa	Arthropoda	Insecta	Diptera	Drosophilidae	Drosophila	Drosophila melanogaster	None	Drosophila melanogaster	148	792	2e-104	100.0	0	100.0	RKRNYVDTFQLRLTGTELCAAVVAPKVKGFWKKGSSLQLQTCRRTPNQLWYETEKAEIVLDKLLCLEASGDAQVTVNKCHEMLGDQQWRHTRNANSPVYNMAKGTCLRAAAPTTGALISLDLCSKSNGAGGSWDIVQLKKPTEAEGRA	2	2	YES	Predicted
AEH39256.1_786-926	Archaea	Euryarchaeota	Halobacteria	Natrialbales	Natrialbaceae	Halopiger	Halopiger xanaduensis	Halopiger xanaduensis SH-6	Halopiger xanaduensis SH-6	141	179	2e-16	32.4	900899	97.2	LTEGTYRLTSQLNSDDIVMSVDGELADGANVYNDTVGEANGQTWEVTELEDGIYRIDAADAEDLVLEAAGGGTDTGTNLELGQWEGADYQKFAAVPEGGTGFTLEPTHADLAADVWEQDPNPGADIRHWNVTSAENQLFEF	3	1	NO	Predicted
AEI11333.1_607-753	Bacteria	Actinobacteria	Actinomycetia	Micrococcales	Cellulomonadaceae	Cellulomonas	Cellulomonas gilvus	Cellulomonas gilvus ATCC 13127	Cellulomonas gilvus ATCC 13127	147	276	4e-29	47.2	583988	99.3	PLVDGGEYQVVGVQSGKALARSTTGTLQITTLATTSAALPAQTWTAHETTPAGGATARRSFVLENGSDGSFLGATSAGTRFEQVTLAEAGAAATTTWYLVTLDGSTWSLVNGATASSLDVGSQATTDGAPVGVYGSNGGANQRWTIR	2	2	NO	Predicted
AEM84773.1_470-599	Bacteria	Actinobacteria	Actinomycetia	Streptomycetales	Streptomycetaceae	Streptomyces	Streptomyces violaceusniger	Streptomyces violaceusniger Tu 4113	Streptomyces violaceusniger Tu 4113	130	685	1e-88	100.0	0	100.0	DTYTAVINADSGLCLDIRDQRLEKRTDAVLAQCAGTDTQRWRLDSEGLLHTEADPDFCLDSRGDTDRGVGIWPCSSAEGDNGENLRFVVDRQGLIRPHIAPDFAITPDDDDPDSQVELRSADDRNDQRWT	2	2	YES	Predicted
AEM86815.1_18-163	Bacteria	Actinobacteria	Actinomycetia	Streptomycetales	Streptomycetaceae	Streptomyces	Streptomyces violaceusniger	Streptomyces violaceusniger Tu 4113	Streptomyces violaceusniger Tu 4113	146	758	2e-98	100.0	0	100.0	KAAALPTGWATAVNKGSGKCVDARGAATANGTAVQQYACNNSAAQLWKFEDTGDGYVRVDNRNDAAQAWDVADVSTADGAAVQLWTYSGGDNQQWRAVDEGGGAYHFVNRHSGKCLDVPSASTQDGAQLTQYTCNGSAAQSFQVAA	6	4	YES	Inferred from homology
AEM87423.1_22-72	Bacteria	Actinobacteria	Actinomycetia	Streptomycetales	Streptomycetaceae	Streptomyces	Streptomyces violaceusniger	Streptomyces violaceusniger Tu 4113	Streptomyces violaceusniger Tu 4113	51	97	3e-07	46.0	125675	34.2	KPVSGYRIKAVHSGQCVSVPGGSPRKGDPVLQLPCAADDTGQIFRFDPVRA	1	0	NO	Evidence at transcript level
AEN08405.1_303-426	Bacteria	Actinobacteria	Actinomycetia	Streptomycetales	Streptomycetaceae	Streptomyces	Streptomyces sp. SirexAA-E	None	Streptomyces sp. SirexAA-E	124	631	7e-80	100.0	0	100.0	GPISGLGGKCVDVAAGGTANGTAVQLYDCNGTAAQQWTVGGDGTIRALGKCLDVASGGTANGTQVQLWDCNGSAAQQWATPAARDIVNPQADKCLDVTGGNAVNGARLQIWTCTGAANQKWTAP	6	5	YES	Evidence at transcript level
AEP99605.1_120-248	Metazoa	Chordata	Mammalia	Perissodactyla	Equidae	Equus	Equus caballus	None	Equus caballus	129	639	8e-87	92.2	59645	100.0	LQRGRLYHLQTNKCLVAQSRPSQKGSLVVLKACDYGDPNQVWIYNEEHELVLNNLLCLDMSETRSSDPPRLMKCHGSGGSQQWTFGKKNRLYQVSVGQCLRVVDPLSHKGHVAMAICDGSSSQQWHLEG	3	3	YES	Inferred from homology
AEQ00388.1_207-337	Metazoa	Chordata	Mammalia	Perissodactyla	Equidae	Equus	Equus caballus	None	Equus caballus	131	677	3e-91	94.7	377856	100.0	PVISGYIKSFGQSLCLDVGENNQGGKPLILYTCHGLGGNQYFEYSAQHEIRHNIQKELCLHAAQGLVQLKACTYKGHKTVATGEQIWEIQKDQLLYNPFLQMCLTANGEHPSLVSCNPSDPLQKWIFSQND	3	2	YES	Predicted
AEU37871.1_290-439	Bacteria	Acidobacteria	Acidobacteriia	Acidobacteriales	Acidobacteriaceae	Granulicella	Granulicella mallensis	Granulicella mallensis MP5ACTX8	Granulicella mallensis MP5ACTX8	150	769	2e-103	100.0	0	100.0	TITTGTPYNIINQNSGSCVDATNSGTANGTTVQQWACGSGTFSTQPNQQWEFEPAGNGDYYVENVNAPSETWNVVNSGTTSGSLMQLWTYAGNPNEVWKAVSMGNGYYEFVGEGSGLCLDTPAASTANGVQLQIYTCNGTGAQLFKLVAP	5	3	YES	Predicted
AEV81239.1_510-650	Bacteria	Actinobacteria	Actinomycetia	Micromonosporales	Micromonosporaceae	Actinoplanes	Actinoplanes sp. SE50/110	None	Actinoplanes sp. SE50/110	141	758	6e-94	100.0	0	100.0	PSGPITNPVVNKCAVPASTTSTPDTGAAVVINPCGVGYTTGPVLPWTLNKDGTLTAGTMCLSLTGGETATTNGTKTTMSKCAGTLDQQWVVGFDTTGRTQLINPNSARCLEDPNANLTTGTPLQIATCNNGDAQVWSIPHT	2	2	YES	Predicted
AEV81245.1_1326-1456	Bacteria	Actinobacteria	Actinomycetia	Micromonosporales	Micromonosporaceae	Actinoplanes	Actinoplanes sp. SE50/110	None	Actinoplanes sp. SE50/110	131	707	6e-87	100.0	0	100.0	SPSVTPIGPFFSSPMGKCIDDASSGTTDGNTVQIYTCNGSAAQSWTMYPDGTVRVLGKCLDIVGGATTSGSLLDISTCTGAARQLWQAYAGGLRNPGTGFCVDDPKSSTTNKTQLQIYTCNGSGAQKWVQS	6	3	YES	Inferred from homology
AEV83887.1_124-245	Bacteria	Actinobacteria	Actinomycetia	Micromonosporales	Micromonosporaceae	Actinoplanes	Actinoplanes sp. SE50/110	None	Actinoplanes sp. SE50/110	122	638	1e-86	100.0	0	100.0	AGTGILVSGNGLCLDLPGAVPVDDSVIQVFDCNRSAAQVWTLGTDGTLQVMGKCALLVGDSTVHLTSCDLRTTAQWRITGDHQLINAASNRCLTDPSQGARPGTRVVVVTCTGASDQRWSLS	3	2	YES	Predicted
AEV83904.1_419-548	Bacteria	Actinobacteria	Actinomycetia	Micromonosporales	Micromonosporaceae	Actinoplanes	Actinoplanes sp. SE50/110	None	Actinoplanes sp. SE50/110	130	664	2e-86	100.0	0	100.0	TGTPPAGATLVSASSGRCLDVPNSATANGTQPAVWDCNGGANQQWTAGGATLQSLGKCLDAPTGATAGSKVQLWDCNGGTNQQWTLNADGTIRGTASGLCLDVDHNLTANGTPVLLWTCTAAVNQRWSRG	4	4	YES	Predicted
AEV85100.1_440-573	Bacteria	Actinobacteria	Actinomycetia	Micromonosporales	Micromonosporaceae	Actinoplanes	Actinoplanes sp. SE50/110	None	Actinoplanes sp. SE50/110	134	714	2e-93	100.0	0	100.0	WGWLTNYHMAGSACATPEGNDTGLGTKIAVWTCTGSDLQRWRYDNGLIVHKVSGLCLTPAGNGADAQGTVLTLWTCDGASDVQRFSAGPDGSLVNPWGKGLTPSGNDVEKGRYLTLWTKGTPTPDVQDWVIKGF	3	2	YES	Inferred from homology
AEV85401.1_183-267	Bacteria	Actinobacteria	Actinomycetia	Micromonosporales	Micromonosporaceae	Actinoplanes	Actinoplanes sp. SE50/110	None	Actinoplanes sp. SE50/110	85	104	1e-06	40.0	103.64	62.0	VRLAGTNLCLDAGDTPVAGGQLALRTCAASTRPKSQLFAYGSNLQVRLVSSSPPDGLCVDAQQTSGSSLALAACGTTTVPATQQW	2	1	NO	Evidence at transcript level
AEV88458.1_288-412	Bacteria	Actinobacteria	Actinomycetia	Micromonosporales	Micromonosporaceae	Actinoplanes	Actinoplanes sp. SE50/110	None	Actinoplanes sp. SE50/110	125	657	5e-87	100.0	0	100.0	NALRSNLNGRCIDIPGSNPVDGARLQMYDCNGTGAQKWTFNSDGTLRALGKCMDPAGGALTNGTPIQLVACNGNPVQRFTLSGAGDLVDVSANRCVDIKDNNRANGAQLQLWDCAGTANQKWVKS	5	3	YES	Evidence at transcript level
AEW67348.1_34-153	Metazoa	Arthropoda	Insecta	Blattodea	Rhinotermitidae	Coptotermes	Coptotermes formosanus	None	Coptotermes formosanus	120	631	4e-87	100.0	0	100.0	FIIKSVSSGLVLDVKNQEKRNGAEVILWPYNGGKNQLWEYKNNMIYSKLSGLVLDISGATHGGPIITYSPHGGSNQKWHFDDDFTVRSGTGMVLDVEGGRFHQGTRIIGFRKQGGQNQKF	3	2	YES	Evidence at transcript level
AEW67350.1_240-366	Metazoa	Arthropoda	Insecta	Blattodea	Rhinotermitidae	Coptotermes	Coptotermes formosanus	None	Coptotermes formosanus	127	651	8e-87	100.0	0	100.0	YQFVIASESNENLVLDVKGGDKKKGAQILLWTANGQNNQKWTYENGVIKSVNSGLAIDVKGGAKEGSPLIQWDPHGGDNQQWIWDNGLIKLRSGSLAIDVKGGNIKQGAEIVAWKPHGNANQRWKIK	3	3	YES	Inferred from homology
AEW67351.1_89-215	Metazoa	Arthropoda	Insecta	Blattodea	Rhinotermitidae	Coptotermes	Coptotermes formosanus	None	Coptotermes formosanus	127	486	4e-64	70.9	272617	100.0	FSIHLESNPNLALDIKGASRDQGAKVILWDYHGHPNQKWIYNQNGTIISANSGLALDIKGGPNQGSNLIQWQPHGGVNQQWIFDNGLIKLRSGYLCLDVKGAQCCQGTEIVAWAPHGQHNQRFIIRY	3	2	YES	Inferred from homology
AEW98041.1_649-796	Bacteria	Actinobacteria	Actinomycetia	Streptomycetales	Streptomycetaceae	Streptantibioticus	Streptantibioticus cattleyicolor	Streptantibioticus cattleyicolor NRRL 8057 = DSM 46488	Streptantibioticus cattleyicolor NRRL 8057 = DSM 46488	148	746	9e-96	100.0	0	100.0	PGAAADLSGTYRLVSRNSGQVLDAKGAGTADGTPVIQWPDNGGANQEWRLTATGDGYYTLTGVGSGKALDVPDHTTVAGTQLDLRTPDGTTAQQWLVVPARDGYYTVESRDTAELADVDGAATTQGASVIQWPADGGTNQQWQLVKVS	3	3	YES	Predicted
AEX56522.1_1-147	Bacteria	Firmicutes	Bacilli	Bacillales	Bacillaceae	Bacillus	Bacillus thuringiensis	None	Bacillus thuringiensis	147	798	9e-109	100.0	0	100.0	MTFKVGMKYMFKNKNSRKYLDISGNQTGNNANVQQYEYLADAPSERFFLHPLDNNYYAMINLNSGKVIDISGNQTSNNANIQQYEWLGDAPSEYWYFHREADGHYVIESKHSGKVLDIEGNQTGNNANVQQYEFLTDAPSERFAVEE	3	0	YES	Predicted
AEX62754.1_6-121	Bamfordvirae	Nucleocytoviricota	Megaviricetes	Imitervirales	Mimiviridae	None	Moumouvirus	None	Moumouvirus Monve	116	127	8e-11	30.4	100845	92.0	SIPINLSTNNKCLTVNEDNIYEGLQLSADYCNNENNQKFDYNPTTKEIRYGDWCITSGSEIENGHKAELRNCDGTSSQKWQLSNDYLLSQNDKMCLILEQNNQVGEVHDCSDATNK	2	1	NO	Inferred from homology
AEY64945.1_101-250	Bacteria	Firmicutes	Clostridia	Eubacteriales	Clostridiaceae	Clostridium	Clostridium sp. BNL1100	None	Clostridium sp. BNL1100	150	762	1e-102	100.0	0	100.0	APTTNIKTGVNYKIINRNSGKFLEVSGSSVADGGNVIQWGLTGGTNQQWSFTDAGGGYYKIVNRNSGKLLEILNSSVDNGGDAIQGTDNGSSSQKWRLVDIGGGYYKIVNTGSGKLLEVLSTSTANGGDVAQWTDNGGKNQQWYLVAQTT	3	3	YES	Obsolete record
AEY65332.1_896-1039	Bacteria	Firmicutes	Clostridia	Eubacteriales	Clostridiaceae	Clostridium	Clostridium sp. BNL1100	None	Clostridium sp. BNL1100	144	760	3e-94	100.0	0	100.0	KSRGIVSGTVYTIKAKHSGKALDVSGYSSDPGALVDQWTYVGGNNQRWEIIDLGNGYYTIKSAHSGLVLDIVPGSPDLDICQATPNATDSQQWSLEKVGGYYKISNKSNGQVLDVSEESTNNGKKVHLYSYVGKDNQLWKIDVA	3	3	YES	Obsolete record
AEY86872.1_33-93	Bacteria	Actinobacteria	Actinomycetia	Streptomycetales	Streptomycetaceae	Streptomyces	Streptomyces hygroscopicus	Streptomyces hygroscopicus subsp. jinggangensis 5008	Streptomyces hygroscopicus subsp. jinggangensis 5008	61	97	4e-07	40.4	121604	39.0	TSQHFFFDPVDGSRNHAYRIHVVQNGMCLGINGTDDRAVGAEIAQQRCTGAPDQEFLVDTV	2	0	NO	Obsolete record
AEY87052.1_628-769	Bacteria	Actinobacteria	Actinomycetia	Streptomycetales	Streptomycetaceae	Streptomyces	Streptomyces hygroscopicus	Streptomyces hygroscopicus subsp. jinggangensis 5008	Streptomyces hygroscopicus subsp. jinggangensis 5008	142	613	1e-76	82.4	147842	99.3	NTGGPRSVRLANAASGLVLGIQDMSTADGGRALLWSDSGTADHDWEMVPDGDAFRFRNVHSGKVLGVLNMSTADGATVLQWSDNGTADHRWTLLDQGDGTFVIRNAHSGKLLAVDNGSSAVGAFAVQAPDDGTADNRWRIVR	0	0	YES	Evidence at transcript level
AEY94287.1_175-308	Bacteria	Actinobacteria	Actinomycetia	Streptomycetales	Streptomycetaceae	Streptomyces	Streptomyces hygroscopicus	Streptomyces hygroscopicus subsp. jinggangensis 5008	Streptomyces hygroscopicus subsp. jinggangensis 5008	134	130	3e-10	33.6	999234	91.4	ARNPDLCLTDGRDRGGAYASAVAVQLPCAHATVPRTYLEPAGGGIYRIQWHHPQEGKGCLTVMSTGPVKGMLEPRNDCTHATLFRLEPAANESAGGFRLRPSTSGRCIGIVHGDTAEGAEAVEERCTDAADQQF	1	0	NO	Predicted
AFD10760.1_436-565	Metazoa	Arthropoda	Insecta	Diptera	Drosophilidae	Drosophila	Drosophila melanogaster	None	Drosophila melanogaster	130	692	2e-90	100.0	0	100.0	HFDELSATGTLRNEDRCVHARQKDSQPILASCYLSDITQWSMLRQSGQLSTHRELCLAVGFGMRIALEPCGRNETVRRSQRWVRLGTHLLHAESHLCLDNPLKDRLEMSTCRSHAVSQSFQFALEMEGQT	2	1	YES	Inferred from homology
AFE05076.1_178-267	Bacteria	Proteobacteria	Deltaproteobacteria	Myxococcales	Myxococcaceae	Corallococcus	Corallococcus coralloides	Corallococcus coralloides DSM 2259	Corallococcus coralloides DSM 2259	90	100	2e-06	26.1	123033	63.3	YYRLTTQWRGTSLSLANTAGNRPLLVKSAAVPEQRWKLNPEPNGIYRLTTQAQGDALSLDIVNDSRANNIPILAKTGCNDSGQLWKVTPE	2	2	NO	Predicted
AFH65718.1_387-524	Bacteria	Firmicutes	Bacilli	Bacillales	Paenibacillaceae	Paenibacillus	Paenibacillus mucilaginosus	Paenibacillus mucilaginosus K02	Paenibacillus mucilaginosus K02	138	724	1e-95	100.0	0	100.0	YRIKNRNSGKVMAVDVASTADGANILQWTYNGTGDQRWALDPVSGGFFRLRASHSGKVADVLNLSTADGADVIQWPNTGATNQQWSFISTNNQYFEIKNRNSGKLLDVTNGSLVDGGNIGQWSDLNNTVQQWIFERVN	4	3	YES	Predicted
AFI92686.1_57-130	Bacteria	Proteobacteria	Gammaproteobacteria	Enterobacterales	Pectobacteriaceae	Pectobacterium	Pectobacterium parmentieri	None	Pectobacterium parmentieri	74	107	4e-08	34.2	123241	57.0	ALALAIKNKNIASGTDLVLQLTNLNEPTQKWDFASKPGFIFSQANKSYVIDDQTRGGAGTRVQLFEFNGSIAQQ	2	1	NO	Inferred from homology
AFJ84519.1_65-112	Bacteria	Proteobacteria	Betaproteobacteria	Burkholderiales	Burkholderiaceae	Burkholderia	Burkholderia sp. KJ006	None	Burkholderia sp. KJ006	48	105	5e-08	41.7	133.58	36.6	FFLHPGYLMVDVNPPLCLDVKDRRIADGTPTWLYPYNGSPAQQWNLIP	1	1	NO	Inferred from homology
AFK65322.1_286-425	Bacteria	Firmicutes	Bacilli	Bacillales	Paenibacillaceae	Paenibacillus	Paenibacillus mucilaginosus	Paenibacillus mucilaginosus K02	Paenibacillus mucilaginosus K02	140	688	2e-91	99.3	0.916387	100.0	GANYKLINVNSGKALDVYSAGTANGTNVDVWTDNGTGAQQWQALSNGDGTFRLVNLNSGKALDVAGAVTADGTNVAIWEVNGSAAQKWQFVANADGTYKLINPNSGKALDVAGAGTGDGTNVQIAWDNGSAAQKWRLVRL	3	3	YES	Predicted
AFK65351.1_336-479	Bacteria	Firmicutes	Bacilli	Bacillales	Paenibacillaceae	Paenibacillus	Paenibacillus mucilaginosus	Paenibacillus mucilaginosus K02	Paenibacillus mucilaginosus K02	144	751	4e-100	100.0	0	100.0	WEPNAVYKLISRKSGKALIVENGSATNGAALEQWNENTAGSPHWQLVDAGGGYYKLKNVLTGKIAGVSNGATTDGTAIVQWTDGNWTSQHWQPIHVGGGYYKLKNRATGKLIDISDASLSDGANAIQWTDNGGTNQQFQIVKSE	2	1	YES	Evidence at transcript level
AFN94094.1_285-438	Bacteria	Proteobacteria	Gammaproteobacteria	Alteromonadales	Alteromonadaceae	Agarivorans	Agarivorans gilvus	None	Agarivorans gilvus	154	813	5e-110	99.4	0.506843	100.0	DDSSGGENGNVSVPSTYTNLQLVHSDLCLDVASGATWNGSTYQQWICNTGNSNQRFQFSALGNGQYAISSEVSQLCLELDQASHADGATVHQWVCNHSDSKQTWTLFDKGSSTFEIRNKVSGKCLEIANASSNNGAPLQQWSCDGGNNQRFKFL	5	3	YES	Evidence at transcript level
AFO95410.1_882-1019	Metazoa	Chordata	Chondrichthyes	Chimaeriformes	Callorhinchidae	Callorhinchus	Callorhinchus milii	None	Callorhinchus milii	138	754	2e-95	100.0	0	100.0	VQKRAYFKIRNQETDEFLSINANDEDMKSCRVVVAKENKELHQIWFYDQGMIKPKMAPDMSLQTIGSVDTTGTKVVIWSDTRLPKHCWNFGFNGPVSCILHPQLVLDIKGGKSYDRDSAIICSSSETKPTQVWNIQLL	2	2	YES	Evidence at transcript level
AFO96002.1_497-623	Metazoa	Chordata	Chondrichthyes	Chimaeriformes	Callorhinchidae	Callorhinchus	Callorhinchus milii	None	Callorhinchus milii	127	701	4e-91	100.0	0	100.0	PIYHGAIKNLGSGTCLDAGENNQGGKGIIMYACHGLGGNQYFEYTHTHEIRHNIDKELCIHNLQGAAMLEECARKGQKTVVSPQQTWEVQDAQLVNPASNLCLATREGKPYIAPCSPSDQYQKWMFI	3	2	YES	Evidence at transcript level
AFO97498.1_427-566	Metazoa	Chordata	Chondrichthyes	Chimaeriformes	Callorhinchidae	Callorhinchus	Callorhinchus milii	None	Callorhinchus milii	140	765	4e-101	100.0	0	100.0	YYLLGEIRNVETNQCLDNMGRKENEKVGIFNCHGMGGNQVFSYTADKEIRTDDLCLDVSRLNGPVVMLKCHHMRGNQLWEYDVQNAGKWEYNFQRLTLRHVNSNQCLDEPTEEDKMVPTMRDCSGSRSQQWVLRNMTLSA	3	2	YES	Evidence at transcript level
AFO98320.1_447-598	Metazoa	Chordata	Chondrichthyes	Chimaeriformes	Callorhinchidae	Callorhinchus	Callorhinchus milii	None	Callorhinchus milii	152	832	1e-110	100.0	0	100.0	PPAGAWGEIRNVGAGLCIDSKHGSSGTPLRLEVCVKDGADGAWSHEQVFTLGWREDIRPGDPLHTRKFCFDAVSNNSPLSLYDCHGMRGNQLWQYKKDKTLYHQVTNSCLDSSGTDKKIFMNICHPSSASQQWVFENTNATVLEKFNKRKDL	3	2	YES	Evidence at transcript level
AFP03276.1_121-254	Metazoa	Chordata	Chondrichthyes	Chimaeriformes	Callorhinchidae	Callorhinchus	Callorhinchus milii	None	Callorhinchus milii	134	598	3e-80	76.9	176486	97.8	GVLRNSMKSDLCLDQGPDMDNIPIMYICHGMTPQNIYYTNNQQLRVGLLSPTVDDDDNRCLVDVNGRPRLIECSYAKAKRMKLYWHFTQRGSIQNKKSKRCLELQQSADNEFGFQLLLDKCTGQRWTISNLLET	1	1	YES	Predicted
AFP63468.1_151-299	Metazoa	Arthropoda	Insecta	Diptera	Muscidae	Musca	Musca domestica	None	Musca domestica	149	412	3e-51	49.7	544256	96.1	NYASGAIQSLAFPQYCLDTLNNGRQSEVGLYPCAENKTFPQPNQFWELSEHRDVRQHDGDLCLDVPGSNPNSKVLMWPCHQQGGNQFWFYDRELKWMVHGQTGINCLEAVRQGDQMSVIANACDNSNPRMKWQFATINEELLDTFHFGL	2	2	YES	Obsolete record
AFT84636.1_282-388	Bacteria	Proteobacteria	Betaproteobacteria	Burkholderiales	Burkholderiaceae	Paraburkholderia	Paraburkholderia phenoliruptrix	Paraburkholderia phenoliruptrix BR3459a	Paraburkholderia phenoliruptrix BR3459a	107	104	1e-06	35.4	956364	79.3	LFNVATNRCVTASVSGQPPALAACNGSPAQQWRWEPLTVYPGNARNAALVSVATSQCIAERDGYLRPESCDQWDLAQRWTPWDFGLVYTPMRHCLGENGGKLTMRGC	2	2	NO	Predicted
AFU17220.1_341-469	Bacteria	Firmicutes	Bacilli	Bacillales	Bacillaceae	Bacillus	Bacillus thuringiensis	Bacillus thuringiensis MC28	Bacillus thuringiensis MC28	129	675	5e-89	100.0	0	100.0	MLNNTSLVDMRLWSSNIVHLWDDVNQRNAQWAFVYDQQRDAYLITNLFNRSLVLSMDAPRMNHVFAYPVNGDASQFWILEPNQGGYIIRSLRNRNLVLTVEGSNTRPETRILVSPFNNGTNQRFRLQSV	2	1	YES	Predicted
AFV71294.1_40-161	Bacteria	Actinobacteria	Actinomycetia	Streptomycetales	Streptomycetaceae	Streptomyces	Streptomyces rugosporus	None	Streptomyces rugosporus	122	345	2e-43	54.5	501779	89.6	AAAAPPMCLDATNDRGNGVRIYQWECQNGNNNQKFVIDNGQIKIKDTLARRPMCVDVTNDRGNGVRIYQWECQDGNNNQRFVIDNGQIKIKDTLGRRPMCLDVTNDRGNGVRVYQWECQDGN	2	0	YES	Predicted
AFY47429.1_985-1119	Bacteria	Cyanobacteria	None	Nostocales	Nostocaceae	Nostoc	Nostoc sp. PCC 7524	None	Nostoc sp. PCC 7524	135	140	1e-10	32.6	995731	89.2	IASSDSSKVWDIEGGQGRNEADIHLWKKDPRSHTQQWKFEPVNNYYMIVNRKFNAYVADIEGDKDRNKADVHLWAKSQNQSKQQWQIEPFNRHYVLVNRRFNTRVAAVEGDPNRDKADVHLWEKTADRNKQQWRL	3	3	NO	Evidence at transcript level
AFY96168.1_172-312	Bacteria	Cyanobacteria	None	Synechococcales	Chamaesiphonaceae	Chamaesiphon	Chamaesiphon minutus	Chamaesiphon minutus PCC 6605	Chamaesiphon minutus PCC 6605	141	114	3e-08	32.8	831864	92.8	ARTSSLTNLFTGRDKCLDIINDGRNDRVTMAECGNFTGQQWTLSPSRANSDTYRLTTQFTGTNKCLDIINDGRNNRLTMATCGNFSGQFWKLSPSNKNSGTYRLTTQFTGASKCLDIINDGTNNRLTMAQCGDFSGQYWVK	3	3	NO	Predicted
AFZ78854.1_1-122	Metazoa	Arthropoda	Insecta	Blattodea	Rhinotermitidae	Coptotermes	Coptotermes formosanus	None	Coptotermes formosanus	122	632	9e-88	100.0	0	100.0	MPFYIQSVHSGKYLDVRGGSKEKGAQVIIYDFNGGKNQQWIYKKGMIVSKLNGYALDISGGKENGEIIVWPDNGGDNQKWYFADDLTIRSKLGFVLDVKHSAKDNSSPLVAFSALGQDNQKF	3	2	YES	Evidence at transcript level
AGB29926.1_402-552	Bacteria	Bacteroidetes	Bacteroidia	Bacteroidales	Prevotellaceae	Prevotella	Prevotella dentalis	Prevotella dentalis DSM 3688	Prevotella dentalis DSM 3688	151	800	7e-103	100.0	0	100.0	PLTAGEYKIMNKGTQGLVAALGTDDIVQNCYTPTATPRKQDIWAIAPASDRIGGDYSFYTITNPATGLHLNVLNNSTESGANVIPYNAQNASNEQWYTEYAGDGFYFIRNRESGLYLTLRANRKVSNISIVQSSLLTGANLDRQLWRFLPI	2	1	YES	Predicted
AGB94037.1_514-656	Metazoa	Arthropoda	Insecta	Diptera	Drosophilidae	Drosophila	Drosophila melanogaster	None	Drosophila melanogaster	143	797	1e-104	100.0	0	100.0	PPSYAMGALQNVGNQNLCLDTLGRKKHNKMGMYACADNIKTPQRTQFWELSWKRDLRLRRKKECLDVQIWDANAPVWLWDCHSQGGNQYWYYDYRHKQLKHGTEGRRCLELLPFSQEVVANKCDTDNRFQQWNFGSFNKTALD	4	4	YES	Predicted
AGC45326.1_44-174	Bacteria	Proteobacteria	Deltaproteobacteria	Myxococcales	Myxococcaceae	Myxococcus	Myxococcus stipitatus	Myxococcus stipitatus DSM 14675	Myxococcus stipitatus DSM 14675	131	694	2e-96	100.0	0	100.0	NVNSGKVLDVVRNSTQATYRIHQWEYLGLASQHWRISPSGFITNVNSSLALEPAARNNGAKIWQMYYTGNIQQQWFVVYANNYGPPYLIRNALTTKVIDVEHNGMGNGDLVHQWDIVQGVQSQLWNIVRVN	4	3	YES	Predicted
AGC47275.1_52-172	Bacteria	Proteobacteria	Deltaproteobacteria	Myxococcales	Myxococcaceae	Myxococcus	Myxococcus stipitatus	Myxococcus stipitatus DSM 14675	Myxococcus stipitatus DSM 14675	121	647	2e-89	100.0	0	100.0	NRNNDKCLDVYAYLDHNGARTASWECWGGPNQQWYWNGEEIRSVMNDKCLDIFGSNTNDGAQVTIWECNGGDNQRWYWDGNMLRSRLNGKCLEIYGFSNNNGALINTWDCSDGLNQQWYLR	3	3	YES	Evidence at transcript level
AGC70199.1_91-161	Bacteria	Proteobacteria	Epsilonproteobacteria	Campylobacterales	Campylobacteraceae	Campylobacter	Campylobacter jejuni	None	Campylobacter jejuni	71	117	4e-09	34.3	111725	51.5	GFGDARVWQLLLYPNDFAMIKNAKTNTCLNAYGNGIVHCPCDASNHAQMWKLIPMSNTAVQIKNLGNGKCI	1	1	NO	Inferred from homology
AGC81884.1_370-499	Metazoa	Arthropoda	Insecta	Lepidoptera	Bombycidae	Bombyx	Bombyx mori	None	Bombyx mori	130	715	1e-94	100.0	0	100.0	LPKNVHWGMVKNKATGACLDTMGKAAPAYIGTSSCHGMGNSQLFRLNEAGQLGVGERCVETDGDNVKQAICRLGTVDGPWSYNEERHQLVHRLHGHCLTLQPHSGQLGLAPCDPNNTYQQWTVKQKTPNW	2	1	YES	Predicted
AGK75245.1_484-632	Bacteria	Actinobacteria	Actinomycetia	Streptomycetales	Streptomycetaceae	Streptomyces	Streptomyces microflavus	None	Streptomyces microflavus DSM 40593	149	796	5e-105	100.0	0	100.0	PVGSIDPAAWYRVQNTNSGACLDAADWGTGDGTALQQWACGTGANQGWQFRPADGGHYQVVNRHNAKVWDVDGGAGATADGTKVHLWSSVGSTNQQWRPEPLATSGRYRFVARHSGKCLTVDGSSTANGAKLSQQPCNNSPAQSFALTG	4	3	YES	Predicted
AGK81101.1_1826-1955	Bacteria	Actinobacteria	Actinomycetia	Streptomycetales	Streptomycetaceae	Streptomyces	Streptomyces microflavus	None	Streptomyces microflavus DSM 40593	130	682	1e-83	100.0	0	100.0	YIGLADKCLDLQSGVAAAGRPVQLYSCNATTAQKWNFSATPNQSDADLGAMSVHEAWCLKPAANTAGSALQVQKCDGSAAQQLKRNAAGQLTHPASGLCVAVKDGATANSTPIVLAACAGGSAAQQWEAQ	3	2	YES	Predicted
AGK81135.1_49-192	Bacteria	Actinobacteria	Actinomycetia	Streptomycetales	Streptomycetaceae	Streptomyces	Streptomyces microflavus	None	Streptomyces microflavus DSM 40593	144	753	2e-97	100.0	0	100.0	AELPSGWVTVTAGHSAKCVDAAAAGTADGTAVQQYTCNGSTAQQWQFRSVGDGYVRVDNRNDAAKSWDVTNVSTADAAPVQLWSYSGGANQQWLPVEEPGGAFHFVNRNSGKCLDIPAASTADSARVQQYTCNGSAAQSFRVGA	6	3	YES	Predicted
AGL16046.1_22-163	Bacteria	Actinobacteria	Actinomycetia	Micromonosporales	Micromonosporaceae	Actinoplanes	Actinoplanes sp. N902-109	None	Actinoplanes sp. N902-109	142	738	2e-95	100.0	0	100.0	AITGSTITGPAGKCVDVSGDDTGGNGTAVQLWDCQTTSVDQHWTLNGSTLTTLGRCLDVVNGGTGNGAQLQLWDCNGTGAQQWAQQSNGSLKNPQSGRCVDAPSGATANGTRLQIWDCNGTAAQTFTLGTTTPTPGTCPTYS	6	5	YES	Inferred from homology
AGL16193.1_471-599	Bacteria	Actinobacteria	Actinomycetia	Micromonosporales	Micromonosporaceae	Actinoplanes	Actinoplanes sp. N902-109	None	Actinoplanes sp. N902-109	129	663	1e-85	100.0	0	100.0	QGVEVVGGQSGRCVDVPGASTANGTQTQLSDCSGASSQRWTYTSGKQLQVYGSKCLDANGHGTTNGTAVIIYDCNGQANQQWTINSNGTITGVQSGLCLDANGAGTASGTKLILWTCNGGANQQWSTRA	4	3	YES	Inferred from homology
AGL16296.1_341-477	Bacteria	Actinobacteria	Actinomycetia	Micromonosporales	Micromonosporaceae	Actinoplanes	Actinoplanes sp. N902-109	None	Actinoplanes sp. N902-109	137	681	1e-89	100.0	0	100.0	GSTTVRIVNTATGQYADSMGRTTSGSDLGQQPGGTGAGQQWVVENAGTYERIRNASSGLYLDGMGRTANGSAAGQYAGSTSANQQWTVLTDGNNVRLRNRATGLYLDGMGRTASGASVGQYADSASANQRWKIVAAN	3	3	YES	Inferred from homology
AGL16775.1_402-533	Bacteria	Actinobacteria	Actinomycetia	Micromonosporales	Micromonosporaceae	Actinoplanes	Actinoplanes sp. N902-109	None	Actinoplanes sp. N902-109	132	681	4e-89	100.0	0	100.0	TGTPPTPAASRLVSASSGRCLDVPNSNTANGTQPVIWDCSGAANQQWTVSGSAVQALGKCLDAPLGATAGAKVQLWDCNGGTNQQWTFGSDGTVRGTASGLCLDVDHNQTANGTLTLLWTCSAAANQRWSRS	4	4	YES	Inferred from homology
AGL19951.1_394-516	Bacteria	Actinobacteria	Actinomycetia	Micromonosporales	Micromonosporaceae	Actinoplanes	Actinoplanes sp. N902-109	None	Actinoplanes sp. N902-109	123	658	6e-86	100.0	0	100.0	VVSDWNTKCIDVPNANFSDGVLVQMWTCNGTGAQRWTFVNGTLQTSNNKCLDIAWGSTANGAAVQIVGCSGNPAQQFVLSAAGDLVNPQANKCLDIKDWNGNDGALLQLWDCSGTANQKWHRA	5	4	YES	Evidence at protein level
AGP41088.1_35-180	Bacteria	Proteobacteria	Deltaproteobacteria	Myxococcales	Polyangiaceae	Sorangium	Sorangium cellulosum	Sorangium cellulosum So0157-2	Sorangium cellulosum So0157-2	146	745	8e-99	99.3	0.546151	100.0	DGAITIDTGAVYTISGVQSGKCVEVAGGSTADGAALQIATCNGSTRQQFRVESADGGYYRIRNVASNRCLDVAGASTSDGARVQQYSCWNGQNQQWSFTDVTGGVRLTARHSGKSLDVAGSADGAGLQQWGWANGNNQKFSLRTGG	5	2	YES	Predicted
AGS17229.1_469-600	Metazoa	Mollusca	Gastropoda	None	Planorbidae	Biomphalaria	Biomphalaria glabrata	None	Biomphalaria glabrata	132	720	3e-94	100.0	0	100.0	SVQDIAFGSIKQGNDCMDTMGHFADGILGLYPCHNSGGNQEFSLTKAGEVKHLDLCVTLVDTRPGNEVKLYQCTPGNYKQQFVQNPAKDQLRHKSYDLCLDSVVWQTKGIVANKCDPSSYTQKWTFSLSKNR	3	1	YES	Predicted
AGZ38610.1_396-520	Bacteria	Actinobacteria	Actinomycetia	Micromonosporales	Micromonosporaceae	Actinoplanes	Actinoplanes friuliensis	Actinoplanes friuliensis DSM 7358	Actinoplanes friuliensis DSM 7358	125	661	2e-86	100.0	0	100.0	QSVISDWNGKCVDVPSGNFVDSAPLQTWTCNGSNAQKWTAVNGALQAQNNKCMDVAGGSTAAGSAIQLYTCNGTGAQQFVLSGAGDLVNPQSNKCVDIKDWNGADGARLQLWDCAGTANQKWHKG	6	4	YES	Inferred from homology
AGZ39149.1_331-455	Bacteria	Actinobacteria	Actinomycetia	Micromonosporales	Micromonosporaceae	Actinoplanes	Actinoplanes friuliensis	Actinoplanes friuliensis DSM 7358	Actinoplanes friuliensis DSM 7358	125	676	2e-89	100.0	0	100.0	TRLQSNFSGRCIDIPGGVPNSGSLLQMYDCNTSAAQTWKFEGDGTLRAMGKCMDPAGGALANGTRIQLTDCNTNPVQRFTLTAERTLKNVSSGRCVDIKDWNGSNGAGLQLWDCAATSNQIWGKV	5	3	YES	Predicted
AGZ40037.1_315-443	Bacteria	Actinobacteria	Actinomycetia	Micromonosporales	Micromonosporaceae	Actinoplanes	Actinoplanes friuliensis	Actinoplanes friuliensis DSM 7358	Actinoplanes friuliensis DSM 7358	129	665	6e-88	100.0	0	100.0	AGRTGPITGIAGKCVDIAAASSANGTAVQLYDCNGTTAQNWTVASDSTLRALGKCLDIAAAGTANGSLVQIYDCNGTGAQVWQAQSNGTLRNPVSNKCLDASGNSSANGTRLQIWECFAGTNQRWTLPA	6	4	YES	Inferred from homology
AGZ40601.1_45-151	Bacteria	Actinobacteria	Actinomycetia	Micromonosporales	Micromonosporaceae	Actinoplanes	Actinoplanes friuliensis	Actinoplanes friuliensis DSM 7358	Actinoplanes friuliensis DSM 7358	107	108	4e-08	36.3	949626	79.1	ECLTASPRGGAVTTAECDLDATDQLWWRTNTNEFVPWQGAIGPYYCLSASSTNVVSLPLCSGATQHVWTQPTETLRNSGNGRCLTQIANHKVATATCSGAETQRWKL	2	2	NO	Predicted
AGZ40853.1_341-469	Bacteria	Actinobacteria	Actinomycetia	Micromonosporales	Micromonosporaceae	Actinoplanes	Actinoplanes friuliensis	Actinoplanes friuliensis DSM 7358	Actinoplanes friuliensis DSM 7358	129	671	2e-88	100.0	0	100.0	PAAGTRIAGPGGKCVDVAGDDTGANLSPVQLWDCLGAAADQLWTWNGTSLRTLGRCLDVAGNITAAGTRLQLWDCNGAGGQQWVQQANGSMLNPQSGRCLDSPSGATANGTRLQIWDCNGSPAQVFRKQ	6	5	YES	Predicted
AGZ41148.1_35-155	Bacteria	Actinobacteria	Actinomycetia	Micromonosporales	Micromonosporaceae	Actinoplanes	Actinoplanes friuliensis	Actinoplanes friuliensis DSM 7358	Actinoplanes friuliensis DSM 7358	121	617	6e-81	100.0	0	100.0	PIKGLGGKCVDVAGANSANGTAVQLWDCNGTGAQRWTVDGQQIQALGKCLDVTAASAADGAKVQLYACNNSGAQKWSAQGGRLVNAGSGKCLDATGQSSASGTRLQIWTCTGAAGQTWQVP	6	5	YES	Inferred from homology
AGZ41446.1_1779-1909	Bacteria	Actinobacteria	Actinomycetia	Micromonosporales	Micromonosporaceae	Actinoplanes	Actinoplanes friuliensis	Actinoplanes friuliensis DSM 7358	Actinoplanes friuliensis DSM 7358	131	690	8e-85	100.0	0	100.0	YVGLADKCIDLKSSLPVAAQPIQLYTCNGGLAQKWRFTATPGQSDSTLGTLSIHDGWCLQPAAGTAGSAAQLQKCDGTAAQQVNRLSATNQLKHVASGLCFAVKDGITTDATPIVLAACAGTSTAQQWLAQ	3	2	YES	Inferred from homology
AGZ41699.1_395-523	Bacteria	Actinobacteria	Actinomycetia	Micromonosporales	Micromonosporaceae	Actinoplanes	Actinoplanes friuliensis	Actinoplanes friuliensis DSM 7358	Actinoplanes friuliensis DSM 7358	129	678	7e-89	100.0	0	100.0	AGHSLVGQGSGQCLDVHDNLVAGDAPVEIFGCNGGANQRWNATPAGELRVYDGTRCLDVTNGGTAGGTRVIQWECNGGANQQFRLNADGTITAVQSGQCLDVSGGGSAPGTAIIIWPCHRAANQIWSRG	3	2	YES	Inferred from homology
AGZ41851.1_343-486	Bacteria	Actinobacteria	Actinomycetia	Micromonosporales	Micromonosporaceae	Actinoplanes	Actinoplanes friuliensis	Actinoplanes friuliensis DSM 7358	Actinoplanes friuliensis DSM 7358	144	746	3e-99	100.0	0	100.0	VGFPVTGARYRLINQNSGAVLDAVNCGTTNGTAIDLWASLGNTCQQWTFTKAGSGYWTITNVNSGTVLDSVNCGTADGTALNLWASLGNACQQWSITPVNGRYLIANRGNGKVLDVADCGTANGTAVRQWAALGNVCQEWRITP	3	3	YES	Predicted
AGZ44094.1_407-538	Bacteria	Actinobacteria	Actinomycetia	Micromonosporales	Micromonosporaceae	Actinoplanes	Actinoplanes friuliensis	Actinoplanes friuliensis DSM 7358	Actinoplanes friuliensis DSM 7358	132	682	3e-89	100.0	0	100.0	TGEPPVPTSTSLVGTQSGRCLDLPNSSTTNGTQPVIWDCNGATNQKWTVSGQTLQALGKCLDAPVGATAGAKAQIWDCNGGTNQQWTFQSNGTVRSNQSGLCLDVNNNQTANGTLTLLWTCTGAANQQWTRR	4	4	YES	Predicted
AGZ46057.1_800-925	Bacteria	Actinobacteria	Actinomycetia	Micromonosporales	Micromonosporaceae	Actinoplanes	Actinoplanes friuliensis	Actinoplanes friuliensis DSM 7358	Actinoplanes friuliensis DSM 7358	126	658	3e-82	100.0	0	100.0	TGPIVGLASKCLDVAAGATADGTKIQLYTCNSTTSQTWTVTANSTVKALGKCLDVAGGATVNGTKAQLYTCNGSAAQNWAANADGTLRNPQSSKCLDVSQNSSANGQQIHIWDCIAGAANQKWVLP	5	3	YES	Obsolete record
AGZ46058.1_427-552	Bacteria	Actinobacteria	Actinomycetia	Micromonosporales	Micromonosporaceae	Actinoplanes	Actinoplanes friuliensis	Actinoplanes friuliensis DSM 7358	Actinoplanes friuliensis DSM 7358	126	659	1e-85	100.0	0	100.0	PIVGLANKCLDIANSSTADGTKIQLYTCNGTNAQKWTVTPNSTVKALNKCLDVAGAGTANGTKVQLYTCNGSGAQNWSAGTGQTLRNPASGKCLDVSQNSSANGQQIHIWDCIAGAANQKWVLPQS	5	3	YES	Predicted
AHE47548.1_64-149	Bacteria	Proteobacteria	Gammaproteobacteria	Aeromonadales	Aeromonadaceae	Aeromonas	Aeromonas hydrophila	Aeromonas hydrophila 4AK4	Aeromonas hydrophila 4AK4	86	107	9e-08	36.0	106.69	58.1	CDQSPRQLFTWDAGALQLAQGCLIARGDDGLAVGECQEESRQWQWQGDRLFNRQVSLCLDVAGRRHRAAVPLRLAECYGGANQSFT	2	0	NO	Evidence at transcript level
AHF57040.1_11-78	Bacteria	Proteobacteria	Epsilonproteobacteria	Campylobacterales	Campylobacteraceae	Campylobacter	Campylobacter jejuni	None	Campylobacter jejuni	68	96	3e-07	32.8	118592	49.3	GFGDARVWQLLLYLNDFTMIKNAKTNTCLKVYGNGIVHYPWDASNHAQKWKLIPMSNTAVQIKNLGNG	1	1	NO	Predicted
AHH42095.1_457-585	Metazoa	Chordata	Actinopteri	Siluriformes	Ictaluridae	Ictalurus	Ictalurus punctatus	None	Ictalurus punctatus	129	589	6e-75	86.8	12419	100.0	LQRGRLRNLLAKKCLVAQGRPSQKGGTVVVRPCDSQDPEQEWVYDEEHELILAGLLCLDMSEIRSSDPPRLMKCHGSGGSQQWSLGKNNRLYQVSVGQCLAVLDPLSHKGYVAMAICDGSEGQQWQLEA	3	3	YES	Inferred from homology
AHH95418.1_770-890	Bacteria	Actinobacteria	Actinomycetia	Pseudonocardiales	Pseudonocardiaceae	Kutzneria	Kutzneria albida	Kutzneria albida DSM 43870	Kutzneria albida DSM 43870	121	433	6e-51	66.9	317807	99.2	VPSGIAGKCADVDHSEVGNQTHIQLWSCNNSNAQHWFLTGDGSVQAMGKCMDVSNSGTANATKVQLWDCNGSGAQKWKASSGALVNPQSGKCLDDPNSTTTDGTQLQIWECNGSGAQLWRL	6	6	YES	Predicted
AHH99721.1_494-632	Bacteria	Actinobacteria	Actinomycetia	Pseudonocardiales	Pseudonocardiaceae	Kutzneria	Kutzneria albida	Kutzneria albida DSM 43870	Kutzneria albida DSM 43870	139	720	1e-93	100.0	0	100.0	GDWGKAALCLDNYASGTAANNPVVVYQCTSGANQRWTRNADGTVKLANGLCLTARSGTSTSPVNGASGRFVGVAGCGSAPSSQKWDYTRDGQLKLSGTALCLDVYGGSTSTASTPVDVYTCAAAGSLQNNQTWSAPFIR	3	3	YES	Inferred from homology
AHJ97425.1_467-609	Bacteria	Bacteroidetes	Cytophagia	Cytophagales	Hymenobacteraceae	Hymenobacter	Hymenobacter swuensis	Hymenobacter swuensis DY53	Hymenobacter swuensis DY53	143	747	8e-97	100.0	0	100.0	GRIYEISSKNGGKALEVSANSTANGGRVQQWTWASAASQKWKLVDAGGGYVRIVNLNSNKSLDIAGPSTADGALTHQWDWLTQDSQYWQILSNGDGTYRILNKFSGKALDVENNSTADGAAVHQWTYGGGDNQRWWFSDQGAA	4	4	YES	Predicted
AHJ98280.1_323-460	Bacteria	Bacteroidetes	Cytophagia	Cytophagales	Hymenobacteraceae	Hymenobacter	Hymenobacter swuensis	Hymenobacter swuensis DY53	Hymenobacter swuensis DY53	138	446	6e-54	63.0	38566	95.8	SGRYEIKNQNSGLIWDAWGCTGVSGQMIAQGAPAGLNCQRWDVTALGNGEYKIMSALGGLAADVAGCSPDNGAKLQLSAYNGLACQRFRLEPAADGSLVIASANGNRVVEVPFASTTAGQQLALWDYNGCACQRWTLA	3	2	YES	Predicted
AHJ99595.1_284-422	Bacteria	Bacteroidetes	Cytophagia	Cytophagales	Hymenobacteraceae	Hymenobacter	Hymenobacter swuensis	Hymenobacter swuensis DY53	Hymenobacter swuensis DY53	139	391	5e-46	60.4	435258	95.0	GLYTLSVRSTGQPLKVEQGRPATRAEQLAAEAAGQKDVAPQWRIEPAGEGLYRLVLPGSNKVLEVLGSSTSNGAPLSVWTYYSGYNQRWKIEEADKGYYKLTPHHVRKKVLTYGDTLDGGLQQQRYTGEPNQQWKLTAV	3	2	YES	Predicted
AHL36946.1_30-169	Bacteria	Proteobacteria	Gammaproteobacteria	Pseudomonadales	Pseudomonadaceae	Pseudomonas	Pseudomonas brassicacearum	None	Pseudomonas brassicacearum	140	145	3e-13	34.3	937056	96.4	GTYKIYSNLDYRMLVDMSLTANADGTHNVKLYRDTNALESTWFIDLPAYRDFEISNKRNESLKLAKARSDNDYNAVADPAPDDDRDQWYFADAGSGVVYIINEPYRSALEVMDDNAPSNANIALRPFNGEDQQKFRLMKL	2	0	NO	Obsolete record
AHN28247.1_83-195	Bacteria	Proteobacteria	Betaproteobacteria	Neisseriales	Neisseriaceae	Snodgrassella	Snodgrassella alvi	Snodgrassella alvi wkB2	Snodgrassella alvi wkB2	113	99	1e-06	35.5	969896	88.7	YPIASSISLRPVSHGCLRNDGMSSVWQSVALDSCVGGEISEAFYFHQGQVWLNNRCLAVKNHSVGTVFCEPDGNNNWLLTGRQIRDRNSNLCVDGSQGHLQLRPCSNDKSQQF	2	1	NO	Predicted
AHW59526.1_332-482	Bacteria	Bacteroidetes	Bacteroidia	Marinilabiliales	Prolixibacteraceae	Draconibacterium	Draconibacterium orientale	None	Draconibacterium orientale	151	801	1e-107	100.0	0	100.0	GTHRFWEDADKPVEPIPSQTLEDVIDTWPAGDIGVRIGDYMFRPHQRWTITAVPEAGGYLGGPYYKIVIEGTERALAATAEAEVIAVPEFTGADEQLWRIEQLIDGTYRIMPKVVPNSTKKLALVSSGDSTPTLAEFDFNSDNSKWNFRDH	2	2	YES	Predicted
AIA85386.1_19-160	Bacteria	Actinobacteria	Actinomycetia	Catenulisporales	Catenulisporaceae	Catenulispora	uncultured Catenulispora sp.	None	uncultured Catenulispora sp.	142	151	4e-14	36.8	941588	91.7	ITDGTYKILCVQDTDIAVDVAYKSTANGANVSLSFWNGGNNQIWNVSNNSDGTVTLTDTNSGKALSCALSAVAGSSCYIWENQNHDDQHWVIVAESSMTYNDQAYPIYEIKAQVGVNLVCDCSGGNTYVGDNLIVSTNKEAA	3	2	NO	Evidence at transcript level
AIA93817.1_52-122	Bacteria	Actinobacteria	Actinomycetia	Pseudonocardiales	Pseudonocardiaceae	Actinosynnema	uncultured Actinosynnema sp.	None	uncultured Actinosynnema sp.	71	308	4e-38	87.3	660772	49.7	NTGGRASVRIANAAGGLVLGIQDMSTADGGRALLWTDSGTADHDWELVPDAGGAHRLRTCTAARCWGVLDM	0	0	NO	Predicted
AID57155.1_465-514	Eukaryota	Haptophyta	None	Isochrysidales	Noelaerhabdaceae	Emiliania	Emiliania huxleyi	None	Emiliania huxleyi	50	113	1e-07	46.9	118242	39.8	CEGSPLQSFSLDSGGMLTVAGTHFCLDVSAYGKGPRVDVYSCAHSPNQQW	2	1	NO	Predicted
AIG27265.1_679-820	Bacteria	Firmicutes	Bacilli	Bacillales	Paenibacillaceae	Brevibacillus	Brevibacillus laterosporus	Brevibacillus laterosporus LMG 15441	Brevibacillus laterosporus LMG 15441	142	753	1e-96	100.0	0	100.0	EDGTYQIKTALKNTSLVDWNKSDNNITVWEKNNEDNQKWKLEYDDSHQAYVIRSVENNDKIMAWNAYQDSTNVFATAFEGKPEHFWIPEWIDNDFYILKNKKDLTKVLDVDGSNTSDGSNIQVRDYKGTDNQKWEVKLVKES	3	2	YES	Predicted
AIG55560.1_230-347	Eukaryota	Oomycota	None	Saprolegniales	Saprolegniaceae	Thraustotheca	Thraustotheca clavata	None	Thraustotheca clavata	118	280	1e-31	48.3	592317	96.7	QLKSSKGKHLLEYNGGLYVNSGGHDFNDLFQWDNNMIKSASSGQCLDVYKDNNGYKLHTYACDANNGNQKWTIANNVVKHATHNNICLDIDPTYADQHVQVWECTPNNPNQQWELIRY	3	3	NO	Predicted
AIG55610.1_47-152	Eukaryota	Oomycota	None	Saprolegniales	Saprolegniaceae	Thraustotheca	Thraustotheca clavata	None	Thraustotheca clavata	106	116	4e-09	41.7	877546	68.3	ILRLGDRMLQSDGKDIKTVKYDPSQKNGAEWIYNPSWKIFLNNYNNQLGCLDAFKGGDGKLYVHTYACAKWDPNANQYTANNQLWDADPLSNYTMIKHSTYTGYCL	1	1	NO	Predicted
AIG55751.1_785-880	Eukaryota	Oomycota	None	Saprolegniales	Saprolegniaceae	Thraustotheca	Thraustotheca clavata	None	Thraustotheca clavata	96	224	1e-22	46.2	772035	76.2	GSPSLNQQFVYDTKTKQIRDKNLGRCFDVYQDSSAPIGYRIHMYSCDANNGNQKWNLNANGHQIIHATFTNVCLDADPNDKTGAMQVWWCATIGTN	3	2	YES	Predicted
AIG55768.1_241-355	Eukaryota	Oomycota	None	Saprolegniales	Saprolegniaceae	Thraustotheca	Thraustotheca clavata	None	Thraustotheca clavata	115	293	3e-33	51.8	602955	93.4	IVSTRGKRVSEYYTGLYFNTPANNFNELFTWDATTQMFKSASNQQCLDSFLDSDGKYKIHTYDCDANNGNQKWIVHADTKQIEHATHKGQCLDGDPTYGDHHLQMWACVPNNENQ	3	2	NO	Predicted
AIG55915.1_920-1010	Eukaryota	Oomycota	None	Saprolegniales	Saprolegniaceae	Achlya	Achlya hypogyna	None	Achlya hypogyna	91	210	1e-20	44.0	81763	74.0	VTFSTLPSALPNWRFDAANNLVRVDGSTQCLDAWQPQNGGGLHVWDCDVNNSNQKWQFDTATGQLRHLSHKGFCLDMQSDSGATPHLWSCH	1	1	YES	Predicted
AIG55960.1_356-454	Eukaryota	Oomycota	None	Saprolegniales	Saprolegniaceae	Achlya	Achlya hypogyna	None	Achlya hypogyna	99	165	6e-15	43.6	84034	76.4	DSEIWFWDAARKVLRSKAANQCLDSYGSNDWQNVHLWNCDYTNPNQKWTIADGAVKTQNGANFCMDSDPTMTYEDGKQKVQMWWCWNGPNQKISMRPIN	2	2	YES	Predicted
AIG55982.1_111-159	Eukaryota	Oomycota	None	Saprolegniales	Saprolegniaceae	Achlya	Achlya hypogyna	None	Achlya hypogyna	49	112	2e-08	40.8	127704	40.8	RWRPLWTPGNTHEMLFNYGTGNCLDAWWDGPVLRLHGWTCDMDNQNQYW	1	1	NO	Predicted
AIG56024.1_96-176	Eukaryota	Oomycota	None	Saprolegniales	Saprolegniaceae	Achlya	Achlya hypogyna	None	Achlya hypogyna	81	101	5e-07	37.3	104968	62.5	IQSMQTGQCLDAYWDNGAGRPLVHGWSCDRANNNQYWSYSSWSTTTMIKHKKWGGWCLAGEADKGHPWMEQCNYDDERQTW	2	2	NO	Predicted
AIG56029.1_473-557	Eukaryota	Oomycota	None	Saprolegniales	Saprolegniaceae	Achlya	Achlya hypogyna	None	Achlya hypogyna	85	197	4e-19	53.6	814736	70.0	WFYDPVAQQLKSKSSNKCLDAYQNGNDVAVHVYDCDAANANQKWQYNDVTGQWMHGTKLGMCLDGTNNGKLHLDYCDKSKAAQQW	2	2	YES	Inferred from homology
AIG56030.1_481-571	Eukaryota	Oomycota	None	Saprolegniales	Saprolegniaceae	Achlya	Achlya hypogyna	None	Achlya hypogyna	91	175	3e-16	43.2	875299	73.3	LWFYDPVTQQLKSKSSNTCLDGYLKDGSNYAVHTHACGDDNSNQKWQYNDVTGQWMYMGRLGLCLAASGGAGALDGITLQPCDKAQANQKW	2	2	YES	Inferred from homology
AIG56170.1_624-745	Eukaryota	Oomycota	None	Saprolegniales	Saprolegniaceae	Achlya	Achlya hypogyna	None	Achlya hypogyna	122	670	2e-85	100.0	0	100.0	KLVTKSNKYISEFYSGVYADWTSDSANELFTYDSNAKTLQVASNGQCLDAFRDGNKFGLHTYTCDASNGNQKWIIDAAGHKIKHATHNNLCLDVDPTNPVHAAQVWECHNWNTNQWIDAVPY	2	2	YES	Inferred from homology
AIG56282.1_346-441	Eukaryota	Oomycota	None	Saprolegniales	Saprolegniaceae	Achlya	Achlya hypogyna	None	Achlya hypogyna	96	263	4e-28	52.6	674362	77.9	IVTINNLVVSEYYSSLYANPKSGSKNEQWTYDGPTRQIIVGSNKQCLDAYPNGAGGYNVHTYACDANNNNQKWTVDPSNHRIMHETHANLCLAVNP	1	1	YES	Predicted
AIG56445.1_435-546	Eukaryota	Oomycota	None	Saprolegniales	Saprolegniaceae	Achlya	Achlya hypogyna	None	Achlya hypogyna	112	189	3e-18	37.8	824181	92.5	LKLTEYYGAVSVRSAPVPGAIPETQLWYYDPLAQQIKNKANQNHCLDAYETKYRGAVHVWQCDPSNENQMWQYNDKTGQLQHGRKLGLCLTSEAGGSVYLQACDTSNAGQRF	3	2	YES	Predicted
AIG76870.1_80-211	Bacteria	Actinobacteria	Actinomycetia	Pseudonocardiales	Pseudonocardiaceae	Amycolatopsis	Amycolatopsis japonica	None	Amycolatopsis japonica	132	200	9e-21	39.8	831913	85.9	KCWDADLNTINRNGTKMQLWDCNLNADHQAFYITDNPEGYSRFQNVASGRYLDADLNSINRNGTIVQLWDFIAGAKNQWWSGTVNPEGYVRFQSPASGRYLTAEGNSSTNGTRLQLWSFIAGGRSQWWGDTP	6	5	YES	Inferred from homology
AIG79265.1_592-726	Bacteria	Actinobacteria	Actinomycetia	Pseudonocardiales	Pseudonocardiaceae	Amycolatopsis	Amycolatopsis japonica	None	Amycolatopsis japonica	135	692	1e-88	100.0	0	100.0	LDGVHTLAASGKNLDDPDSSTASGTPLVTWTPNQGANQKWLFTRQSDGSYTLTNAHSKLCADVEGGATTAGARVIQWTCTGGANQRWNATKQPNGAYKIASVRSGLLLTTASTSDGAAVTQRADTGSALQAWAIG	3	3	YES	Predicted
AIQ40560.1_270-413	Bacteria	Firmicutes	Bacilli	Bacillales	Paenibacillaceae	Paenibacillus	Paenibacillus sp. FSL R5-0912	None	Paenibacillus sp. FSL R5-0912	144	625	5e-82	83.3	124414	100.0	IVSGGVYTLMSKVSGKVLDVKDVSTADGAKMHQWTNYTASNQQFRVESTGDGFYKLTAMHSGKVLDVPNASTASGVQLQQANDNGSNAQRWSIIDVGGGYYKLISKASGLAMDVSSSSTADGAVVQQWTDNGTDAQKWLLTKIN	4	3	YES	Inferred from homology
AIR97077.1_401-515	Bacteria	Actinobacteria	Actinomycetia	Streptomycetales	Streptomycetaceae	Streptomyces	Streptomyces glaucescens	None	Streptomyces glaucescens	115	301	2e-33	66.1	446485	94.3	GRLRNRLAGRCLDPGGAPEAGARAGLAHCSSAGQWSYREDGLLRSAADPALCLDAGDRTAVLADCAAPAGRTRYDLTVRGELLPVRDPGRAVAAGPGATVVVTGRDGSAGQRWDL	1	1	YES	Inferred from homology
AIS01329.1_52-196	Bacteria	Actinobacteria	Actinomycetia	Streptomycetales	Streptomycetaceae	Streptomyces	Streptomyces glaucescens	None	Streptomyces glaucescens	145	743	4e-99	100.0	0	100.0	AAVDTDAWYVLVNRNSGKALDVSGMSTADGARVNQWTRNDGNHQQWQFVDSGGGYYRLKARHSGKVLDVAGASAADGAAVQQWADHNGANQQFRLADSDAGFIRLINRNSGKAVEVQGASTADGGNVVQYADWGGANQQWQLVKL	4	3	YES	Predicted
AIS01910.1_298-420	Bacteria	Actinobacteria	Actinomycetia	Streptomycetales	Streptomycetaceae	Streptomyces	Streptomyces glaucescens	None	Streptomyces glaucescens	123	593	2e-77	92.7	583979	99.2	AVRGLAGKCVDVAGANPANGTPVQLYDCNGTAAQRWTAGADGTLRALGKCLDVASGGTADGTPVQLWDCNGTAAQRWVVTAARDIVNPQADKCLDVTGNNPANGTRLQIWTCTGGANQKWTVG	6	5	YES	Inferred from homology
AIS01937.1_372-497	Bacteria	Actinobacteria	Actinomycetia	Streptomycetales	Streptomycetaceae	Streptomyces	Streptomyces glaucescens	None	Streptomyces glaucescens	126	657	1e-85	100.0	0	100.0	TRFRNAATGLCLDIRGEPKAGAEAGPAACSEEWSQQWSYENDGLLRSVADPGLCLDSHADAGVVILGTCADADDERGDDVRYDLTPRGEFLPRWDEQLALAPATDAPGADLVVKVRDGSPAQRWSA	2	2	YES	Predicted
AIT07139.1_339-471	Bacteria	Proteobacteria	Alphaproteobacteria	Sphingomonadales	Sphingomonadaceae	Sphingomonas	Sphingomonas taxi	None	Sphingomonas taxi	133	709	5e-94	100.0	0	100.0	NTQLVKMQVAHSGQCANISNDSPYYNGTAIQWTCTNTSNELVERRPIGNYTQYVVQRSGLCLAQADDNGSGGAVVQTSCSIGDKSQWTYNGTTIVNRASGSCLDVNEASTDTGTKLIVWPCNGGGNQRWTMIN	1	1	YES	Predicted
AIV33730.1_40-167	Bacteria	Actinobacteria	Actinomycetia	Streptomycetales	Streptomycetaceae	Streptomyces	Streptomyces sp. CCM_MD2014	None	Streptomyces sp. CCM_MD2014	128	666	1e-87	100.0	0	100.0	SGALRGVGSNRCLDVVGGSQTDGALLQMYDCWGGANQQWTSTDADQLTVYGDKCLDVPGHATAPGTRVQIWSCSGGANQQWRVNSDGTVVGAESGLCLEAAGAGTANGTAVQIGTCNGGSNQKWTGLT	5	4	YES	Predicted
AIV38162.1_536-679	Bacteria	Actinobacteria	Actinomycetia	Streptomycetales	Streptomycetaceae	Streptomyces	Streptomyces sp. CCM_MD2014	None	Streptomyces sp. CCM_MD2014	144	720	3e-93	100.0	0	100.0	ELRKGHTYTLTGVQSGKAVTVAGNGTNLVLGTGADASAEQWRLSAVRQDGGVRDRYVFTRAGDGTRLAVRDDVPVAEPDTGRRDRAAEWIASSTGDGTWTLVNAATGRLLEVGGQATHAGAAVTTWPPNSGANQRWTLTDVSAG	1	1	YES	Evidence at transcript level
AIV38811.1_299-453	Bacteria	Actinobacteria	Actinomycetia	Streptomycetales	Streptomycetaceae	Streptomyces	Streptomyces sp. CCM_MD2014	None	Streptomyces sp. CCM_MD2014	155	863	3e-117	100.0	0	100.0	RNVMLRNATTHMCADIPGRGKGEINGVVQQANCHEEGDNEYWHLEVKYPKGGPGGVPLFQIRNATDQFCMDLGEYGARPVGTGVAEFHCDGTKADNQLWWVDKQESGDYWIRNFASNNKCLNVKGQNAGTETPLNIADCTNTDDQEWKIIHPNKE	2	2	YES	Predicted
AIW06993.1_1-97	Metazoa	Chordata	Actinopteri	Characiformes	Characidae	Astyanax	Astyanax mexicanus	None	Astyanax mexicanus	97	272	3e-33	52.6	765246	70.3	DTQHWIYSQALLKSKVGKGCLSVIGGKASVGARVALWEEHGRIHQRWRLNKNGTISPHLDFNLVLDRRGGSGIDKDHLILSELCTDKASQYWDIEVL	3	3	YES	Inferred from homology
AIY07141.1_256-396	Bacteria	Firmicutes	Bacilli	Bacillales	Paenibacillaceae	Paenibacillus	Paenibacillus polymyxa	None	Paenibacillus polymyxa	141	727	4e-93	100.0	0	100.0	SGETYKLTAQHSGKNLEAGDSTTDGAKVQQWTDSGSARQRWKVIDVGNGYYKLLVQSSGKALTVAGGSSEDGASVQQWTDSDLTNQKWKMIDVGDGYYKLLVQSSGKALDVIGGYTNDGANVQQWTDNGNDQQKWKFTLVD	6	6	YES	Predicted
AIZ15211.1_427-594	Bacteria	Actinobacteria	Actinomycetia	Bifidobacteriales	Bifidobacteriaceae	Bifidobacterium	Bifidobacterium catenulatum	Bifidobacterium kashiwanohense PV20-2	Bifidobacterium kashiwanohense PV20-2	168	840	2e-108	97.6	188218	100.0	NKEYVNGGSSNDLQAAIDVRKMTAVTIPNGNYYINVRSKVASSVDIPSGSAADSTAIQLYSGNGSKAQQFTFTRQSDGSYEIVNVNSGKALDVRNGVAENNAIVQQYSRNNSQAQRWFIRDSGAGYYLQSAIGNWVLDLSGGNTADGAAIRLYTPNGTASQLFVVSSS	5	1	YES	Predicted
AJC58797.1_82-226	Bacteria	Actinobacteria	Actinomycetia	Streptomycetales	Streptomycetaceae	Streptomyces	Streptomyces sp. 769	None	Streptomyces sp. 769	145	793	3e-110	100.0	0	100.0	GDTVRLQVASSGKCLGVDSASKDNGAAALQWTCNEGKAQQWRAIPTVDSSFVLRNEHSNKCLEVENSGTQAGARVQQWGCTGGGAQLRWRMVLVDPVNKLYQLRPMHTPDRCVDIDHGKKDDGVKAQQWYCNQTDAQLWRILPVA	4	4	YES	Inferred from homology
AJE13383.1_147-294	Bacteria	Firmicutes	Clostridia	Eubacteriales	Clostridiaceae	Clostridium	Clostridium botulinum	Clostridium botulinum CDC_1436	Clostridium botulinum CDC_1436	148	768	2e-105	100.0	0	100.0	YIISDLNNFTCKISPILAANKVVQQVSVTNLAVNLYTWNNDRNQKWTIIYNEEKAAYQFFNKILSNGVLTWIFSDGNTVRVSSSAQNNDAQYWLINPVSDNYDRYTITNLRDKTKVLDLYGGQTADGTTIQVFNSNGGDNQIWTMSDL	5	3	YES	Inferred from homology
AJE39277.1_293-414	Bacteria	Actinobacteria	Actinomycetia	Streptomycetales	Streptomycetaceae	Streptomyces	Streptomyces nodosus	None	Streptomyces nodosus	122	537	4e-69	84.4	146984	98.4	ITGLAGKCVDVAAANSANGTPVQLYDCNGTEAQKWTVGSDGTLRALGKCLDVVERGTADGSKVQLWDCNGGANQKWTVTAAHDIVNPQADKCLDVTDNNSANGSRLQIWSCSGNANQKWTVG	6	5	YES	Inferred from homology
AJE42670.1_469-596	Bacteria	Actinobacteria	Actinomycetia	Streptomycetales	Streptomycetaceae	Streptomyces	Streptomyces nodosus	None	Streptomyces nodosus	128	651	6e-84	100.0	0	100.0	DRAGAFVGLAGKCLDVAGASSADGTAVQLYDCNGSAAQQWTVKADGSVRALGKCLDVSGGSTANGAKVQLYDCNGTGAQQWSYNASTGDVVGLAADKCLDVTDNSSANGARAQIWSCTGAANQKWRLQ	6	4	YES	Inferred from homology
AJF68657.1_361-487	Bacteria	Actinobacteria	Actinomycetia	Streptomycetales	Streptomycetaceae	Streptomyces	Streptomyces vietnamensis	None	Streptomyces vietnamensis	127	675	1e-85	100.0	0	100.0	TGEIKGVASGRCVGTPDSATANGTRVHLWDCGGQADQRWAHTAAKQLKVHGDKCLDAKNKGTANGTPVIVWDCNGGANQQWNINTDGSITGVQSGLCLDAVGAATANGTTIQLYACASVNNQKWTWT	4	3	YES	Predicted
AJF69036.1_354-480	Bacteria	Actinobacteria	Actinomycetia	Streptomycetales	Streptomycetaceae	Streptomyces	Streptomyces vietnamensis	None	Streptomyces vietnamensis	127	671	2e-88	100.0	0	100.0	PGSGQIKGVASGRCLDVPGAVTTDGTQVQLWDCNNRTNQQWTYTAAGELRVYGDKCLDAAGTGNGAKVQIYSCWGGDNQKWRLDSDGSIVGVQSGLCLDAAANGTANGTLIQLYSCWNGSNQHWTRT	6	4	YES	Predicted
AJF69426.1_30-157	Bacteria	Actinobacteria	Actinomycetia	Streptomycetales	Streptomycetaceae	Streptomyces	Streptomyces vietnamensis	None	Streptomyces vietnamensis	128	670	2e-88	100.0	0	100.0	GALRGVGSGRCLDVPNAGQSDGTFLQIWDCSGGTNQQWTLTSGNQLTVYGNKCLDVPGHATTAGTRVEIWTCHGGGNQQWRVNSDGSVVGVESGLCLDVSGGGTANGTAVQLWNCSGAGNQKWTGLSG	5	5	YES	Inferred from homology
AJP00904.1_826-951	Bacteria	Actinobacteria	Actinomycetia	Streptomycetales	Streptomycetaceae	Streptomyces	Streptomyces cyaneogriseus	None	Streptomyces cyaneogriseus subsp. noncyanogenus	126	562	2e-68	79.4	157098	100.0	RAGAVRGVGGKCLDVDGAHTADGTKVQIWTCNDTPAQQWTVTPDGTLTALGKCLDVSAAGTADGTRVQLWTCNGTGAQQWTPHPDGTLRNPRSGKCLDASGSTWNDGTPVHLWTCHTGPNQRWILP	5	5	YES	Predicted
AJP05947.1_417-548	Bacteria	Actinobacteria	Actinomycetia	Streptomycetales	Streptomycetaceae	Streptomyces	Streptomyces cyaneogriseus	None	Streptomyces cyaneogriseus subsp. noncyanogenus	132	692	2e-90	100.0	0	100.0	PLAATTSRLRGTASGRCVDVDDAATSAGATVLIWDCHTAANQLWTTWGGGEIRVYGDKCLDAYDQGTANGTRVVTWPCNGQNNQKWTIGSDGAIRNVHAGLCLDADRSGTANGTPLVLWTCNGQAGQKWTRA	3	3	YES	Predicted
AJQ92574.1_442-543	Bacteria	Proteobacteria	Gammaproteobacteria	Oceanospirillales	Saccharospirillaceae	Gynuella	Gynuella sunshinyii	Gynuella sunshinyii YC6258	Gynuella sunshinyii YC6258	102	267	1e-28	48.0	697019	79.1	FQTLVNAASGQCLDVTNGNMSEGNNVGLWYCSGEAWQQWNYDPHSGLIRSLQNTEYCLDNSGSFADGTNLTIATCRGNANQQFDVSSSGAISMRTMPGLVIE	2	1	YES	Inferred from homology
AJQ93706.1_279-400	Bacteria	Proteobacteria	Gammaproteobacteria	Oceanospirillales	Saccharospirillaceae	Gynuella	Gynuella sunshinyii	Gynuella sunshinyii YC6258	Gynuella sunshinyii YC6258	122	347	7e-41	54.9	511471	95.3	LVNNASGLCLDIDRETMASGTNVMLWNCSGGSWQQWYIDSSTGLVHSLKDPRYCLDNGGDFSNGANIVIAQCRGGDSQRFVDAGNGAIAMATNPQLVLDANGSNPGDNVSVWTDWGGDNQRW	3	2	YES	Obsolete record
AJQ95544.1_475-607	Bacteria	Proteobacteria	Gammaproteobacteria	Oceanospirillales	Saccharospirillaceae	Gynuella	Gynuella sunshinyii	Gynuella sunshinyii YC6258	Gynuella sunshinyii YC6258	133	425	1e-50	62.4	392652	100.0	IKNNNSGKCLRTLNGSSANGTGIVQYTCGQNKYEQWQVTSIGLRQYHITQVSSGKLADITGGSTQTGATNIIWPYNGGENQKWQILDQGDGYYHIHNVRSDLLLDIQARSLEDNAQNIQWSANGGFNQDWEFI	2	2	YES	Inferred from homology
AJT66020.1_383-509	Bacteria	Actinobacteria	Actinomycetia	Streptomycetales	Streptomycetaceae	Streptomyces	Streptomyces lydicus	None	Streptomyces lydicus	127	500	2e-62	81.8	148163	100.0	LKNAGTGSCVDAAGASSRNGTAVVGWDCNGQRNQSWWYDPDTGQRSVHVGLTQDRCLDVPGGRYEAGAALVLWNCSGAANQQFVRDGSGNGETVRPAAATSLCLTLGGAKEPLRLQACDGSAGQRFA	3	1	YES	Predicted
AJY77796.1_1088-1219	Bacteria	Firmicutes	Bacilli	Bacillales	Paenibacillaceae	Paenibacillus	Paenibacillus beijingensis	None	Paenibacillus beijingensis	132	391	8e-45	60.0	42262	95.6	AKLQRASFVNSATNKFLFTATSQNGEPVTIRDVREGEAKQAWVLVPTGDELGSYSIRTPEGKALDLDTGQNKIQLYNYLGFNNQRWLLRNNEDGTVTITSVHHGKALEVSETGTELILNDPDPALDRQKWSV	4	3	YES	Inferred from homology
AJZ84513.1_663-799	Bacteria	Actinobacteria	Actinomycetia	Streptomycetales	Streptomycetaceae	Streptomyces	Streptomyces sp. AgN23	None	Streptomyces sp. AgN23	137	729	2e-93	100.0	0	100.0	PFRRLRNKHSGKVLAVDEMSTANSARVVQFDNTPTGDHAWQWIDRGDGWFLIRNGHSGKVLGVDRMSTANSAIVVQYEDNGTADHLWRKVDNGDGWFRVLNKNSQKVLGVDGMSTANSAQVVQYDDNGTDDHLWRLV	0	0	YES	Predicted
AKF96321.1_2-101	Bacteria	Firmicutes	Bacilli	Bacillales	Paenibacillaceae	Brevibacillus	Brevibacillus laterosporus	None	Brevibacillus laterosporus	100	133	9e-11	31.6	107598	67.9	PKISHTLILLVLSGLRSYIKVIGVSYGGTGDGDRFVIYDDSNTADQHYMFFSLDSGYVIVPRHSGRSIAVSYGSNQDGAEILQWKYSNAKDQQWYFKKMN	2	1	YES	Predicted
AKG44230.1_13-158	Bacteria	Actinobacteria	Actinomycetia	Streptomycetales	Streptomycetaceae	Streptomyces	Streptomyces xiamenensis	None	Streptomyces xiamenensis	146	759	2e-101	99.3	0.377664	100.0	ATIDPNASYVLVNRNSGKALDVYNQATGDGARITQWTRNDQAQQQWQFVDSGNGNYRIKSRHSGKVLDIHNWSTQNGGSIVQWTDLNATNQQWRVADSSDGYVRFISRHSGKALEVQGASTADSANIVQYDDWNGANQQWQLVKVG	3	3	YES	Inferred from homology
AKH82970.1_290-350	Bacteria	Actinobacteria	Actinomycetia	Streptomycetales	Streptomycetaceae	Streptomyces	Streptomyces sp. CNQ-509	None	Streptomyces sp. CNQ-509	61	110	2e-07	37.9	123269	39.7	CADDDPAQRFRLEAAGEGADRRFRIRPDTGECLAPREEDTGPGAEIARARCSGGAEQEFTI	2	0	NO	Predicted
AKH85740.1_417-548	Bacteria	Actinobacteria	Actinomycetia	Streptomycetales	Streptomycetaceae	Streptomyces	Streptomyces sp. CNQ-509	None	Streptomyces sp. CNQ-509	132	694	7e-91	100.0	0	100.0	PLAAETSRIRGNGSGRCLDVENSSTAAGAAAVIWDCHTAANQLWTTWAGGEIRVFGDKCLDAENQGTANGTPVITWTCNGQDNQKWSFAADGSIRNVHAGLCLETSGAATANGSRLVLGACGGQTHQRWTRS	3	3	YES	Predicted
AKJ10098.1_39-166	Bacteria	Actinobacteria	Actinomycetia	Streptomycetales	Streptomycetaceae	Streptomyces	Streptomyces incarnatus	None	Streptomyces incarnatus	128	669	4e-88	100.0	0	100.0	SGALRGVGSGRCLDVPGAGQTDGTYLQIYDCWGGTNQQWTLTDSNQLTVYGNKCLDVPGHATTAGARVQIWTCSGGANQQWRVNSDGTVVGVESGLCLEVTGSATANGTAAQIWTCNGGSNQKWTGLS	6	5	YES	Inferred from homology
AKJ27595.1_173-306	Bacteria	Proteobacteria	Betaproteobacteria	Burkholderiales	Sphaerotilaceae	Schlegelella	Schlegelella brevitalea	None	Schlegelella brevitalea	134	272	6e-29	48.5	638036	95.0	ARAALVGRHSGLCLTVQNSASQAGAGIVQSSCNGAAGAHQRWQLRPVDDGHHLVVEHSGLCLRVPDASTEAGAKLVQEPCDSGTAQRWRLQAQRGAYRLRAAHSDKCLAVDPAAAPEGAAVAQVECTDATHQQW	3	3	YES	Inferred from homology
AKJ29507.1_42-179	Bacteria	Proteobacteria	Betaproteobacteria	Burkholderiales	Sphaerotilaceae	Schlegelella	Schlegelella brevitalea	None	Schlegelella brevitalea	138	256	2e-27	44.9	707922	96.5	GVYRIKSVFSGLCLTVQGGSTADGAGIRQDRCGDAASQRFELRQDEGGSHRFVNQGSGKSLDIREVSTANGALLQQWAGAPTDNQRFVVQTSGNGEAIRARHSGKCLDVKDWNANAGAEIQQWDCAGSSNQQWRFEAV	5	3	YES	Predicted
AKJ29508.1_84-213	Bacteria	Pseudomonadota	Betaproteobacteria	Burkholderiales	Sphaerotilaceae	Caldimonas	Caldimonas brevitalea	None	Caldimonas brevitalea	130	186	1e-17	40.3	819993	88.4	QANGECLNGGARPGATQGGLSRSDCAGTVARQGFALQAVSGDANAVTLQHGASGLCIDIQGASRSSGARALLWNCHGKPNQQFTRRDVGNGNYQLVARHSGLCLDVVDGARVEQRSCDSSQQRRSQLFKF	3	0	YES	Inferred from homology
AKL70335.1_1683-1806	Bacteria	Actinobacteria	Actinomycetia	Streptomycetales	Streptomycetaceae	Streptomyces	Streptomyces sp. Mg1	None	Streptomyces sp. Mg1	124	658	1e-80	100.0	0	100.0	GSVAVTGLSGKCLDVSEGLSADGTAIQLWSCNETKAQQWRLTGDTVRALDKCLTADAAGLLTLATCDGSAKQKFTYRAGDKTLYNPASDTCVDVPGSNDANGTDLKLWYCNGGTNQQWSFANTT	4	3	YES	Inferred from homology
AKL70741.1_346-484	Bacteria	Actinobacteria	Actinomycetia	Streptomycetales	Streptomycetaceae	Streptomyces	Streptomyces sp. Mg1	None	Streptomyces sp. Mg1	139	733	2e-97	100.0	0	100.0	WNTLTAAHSGKCADAADWSVAEGAPLIQWACTAGSVNQQVWFQGAGAGTVRIMLRHSGKCLAVRDASPDDGAAVVQTTCGDTPGQKWKTAQADAGGMRLVAQHSGKCLDVANQSRTDGAPLVQWTCNGGANQKWRRSAV	3	3	YES	Inferred from homology
AKN72278.1_341-469	Bacteria	Actinobacteria	Actinomycetia	Streptomycetales	Streptomycetaceae	Streptomyces	Streptomyces sp. PBH53	None	Streptomyces sp. PBH53	129	678	2e-89	100.0	0	100.0	RTLIARHSAKCADVPSQSLWQGVAVSQYTCNGGTNQKWWFKDLGNGYRALVGRGSSLCLRENASGVTQEDCTGATDQQWSVTASGSYVTVKARASGECLDVSGGSTANSAAIITHTCNGSANQQWSQST	3	3	YES	Predicted
AKN72345.1_416-545	Bacteria	Actinobacteria	Actinomycetia	Streptomycetales	Streptomycetaceae	Streptomyces	Streptomyces sp. PBH53	None	Streptomyces sp. PBH53	130	577	2e-73	82.3	145874	98.5	PLAATTGRLRGGGSGRCLDVDGAATAAGSKTLLWDCHTAANQLWTSWAGGEIRVYGDKCLDASGRGTTNGTPVVIWPCNGQDNQKWTVGSDGSVRNVRAGLCLDAKEAGSANGTPVVLWTCNGQNNQKWT	3	3	YES	Predicted
AKN72459.1_39-188	Bacteria	Actinobacteria	Actinomycetia	Streptomycetales	Streptomycetaceae	Streptomyces	Streptomyces sp. PBH53	None	Streptomyces sp. PBH53	150	666	6e-89	85.3	156457	96.8	GASIYNQSSGLAVDVTAAGTANGQAIVLWPHNGAAQNQQFRFVAVQGGYEIVARHSGKCLDVSGFSKADGAQVFQWDCHGGANQLWEFVDIGDPKSCPPSGGCPENVVGYLIVSKHSGKCLDSGNSAFPSPPRMGAGLQQWGCARNTGDP	4	2	YES	Inferred from homology
AKN74150.1_31-176	Bacteria	Actinobacteria	Actinomycetia	Streptomycetales	Streptomycetaceae	Streptomyces	Streptomyces sp. PBH53	None	Streptomyces sp. PBH53	146	758	3e-98	100.0	0	100.0	AGAAALPTGFATVVNAASGRCLDARAAATANGTVVQQYACNGSTAQQWSFTDAGDGYVRIANRNDTGQVADVADVSTADNAPVHLWSYGGGANQQWLPVDDGGGAFHFVNRHSGKCLDDPGASLADSVQFVQYTCNGSAAQRFQVV	4	2	YES	Predicted
AKN74620.1_352-476	Bacteria	Actinobacteria	Actinomycetia	Streptomycetales	Streptomycetaceae	Streptomyces	Streptomyces sp. PBH53	None	Streptomyces sp. PBH53	125	651	2e-85	100.0	0	100.0	SGQIKGVGSGRCLDVPGSSSTDGTQLQLWDCNTGTNQQWTYTDAGELRVYGNKCLDAAGTGNGSKVQIYSCWGGDNQKWRLNSDGSIVGVQSGLCLDAVGAGTANGTLIQLYSCSNGSNQRWTRT	6	4	YES	Predicted
AKR12943.1_467-602	Bacteria	Firmicutes	Bacilli	Bacillales	Bacillaceae	Bacillus	Bacillus thuringiensis	None	Bacillus thuringiensis	136	431	2e-51	62.5	375215	97.8	GTYQLFSALNNSSVIDMDRSTNNVTLWSNNGGNHQKWKLVYDSNKKAYQLKSGTNQNLILAWNDYQGSNNVFATPNQYYEEHYWIVEDAGNGYFYLKNKKNSRYLDVTGSGTKDGTNVIVYPFTASNNQKFKLQRL	4	1	YES	Inferred from homology
AKT40334.1_35-182	Bacteria	Proteobacteria	Deltaproteobacteria	Myxococcales	Polyangiaceae	Chondromyces	Chondromyces crocatus	None	Chondromyces crocatus	148	571	3e-73	70.3	271189	98.7	AVIVSTITEGEYVLRSVATGNCLDVPSSSMADGAGIQSWSCNGTNAQRFRLTATSGGYYKIENVNSNKALDIRDASTAENARLQQWGYGGGNNQQFRFVARGNSEFSIHARHTDMTLDLYWGNAANGTPIVQYPYINGNNQRWTLDKV	5	3	YES	Inferred from homology
AKT42048.1_43-184	Bacteria	Proteobacteria	Deltaproteobacteria	Myxococcales	Polyangiaceae	Chondromyces	Chondromyces crocatus	None	Chondromyces crocatus	142	394	4e-47	52.8	544912	94.7	ITNGDYIIRAVHSGKCLDIAAASIQNGAAVQQWDCNGTPAQVFRVTAVGDGYVRIVNPNSDKALDVTELSTADGARIQQWGYGGGANQQFEVFDAGGGHYGIRARHSGKTLDVTEVSTASGTPIQQWTWFGANNQRWLFEKI	6	4	YES	Predicted
AKU09507.1_337-478	Archaea	Euryarchaeota	Halobacteria	Haloferacales	Haloferacaceae	Haloferax	Haloferax gibbonsii	None	Haloferax gibbonsii	142	345	9e-40	50.4	542011	98.6	LADGIYEIQNVNSGKVMEVADASTSDGANVRQWTANDCTCQRWWVEYIGGGEYRIVNENSNRALDVPDGTTTDGASLQQWPWYTGAPQKWNIIDNGDGTYRIKNIATDDVAEVYNAGTADGDDVVQWPWNGGDQQRWNFNFI	4	4	YES	Predicted
AKU95748.1_592-736	Bacteria	Proteobacteria	Deltaproteobacteria	Myxococcales	Labilitrichaceae	Labilithrix	Labilithrix luteola	None	Labilithrix luteola	145	317	6e-35	46.9	655626	100.0	ARPLPDGVYTIRNQGSGKVIDVTGASMDDGTAIIQWPGRDAANQRWTFTWQDSGFYKITAFHSGKALDVSGASTDNGGAVIQWPFHNGDNQLWQVSLYWDGSCRLINRHSRKDLTVGGAITQDGAPLVQNAWDNNDRQKWIIVPV	3	3	YES	Predicted
AKU99147.1_2-88	Bacteria	Proteobacteria	Deltaproteobacteria	Myxococcales	Labilitrichaceae	Labilithrix	Labilithrix luteola	None	Labilithrix luteola	87	185	9e-20	41.9	874922	68.8	ESSNVPGGSALCLDVQWGSAANGTPVWLWPCTGSVAQQWSYNSSTRQLTAMGKCLEFAAPVVQGSQLQIWDCNGSFQQRWSVVPYED	3	3	YES	Predicted
AKZ53845.1_536-682	Bacteria	Actinobacteria	Actinomycetia	Streptomycetales	Streptomycetaceae	Streptomyces	Streptomyces ambofaciens	Streptomyces ambofaciens ATCC 23877	Streptomyces ambofaciens ATCC 23877	147	749	2e-97	100.0	0	100.0	PLRKGHTYTLTGVQSGKAVTVGENGTDLVLGTEAGAGAQRWRLSAVRQDSGVLDRHVFTNPQDGTRLAVRDDVPVTEPDTGKRDRAAEWIMSTTGDGTWTLVNAGTGRLLEVGGQATHEGAAVTTWPPNSGANQRWTVTDVTTRHTG	2	2	YES	Inferred from homology
AKZ60012.1_826-950	Bacteria	Actinobacteria	Actinomycetia	Streptomycetales	Streptomycetaceae	Streptomyces	Streptomyces ambofaciens	Streptomyces ambofaciens ATCC 23877	Streptomyces ambofaciens ATCC 23877	125	659	3e-82	100.0	0	100.0	TGAVKGVNGKCLDVDNAGTADGTKVQVWTCNGSAAQSWTVAGDGALKALGKCLDVSGGGTADGTKVQLWTCNGSGAQQWAAQSDGTVRNPQSGKCLDASGGTWNDGTAVHLWSCHTGPNQKWTLP	5	5	YES	Predicted
ALC19119.1_49-183	Bacteria	Actinobacteria	Actinomycetia	Streptomycetales	Streptomycetaceae	Streptomyces	Streptomyces pristinaespiralis	None	Streptomyces pristinaespiralis	135	442	2e-54	66.4	299018	100.0	LKNANSGLCLAVPGANTSAGVQLVQNTCNGAAAQTWKLAVSGSGYTLTAAHSSKCAGVRDASTSAGKPVEQQSCSSTATQVWKLTQVSGDTYQVVNGNGAKCLNVKDSSKAAGALVQQNSCDSVTSKKWTLTASG	2	2	YES	Inferred from homology
ALC19749.1_371-509	Bacteria	Actinobacteria	Actinomycetia	Streptomycetales	Streptomycetaceae	Streptomyces	Streptomyces pristinaespiralis	None	Streptomyces pristinaespiralis	139	460	7e-54	61.2	373577	100.0	GDSPVVIELRGTTGKCLDVEGAKTANGTPVQVYTCNGSAAQQWLLEGDDLGMHLRNVNSQKCLDVAGNDSANGTKIRIWTCNSSPAQTWESNIRATGPLKNSGTGKCLDMPKYDNSVNARLWTCSGAAPQRFGIEPSGH	4	2	YES	Inferred from homology
ALC20640.1_492-618	Bacteria	Actinobacteria	Actinomycetia	Streptomycetales	Streptomycetaceae	Streptomyces	Streptomyces pristinaespiralis	None	Streptomyces pristinaespiralis	127	529	9e-66	78.7	171348	99.2	QSGALVGLGGKCLDVAGGSSADGTAVQLWDCNGSAAQRWTLRSDGSVQALGKCLDVTSGSTSDGAKVQLYTCNGSGAQQWRHEAGSGDLVNVPADKCLDASDNSSANGTRAQIWSCTGAANQKWRLQ	6	5	YES	Inferred from homology
ALC41255.1_511-667	Metazoa	Arthropoda	Insecta	Diptera	Drosophilidae	Drosophila	Drosophila busckii	None	Drosophila busckii	157	844	2e-111	100.0	0	100.0	KSEEFMSLIDLERDKCLRPLHDDVPRSTLQPVTVGDCTSHAQSMDMFVITPKGQIMTNDNVCLTYRPPKQGSIKLLRNRNVTLSNIMLTQCAVDSSQFWTYDMDTQQISHRETKLCLTLKSATNAKTQKAEKVVLSMECNFKDITQKWGLIPLPWRM	2	2	YES	Inferred from homology
ALC44744.1_433-581	Metazoa	Arthropoda	Insecta	Diptera	Drosophilidae	Drosophila	Drosophila busckii	None	Drosophila busckii	149	388	3e-45	47.6	559767	97.4	DPEDYAIGALQSLAAPKLCLDRAGSKTQPKLAACDEDLLYPRLEQAWYLSHFRDLHSSYLCLELQQRQPNAAVLLWQCHHQAGNQFWFYDQQSKQLINGQRKSDQRCLEAQVEQRSLVANLCNATNVRQHWKFGYVNEKRLEDFWKNIE	3	3	YES	Predicted
ALC49998.1_462-591	Metazoa	Arthropoda	Insecta	Diptera	Drosophilidae	Drosophila	Drosophila busckii	None	Drosophila busckii	130	707	2e-92	100.0	0	100.0	LPANLHWGELRSVASDGCLDSMGHQPPAIMGLSYCHGGGNNQLVRLNAVGQLGVGERCVEADRQGIKLAVCRLGTVDGPWNYNEHTKHLLHRVHKKCMALHPSTQQLSLAHCDVNDGYQKWLFKEIRPHW	1	1	YES	Inferred from homology
ALD21408.1_14-163	Bacteria	Bacteroidetes	Cytophagia	Cytophagales	Hymenobacteraceae	Hymenobacter	Hymenobacter sp. DG25A	None	Hymenobacter sp. DG25A	150	789	1e-103	100.0	0	100.0	QAAFIPNPGVWYGVVARGSGRSLDISNASPETGARAVQWEFTQAQSQQWRLTPVTPNSTYYRIEARHSGKVLTLDGPAENAAVVQQPWSGSFYQQWRIVPAGPIGSFQLVSRGNDFSMALAAADKANATPVVGQRALGRASQQWWLFPLK	4	4	YES	Predicted
ALE10489.1_394-561	Bacteria	Actinobacteria	Actinomycetia	Bifidobacteriales	Bifidobacteriaceae	Bifidobacterium	Bifidobacterium bifidum	None	Bifidobacterium bifidum	168	857	3e-111	100.0	0	100.0	NKEYVNGGSSNDLQAAIDVRKMTAVTIPNGNYYINVRSKVASSVDVPGGSAADSTAIQLYSGNSSKAQQFTFTRQSDGSYEIVNVNSGKALDVRNGVAENNAIVQQYSRNNSQAQRWFIRDSGAGYYLQSALGNWVLDLSGGNTANGAAIRLYAPNGTAPQLFVVSSS	5	1	YES	Predicted
ALG06960.1_1-112	Bacteria	Actinobacteria	Actinomycetia	Pseudonocardiales	Pseudonocardiaceae	Kibdelosporangium	Kibdelosporangium phytohabitans	None	Kibdelosporangium phytohabitans	112	171	2e-17	44.1	897098	71.3	MDVPGGSTAEFVFLKQATCKTPVGSGSYNQLFQLQLLGNGNYWVIPRNSNKCVQVWNESTADGAGIQQLACYSSLSQQWNTPVVSENPNGSVNLMFRNVLSGKCITANGNGT	3	2	YES	Inferred from homology
ALG15484.1_31-151	Bacteria	Actinobacteria	Actinomycetia	Pseudonocardiales	Pseudonocardiaceae	Kibdelosporangium	Kibdelosporangium phytohabitans	None	Kibdelosporangium phytohabitans	121	514	3e-66	81.8	120199	100.0	GAVTGLAGKCVDVAGASNANGTAVQLYDCNGTGAQQWNNTGSQLQALGKCLDVSGGGTANGTVVQIWDCNGSGAQNWVVSAANDIVNTQANKCLDVAGNNSANGTRLQIWECTGAANQKWN	6	5	YES	Inferred from homology
ALJ40426.1_78-166	Bacteria	Bacteroidota	Bacteroidia	Bacteroidales	Bacteroidaceae	Bacteroides	Bacteroides thetaiotaomicron	None	Bacteroides thetaiotaomicron	89	153	1e-12	38.2	105842	64.5	GCYTITSPLTQMNIDNSGKGKVECSVIQWSADPKNPNQQWKITALPNGNYVLTNVGTGYNLGFPDAGLVGEPVFQLEPEASKSNQQWQI	2	2	NO	Predicted
ALJ60549.1_29-142	Bacteria	Bacteroidota	Bacteroidia	Bacteroidales	Bacteroidaceae	Bacteroides	Bacteroides cellulosilyticus	None	Bacteroides cellulosilyticus	114	109	6e-07	33.9	984295	82.4	YKIISPSGLLLDNKESLENDVQVVLSADNGSEGQLWRIVAFDENCFLIYSPFCNKSLDIYNSIPGNNFLKLWDFNRKNSNQHWQMAATEGGFYIRHSTTQRCVTVCEGENEDSP	2	2	NO	Predicted
ALL13529.1_57-184	Bacteria	Proteobacteria	Alphaproteobacteria	Caulobacterales	Caulobacteraceae	Caulobacter	Caulobacter henricii	None	Caulobacter henricii	128	133	6e-11	40.2	767796	90.7	GTGPIGHAGRCLAPRDGGLYPELFATDCNGSPGQTWSMAPGGEVRNAAGQCLAVLGLSSRSGERIYAGSCSTVSGPQRWRKQVSSPPYRNAVGGLETAGHSGECLAWIEAGSFIGLAACDDSASQRFS	3	2	YES	Predicted
ALN78845.1_311-398	Bacteria	Proteobacteria	Gammaproteobacteria	Xanthomonadales	Xanthomonadaceae	Lysobacter	Lysobacter antibioticus	None	Lysobacter antibioticus	88	200	1e-19	50.0	811471	68.2	SGNQCLDAYTYQSGVQPILGTCHGLDNQAWVYAADKTLRTASNLCIDAYNGGTTAGTPIYVYTCHGGANQQWNRVGSEFRGVQSGLCL	2	2	YES	Inferred from homology
ALN87115.1_702-818	Bacteria	Proteobacteria	Gammaproteobacteria	Xanthomonadales	Xanthomonadaceae	Lysobacter	Lysobacter capsici	None	Lysobacter capsici	117	139	4e-11	30.2	999651	92.1	RDACLKMEQTAAGPNAYFAAASTCSIANDAWIIDASGRIRPRARLDLCISDSGNRVAKLSTCDTGRAYQSWDLTTFAPKASRHGRCLSLFQGFLTDGRGLLDIWVNCHQVPDGWQLP	2	1	NO	Obsolete record
ALO78721.1_300-441	Bacteria	Proteobacteria	Gammaproteobacteria	Cellvibrionales	Cellvibrionaceae	Gilvimarinus	Gilvimarinus agarilyticus	None	Gilvimarinus agarilyticus	142	752	7e-101	100.0	0	100.0	TDVPASATSIKGRQSGKCIDLASGSSANGANIQQWACGTNNANQEFTFVPVDSGWYELRTKHNKCVGVGGNSSANGAVVIQWDCFNGQNLHVKPVDLGNGYVELRARHSNKCLDVADASTANGADIRQWQCNGNTNQQFSFN	3	1	YES	Obsolete record
ALO99199.1_272-394	Bacteria	Actinobacteria	Actinomycetia	Streptomycetales	Streptomycetaceae	Streptomyces	Streptomyces hygroscopicus	None	Streptomyces hygroscopicus subsp. limoneus	123	669	4e-89	99.2	0.380953	100.0	NVFSHASQRCIDVVGGEAVPGAGLMIWDCTGSASQHWTFTGGTMRALGMCVQLANGSTADGADLELASCDGSPAQRFELNVRHDLVSTLADKCTDVRDNGTQNGTRLQLWSCAGSPNQKWSTS	4	3	YES	Inferred from homology
ALO99876.1_673-802	Bacteria	Actinobacteria	Actinomycetia	Streptomycetales	Streptomycetaceae	Streptomyces	Streptomyces hygroscopicus	None	Streptomyces hygroscopicus subsp. limoneus	130	672	4e-85	100.0	0	100.0	GGTTGAIVGAASGRCVDVPNQSQTAGTQVELWDCNGGTNQQWTNTSAGELRVYGNACLDAAGQGTSPGTKVDIWDCNGGGNQKWTLHSDGTITGDQSGLCLDATGGGTANGTLLQLWTCNGNRNQQWTRD	4	4	YES	Predicted
ALP38946.1_334-477	Bacteria	Firmicutes	Bacilli	Bacillales	Paenibacillaceae	Paenibacillus	Paenibacillus sp. IHB B 3084	None	Paenibacillus sp. IHB B 3084	144	735	9e-98	97.9	0.996134	100.0	IDPDGYYQLVSRKSNKPLNVIDGATTDGADLEQRADSGASSQQWQLKDAGGGYYKIVNRNSGKLIGVENGATTDGAIIEQWSDGGWSSQQWQLVSVTGGYYKLKNRATGKLIDISEGTTSDGAKAIQWGDNGGTNQHFRVVKVD	3	2	YES	Predicted
ALT76305.1_176-282	Bacteria	Proteobacteria	Betaproteobacteria	Burkholderiales	None	Paucibacter	Paucibacter sp. KCTC 42545	None	Paucibacter sp. KCTC 42545	107	113	1e-07	29.2	103361	77.9	VDFTSPLSTSKLNVSACTGTAKSEYFRFTNQGAIVLNGYCLTTSGDAGSAVGLGSCGETGVPPAPNQKWKRGSNSSIVSPSGLCLSQKGTGVVLQTCDAGNVFQYWS	2	2	NO	Predicted
ALU91975.1_820-945	Bacteria	Actinobacteria	Actinomycetia	Streptomycetales	Streptomycetaceae	Streptomyces	Streptomyces globisporus	Streptomyces globisporus C-1027	Streptomyces globisporus C-1027	126	661	1e-82	100.0	0	100.0	PGRELKGIGGKCAEPAGGASADGTQIQLWTCNRSAAQKWTAGTDDTLRALGKCLDISGAGAADGTKIQLYGCNGTGAQKWVAQADGTVKNPASGKCLDASGAASADGTKLHLWTCHTGANQKWTLT	5	4	YES	Predicted
ALU95933.1_397-516	Bacteria	Actinobacteria	Actinomycetia	Streptomycetales	Streptomycetaceae	Streptomyces	Streptomyces globisporus	Streptomyces globisporus C-1027	Streptomyces globisporus C-1027	120	627	2e-81	97.5	257693	99.2	LKNEATGTCADVPGSVTRNGTAIGGWDCHGGRNQNWWYDTGTQNLRTALSHDRCLDVSGAKYNPGATLIVWNCTGAANQKFVQQSGTIRPAAATGLCLTLAGAKDPLRLQTCDGSAKQRF	3	1	YES	Predicted
ALV08209.1_36-158	Bacteria	Proteobacteria	Betaproteobacteria	Burkholderiales	Sphaerotilaceae	Roseateles	Roseateles depolymerans	None	Roseateles depolymerans	123	362	2e-41	57.4	478042	94.6	LVGQGSSRCLDVQGGSGSAPGAAMIIYDCHGASNQVFEFTAAGEIRVMNGTRCLDAYQQGTALGTVVVAYTCNGQANQKWTYNNNGTITGRQSGLCLDVYRGLTAASTPVILYTCRATSNQVW	3	2	YES	Inferred from homology
ALV31370.1_203-322	Bacteria	Actinobacteria	Actinomycetia	Streptomycetales	Streptomycetaceae	Streptomyces	Streptomyces sp. CdTB01	None	Streptomyces sp. CdTB01	120	346	1e-41	56.7	505636	96.8	IVGYQSSKCIEVRAHAGVDGSPLQLAGCGSQAWQKWVFKSDGSVRSMGLCLDIANASQANGAAIQLATCNGGWAQRFRLNDAHDLVNTKIGKCVDAKDSGTAAGTRLQLWDCAGTSNQKW	5	4	YES	Predicted
ALV38029.1_302-425	Bacteria	Actinobacteria	Actinomycetia	Streptomycetales	Streptomycetaceae	Streptomyces	Streptomyces sp. CdTB01	None	Streptomyces sp. CdTB01	124	495	1e-62	77.4	201998	100.0	GAIKGIGDMCVDVAGAGTADGTPVQLHDCTGNDAQKWTLGGDGTVRALGKCLDVRAASHDDGAVVQLYTCNGTAAQQWTYTAAHDLTNTGAGKCLDAKGNSAADGTPLQIWTCTGAANQKWTLS	5	4	YES	Obsolete record
ALV38371.1_364-489	Bacteria	Actinobacteria	Actinomycetia	Streptomycetales	Streptomycetaceae	Streptomyces	Streptomyces sp. CdTB01	None	Streptomyces sp. CdTB01	126	613	2e-79	92.1	647224	98.4	LHAVGAGKCLDVPNSSTTAGTQLQIWDCSGGANQTWTRTSANQLTVYSGSSQLCLDAYDNQTSAGTKVVTWPCNGGANQQWQVNSDGTVTGTQSGLCLDVTGASTANGALAELWPCNGGSNQRWSL	4	4	YES	Predicted
ALX16370.1_19-163	Bacteria	Proteobacteria	Betaproteobacteria	Burkholderiales	Burkholderiaceae	Burkholderia	Burkholderia cepacia	Burkholderia cepacia JBK9	Burkholderia cepacia JBK9	145	589	6e-73	80.7	171781	100.0	AVTAAYSDLVSADSGQCVAIAGNSGASGAGIVQVSCAGQGNTTWSFVPVGANYRIVLQGSGLCLNVPGGSRTSGTPLIQYPCQGDSLTNDQWTITAVGASYRIVSVSSGMCVNVNGGSRASGAQLIQYPCQGASALNDQFNLYLP	0	0	YES	Predicted
AMC63493.1_34-157	Bacteria	Actinobacteria	Actinomycetia	Corynebacteriales	Mycobacteriaceae	Mycobacterium	Mycobacterium tuberculosis	None	Mycobacterium tuberculosis variant africanum	124	645	3e-89	100.0	0	100.0	DGPVQLKSRLGDVCLDTPSGSWFSPLVINPCNGTDFQRWNLTDDRQVESVAFPGECVNIGNALWARLQPCVNWISQHWTVQPDGLVKSDLDACLTVLGGPDPGTWVSTRWCDPNAPDQQWDSVP	3	3	YES	Predicted
AMK55176.1_670-810	Bacteria	Firmicutes	Erysipelotrichia	Erysipelotrichales	Erysipelotrichaceae	Faecalibaculum	Faecalibaculum rodentium	None	Faecalibaculum rodentium	141	320	3e-35	44.7	596996	97.9	NKDVVNDGYYIIRSTLNPNQVLDASNAGTANGTNIQIYTSNGTEAQLFQVSHSGNFLKITNTNSGKVLDIAGGARHPGSNIRLFDWNGSKAQLWIAVQTNDGVKLVSALDKNLVMDLFMARTTNTNNVWVYSDNNTRAQRW	4	2	YES	Obsolete record
AMP20189.1_11-117	Bacteria	Firmicutes	None	None	None	None	endosymbiont 'TC1' of Trimyema compressum	None	endosymbiont 'TC1' of Trimyema compressum	107	131	5e-11	31.8	110715	78.1	SIMANQTDPVVPDNLIPITDLADGYYSINSTANGLALETVDSGYDNGLLIKQNIASNKSSKTTYFEKQSDGSYVINFYHSKKALDVNSSRSLTQWSVHKGDNQRWLL	1	1	YES	Inferred from homology
AMR27319.1_9-163	Bacteria	Bacteroidetes	Cytophagia	Cytophagales	Hymenobacteraceae	Hymenobacter	Hymenobacter sp. PAMC 26554	None	Hymenobacter sp. PAMC 26554	155	432	5e-51	54.0	46831	100.0	QTAIVPDSRAFYGIINRASGRSLDVAKAAITSGAPAVQWEFTHAPSQQWHLVTIREGGEYYRLEAKHSGLCLTLEAAPGAEPNATTPLVQRPFTGGLGQQWRLVPTGAPGTFQLQNRLDDRVATLAANNKFNNTAIVAARGVGRSSQLWRLFQLQ	3	3	YES	Predicted
AMW08572.1_357-501	Bacteria	Actinobacteria	Actinomycetia	Streptomycetales	Streptomycetaceae	Streptomyces	Streptomyces qaidamensis	None	Streptomyces qaidamensis	145	556	2e-70	78.3	184118	99.3	IPSEGVHTLKNVGSSMLMDVASGSTATGAKIIQWPSTGGTNQQWTLTRVADNIFTLKSVKSGLCLDVPSRSTTAGVQLQQWTCNGGTNQQWALDLTGSYTGSNYMLVNIGSGLHIGVAGSTTQGAAVDQELGGSASVNSETWTLS	3	3	YES	Predicted
AMW08766.1_303-438	Bacteria	Actinobacteria	Actinomycetia	Streptomycetales	Streptomycetaceae	Streptomyces	Streptomyces qaidamensis	None	Streptomyces qaidamensis	136	402	2e-48	61.7	435792	92.4	YSLVAQHSGKAAEINGASTAAGAGLVQRTTNSRPNQQFEFVDAGAGHVRVKAMHSGLFLQPTGTANGADVVQQQADTGATGQQWRVVDHGGGVVSLVNRQTGLALDVWEYSTADGGRISQYTYNGNPNQRFTRRRV	3	1	YES	Predicted
AMW11790.1_540-684	Bacteria	Actinobacteria	Actinomycetia	Streptomycetales	Streptomycetaceae	Streptomyces	Streptomyces qaidamensis	None	Streptomyces qaidamensis	145	653	4e-83	84.8	996193	100.0	ELRKGHTYRLTGVQSGKDLTIAGNGTGLVIKTPDASDPSGRQWRVEQIRGEDNRKRYVLTETGADKRLAVRDGALVAEPDAGRRDAAAQWIASTTGDGTWTLVNAATGQLPDVGGQSTNDGASVGVWQPNSGSNQRWRVTEVTGG	1	1	YES	Predicted
AMW14472.1_2-145	Bacteria	Actinobacteria	Actinomycetia	Streptomycetales	Streptomycetaceae	Streptomyces	Streptomyces qaidamensis	None	Streptomyces qaidamensis	144	477	3e-59	66.0	352495	98.6	IDPGAYYQLVARHSGKAIGIVDQSTADGAAVQQQTRADRAAQQFQFVDSGSGYYKLRARRSGKVVDVSSASTANGANVIQWTDTGGTNQQFRVVDTDSGYVKLINRNSGKALDVWERSTADGARISQYTDTGAANQQWQLVRVD	3	1	YES	Inferred from homology
ANC32950.1_549-707	Bacteria	Actinobacteria	Actinomycetia	Micrococcales	Promicromonosporaceae	Isoptericola	Isoptericola dokdonensis	Isoptericola dokdonensis DS-3	Isoptericola dokdonensis DS-3	159	325	1e-35	53.2	529602	97.5	APLAQDGHVYRVDGVQSGRSLAPAGSGVRIETDAADADQLWTLTDLGAPEGSGTHRSRYALANVGTGALLAVTGDTSATTVPAPADPADTPAAARWILSTTGDGTSTLVNASSRTLLEVGGQATADGSPVGTYLANSGDNQRWRLLDETVLGTEPVDLF	2	2	YES	Inferred from homology
AND17851.1_505-640	Bacteria	Actinobacteria	Actinomycetia	Micrococcales	Microbacteriaceae	Rathayibacter	Rathayibacter tritici	None	Rathayibacter tritici	136	280	5e-30	41.9	680988	96.5	GPVAVNSFVTGKTVDLPNCSTAGNAVLQQQDWLGSPCQRVTFGSAPDGALEMHLVSAAAPCLAVTGGSTADGATVTQGACGVAGSRWRLRPGNDGTVELRAAHSGKALDLSNCSAQNGTRIGQWSVLNNDCQRFRV	2	1	YES	Predicted
ANE45740.1_756-892	Bacteria	Firmicutes	Bacilli	Bacillales	Paenibacillaceae	Paenibacillus	Paenibacillus swuensis	None	Paenibacillus swuensis	137	217	2e-21	38.5	803918	91.8	VYAIQNKNSNKALDVGWDFTDGVPVKQWTYVPGQSNQQWTITKLPDGSYKIINVYNNKSLDGTWDAIDGAPVTLWGYGNNQSNQAWFIDEQSDGSYKITNKYTQRSLEIGDGSLSDDVDAQQWTDFGHPWQRWILTK	4	4	YES	Predicted
ANH91994.1_28-144	Bacteria	Actinobacteria	Actinomycetia	Streptomycetales	Streptomycetaceae	Streptomyces	Streptomyces sp. SAT1	None	Streptomyces sp. SAT1	117	225	1e-25	45.6	680825	93.4	RNARTGLCLDSDAKGNVYTKSCGADNPYQKWQRAVLDGKVLLRNVATRRCLWVNPLNPEDKQLETAPACANGSLWWELVVDGTFRFVDPYSNKALDSNAKGNAYAKGYGSDNPYQQW	2	2	YES	Inferred from homology
ANH92772.1_96-222	Bacteria	Actinobacteria	Actinomycetia	Streptomycetales	Streptomycetaceae	Streptomyces	Streptomyces sp. SAT1	None	Streptomyces sp. SAT1	127	345	2e-42	54.0	474958	99.2	GKQGRLVGYGGKCVDVKGGKTTVATPVQIYDCNGTNAQWWTIGDDHTVRALGKCLNVVWAGTANGTKVEIYDCIADSQSEKWVLQNDGSLRNENSGKCLDDLGFNTANGTQLGIWDCNGAANQKWVV	3	2	YES	Inferred from homology
ANH92813.1_558-673	Bacteria	Actinobacteria	Actinomycetia	Streptomycetales	Streptomycetaceae	Streptomyces	Streptomyces sp. SAT1	None	Streptomyces sp. SAT1	116	166	6e-15	38.7	760667	92.5	LRNGSSGTCLSVSYGYGAIMESCTSARADWEFRSAGSGGVHLFNKATGACLSASLPAGGLMTMSCDRAGSSDADISWRYGSGGTLRSDYNGRCVAVLANGTVDTAACSSGSAAQRW	1	1	YES	Inferred from homology
ANH94758.1_296-415	Bacteria	Actinobacteria	Actinomycetia	Streptomycetales	Streptomycetaceae	Streptomyces	Streptomyces sp. SAT1	None	Streptomyces sp. SAT1	120	527	2e-67	85.0	169484	95.2	IRGLAGKCVDVAGANPANGTPVQLYDCNGTAAQQWTAGSDGTLRALGKCLDVKDNATADGSQVQLWDCTGGPNQKWALPAARDIVNPQADKCLDATGGSSANGTRLQIWTCTGAANQKWT	6	5	YES	Predicted
ANJ28198.1_533-681	Bacteria	Actinobacteria	Actinomycetia	Micrococcales	Microbacteriaceae	Agromyces	Agromyces aureus	None	Agromyces aureus	149	447	5e-52	62.3	355793	98.0	AADAPAVRDGETFRLVGVQSSKPLAATSGSPATVLGDAAAAGADDAQLWTATRLSEGDGTTSDRFALRLADGRTLAANASGTELRTLTDEQARADASAQWVANTTDGTTFTLLNPARERVLDVAGQSTSVGASVGLWTSNGGGNQRFTI	2	1	YES	Inferred from homology
ANN19275.1_541-670	Bacteria	Actinobacteria	Actinomycetia	Pseudonocardiales	Pseudonocardiaceae	Amycolatopsis	Amycolatopsis orientalis	None	Amycolatopsis orientalis	130	199	4e-19	40.5	812255	87.5	SSGLYADVAACGWNNGTKVQQWPSNGADCQKFFPWGTGDGYYQFRAKHSGQVLDNTGCSTASGNPVTTYDRVAGACQKWTIEPQIVGTGVYRFAVQNAGKLLDQGCTAGQGAPLFIWDRIPGRGCQNWRM	4	3	YES	Predicted
ANN21253.1_1305-1423	Bacteria	Actinobacteria	Actinomycetia	Pseudonocardiales	Pseudonocardiaceae	Amycolatopsis	Amycolatopsis orientalis	None	Amycolatopsis orientalis	119	313	2e-34	52.1	565056	96.0	LAGVSGKCADVYYNNDANGTAINLYTCSGSTAQQVLVQNDGTIRMKSRCMDVTNGATANDTPVQLWDCNFGPSQRWFQRPDGMIENTGSGRCLGTLSGGDAEGTRLVIYDCQGVANQRW	3	3	YES	Predicted
ANO41922.1_1-150	Bacteria	Actinobacteria	Actinomycetia	Streptomycetales	Streptomycetaceae	Streptomyces	Streptomyces sp. SAT1	None	Streptomyces sp. SAT1	150	120	1e-08	30.3	108026	98.6	MPVPTEELKLAIVNAATGEALGARAVPGPDGALVVRDFAGGGQSPQQWQLAPVQAAQDGQGHVIRDAAGGKVLDAAGAPDRGVRQGDAATGKKGQQWHIVPVEGEAGLFFIESAAGGDVLDLADPGEEDTRVVLREYDDSAESQRWRFVP	3	3	NO	Predicted
ANO42085.1_262-329	Bacteria	Actinobacteria	Actinomycetia	Streptomycetales	Streptomycetaceae	Streptomyces	Streptomyces sp. SAT1	None	Streptomyces sp. SAT1	68	147	2e-12	43.1	113951	44.5	CADDDPAQQFRVEPVGPSAAAHFRLRSAATGQCLSLRDQDTEEGAEVVQGRCSGAPDQEFLIALVPPP	2	0	NO	Predicted
ANP48677.1_83-150	Bacteria	Actinobacteria	Actinomycetia	Streptomycetales	Streptomycetaceae	Streptomyces	Streptomyces griseochromogenes	None	Streptomyces griseochromogenes	68	123	2e-10	45.6	102224	54.0	TGKCLDSNSSGDVYVGDCNGGNYQKWHEIQGLTGWTLKDKATGRVLDVGFDGQVHTASDSDVPAKRWS	1	1	NO	Predicted
ANP55107.1_51-172	Bacteria	Actinobacteria	Actinomycetia	Streptomycetales	Streptomycetaceae	Streptomyces	Streptomyces griseochromogenes	None	Streptomyces griseochromogenes	122	145	3e-12	35.3	953849	86.2	LDVQNGNTGDGVFLVTNSAPGHHQQWSANLSGSDGSFTLVNSATGKCADAGLPLRQQSCDGRASERWYFQPVTGGTGAFMIRNTRDNKCLDVWYNAQYDDAWTDSYDCNGTKPQQWRLPDTA	2	2	YES	Predicted
ANP56938.1_337-459	Bacteria	Actinobacteria	Actinomycetia	Streptomycetales	Streptomycetaceae	Streptomyces	Streptomyces griseochromogenes	None	Streptomyces griseochromogenes	123	329	2e-37	58.7	437353	98.4	GRLRSAASGRCLDVRGGRAEPGAAVLLAGCSSAGSQQWSYQDDGLLRSAADPTLCLAADPGTRAVVVSGCVVHAGEVAYDLTVRGELLLRGPRGLALSPGLGDSSGHVVVAARDGGGRQRWVL	2	2	YES	Predicted
ANS70108.1_533-677	Bacteria	Actinobacteria	Actinomycetia	Streptomycetales	Streptomycetaceae	Streptomyces	Streptomyces lincolnensis	None	Streptomyces lincolnensis	145	575	9e-72	75.9	201472	100.0	LLRKGHDYTLTGVQSGKAVTVAANGTNLVIGTGNGSTAQQWQLTGRYGETGSRQRYEFSNPAEGKRLAVRDNVPVIETDTGERDAAAEWILSTTGDGTWTLVNASTGRLLEVGGQATGEGAAVTTWQPNSGSNQRWTITDVTAAS	3	2	YES	Inferred from homology
ANS70456.1_470-598	Bacteria	Actinobacteria	Actinomycetia	Streptomycetales	Streptomycetaceae	Streptomyces	Streptomyces lincolnensis	None	Streptomyces lincolnensis	129	122	8e-09	32.8	991879	88.3	VIGTGNHTNDANIGNGDVPDVVLEDVGSPANKDTQYWHLTTEPQGGVTLLNKSGGRAAAIWTGNATVGQRIGQWVDNSPTGSWNVIRTADGYYRFQAAKDTNVYLTGASQGAPLTLQNEVGDGSQEWRL	2	2	NO	Predicted
ANS70500.1_417-548	Bacteria	Actinobacteria	Actinomycetia	Streptomycetales	Streptomycetaceae	Streptomyces	Streptomyces lincolnensis	None	Streptomyces lincolnensis	132	692	1e-90	100.0	0	100.0	PLAATTSRLRGNASGRCLGVDNASTAAGAAALLWDCHTAANQLWTTWAGGEIRVYGDKCLDAYNQGTTNGTRVITWPCNGQNNQKWTVGSDGSIRNVHAGLCLDVNGAGTANGTPLVLWSCNGQAGQKWNRT	3	3	YES	Predicted
ANS70565.1_1044-1183	Bacteria	Actinobacteria	Actinomycetia	Streptomycetales	Streptomycetaceae	Streptomyces	Streptomyces lincolnensis	None	Streptomyces lincolnensis	140	701	7e-87	94.3	124459	90.3	RTWTVAAQHSGKFMDVNGASTADGAQVVQWPATGADNQKWQAVDAGGGAVHLKAVHSDKCLAVTGGSTAQGAFLQQSTCDNGNPQKFLVTPTTTVGVYTVKSLPSGLCVDVNGGSTADGARLLQWSCHSGTNQQWRFTAV	3	2	YES	Predicted
ANS70583.1_809-950	Bacteria	Actinobacteria	Actinomycetia	Streptomycetales	Streptomycetaceae	Streptomyces	Streptomyces lincolnensis	None	Streptomyces lincolnensis	142	661	2e-82	90.1	794727	100.0	PVETGVAYRLVAQHSGKAADINGASTAAGARLVQWQITAGLNQHFEFLPSDGGHYKIRVGHSGLVLHASSSSSGGDITQQPDTNAAGQQWRTVDHGGGVISLVNRQSGLALDVWEASTADGARISQWAATGSTNQRFQLHRV	3	1	YES	Inferred from homology
ANU54702.1_12-140	Bacteria	Firmicutes	Clostridia	Eubacteriales	Oscillospiraceae	None	Hungateiclostridiaceae bacterium KB18	None	Hungateiclostridiaceae bacterium KB18	129	190	3e-19	38.0	881617	92.1	IVNRRTGKALQSTGQDNGQIVEQAEPNGSDAQVWIQVKAPGRAVKLVNKQNGKVLDVTHGSTEAGSWAQTWDDVDGGSQVWKWVKVTAEYKKLMNVQSGKVLDIVEMREDDGAPAQIWDDVEGIGQQWR	5	5	YES	Inferred from homology
ANY75917.1_419-567	Bacteria	Firmicutes	Bacilli	Bacillales	Paenibacillaceae	Paenibacillus	Paenibacillus ihbetae	None	Paenibacillus ihbetae	149	614	2e-78	77.2	182322	100.0	GILSGETYKIVNRASGKVIDVPGGQNSNSLQLQQWPDNNATAQRWVADDMGAYNNVYRLRSVSSSDGKVMDVRNGSTNNGEAIQLMQDYGNQAQRFRLIKLSNGYWSILNANSNKAVEVAGGSSADGAKLQQNPYRGDLHQQWQLISVN	5	3	YES	Inferred from homology
ANZ41193.1_363-476	Bacteria	Actinobacteria	Actinomycetia	Pseudonocardiales	Pseudonocardiaceae	Lentzea	Lentzea guizhouensis	None	Lentzea guizhouensis	114	564	3e-72	100.0	10902	87.7	TDGAAGQGSGGTSTSQRWVVENAGSFVRFRNVVTGLYLDGAGRTANGSDTGQRAGSTATSQQWTVVTGKARGNDVRIRNRASGLYLDGMGRTATAANLGQWGDSNSTNQQWRIV	3	3	YES	Predicted
ANZ41390.1_326-445	Bacteria	Actinobacteria	Actinomycetia	Pseudonocardiales	Pseudonocardiaceae	Lentzea	Lentzea guizhouensis	None	Lentzea guizhouensis	120	419	3e-51	71.7	276479	96.8	ITGFGGKCVDVAGASSANGTAVQLWTCNGTNAQQWTRNGQTLRALGKCLDASGTANGAVTQLWDCTGAGNQQWTAEANGQLRNVASGRCLDATGPSSADGTRLQLWDCAATANQRWTLNA	6	6	YES	Predicted
ANZ41514.1_623-763	Bacteria	Actinobacteria	Actinomycetia	Pseudonocardiales	Pseudonocardiaceae	Lentzea	Lentzea guizhouensis	None	Lentzea guizhouensis	141	597	3e-74	81.6	183348	95.9	NTGRSYRLVNAGSGMVLGVQDMSTSDGGLAVQWHDSGTADHNWQLVTDGSDVRLRNQHSGKVLGVENMSTADNARVLQWSDNGTADHRWTLLPQGDGTYKVRNANSGKLLGVLNGSTAAGAQVVQDSDNGSADNRWRLVAN	0	0	YES	Inferred from homology
ANZ43395.1_645-768	Bacteria	Actinobacteria	Actinomycetia	Pseudonocardiales	Pseudonocardiaceae	Lentzea	Lentzea guizhouensis	None	Lentzea guizhouensis	124	448	3e-53	71.0	256521	96.1	QNVTVVGTQSGRCLDVAAVGNNTQARLWDCTGGTNQRWSHTASRQLTIGGKCLDASGQGTVNGTAAILWDCHGGLNQQWNVNADGSITGAQSGLCLDASGNGTANGTLVQLWTCNGGTNQRWTL	4	4	YES	Predicted
ANZ43397.1_304-429	Bacteria	Actinobacteria	Actinomycetia	Pseudonocardiales	Pseudonocardiaceae	Lentzea	Lentzea guizhouensis	None	Lentzea guizhouensis	126	445	5e-55	68.3	323782	95.5	PAPTTFRLRGEAAGRCLDVNGASTANGAQMITWDCHVNANQQFTQNGQALQVTGKCLDAPNNAASGARVQIWDCHGGANQGWQLTGSGTVTSVQTGLCLTSAGTGNGAAVTVATCQGGADQRWAKA	4	3	YES	Predicted
AOI57605.1_390-493	Bacteria	Proteobacteria	Betaproteobacteria	Burkholderiales	Burkholderiaceae	Burkholderia	Burkholderia diffusa	None	Burkholderia diffusa	104	116	3e-08	48.9	808114	70.4	GGACLAASGGLADGSAATLGTCPTLASVRASGGTHFNPQLWVVAGDGTLQTKYSYCLTAQAPGSANGALLRTCVPGTASQQWQVKAGTLPGTAQLVSQATGRCL	2	2	NO	Predicted
AOI96831.1_66-150	Bacteria	Proteobacteria	Betaproteobacteria	Burkholderiales	Burkholderiaceae	Burkholderia	Burkholderia sp. LA-2-3-30-S1-D2	None	Burkholderia sp. LA-2-3-30-S1-D2	85	109	3e-08	35.8	112773	65.3	LNGGGKLAVDFADGKVAAETPLVLRPFTGAPSQRWSISIRPGYITSLANTGLVIDDHYDSRQANNLVWAFPYNGTQAQQWTPVHA	2	2	NO	Predicted
AOK16727.1_442-529	Bacteria	Proteobacteria	Betaproteobacteria	Burkholderiales	Burkholderiaceae	Burkholderia	Burkholderia cepacia	None	Burkholderia cepacia	88	103	1e-06	48.8	874492	65.0	QLWVAAGDGTLQTKSSYCLTAPAPGAAGGALLRTCVPGEADQQWQVTAGPQPGTAQLVSLPTGRCLAPAGSTLGLQPCTAATAVWATP	2	2	NO	Inferred from homology
AOO35153.1_32-167	Metazoa	Cnidaria	Scyphozoa	Semaeostomeae	Pelagiidae	Chrysaora	Chrysaora quinquecirrha	None	Chrysaora quinquecirrha	136	493	7e-62	67.6	317429	99.3	IGELRIKKSRQCVDIDGKDGAGNVQTHECEGDDDQQIILCGDGTIRNEARNYCFTPRGSGNDNVESSACQHYPRIPTRQKWRLGRSKKFYDMGGILQEAREIINVESNRCLDVSGYDGTGNIGVYHCENKDDQYFY	3	1	YES	Inferred from homology
AOR31916.1_495-621	Bacteria	Actinobacteria	Actinomycetia	Streptomycetales	Streptomycetaceae	Streptomyces	Streptomyces fodineus	None	Streptomyces fodineus	127	596	1e-75	90.6	753278	99.2	RTGTFVGLAGKCLDAAGGSSTNGTAVQLYDCNGTSAQQWTVTADGAVQALGKCLDVTSGSTADGAKVQLYDCNGTGAQQWSYNASTGDVVNTAADKCLDVTDNSSANGARAQIWSCTGAANQKWHLR	6	4	YES	Inferred from homology
AOR36068.1_694-839	Bacteria	Actinobacteria	Actinomycetia	Streptomycetales	Streptomycetaceae	Streptomyces	Streptomyces fodineus	None	Streptomyces fodineus	146	441	1e-51	60.3	427155	98.6	PGTAPNLNGTYTLVNARSHMLLDAYGEGTTDGTPIIQYPATHGTNQQWTLTANADGYYTITGVGSTKALDVDKGTTLPGTQLQLWKPNGGTNQQWAITPSDNGTYTIESRNSGHLVDVSGASTTEKAPVIQWNPNGGTNQQWQLVK	4	4	YES	Predicted
AOR37584.1_413-540	Bacteria	Actinobacteria	Actinomycetia	Streptomycetales	Streptomycetaceae	Streptomyces	Streptomyces fodineus	None	Streptomyces fodineus	128	481	3e-59	71.9	292971	97.7	LVGASSDRCLDVEGGQTVPGTKVEIWDCNNGSNQRWTPTAAGELRVYDGTQCLDADHNQTTPGTKVQLYPCNGGANQKWLLNPDGTITGVQSGICLDVTHGDVPDGNRNGTQVQLWTCNGGANQQWAL	5	4	YES	Obsolete record
AOR63247.1_59-135	Bacteria	Proteobacteria	Gammaproteobacteria	Enterobacterales	Pectobacteriaceae	Pectobacterium	Pectobacterium wasabiae	Pectobacterium wasabiae CFBP 3304	Pectobacterium wasabiae CFBP 3304	77	107	5e-08	40.0	113411	57.3	ALAIKNKNIASGTDLVLQLTNQNESTQKWDFASKPGFIFSQANKSYVIDDQTRGGAGTRVQLFEFNGSIAQQWKFVP	3	2	NO	Obsolete record
AOW85786.1_345-477	Bacteria	Actinobacteria	Actinomycetia	Streptomycetales	Streptomycetaceae	Streptomyces	Streptomyces olivaceus	None	Streptomyces olivaceus	133	702	6e-93	100.0	0	100.0	DSTEPPAESGQIKGVGSGRCLDVPGTSTADGTQLQLWDCHGGTNQQWTYTEAGEFRVYGDKCLDAGGTGNGTRVQIYSCWGGDNQKWRLDSNGSVVGVQSGLCLDTVSGGTANGTLIQLYSCSNGGSQSWSHT	6	4	YES	Predicted
AOW90917.1_425-556	Bacteria	Actinobacteria	Actinomycetia	Streptomycetales	Streptomycetaceae	Streptomyces	Streptomyces olivaceus	None	Streptomyces olivaceus	132	554	6e-70	80.3	188948	99.2	NAGSGQCLDVAADSRDAGGNVQQWTCNGLAPQEWTLRTRDGGHFTLTGRNSGHCLDVENGSAAPGANVRQWYCNQLAAQDWRLENVGRGYYRLVARSSGQCLDVAQGSREPGANVQQWTCNGLQPQVWRLQQ	6	5	YES	Evidence at transcript level
AOW92774.1_119-230	Bacteria	Actinobacteria	Actinomycetia	Corynebacteriales	Nocardiaceae	Rhodococcus	Rhodococcus sp. WMMA185	None	Rhodococcus sp. WMMA185	112	194	6e-20	42.7	697997	90.9	IRSNATGACLDSSSFGVRGFPCNGLAYQRWNVSQLDFAQFELESHGTWQCLDHNDAYGLRTSECRTLSTNQKWNITNKGGLEIRNRATNKCLDDSALGVRVITCNDTVYQRW	3	3	YES	Inferred from homology
AOY33851.1_2827-2963	Metazoa	Chordata	Mammalia	Rodentia	Castoridae	Castor	Castor fiber	None	Castor fiber	137	766	7e-95	100.0	0	100.0	KQPAVYIRIKNRAHDRYLTVTGSLADTRAMSVCLSPYSGKDTQIWHYCRGLFKSKASGTCLDVIGGRDTPGAKVALWTEHGQFRQKWRLNKNGTISSYLSDQLVLDVKGGTYYDKTHVIVNQPLEGEETQQWDIEIV	3	3	YES	Predicted
APA71599.1_302-440	Bacteria	Proteobacteria	Betaproteobacteria	Burkholderiales	Oxalobacteraceae	Janthinobacterium	Janthinobacterium sp. 1_2014MBL_MicDiv	None	Janthinobacterium sp. 1_2014MBL_MicDiv	139	463	2e-57	65.5	337385	97.9	ISDGPTVLRSRLSGKALAVAGAGTANGALVQQQTYTGGKHQQWYVVGHGDGYYSLINANSLLGLDDYNNSTTAGTNIAQWSYWGGLGQQWRFASPAAGYQTITNRYSNLTLDVLNLSTAENAQIIQWNLTNANNQQWSL	4	3	YES	Predicted
APA89780.1_43-177	Bacteria	Proteobacteria	Betaproteobacteria	Burkholderiales	Burkholderiaceae	Paraburkholderia	Paraburkholderia sprentiae	Paraburkholderia sprentiae WSM5005	Paraburkholderia sprentiae WSM5005	135	710	4e-92	100.0	0	100.0	STLTVNGTTLCADVNAESKTPGALVIEWTCNGGNNQHWTLTQNNGLYQFVNVNSNLCLDIYGVSTDAGAGADQWTCNGQANQSFQLIPQGGGFAIVASQSHLCLAVASLTAQGSQITQQPCSGAPLQTWQISGMT	3	2	YES	Predicted
APA99412.1_4-139	Bacteria	Actinobacteria	Actinomycetia	Corynebacteriales	Nocardiaceae	Nocardia	Nocardia seriolae	None	Nocardia seriolae	136	222	2e-24	39.6	779322	94.4	YVIDNIASSKVLDVPNHSTNSGVQIDQWTDNGGLNQQWDLVDAGNGLVKIVNVENKKVLKVRAAQTVNGTAVEQSTDAPGDPSQLWKITNFRHGQVQIFSALGSNNVLDIPGGNASDGVGAQIWDNVSVASESWAL	4	3	YES	Inferred from homology
APO33173.1_40-185	Bacteria	None	None	None	None	None	uncultured bacterium	None	uncultured bacterium	146	728	4e-101	97.3	210301	100.0	KHRQDLPDGTYTFGSRLNTSMKMDVSGASRSNYGNVQIWAGNGTNAQKWKVTHDSNGYVTLTSVNSGKVLDVNGGVSTNGTNVQQYDSNGTYAQKWIAVKNSDGSYTFQSALAENKVLDVSGASTSNGANVQLYTANGTNAQKWVK	6	4	YES	Predicted
APO48000.1_332-479	Bacteria	Firmicutes	Bacilli	Bacillales	Paenibacillaceae	Paenibacillus	Paenibacillus xylanexedens	None	Paenibacillus xylanexedens	148	561	1e-71	77.5	194851	98.6	DPNASYQLISRKSNKLLNVIGGSSVNGADLEQRADWGTTSQQWQITDAGQITDAGGGYVKIINRSSGKLIGVENGATTDGAVIEQWNDGGWASQQWQLVSVGGGYYKLKNRSTGKVLDISSQSLADGAAAIQWTDNGGTNQHFQIVKV	3	2	YES	Inferred from homology
APS23119.1_679-813	Bacteria	Actinobacteria	Actinomycetia	Streptomycetales	Streptomycetaceae	Streptomyces	Streptomyces sp. Tue 6075	None	Streptomyces sp. Tue 6075	135	714	4e-91	100.0	0	100.0	WYRIANRHSGKVLGVDGMSTANSAHVVQFGDTGTADHLWRLVANGDGWYRIRNRNSGKVLGVDLMSTANSAHVVQFDDNDTADHLWQLVPDGGGWYRIRNRNSDKVLGVDGMSTADSAHVVQYDDNGTADHLWRL	0	0	YES	Predicted
APU22051.1_48-181	Bacteria	Actinobacteria	Actinomycetia	Pseudonocardiales	Pseudonocardiaceae	Actinoalloteichus	Actinoalloteichus sp. GBA129-24	None	Actinoalloteichus sp. GBA129-24	134	541	1e-68	76.9	194304	98.5	LVNRHSGKALDVYDLATGDGARIAQYTRNDGAWQQWQFVDSGGGWYRLKSRHSDKVVEFTSTADAVDLVQYTDANRASQQFRLADSPDGFVRLVNRASGKAADVWEWSAEDGARVVQWPDTGGANQQWQLVSVG	3	2	YES	Predicted
APU38701.1_38-155	Bacteria	Actinobacteria	Actinomycetia	Streptomycetales	Streptomycetaceae	Streptomyces	Streptomyces sp. TN58	None	Streptomyces sp. TN58	118	195	1e-20	46.0	773749	81.3	LVNQHSGRCLEIADGSGANGARAQQWSCNGQSAAKWRVSWIDGERTYFKLVNKASGKCLEISNSSRADYAYAQQWACKANVKGQIWGWGTNGRIVNAGSAKDLTVKGNSKANGARVWQ	3	3	YES	Predicted
APX08414.1_43-150	Bacteria	Proteobacteria	Gammaproteobacteria	Vibrionales	Vibrionaceae	Vibrio	Vibrio campbellii	None	Vibrio campbellii	108	135	2e-11	36.8	947923	78.5	NTCVDIFGGMLAEPFYNGQNVGAWECNGQKNQRFNYIDGQLKASVNTVLDQHSSKDFCLDIKDAEDRLYSEVIMWKCHGGDNQKFKLRNNNAGKYYFQSKNGYCVNFS	2	0	NO	Inferred from homology
AQG82454.1_1009-1150	Bacteria	Bacteroidetes	Cytophagia	Cytophagales	Cytophagaceae	Spirosoma	Spirosoma montaniterrae	None	Spirosoma montaniterrae	142	436	1e-50	57.7	528005	89.3	CYRLTARVSGKVLEVNNGSTGNGAALVQRTNSNKAWQQWRLRATSSGFYRLVAVHSGKAADVNAASTADWATVIQWPVHSGTNQEWRPQINADGFYTLMARHSQKMLDVRNGETGEGIPIIQYMPNGTVAQQWRIEPVGCLS	3	3	YES	Predicted
AQQ75061.1_298-419	Bacteria	None	None	None	None	None	uncultured bacterium	None	uncultured bacterium	122	635	1e-83	100.0	0	100.0	GPIVGFGGKCVDVAGANTANGTRVQLWDCNGTAAQRWTMAADGTIRALGKCLDVSGGSTANGARVQLWDCNGTGAQRWQATAARDLVNPQSNKCLDATDVSSANGTPLQIWECHGGANQKWT	6	6	YES	Predicted
AQQ75288.1_1-118	Bacteria	None	None	None	None	None	uncultured bacterium	None	uncultured bacterium	118	535	4e-68	84.7	304754	80.8	HDGARITQWTRNNGNWQQWQFVDSGGGYYRIKSRHSGKVLDVYNWSTANGGNIVQWSDHNGNNQQWRLADSPNGYVRFISRHSGKALEVQGGSTADGGNIVQYDDWGGANQQWQLIRV	3	3	YES	Inferred from homology
AQT70943.1_270-406	Bacteria	Actinobacteria	Actinomycetia	Streptomycetales	Streptomycetaceae	Streptomyces	Streptomyces sp. fd1-xmd	None	Streptomyces sp. fd1-xmd	137	175	3e-16	35.3	906257	97.1	STFRLKNVHSQKCLVPWGAGLNDNLTIVQWDCSGTPAQSWYHWPDPNTGPFIRNFQSKKCLSLRNGSTADNTVIEQFECRGTYANQKWGRGTSTAGGALLTNQAAPGKCATIYNSSTAHDAHAVLWPCYSGGVSHAW	2	2	YES	Predicted
AQT74868.1_351-477	Bacteria	Actinobacteria	Actinomycetia	Streptomycetales	Streptomycetaceae	Streptomyces	Streptomyces sp. fd1-xmd	None	Streptomyces sp. fd1-xmd	127	601	6e-75	89.8	887095	100.0	TGEIKGAASGRCVDIPGSATANGTRAHLWDCGGQAGQRWTYTAAKQLKVHGNKCLDAKGKGTTNGTPVIVWDCNGGANQQWNINTNGSITGVQSGLCLDAVGAATANGTTIQLYACASVTNQKWTWT	4	3	YES	Predicted
AQT75601.1_36-180	Bacteria	Actinobacteria	Actinomycetia	Streptomycetales	Streptomycetaceae	Streptomyces	Streptomyces sp. fd1-xmd	None	Streptomyces sp. fd1-xmd	145	676	1e-88	90.3	974605	99.3	ATVDTNAWYVLVNRNSGKALDVYNLATGDGARITQWARNDQNQQQWQFVDSGGGYHRIKSRHSGKVLDVLNGSTANGGPVVQWADRNGTNQQWRLVDSPDGYVRLIARHSNKALEVQGGSTADGANIVQYDDWGGANQQWQLVKV	3	3	YES	Inferred from homology
AQT76268.1_465-603	Bacteria	Actinobacteria	Actinomycetia	Streptomycetales	Streptomycetaceae	Streptomyces	Streptomyces sp. fd1-xmd	None	Streptomyces sp. fd1-xmd	139	556	1e-69	76.1	189621	100.0	SRYTLGNGSTGMAAEVWGGRTADGTVLVGGRANGYAQQQWYFEDAGNGQVRIKSAVSGKCLQPGAAPAPGMWVSQQPCDKNNGAQAWKLTTRGGAVTVTEPSGTFALTVSNRPYYGNWLLDLQRADGRAAQAWTLQKSG	3	3	YES	Predicted
AQT76935.1_422-546	Bacteria	Actinobacteria	Actinomycetia	Streptomycetales	Streptomycetaceae	Streptomyces	Streptomyces sp. fd1-xmd	None	Streptomyces sp. fd1-xmd	125	432	4e-52	84.4	147083	99.2	QIVGDGARCADGANTSGVGAVVMAACTGAPDQRWFLGDDTRLRLAGECLSAGENGSVELADCAPRQSRQPGQSWSHRRDGALVEEVSGLCLTAPAAAATPDAPAERLRLAPCGDHRVDQAWSLPV	3	3	YES	Predicted
AQU70052.1_673-807	Bacteria	Actinobacteria	Actinomycetia	Streptomycetales	Streptomycetaceae	Streptomyces	Streptomyces niveus	None	Streptomyces niveus	135	708	3e-90	100.0	0	100.0	YRRIRNKHSGKVLAVDGMSLEPGGRVVQFDNSGTADHAWQLSPAGDGWFLIRNGNSGKIIGAEGRSTQNSARIVQFEDDGSGDHLWQLVDRGEGWSLILSRHSGKVLGVDGMSTANSAQVVQFEDNGTDDHLWQL	0	0	YES	Predicted
AQW51921.1_36-166	Bacteria	Actinobacteria	Actinomycetia	Streptomycetales	Streptomycetaceae	Streptomyces	Streptomyces hygroscopicus	None	Streptomyces hygroscopicus	131	334	2e-41	49.6	58.31	93.6	LVARNSQKCVSVEGASNQNGAAAVQWDCVNGTNQQWKLVATSAGYYTVSAVNSGKCLSVTGASVQNGAAAVQWDCVNGTNQEWRLVQKDSGYFSIEARHSGKCLSVSGASTQNGAALVQWDCVEGTNQHFR	3	2	YES	Predicted
AQX02838.1_298-443	Bacteria	Bacteroidetes	Flavobacteriia	Flavobacteriales	Weeksellaceae	Elizabethkingia	Elizabethkingia anophelis	None	Elizabethkingia anophelis	146	753	6e-101	100.0	0	100.0	TYTLTTSLAGDKNVDITGSSTADGTDVILYSATTGNNQKFIFRKSDHGYFTIKSILDSTKVLTVRNNGTANGTAVELRTNADTDSQKWLLFNLGNEGFGFAPKNAPSLRLEVKDGLTTNLTPIVIGSTDQILQPYTKQRFKLTKVN	4	1	YES	Inferred from homology
AQZ45540.1_717-856	Bacteria	Firmicutes	Bacilli	Bacillales	Paenibacillaceae	Paenibacillus	Paenibacillus larvae	None	Paenibacillus larvae subsp. pulvifaciens	140	296	3e-32	41.3	636958	99.3	AIIPNGTYNISSIKDYKKVIDHDYPKSKAMLREYMGLSSSEWKFEWNDSKKAYKIRTQKYDNLGLVYQNKGFHVTVNNVDGTNQDDNRLYWIIEYDNARGGYVFRSLYEPSQVLGSQGTGVEIITDQSKFDINQVWNLMP	2	1	YES	Predicted
AQZ48296.1_554-691	Bacteria	Firmicutes	Bacilli	Bacillales	Paenibacillaceae	Paenibacillus	Paenibacillus larvae	None	Paenibacillus larvae subsp. pulvifaciens	138	726	5e-94	100.0	0	100.0	EELNEVQIVTALNDTSVVDLNRSDSEVTLWSNHGGDNQKWKFVYDRDAYQIKSVSDKNLVLAWNVIPNSKQVFATPNEYKEEHYWILEATRDGYYIIKNKKDPTLVLDVADYETENGSKIIVYKQNNGKNQKFKLRKV	3	1	YES	Predicted
AQZ62312.1_1018-1169	Bacteria	Actinobacteria	Actinomycetia	Streptosporangiales	Streptosporangiaceae	Nonomuraea	Nonomuraea sp. ATCC 55076	None	Nonomuraea sp. ATCC 55076	152	257	2e-26	41.1	711054	98.6	PPPAIEPGVYTVTAQHSGKNVTTENASTADNAKLVQMGGTEDPIQRWELMTAPGGYQLKNAGSGKCADVPGGTATPGTQLVQWTCHADGSADAPNQYFTVVPTGGGEGLFQIVSAKTGLCVDINGVSQADGAAVIQWNCSAAPNQTFRFTKA	3	1	YES	Predicted
AQZ67553.1_28-146	Bacteria	Actinobacteria	Actinomycetia	Streptosporangiales	Streptosporangiaceae	Nonomuraea	Nonomuraea sp. ATCC 55076	None	Nonomuraea sp. ATCC 55076	119	246	1e-28	44.9	730523	90.8	GRAYVNGATGMCLAVGRGEVKAGKEVIQWPCNGGKAQRWIHRGDRRLVNVKTGLCLAIGRGEKKRGKTAIQWPCTDGGLAQEWVYDGMQRLHNRATGMCLAIGSGEKRAGKKAIQWPCK	2	2	YES	Predicted
ARE76032.1_323-446	Bacteria	Actinobacteria	Actinomycetia	Streptomycetales	Streptomycetaceae	Streptomyces	Streptomyces sp. Sge12	None	Streptomyces sp. Sge12	124	350	6e-41	54.0	467035	99.2	GRVTGIGAKCLDVKGGKAANGTQIQLYTCNGSAAQSWILGKDGTFRAFGKCLDNARNASTNGNKISLHDCNGSAAQRWSVNAKGQIVHVASGKVLDVTGGATANGTVVQLYAANTNKRQVWVTP	5	3	YES	Predicted
ARF59226.1_340-508	Bacteria	Actinobacteria	Actinomycetia	Streptomycetales	Streptomycetaceae	Streptomyces	Streptomyces gilvosporeus	None	Streptomyces gilvosporeus	169	146	5e-12	33.8	102568	92.4	HANHRVRKVALPKRAGLPDSGTVVSWANVRSRLRMAVQRESTKDGVEIHQSLATPRDHQRWRLIVAGQENGDVLYTIENVRSGKVLEIAGAHETAGAVVAQRSYEGDDAHHQQWRLIPVSSATDTPPVYEIANRNSGLLLRVDTNARTAIKQHRAEGDHRDRQWHLLPV	2	2	YES	Predicted
ARF65675.1_34-166	Bacteria	Actinobacteria	Actinomycetia	Streptomycetales	Streptomycetaceae	Streptomyces	Streptomyces violaceoruber	None	Streptomyces violaceoruber	133	219	5e-24	39.1	898185	91.7	FRFAAEHSGKCLTVAGGSLANGAAAVQSTCTTGDNQLFALKPAGQGHFMIQAKHSGRCLTTGADLNWKVQQKWCTSDLSTQRWRMVLVDMTTGLHQLRPVDQPAYCLTVPDYSTADGVQPGIGQCQNVSPQRW	4	3	YES	Predicted
ARF65676.1_33-170	Bacteria	Actinobacteria	Actinomycetia	Streptomycetales	Streptomycetaceae	Streptomyces	Streptomyces violaceoruber	None	Streptomyces violaceoruber	138	271	6e-32	44.9	738722	95.2	VQLQTANGGFCMGAAPNNQTYLDLCHTDWIFPAVFESVRIGDSTFELRWESNGDCLEVADAGTAAGAGVRLGTCSGGKHTRWQVELVDPVRKLYQLRPTHIEGRCLDIPNSEVVQGKPVRQWTCNQTDAQLWRVKPIA	2	1	YES	Predicted
ARF67009.1_276-416	Bacteria	Firmicutes	Bacilli	Bacillales	Paenibacillaceae	Paenibacillus	Paenibacillus larvae	None	Paenibacillus larvae subsp. pulvifaciens	141	273	3e-29	41.9	64857	97.8	IIPNGKYNISSKLNYRKVVDHDVSKSKAVMREYIGLSSQGWEFKWNDSKKAYTIHPQKNDNLGLVYQNKNFPVIIDDMDDYNQDDNKLYWIIEYDIVLGGYVFRSLFEPSQVLDSQGGYSGMEVISWGALNKNQVWNLMPI	2	2	YES	Obsolete record
ARF70285.1_396-532	Bacteria	Firmicutes	Bacilli	Bacillales	Paenibacillaceae	Paenibacillus	Paenibacillus larvae	None	Paenibacillus larvae subsp. pulvifaciens	137	297	2e-32	46.3	611089	98.6	TIEDGEYVIKSSIAPNKVADLTTDRDVITYDNHYGNNQKWRFTFNKDKQAYRVVSVNKPDLAFAWDSNHSGKIIGATGDYDDQYWRLVKTSDGYFTLRNYKDPKMVLDVPNSNPNNDVQLQAYEDNGTKAQKWSLQR	5	3	YES	Predicted
ARF74941.1_399-518	Bacteria	Actinobacteria	Actinomycetia	Streptomycetales	Streptomycetaceae	Kitasatospora	Kitasatospora albolonga	None	Kitasatospora albolonga	120	602	1e-77	92.5	590176	99.2	VRNEATGTCVDVPASVTRNGTAIGGWDCHGGRNQNWWYDSGTQTLRTALSHDRCLDVPGARYNAGATLIVWNCAGAPNQKFVRQAGTIRPAAATGLCLTLAGAKDPLRLQTCDGSAKQRF	3	1	YES	Predicted
ARH93948.1_32-148	Bacteria	Actinobacteria	Actinomycetia	Streptomycetales	Streptomycetaceae	Streptomyces	Streptomyces sp. MOE7	None	Streptomyces sp. MOE7	117	100	5e-07	35.4	971718	76.7	DEGSSDHGNAIYAQPGDAAGEWSFRVNEADGSFHILTDGTGKCVDSEPHDALFMDELWDCSGADTQKLYAHTDGDQLNSNFRIRNVSNDECLDADGWGALSSESVRIPAEIYGCHNG	0	0	NO	Predicted
ARH95702.1_451-583	Bacteria	Actinobacteria	Actinomycetia	Streptomycetales	Streptomycetaceae	Streptomyces	Streptomyces sp. MOE7	None	Streptomyces sp. MOE7	133	324	2e-36	51.9	589751	96.4	YALLNPLTGKAADLYGGSSADGTVLIGWQRHGYANQQWVFRDAGGGYLRIESVLSHKCLQVGGSLQAGAYVMQQPCSSAASQQWKTTASGSTWTLAPKGTDLLLGVSARDYYGGTLLELQRPDSRGQQNWTAQ	3	3	YES	Inferred from homology
ARJ25761.1_336-480	Bacteria	Firmicutes	Bacilli	Bacillales	Bacillaceae	Bacillus	Bacillus mycoides	None	Bacillus mycoides	145	445	2e-54	63.4	388842	98.6	PGILSGDFQIITALDDSSVIDLNVGSNNVTLWSNDYTNNKRWNFTYDQSKKAYVIRSVSNPSLVLTWNIQSTDRNVFAIPFVSGLDESYWIREYFRDGYIFKNKANTNMVLTVSGGEIKPGTNIQVSPIAVGNAQIAQTFFISFI	1	0	YES	Predicted
ARQ68777.1_41-186	Bacteria	Actinobacteria	Actinomycetia	Streptomycetales	Streptomycetaceae	Streptomyces	Streptomyces marincola	None	Streptomyces marincola	146	547	3e-69	71.2	263876	100.0	PAIDTNASYVLVNRHSGKALDLYNFATADGAEIVQWARNDGAWQQWQFVDAGGGYYRLRSRHSGKVLDVAGSSTADGAAIVQWTEGNRASQQFRLVDSPGGYVRLINRNSGKALDVLDFSVADGARVIQWPDHGGANQQWELVKLG	3	2	YES	Predicted
ARQ71943.1_46-191	Bacteria	Actinobacteria	Actinomycetia	Streptomycetales	Streptomycetaceae	Streptomyces	Streptomyces marincola	None	Streptomyces marincola	146	566	8e-70	76.6	209538	100.0	ATIDTNASYVLVNRHSGKAMDVYNLATDDGAEIVQWARNDGAWQQWQFVDSGGGWYRLKSRHSGKVLDISGFSTANGADVIQWTDNRAANQEFRVEDMDGGHIQLINRNSGKALEVWERSTADGGRISQYTDNDGANQQWRLVKLG	3	2	YES	Predicted
ARQ71947.1_296-432	Bacteria	Actinobacteria	Actinomycetia	Streptomycetales	Streptomycetaceae	Streptomyces	Streptomyces marincola	None	Streptomyces marincola	137	493	5e-62	70.8	334827	93.8	AYYRLVAQHSGKTADISEGSTAAGAMLLQWTAGSGLHQQFEFLDSGDGHVRIRARHSGLVLQAAGNGGGADVTQQPDTGAAGQQWRIVDHGDGTVSLVNRASGLAMDVWEYSTADGARVSQWTYTGNPNQRFTRQRV	3	1	YES	Predicted
ARR01133.1_115-192	Bacteria	Proteobacteria	Epsilonproteobacteria	Campylobacterales	Campylobacteraceae	Campylobacter	Campylobacter sp. RM6137	None	Campylobacter sp. RM6137	78	111	5e-08	36.4	109866	56.6	WQVINLGNDIALISNFLTNTCIHDEGSGITHRRCDPNNKSQQWQLFAMDNGAIQLKSTASNKCITTDLGSLVQTGSYY	2	1	NO	Inferred from homology
ARR01632.1_150-232	Bacteria	Proteobacteria	Epsilonproteobacteria	Campylobacterales	Campylobacteraceae	Campylobacter	Campylobacter sp. RM8964	None	Campylobacter sp. RM8964	83	119	5e-09	33.7	108462	61.5	WQIINLGDDIVLIKNLLTNTCINDEGRGITHRSCNRNNRNQQWQLLAMDNGAAQLRSTSSRNCIKSEFGSITDNNRFFSITME	1	1	NO	Inferred from homology
ARU51270.1_321-444	Bacteria	Actinobacteria	Actinomycetia	Micrococcales	Promicromonosporaceae	Cellulosimicrobium	Cellulosimicrobium cellulans	None	Cellulosimicrobium cellulans	124	659	4e-87	100.0	0	100.0	GTIRIANGYCLDVPWGQTHDGNRVQIVPCNGNAAQSWTRGSDGTIRALGKCLDVSGSGTANGTAVQLWTCNGTNAQKWTYDAGAKTLRNPQAGKCLDAEGGNPLYEGQRFVIWDCHGSTNQQWT	5	4	YES	Predicted
ARU53822.1_406-529	Bacteria	Actinobacteria	Actinomycetia	Micrococcales	Promicromonosporaceae	Cellulosimicrobium	Cellulosimicrobium cellulans	None	Cellulosimicrobium cellulans	124	657	1e-85	100.0	0	100.0	SALVGLAGKCIDVPSSDFSDGKRLQLWTCNGTSAQRWTFESDGTVRAGGKCMDVAWASTADGTAVQLANCSGNPAQQFVLSGAGDLVSVLANKCVDVPGSNSTNGTQLQIWTCNGTAAQKWHKA	5	4	YES	Predicted
ARX81052.1_674-808	Bacteria	Actinobacteria	Actinomycetia	Streptomycetales	Streptomycetaceae	Streptomyces	Streptomyces alboflavus	None	Streptomyces alboflavus	135	706	5e-90	100.0	0	100.0	YHRIGNRHSGKVLAVDGMSLEDGGRVVQFDNSGTGDHAWQLIDRGAGGLTLRNGHSGKVLGVEGASTANSARCVQDTDDGAAHLRWERVDQGDGWFLLRNRHSGKVLGVDGMSTSNSAQVVQYEDNGTADHLWRL	0	0	YES	Predicted
ARX86163.1_317-439	Bacteria	Actinobacteria	Actinomycetia	Streptomycetales	Streptomycetaceae	Streptomyces	Streptomyces alboflavus	None	Streptomyces alboflavus	123	448	8e-55	66.7	332834	100.0	CMEDTWARGLYVDLTNPFPPDSNSVRQSFHPNARGHGAFASCLTQLHNSGWREGSCADPASTGSAKLYEGGWDDKFAPLTNEATKTCVDVDASSSRNGTKVQGWDCTGNRNQTWWYDSGQRSL	3	2	YES	Predicted
ARZ66077.1_56-190	Bacteria	Actinobacteria	Actinomycetia	Streptomycetales	Streptomycetaceae	Streptomyces	Streptomyces albireticuli	None	Streptomyces albireticuli	135	451	6e-59	67.2	352699	97.8	RIASLYGPTPGQCLDADANAGGNGTKVQAWKCNLSAQQAWISWESGALESSRFRGMCLDADTNGAGRNGTKVQLWQCNGSTQQQWYTFAGDLAIYNGRFYNNGNTVLDRDNNVPGDGAWAQLWDKNFQSQQWWRV	6	6	YES	Predicted
ARZ66189.1_719-816	Bacteria	Actinobacteria	Actinomycetia	Streptomycetales	Streptomycetaceae	Streptomyces	Streptomyces albireticuli	None	Streptomyces albireticuli	98	134	7e-10	34.8	103029	65.2	VSGRLENGTPLIRTTDKDDANAVWHFVDHGGTHDGYPVFFMMNEAGGLDVHVRDESRDNGAELVLWRRNIRGWNSHFIVRDLGDGYSALVNRYSGKAI	0	0	NO	Predicted
ARZ67062.1_3-145	Bacteria	Actinobacteria	Actinomycetia	Streptomycetales	Streptomycetaceae	Streptomyces	Streptomyces albireticuli	None	Streptomyces albireticuli	143	134	7e-11	39.1	834031	90.1	PQNGQVYVLRSATGVVADVDHSSTAPGTKIQGWSPNGSQAQQWVFWAKDDGAWLLETGLTRGTHGPGQAMVLDYDFTNWRAHLFKEHGQANQLWRLEDAGDGHVRLKSLRTEGGDAYLTADGGGRSLGVWKSDPGSDAQRWRL	5	4	NO	Predicted
ARZ67799.1_48-166	Bacteria	Actinobacteria	Actinomycetia	Streptomycetales	Streptomycetaceae	Streptomyces	Streptomyces albireticuli	None	Streptomyces albireticuli	119	187	1e-19	38.5	832702	93.6	SNDNNRCLNVAHLNPGDGVSVQMYDCDGSPSRRWTPNGNQYRSDLGGKCLEPALDNGDNGAAVQVYSCSGPARQGWHWNGTELHTDLNHRCLTITDANWWAGASVTIRDCVAGAGHQQW	4	2	NO	Predicted
ARZ69163.1_6-157	Bacteria	Actinobacteria	Actinomycetia	Streptomycetales	Streptomycetaceae	Streptomyces	Streptomyces albireticuli	None	Streptomyces albireticuli	152	134	1e-10	35.5	977167	91.4	TSAYLLRNEKTGLYLTVKDASKDAPAAIVQEKLHDWPLRASQAWRLEPGQGGKDTYRIQNQHSGRYLQARRYSREAGAPVVQEHLEENSPAYRSQTWLLTNMDLHRFSNVHSGLWLNARSDAPAEGVVIDQWHERTDAGRAAQQWHFEPVEP	3	3	YES	Evidence at transcript level
ARZ71745.1_1-136	Bacteria	Actinobacteria	Actinomycetia	Streptomycetales	Streptomycetaceae	Streptomyces	Streptomyces albireticuli	None	Streptomyces albireticuli	136	157	2e-15	38.1	889131	91.3	MGVARESTKDGAEIHQLLAAPRGYQRWRLVVVGQENGEVFYKFENLRSGKVLEIAGAQEAAGAVVTQGTYEGDEARHQQWKLIPVGSETDAAPRAYEIANRNSGLFLQVDTNARAAIKQHGAEGGHRTRQWQLLPV	2	2	YES	Evidence at transcript level
ASF57708.1_449-583	Fungi	Chytridiomycota	Neocallimastigomycetes	Neocallimastigales	Neocallimastigaceae	Neocallimastix	Neocallimastix frontalis	None	Neocallimastix frontalis	135	697	1e-89	100.0	0	100.0	GTYRIINRKSGKALAVANDSNADAANVVQATYSGKKSQQWEISEDGGYKLLNVNANKVLDMDRESKEDGGNALIWRNTGNINQRWEIEDAGDGYVYIINFNSGKLLDVENGSTTDGGNVIQWRQNNGANQQWQII	3	3	YES	Inferred from homology
ASF57709.1_449-583	Fungi	Chytridiomycota	Neocallimastigomycetes	Neocallimastigales	Neocallimastigaceae	Neocallimastix	Neocallimastix frontalis	None	Neocallimastix frontalis	135	698	2e-90	100.0	0	100.0	GTYRIINRNSGKALSVVNDSKNNAASVVQYTYSGKTSQQWKIVEDGGYRLTNVNSDKVLDMNGASLEDGGNAIIWPDIAGPNQRWSIENAGDGYVYIINFNSNKVLDVANVSKEEGGNVHQWTITNGANQQWQLI	3	3	YES	Inferred from homology
ASK32451.1_338-475	Bacteria	Bacteroidetes	Flavobacteriia	Flavobacteriales	Weeksellaceae	Chryseobacterium	Chryseobacterium sp. T16E-39	None	Chryseobacterium sp. T16E-39	138	384	2e-45	56.5	440355	97.9	QLVSGSNGTSMLDVLNAGTTDGTKVQLWASNGNTAQKWKITDVGGGYYKLQPLNAPTKSLDVSNSGTTNGTQVQIYTDNGTNAQKWKITSVGNDYYTLSPAHASGFNLDVNNGSATNGTKIQIWTANTGNAQKWKLVK	6	5	YES	Predicted
ASN22347.1_297-420	Bacteria	Actinobacteria	Actinomycetia	Micrococcales	Micrococcaceae	Arthrobacter	Arthrobacter sp. YN	None	Arthrobacter sp. YN	124	583	6e-76	88.7	884161	100.0	RIQGYAGKCIDVAGRQAVDGAQLQLWDCDTAASEQWTFAADGTIRSLGKCMDVAWGSTSNGARIQLTGCNGNAAQQFVLNNAGDLVNPQANKCVDVADWSPSNGARLQLWDCAGSANQKWWRMA	5	3	YES	Predicted
ASN24339.1_408-519	Bacteria	Actinobacteria	Actinomycetia	Streptomycetales	Streptomycetaceae	Streptomyces	Streptomyces pluripotens	None	Streptomyces pluripotens	112	239	7e-25	43.8	750226	86.2	LVHSDTGLCLDLKNGKVQKHTDAVATACTSAPTQRWTLDSRGRLHNAADPDFCLKADGDAAGIGIRPCDSDNPEKRSRMLFIIGRDGVIRSQSRSNEAVVPVGTFTGEPLIL	1	1	YES	Inferred from homology
ASN28788.1_2-75	Bacteria	Actinobacteria	Actinomycetia	Streptomycetales	Streptomycetaceae	Streptomyces	Streptomyces pluripotens	None	Streptomyces pluripotens	74	113	4e-09	45.1	106822	51.8	CLSTGGSTKQNAQLTVGKCSSDKSQRWTLHRIYKNDSLFTITNDKSGKCLNVDKKSRIVQYTCHSTWKAQRWGL	2	2	NO	Inferred from homology
ASO21182.1_48-179	Bacteria	Actinobacteria	Actinomycetia	Pseudonocardiales	Pseudonocardiaceae	Actinoalloteichus	Actinoalloteichus hoggarensis	None	Actinoalloteichus hoggarensis	132	503	8e-63	72.0	25449	97.1	LVNRHSGKALDVYELATGDGARIAQYSRNDGAWQQWRFLDSGGGWYRLRSHHSDKVLEFVSTADAVDLVQNTDANRPSQQFRLAESPDGHVRLINRVSGKAADVWEWSTDDGARVVQWPDTGGENQQWRLVQ	3	2	YES	Predicted
ASQ93006.1_301-425	Bacteria	Actinobacteria	Actinomycetia	Streptomycetales	Streptomycetaceae	Streptomyces	Streptomyces sp. 11-1-2	None	Streptomyces sp. 11-1-2	125	620	2e-81	96.0	209067	100.0	GAITGVGGKCVDVAGANSANGTPIQLYDCNGSAAQQWTVGGDGTIRALGKCLDVASGGTADGSLVQLYDCNGSAAQQWAVPAARDIVNPQANKCLDAAGGGSANGTRLQLWTCTGAANQKWTVTR	6	4	YES	Inferred from homology
ASQ99723.1_95-182	Bacteria	Actinobacteria	Actinomycetia	Streptomycetales	Streptomycetaceae	Streptomyces	Streptomyces sp. 11-1-2	None	Streptomyces sp. 11-1-2	88	111	4e-08	38.5	105558	61.4	GKCLTIRNQSASDGASLEQNRCQNLPAQRFKSMNDGVANPTHEIRTFADKCLTIGSSWEGNTVTWPIVQQECLGSLHQRFTYFGRVRS	2	0	NO	Inferred from homology
ASR46637.1_39-178	Bacteria	Firmicutes	Bacilli	Bacillales	Paenibacillaceae	Paenibacillus	Paenibacillus kribbensis	None	Paenibacillus kribbensis	140	181	8e-17	31.9	946272	95.8	YPYQAMRIENVNKGWNLNILGYGDNSEVNVWPTRGESNERWKFSTADGVYFKLTNERTGLLLSPLNWSVTEGNPCVLYQDSNRDEQLWRIIGVDKDVNGDDLTYRIVNKANSNMALMLNLDTGKTMLGTYKGNSTHKWKL	1	1	YES	Predicted
ASR48338.1_345-488	Bacteria	Firmicutes	Bacilli	Bacillales	Paenibacillaceae	Paenibacillus	Paenibacillus kribbensis	None	Paenibacillus kribbensis	144	751	6e-100	100.0	0	100.0	IDPDAYYQLVSRKSNKPLGIIGNATTDGADLEQRADSGTASQQWQLKDAGGGYYKMVNRNSGKLIGVESGATTDGAVIEQWSDGGWSSQHWQLVSVTGGYYKLKNRATGKLIDISEGATADGAKAIQWVDNGGTNQHFRVVKAE	3	2	YES	Inferred from homology
ASR56980.1_31-175	Bacteria	Actinobacteria	Actinomycetia	Micrococcales	Cellulomonadaceae	Cellulomonas	Cellulomonas sp. PSBB021	None	Cellulomonas sp. PSBB021	145	658	5e-86	85.5	997895	100.0	ASVDTSASYVLVNRNSGKALDVYARATTDGARITQWSRNDGTNQQWQFVDSGGGYYRLKSRLSGKVLDVTGRSTADGAAIIQWTDNNSSNQQFSIQDVDGYIQLIARHSGKAVEVQGASTADGGNVVQYADWNGSNQQWQMVRVG	3	2	YES	Predicted
ASW55223.1_428-553	Bacteria	Actinobacteria	Actinomycetia	Micromonosporales	Micromonosporaceae	Plantactinospora	Plantactinospora sp. KBS50	None	Plantactinospora sp. KBS50	126	576	3e-73	88.1	11556	96.9	GAQKIVGGQSGRCVDVPNSSTTNGTQVQLYDCWSTSGQSWTYTSGKQLQVFGNKCLDAYNQGTSNGTQVIIWDCNGQSNQQWNVNSNGTITGVQSGLCLDANGAATANGTKIILWSCSGAANQQWS	5	3	NO	Inferred from homology
ASW55395.1_310-430	Bacteria	Actinobacteria	Actinomycetia	Micromonosporales	Micromonosporaceae	Plantactinospora	Plantactinospora sp. KBS50	None	Plantactinospora sp. KBS50	121	343	4e-40	51.2	503308	99.2	LIRGYQGRCITVPGGTARDGVQLQMQSCTGGGGQRWSAGANGSLRALGMCMDLANASTADGTRIQLARCNGGWAQRLTVNKAHDLVNTEIGKCVDVRDWNTAAGALLQLWTCTGEENQKWF	3	3	NO	Predicted
ASW56799.1_514-637	Bacteria	Actinobacteria	Actinomycetia	Micromonosporales	Micromonosporaceae	Plantactinospora	Plantactinospora sp. KBS50	None	Plantactinospora sp. KBS50	124	478	3e-58	75.0	222332	99.2	GAITGIGGKCVDVAGANSANGTAVQLYTCNGTNAQRWTVGNADGSVRALGKCLDVAAAGTADGTRVQLYDCNGTGAQQWTNQAGKLVNTGSGKCLDATDNSSADGTRLQIWTCFGGANQLWTLP	6	4	YES	Predicted
ASY32303.1_19-147	Bacteria	Actinobacteria	Actinomycetia	Streptomycetales	Streptomycetaceae	Streptomyces	Streptomyces sp. CLI2509	None	Streptomyces sp. CLI2509	129	678	5e-87	98.4	117372	100.0	ATPGPIVNQGNGKCLDVKDGSIADGTPAQMWTCSQGPNQTWTLSDNGSLTARGKCLDLVNGGTANGTATHLWTCYDSLASQKWQYTGGQFVNQAAGKCLDIKDNNNANGATLQVWDCAGTPNQKWDYAG	5	5	YES	Predicted
ASY34184.1_39-163	Bacteria	Actinobacteria	Actinomycetia	Streptomycetales	Streptomycetaceae	Streptomyces	Streptomyces sp. CLI2509	None	Streptomyces sp. CLI2509	125	638	1e-83	100.0	0	100.0	DTGTITGLGGKCLDVAAASSANGTAVQMYDCNGTSAQQWNVGADGTVRALGKCLDVASGSTANGAKLQLWDCNGSGAQKWTVTAAKDLVNPQADKCADVQDKSTANGARVQLWTCTGTSNQKWNA	6	5	YES	Predicted
ASZ07136.1_314-453	Bacteria	Firmicutes	Bacilli	Lactobacillales	Enterococcaceae	Enterococcus	Enterococcus thailandicus	None	Enterococcus thailandicus	140	120	9e-09	34.6	971628	95.7	DSSIVTIQTLLDTNKIVDWNQANDLGIIYPNKNGSNQKWQMWYDSNTKAYRIHTYDYGHLALRQATTPYNTSRYNVVIERADDSNRGLWQLIPAGEHGKNKVYYLKNCASNLYLDVKNSVHNQSGELITYPYTGKTNQKF	3	2	NO	Predicted
ASZ09693.1_1230-1333	Bacteria	Bacteroidota	Chitinophagia	Chitinophagales	Chitinophagaceae	Chitinophaga	Chitinophaga sp. MD30	None	Chitinophaga sp. MD30	104	107	2e-06	34.7	109508	63.3	DGGTQVNYGNTPNNNNYQWSLEDVGGGYYEIKNRGTGDYMHIEQLQDYVAATTRTPGWQSSRWATESTGDGYVRFRNAWQSANYIHIEGQKGYAQQGTIFPVWQ	1	0	NO	Inferred from homology
ASZ10921.1_49-136	Bacteria	Bacteroidota	Chitinophagia	Chitinophagales	Chitinophagaceae	Chitinophaga	Chitinophaga sp. MD30	None	Chitinophaga sp. MD30	88	115	1e-08	38.4	113369	57.0	RWDPSPGEYYRIRNSSSNLVLQVKSYNEEAVIQGTWNGDAAQLWTIAPIWNNGGSYVITNGFSGKVLTGLKGPNGPISFVIQDNNAWS	1	1	NO	Inferred from homology
ATB28027.1_493-640	Bacteria	Proteobacteria	Deltaproteobacteria	Myxococcales	Archangiaceae	Melittangium	Melittangium boletus	Melittangium boletus DSM 14713	Melittangium boletus DSM 14713	148	537	2e-66	71.0	266442	97.3	GGTTSPTYRLVNKWSNKCVDIIGPDSNNGTGIHQWACHTGSSQQWTMEATDSGYSRLVSRYNGKVLDVASVSTADGGTVHQWDWANGSNQQFKAVSTGNGYYKLEARHSGKVLDVADCTKSGVGDGARLQQWTWATNNDCQQFRLEAL	4	2	YES	Inferred from homology
ATB31984.1_406-525	Bacteria	Proteobacteria	Deltaproteobacteria	Myxococcales	Archangiaceae	Melittangium	Melittangium boletus	Melittangium boletus DSM 14713	Melittangium boletus DSM 14713	120	418	3e-50	65.8	332979	100.0	SRMNGKCIDVPNGNFADGVQVRMWGCNGSNAQLFTWSGERLTIGGKCLDVSGASTANGTRIQLANCNGNRAQDFVLSAAGDLVSYLANKCVDIEGFNANDDAKLSIYTCTGTSNQKWDFK	3	1	YES	Predicted
ATB39405.1_40-161	Bacteria	Proteobacteria	Deltaproteobacteria	Myxococcales	Archangiaceae	Cystobacter	Cystobacter fuscus	None	Cystobacter fuscus	122	481	2e-60	71.3	239722	98.4	GQVTGLAGKCIDVASSNTANGTPIQLYDCNGTAAQQINFNADGTLRALGKCIDVTQSGTTNGTPIQLWDCNGTAAQQWIHTPNQDLVNPQANKCLDVTGGNSASGTRLQLYDCNGTAAQKWT	5	3	YES	Predicted
ATB42917.1_66-165	Bacteria	Proteobacteria	Deltaproteobacteria	Myxococcales	Archangiaceae	Cystobacter	Cystobacter fuscus	None	Cystobacter fuscus	100	162	1e-15	43.4	975171	69.7	QGFSLKPVGKPEDKTFNIVSQANQLCVDVENGSREDGAAIIQKPCNGASCQVFRVSDRGADGHRELRNELSGKCLAASHGKSSGLIQAACTGQDNQRFRI	3	0	NO	Predicted
ATB43462.1_271-395	Bacteria	Proteobacteria	Deltaproteobacteria	Myxococcales	Archangiaceae	Cystobacter	Cystobacter fuscus	None	Cystobacter fuscus	125	542	4e-70	81.6	155193	100.0	SGVAVDRCLDVYNGDSAQGTSMQIWNCNGTAAQEWFLTSRGELRSALAPNRCLDVSNSNTTPGTRVQIWECNGTAAQKWTISGGEVRSALGSNLCLDVSNAGTAVGTVVQLWDCNGTVAQKWTRF	6	6	YES	Predicted
ATD06271.1_161-238	Bacteria	Proteobacteria	Gammaproteobacteria	Alteromonadales	Pseudoalteromonadaceae	Pseudoalteromonas	Pseudoalteromonas piscicida	None	Pseudoalteromonas piscicida	78	171	2e-16	35.9	110171	56.9	DPHLCLDAAGYSGKSKDNVMFWDCESKPDQLWRFTSTGEIVNKQNGMCLDVRGYSGKSGISMMLYHCDGYPDQQWEVA	2	2	YES	Inferred from homology
ATE54615.1_365-498	Bacteria	Actinobacteria	Actinomycetia	Pseudonocardiales	Pseudonocardiaceae	Actinosynnema	Actinosynnema pretiosum	None	Actinosynnema pretiosum	134	684	5e-90	94.8	367584	100.0	ELTRNLRTCLDQEHPGGSPTNRVGAWECNGGANQRWALHWLGLDRVAVVNTATGDCLDQETPGGAPTNVVGAWGCNGGSNQKWVIGSPAYDRPELLVNAASGLCLDHEHPTGTPTNRVGAWWCSGAVNQEWDIR	3	3	YES	Predicted
ATE56384.1_301-424	Bacteria	Actinobacteria	Actinomycetia	Pseudonocardiales	Pseudonocardiaceae	Actinosynnema	Actinosynnema pretiosum	None	Actinosynnema pretiosum	124	638	4e-84	99.2	0.124611	100.0	RVTGLGGKCLDVPWANSASGTPIQIVSCNGNAAQNWTFYTDGSIRALGKCLDVSNSGKADGTVIQLWDCNGTGAQKWAVSGANDVVNINADKCLDIKGNTSADGTRVQLWTCTGAANQKWNAFV	5	5	YES	Inferred from homology
ATL48732.1_389-529	Bacteria	Bacteroidetes	Chitinophagia	Chitinophagales	Chitinophagaceae	Chitinophaga	Chitinophaga caeni	None	Chitinophaga caeni	141	730	3e-95	100.0	0	100.0	WYKIKNAYSGKYLGIENSGTANLAKIAQYTNSSSANLEWKFEPANGVYTIINRNSNKAIDIANSDQTAGAEIIQYTITSGLNQQWDLVPTGNGNYLIQSNMSSHYIIDNPASSTADGTRMIIYPLNGSTGTTNQQWVLEEQ	2	2	YES	Predicted
ATL81267.1_308-432	Bacteria	Actinobacteria	Actinomycetia	Streptomycetales	Streptomycetaceae	Streptomyces	Streptomyces malaysiensis	None	Streptomyces malaysiensis	125	604	7e-79	93.6	415528	100.0	GAITGVGGKCVDVAGGNNANGTAVQLYDCNGSAAQQWSVGSDGTIRALGKCLDVASGGTADGTLVQLWDCNGSAAQQWAVPAARDIVNPQANKCLDATGGSSANGTRLQIWTCTGAANQKWTVTR	6	5	YES	Predicted
ATL94387.1_55-155	Bacteria	Proteobacteria	Gammaproteobacteria	Aeromonadales	Aeromonadaceae	Aeromonas	Aeromonas sp. CU5	None	Aeromonas sp. CU5	101	134	7e-12	33.7	916542	83.5	FCVAVSQQKMLAQPCSGKDDQLFEWDLGELRLQDLCLQAKSDSELMLAPCDGRAQWEWQKDRLFNSKVSRCLDVAGRRHMPGTPLRLAECYGGANQSFSWQ	2	0	NO	Inferred from homology
ATO12543.1_31-173	Bacteria	Actinobacteria	Actinomycetia	Micromonosporales	Micromonosporaceae	Micromonospora	Micromonospora sp. WMMA2032	None	Micromonospora sp. WMMA2032	143	688	3e-95	88.1	887153	99.3	AGGHYQIVNYGSGKCLEVDRYGAPSSLGGLVVQRTCDGQAVQRWSPVGQSTYTFVNQSSGMCLDVRNGVNADGTPLQQWACTGTTSMKWTVNPNSFSGVHQVRSQIGGRCLDVRGGSSADGATVQIYHCTGFGNPAQVWSFVP	4	3	YES	Predicted
ATO12559.1_424-550	Bacteria	Actinobacteria	Actinomycetia	Micromonosporales	Micromonosporaceae	Micromonospora	Micromonospora sp. WMMA2032	None	Micromonospora sp. WMMA2032	127	628	5e-81	91.3	617095	99.2	PTTFRLRSESAGRCLDVDNSGTANGTGTLVWDCHGNPNQQFTATGQALQVLGKCLDVPTSASAGTRVQIWDCNGGTNQQWTFNGNGTVSNVRFPSLCLDVENGGTANGSRVIVWTCHGNTNQRWSRA	4	3	YES	Inferred from homology
ATO15949.1_48-193	Bacteria	Actinobacteria	Actinomycetia	Micromonosporales	Micromonosporaceae	Micromonospora	Micromonospora sp. WMMA2032	None	Micromonospora sp. WMMA2032	146	712	6e-94	93.2	420882	100.0	ATVDTSAWYVLVNRNSGKALDVYNLATNDGARIVQWARNNGNQQQWQFVDSGGGYYRLRSRLSGKVLDVYNFSTANGGNIVQWSDANGVNQQFRLADSDSGYVRLINRNSNKVVEVQGASTADGGSIVQYDDWNGSNQQWQLVRVD	3	2	YES	Inferred from homology
ATO17926.1_343-469	Bacteria	Actinobacteria	Actinomycetia	Micromonosporales	Micromonosporaceae	Micromonospora	Micromonospora sp. WMMA2032	None	Micromonospora sp. WMMA2032	127	599	1e-77	90.5	558521	100.0	ANRIVGNQSGRCVDVPNASQTNGTRVQLYDCHGQTNQQWTYTASRQLTIYGGSRCLDAAGSGNGAAVQIYSCNGQTNQQWNVNSNGTITGVQSGRCLDVWGTGNGQQVQLYDCNGQANQRFQLVPIS	6	2	YES	Obsolete record
ATQ78147.1_315-453	Bacteria	Proteobacteria	Betaproteobacteria	Burkholderiales	Oxalobacteraceae	Massilia	Massilia violaceinigra	None	Massilia violaceinigra	139	421	4e-51	61.2	406982	97.9	ISDGAYAIKSRASGKVLTVAGAATTNGAMVQQAADSGAKHQSWYVIGQGDGYYSIINAGSLRSLDNYGNSTTAGTPIAQWDYWAGGGQRWRFASPAAGWHTVSNQLSGMGLDIKGGSTQDNAAIIQNPLNNAASEQWAL	2	2	YES	Predicted
ATW50518.1_358-496	Bacteria	Actinobacteria	Actinomycetia	Streptomycetales	Streptomycetaceae	Streptomyces	Streptomyces peucetius	Streptomyces peucetius subsp. caesius ATCC 27952	Streptomyces peucetius subsp. caesius ATCC 27952	139	453	5e-53	60.4	403218	100.0	GDSHVTIEVPGAKGSCLDVQGGGKTNGTPVQIYTCNGGAAQQWTLEGGEDDLHLRNVGSQKCLDVAGNASANGTKIQISDCYKSKGQSWKGDVRATSPLKSVSTGKCLDLSAFTKSTDARLWDCKDASAQKFLIKPSGH	4	2	YES	Predicted
ATY11223.1_745-870	Bacteria	Actinobacteria	Actinomycetia	Pseudonocardiales	Pseudonocardiaceae	Amycolatopsis	Amycolatopsis sp. AA4	None	Amycolatopsis sp. AA4	126	653	7e-82	100.0	0	100.0	QGAIVGIGGKCVDVTNGSSADGTPVQVWDCNGTAAQTWTAQADGTVRAMGKCLDVRGGATAAGTAVQLYGCNGTPAQTWTSRKDGTLVNTKSNLCLDATGGSSTPGTPLIVWTCIATPNQKWALPS	5	4	YES	Evidence at transcript level
ATY13489.1_975-1105	Bacteria	Actinobacteria	Actinomycetia	Pseudonocardiales	Pseudonocardiaceae	Amycolatopsis	Amycolatopsis sp. AA4	None	Amycolatopsis sp. AA4	131	148	4e-12	36.8	849062	94.7	DKLILNTNGKPAGSPVVLSNQDLNDNKLWEAKDSTTNGYVQFVNVHTGLALDGGGATNKGANVLIQPLDPKASSQDWKLQPTSTTGEYLIVNRSTNMVLDNKGAKLAQAGTALQQSTPNDDNPKTHWTFTA	1	1	YES	Predicted
ATY37423.1_446-572	Viridiplantae	Streptophyta	Magnoliopsida	Dipsacales	Adoxaceae	Sambucus	Sambucus ebulus	None	Sambucus ebulus	127	680	1e-88	100.0	0	100.0	LVTFIVGYNQMCSQGNTENNPVRLEDCVLNRSEQKWALYGDGTIRVNSNRSLCVTTEGHSTSDLIIILKCQGLSNQRWVFNTNGTISNPNAKLVMEVRQSNVSLRQVIIYHPTGNANQQWITSTHQP	3	3	YES	Predicted
ATY66967.1_10-99	Fungi	Ascomycota	Sordariomycetes	Hypocreales	Cordycipitaceae	Cordyceps	Cordyceps militaris	None	Cordyceps militaris	90	127	5e-11	38.9	103952	66.7	IRNRASGRVLDVQYASTDSGTSVIAWEFKGDEDSSNQRWRFEDNHLINVNSGLALTFNCLDPESLATQEERNGSEGQRFEYEDGTIRLAD	2	1	YES	Predicted
ATZ22462.1_60-203	Bacteria	Actinobacteria	Actinomycetia	Streptomycetales	Streptomycetaceae	Streptomyces	Streptomyces lavendulae	None	Streptomyces lavendulae subsp. lavendulae	144	439	9e-57	59.9	455133	96.6	LFNYTTHKCLDVPDLGAPNMGSIVQQHDCIRGAGDNQMWDLTDGVDGFLIRNVKNGGLCLDLPGTGVPGNSPVGFYPCQNTTADNQLWYQAWDSSGKAFQLVNAKSSQAGRPVCLDVAGLADGANDLRVGVYTCSTSYGDDHWW	3	3	YES	Predicted
ATZ23123.1_60-167	Bacteria	Actinobacteria	Actinomycetia	Streptomycetales	Streptomycetaceae	Streptomyces	Streptomyces lavendulae	None	Streptomyces lavendulae subsp. lavendulae	108	104	1e-06	36.3	104008	74.5	ISVTPDGTNYTNWRLIRLGAPGTFNLANTSSGKCVYASQPAVQQSCGKEGEQWHFRPVDGRPNSFGIVRRDDSSGTEYCMDNRGGLHLWGILAQPNVCNGGASQQWTV	1	1	NO	Predicted
ATZ23468.1_6-141	Bacteria	Actinobacteria	Actinomycetia	Streptomycetales	Streptomycetaceae	Streptomyces	Streptomyces lavendulae	None	Streptomyces lavendulae subsp. lavendulae	136	380	1e-48	59.4	504568	85.8	GVYRIRNVDSGLVLQLEGASRVRVGPDGPPAPAAARRWRISPVHSGGGIFHVVSEDNGRRLDVANASTDSGARVQVWRANAFGAQEWLVEEHLDDPGVVSLVACISGLPLEADAEGRARQGEDTDSPSQWWRLEPV	3	3	YES	Predicted
AUB38041.1_47-126	Bacteria	Cyanobacteria	None	Nostocales	Nostocaceae	Nostoc	Nostoc flagelliforme	Nostoc flagelliforme CCNUN1	Nostoc flagelliforme CCNUN1	80	112	7e-09	41.9	102655	55.2	SNKCLDIINDGINNKPVMAECGNFSGQLWSIETAGSPGYYRLRTQFTGADKCLDIINDGINNKPVIAKCGNFSGQLWNLS	2	2	NO	Predicted
AUD06651.1_835-974	Bacteria	Bacteroidetes	Cytophagia	Cytophagales	Cytophagaceae	Spirosoma	Spirosoma pollinicola	None	Spirosoma pollinicola	140	257	1e-26	40.0	785464	96.6	LADGIYELEPQHAIGKRLLVSGAGTADGTEVQIGTANGSVSQGWKLTDVGGGFYDLSPQYILSKRLDVNNAGRENGTKVQIWTSNTTQAQRWKVIDKGNNIYEFAPECALDKRLDVSGVSTSDGTKLITWTSTGGANQRW	4	4	YES	Predicted
AUG24846.1_179-321	Bacteria	Proteobacteria	Betaproteobacteria	Burkholderiales	Burkholderiaceae	Burkholderia	Burkholderia pseudomallei	None	Burkholderia pseudomallei	143	732	1e-93	100.0	0	100.0	ATNVTAANSNLCVSVNGGSTAAGASIVQGTCSNQGATGWSLLPAGSGYHVVSQGTGQCLNVYGGYTTSGAPIIQYPCQGDAQTNDQWTLVPVGSKYRLISVSSGMCLNVSGGSLSPGAPLIQYPCQDANALNDQFSLSLPQTF	1	0	NO	Predicted
AUG28546.1_565-711	Bacteria	Actinobacteria	Actinomycetia	Micrococcales	Microbacteriaceae	Microbacterium	Microbacterium hominis	None	Microbacterium hominis	147	315	2e-34	53.4	525001	98.0	APAVKDGATYQLLGTQSGKALTVQNAALTIRSSATTADAATAQTWTAVSLSGAGTDRQRVLLRSGDGRYLASSGTSLTLATESAEQAAADPAAQWVPNTLDGRSYSFLNVASTRVLDVNGGGTSDGTSVGLWTSNNGANQSWTLAPT	2	2	YES	Inferred from homology
AUG75008.1_51-158	Bacteria	Actinobacteria	Actinomycetia	Streptomycetales	Streptomycetaceae	Kitasatospora	Kitasatospora sp. MMS16-BH015	None	Kitasatospora sp. MMS16-BH015	108	225	1e-22	49.5	693457	85.6	LGGRCLDDAGAGTADGNAVQMLGCDGASGQNWNWNGDGTLSTLGKCLRVIAGSHATGALVALWTCNSSEADQHFAYLPDGTIYSADSGKCLAVQGAVTDGAGIGLAPC	2	1	YES	Predicted
AUG77112.1_544-693	Bacteria	Actinobacteria	Actinomycetia	Streptomycetales	Streptomycetaceae	Kitasatospora	Kitasatospora sp. MMS16-BH015	None	Kitasatospora sp. MMS16-BH015	150	307	1e-33	48.6	65665	98.7	PATVINDGRYHGLAAGGTAGLALEASGTCSAAVGQNADVNTWWSDHTSEQWTFTTNPDGTVRISDNCNTGTQQHTVLAAGTQPGNSAYLLNYSPGNPWQEWKVVQNSTTGALTITNVATGLVLDANGTATGTTVVTNNANPAAPGQSWTL	2	2	YES	Predicted
AUG78182.1_1785-1903	Bacteria	Actinobacteria	Actinomycetia	Streptomycetales	Streptomycetaceae	Kitasatospora	Kitasatospora sp. MMS16-BH015	None	Kitasatospora sp. MMS16-BH015	119	214	9e-21	41.2	762991	92.2	GGSTCLDGTAANANSGQQIILALCDPSSAGQQWSYQSGTLRALGKCAAVIGTGTMSPVRLANCDGSAGQFWQSRPDGSLYNPGTGLCADSTDGTGPGAPLAVWRCNNAFNQHWALGGVA	3	3	YES	Inferred from homology
AUG80469.1_377-512	Bacteria	Actinobacteria	Actinomycetia	Streptomycetales	Streptomycetaceae	Kitasatospora	Kitasatospora sp. MMS16-BH015	None	Kitasatospora sp. MMS16-BH015	136	129	9e-10	37.0	977174	90.0	VGDNQYHALTDGGGLALEHAGQCAATANVLADLGAFDATHASEKWKFDANADGTVRIYDSCPTPLTLTAPAAAGAQVSLKPFDSTSAAQKWQVTQNGSGTLTVTNPATGYVLDAASISAGAAVTVNASGAANSQSW	2	2	YES	Predicted
AUG80547.1_298-425	Bacteria	Actinobacteria	Actinomycetia	Streptomycetales	Streptomycetaceae	Kitasatospora	Kitasatospora sp. MMS16-BH015	None	Kitasatospora sp. MMS16-BH015	128	505	5e-64	75.6	222097	96.9	GGGGAVVGYGGLCLDDRSANTADYNPVQVYTCNGTPAQQWTFVQAGTTLHVLGKCLDINGGGTANGTAVDLYTCNNTAAQVWIPRSDGSLYNPQANKCLDDTGWSTTPGTQVEIWDCTGGANQQWKLP	4	3	YES	Inferred from homology
AUG81724.1_603-734	Bacteria	Actinobacteria	Actinomycetia	Streptomycetales	Streptomycetaceae	Kitasatospora	Kitasatospora sp. MMS16-BH015	None	Kitasatospora sp. MMS16-BH015	132	479	1e-57	69.7	262545	97.8	GAHTLTAGGKALDDPNHSTSPGTQLITWSPNGGSNQSWVFTRQSDGSYQIVNGQSQLCMDVSGGSTSPGAAIIQWTCTGGANQRWMVSAVAGGYAISAASDGLLLTTASTANGALVTQQAGTGSSLQTWTIG	3	3	YES	Inferred from homology
AUG81887.1_348-490	Bacteria	Actinobacteria	Actinomycetia	Streptomycetales	Streptomycetaceae	Kitasatospora	Kitasatospora sp. MMS16-BH015	None	Kitasatospora sp. MMS16-BH015	143	623	1e-80	85.3	109637	98.6	GGITSGTVYTLTDAAAGRVLDEPAGQNGNGTQLQVWDASGAANQQWRADQNGDGSYTLTNLASGRVLDEPGGQTGNGTRMEVWDANGGANQHWKAARNSDGSYTLTNAASGRALELPSGQTSNGTPVQIWDSNGGANQHWTFR	5	5	YES	Predicted
AUH44516.1_287-411	Bacteria	Actinobacteria	Actinomycetia	Streptomycetales	Streptomycetaceae	Streptomyces	Streptomyces sp. CMB-StM0423	None	Streptomyces sp. CMB-StM0423	125	472	3e-59	69.6	262708	97.7	SGTFTGAGDKCLDVAGANPANGTAVQLYDCNGTSAQRWTVGTDGTIRALGKCLDAAAAGTADGTRVQLYDCNGTGAQRWSYNSATRDIVNLPADKCLDTAGGSTANGTPTQLWTCTGAANQKWTL	6	4	YES	Predicted
AUP79837.1_496-627	Bacteria	Bacteroidetes	Flavobacteriia	Flavobacteriales	Flavobacteriaceae	Flavivirga	Flavivirga eckloniae	None	Flavivirga eckloniae	132	724	1e-93	100.0	0	100.0	VYYIQDPAGTIKINSPSGRTIDKANNTGDGAKWEFTKVGSYYTLKNQRNNEFLEVPYEACHANDKPQNPNVNLATWTSSGSNHQRWNITKVDDDYFLEPLHCSKVVDRNNSGAIHLWPYQAGNGQQTWRIVD	2	2	YES	Predicted
AUT42666.1_53-155	Bacteria	Proteobacteria	Gammaproteobacteria	Aeromonadales	Aeromonadaceae	Aeromonas	Aeromonas sp. ASNIH5	None	Aeromonas sp. ASNIH5	103	118	2e-09	35.0	952495	85.1	GFCVTLSEQGRLLTQPCDQQSNQSFSWDVGALRLAGDCLVAKGEDGLGMEACREESHQWQWQGDRLFNRQVSLCLDVAGRRHKPAVPLRLAECYGGANQSFEW	2	0	NO	Predicted
AUW04852.1_502-577	Bacteria	Proteobacteria	Gammaproteobacteria	Vibrionales	Vibrionaceae	Vibrio	Vibrio campbellii	None	Vibrio campbellii	76	126	1e-09	47.2	100748	54.5	CLDVEYSASGEGSRVFGWRCHSGDNQEWKLTSAGKLVSRSNPELCLDQQGIEITLEQCGDFPTQQWRWEGGQIKNR	2	2	NO	Predicted
AUX27505.1_42-184	Bacteria	Proteobacteria	Deltaproteobacteria	Myxococcales	Polyangiaceae	Sorangium	Sorangium cellulosum	None	Sorangium cellulosum	143	692	8e-91	90.9	547457	100.0	IDTAATYTIVGVQSGKCVEVAGGSTADGAGLQVAGCDGSTRQRFRIESTGGGYYRIRNVNSDRCMDVTGASTGDGARVQQYSCWSGENQQWSFADVAGGVVRLTARHSGKSLDVYGRGTADGTAVIQWSWNGGTNQQFRVVPV	4	1	YES	Inferred from homology
AUX29952.1_522-650	Bacteria	Proteobacteria	Deltaproteobacteria	Myxococcales	Polyangiaceae	Sorangium	Sorangium cellulosum	None	Sorangium cellulosum	129	643	8e-80	100.0	0	100.0	GVSGRLGALGGKCLAAAGASSGAPVVLASCSMASAQQWTVAEDRIGGPGGRCLGVAGGNASNGAPVVLEGCAGTPGQAWTMLDGGQIRGLEGRCLAVAGGNAANGTPVQMVDCSGAEAQRFAIQLSAPT	3	2	YES	Predicted
AUX30348.1_41-183	Bacteria	Proteobacteria	Deltaproteobacteria	Myxococcales	Polyangiaceae	Sorangium	Sorangium cellulosum	None	Sorangium cellulosum	143	737	6e-98	100.0	0	100.0	IDTATTYTIVGVQSGKCVEVAGGSAADGAGLQIATCNGSARQQFRMESAGGGYYRIRNVGSDRCMDVTGASTSDGARVQQYSCWTGENQQWSFTDVTGGAVRLTARHSGKSLDVYGRGTADGTTVIQWSSNGGTNQQFRVTPV	4	1	YES	Predicted
AUX30349.1_40-184	Bacteria	Proteobacteria	Deltaproteobacteria	Myxococcales	Polyangiaceae	Sorangium	Sorangium cellulosum	None	Sorangium cellulosum	145	688	3e-90	91.0	759445	99.3	ITIDTAATYTIVGVQSGKCVEVAGGSAADGAGLQIASCNGSARQQFRMESAGGGYYRIRNVGSDRCVDVAGASTSDGARVQQYSCWTGENQQWSFTDVAGGAVRLTPRHSGKSLDVYSRGTADGTAVTQWSWNSGTNQQFRVVPV	4	1	YES	Inferred from homology
AUX31348.1_44-171	Bacteria	Proteobacteria	Deltaproteobacteria	Myxococcales	Polyangiaceae	Sorangium	Sorangium cellulosum	None	Sorangium cellulosum	128	626	4e-81	93.8	589482	98.5	TGAPLTSVASGKCLDVKGRSTTPGTGLQIYTCNGQDNQSFNFTSAGELQVYGGTRCVEPANGATTAGTKAVIASCSGQARQKWTRSSAGAIIHQPSGLCLDVEGRGTTNGTAVQLWTCNNQTNQQWSS	6	3	YES	Predicted
AUX32932.1_429-567	Bacteria	Proteobacteria	Deltaproteobacteria	Myxococcales	Polyangiaceae	Sorangium	Sorangium cellulosum	None	Sorangium cellulosum	139	706	3e-92	97.8	151961	100.0	RFKLMNEKSGKVMTVAGASSEDGAAVVQSADDGGDNQKWSLNYNGAGYFRLTNVKSGKVLDVPDESKSDGIALKQWTDHDGDNQAWLFIDLGGGDFQIRNKNSGKLVGVVQGSTEDAAAIEQRGSSGGEEQRWQLVVAN	3	3	YES	Predicted
AUX39106.1_48-182	Bacteria	Proteobacteria	Deltaproteobacteria	Myxococcales	Polyangiaceae	Sorangium	Sorangium cellulosum	None	Sorangium cellulosum	135	277	1e-32	43.3	761068	93.7	SFSAIVIKNVNSGQALNIYDNSTGDAAPVIQWPYSGQANSQFRIEDLGDGHHRIVPLSSGKCLDIMAGAPYPGVAVQQWTCLGGDNQRFQFEAAGMGTYRIKAKQSGLCLDVFASGTASGNAILQAPCDTAKASQ	2	1	YES	Predicted
AUX40425.1_41-188	Bacteria	Proteobacteria	Deltaproteobacteria	Myxococcales	Polyangiaceae	Sorangium	Sorangium cellulosum	None	Sorangium cellulosum	148	742	2e-98	97.3	254262	99.3	GAITIDTSAVYTIVGVQSGKCVQVAGGSTADAAAMQIATCNGSTRQQFRMESAGGGYYRIRNVSSNRCMDVAGASTSDGAAIQQYSCWTGENQQWSFTDVASGVVRLTARHSGKSLDVYGRGTADGTAVIQWASNGGTNQQFRLTPVG	4	1	YES	Predicted
AUX43411.1_46-167	Bacteria	Proteobacteria	Deltaproteobacteria	Myxococcales	Polyangiaceae	Sorangium	Sorangium cellulosum	None	Sorangium cellulosum	122	447	2e-53	70.2	286307	95.3	APLIGVASGRCLDVSGRSTSPGARLQIYDCNGGDNQGFNFTAAGELQVYGGTLCVEAPATAGSRVVTASCNGQARQKWTMNTDGTIVNQQSRLCMDVEGRRTASGSPVVVWSCNGQTNQKWS	5	2	YES	Predicted
AUX44324.1_35-177	Bacteria	Proteobacteria	Deltaproteobacteria	Myxococcales	Polyangiaceae	Sorangium	Sorangium cellulosum	None	Sorangium cellulosum	143	329	9e-38	42.7	680575	95.3	AISDGDVVIKAVHSGKCLDVAGASTANGASVQQWECNGTNAQVFHLASLGNGYYQISNPNARKSLDVRGVSRSPGARIQIWDYVGGTNQQFAIEPLTNGEFGLRARHTGLPLGVAGSSQSNGAALEQAAASGGEGQRFRIEPV	5	2	YES	Predicted
AUX44996.1_144-283	Bacteria	Proteobacteria	Deltaproteobacteria	Myxococcales	Polyangiaceae	Sorangium	Sorangium cellulosum	None	Sorangium cellulosum	140	198	8e-19	36.4	899634	95.2	VIPGTYYIKTGLASRYLDVYELGSAAGTPLQIWDKVGGPNQKWEIIPVPGEDSFFIKSEMGRYLDVEWGSTAPGTPVHIWDFNGGNAQKWGIETQPDGTVALKSKLGTYLDVVSARTGNGTRVATAQGAAEPSRRWSLEP	3	3	YES	Predicted
AUX46849.1_458-593	Bacteria	Proteobacteria	Deltaproteobacteria	Myxococcales	Polyangiaceae	Sorangium	Sorangium cellulosum	None	Sorangium cellulosum	136	721	2e-94	100.0	0	100.0	QRLTFLHSGKCMGIASASVTSGANVTQWPCTGANDQQWQIESITGTNKVLLKNVNSGKCLDVAGASRDNSANVTQVDCNGSASQQWELVDRGGGVFSLRSANSGKCVDVSGASTADGGRFIQYTCHTGTNQQFRRQ	3	2	YES	Predicted
AUY49140.1_201-321	Bacteria	Actinobacteria	Actinomycetia	Streptomycetales	Streptomycetaceae	Streptomyces	Streptomyces sp. CB01881	None	Streptomyces sp. CB01881	121	169	9e-16	37.5	826635	90.3	QCADAEGGPREGAPLTIYGCWNTPNQRFNLGVDGTVRVGSYCVSTAADGTWNGAAIVLARCENKPTQKWTLRPDGRLVNRGTVTGGDLDTGRCLELNAWATGQGTRPDIWDCSTVQANQQW	3	2	YES	Inferred from homology
AUY52256.1_125-252	Bacteria	Actinobacteria	Actinomycetia	Streptomycetales	Streptomycetaceae	Streptomyces	Streptomyces sp. CB01881	None	Streptomyces sp. CB01881	128	357	5e-44	51.6	466052	100.0	GPVGQVTGFGNKCLDVRGGSTRNGTPTQIWDCLGNVNQTWKVGADGTIRGVGMCLDVQGGGTGNGTPVETNACNGATAQQWRVRADGSILNPRSGRCLDVRGVVDTNGTVVQLWDCYGSANQTWHAPA	5	5	YES	Inferred from homology
AUY52257.1_1-61	Bacteria	Actinobacteria	Actinomycetia	Streptomycetales	Streptomycetaceae	Streptomyces	Streptomyces sp. CB01881	None	Streptomyces sp. CB01881	61	159	6e-17	47.5	105.17	48.4	MHMWQCNGAISQQWKVRADGAIINVKSGRALDVRGWDTANGALAQIWDFNNTANQLWHAPA	3	3	YES	Predicted
AUY53493.1_340-486	Bacteria	Actinobacteria	Actinomycetia	Streptomycetales	Streptomycetaceae	Streptomyces	Streptomyces sp. CB01881	None	Streptomyces sp. CB01881	147	606	3e-78	80.3	181783	96.7	GGAPSGGIVSGSVYTLSDVAAGRVLDEPAGQNGNGTPLQAWDASGASNQQWRAGQNSDGSYTLTNVASGRALDEPGNQTGNGTRMQVWDSNGGANQHWRADRNSDGSYTLTNVASGRALETPGGQTANGTPVQIWDSTGGANQHWNL	6	6	YES	Predicted
AUY54606.1_677-812	Bacteria	Actinobacteria	Actinomycetia	Streptomycetales	Streptomycetaceae	Streptomyces	Streptomyces sp. CB01881	None	Streptomyces sp. CB01881	136	388	1e-44	61.7	372771	97.7	LTPGTGSSSFTGPVTSGLAGKCLGASAAPAADGAKAVIRGCDAADPAQTWTWDNGRLLSGGKCLDVVGQGRADGTPVDLWTCNGGTNQQWTPQADGTLKGVQSGLCLDDPAASTTDGTQLIVWPCNAGTNQRWNLP	3	3	YES	Predicted
AUZ79475.1_53-155	Bacteria	Proteobacteria	Gammaproteobacteria	Aeromonadales	Aeromonadaceae	Aeromonas	Aeromonas sp. ASNIH1	None	Aeromonas sp. ASNIH1	103	110	3e-08	32.0	102976	85.1	GFCVTLSEQGRLLTQPCDQQPNQSFSWDVGALQLAGDCLVARGEDGLGMEVCREESHQWLWQGDRLFNRQMSLCLDVAGRRHKPAVPLRLAECYGGANQSFEW	2	0	NO	Predicted
AVF27526.1_575-709	Bacteria	Firmicutes	Bacilli	Bacillales	Paenibacillaceae	Paenibacillus	Paenibacillus larvae	None	Paenibacillus larvae subsp. larvae	135	257	6e-27	35.6	712196	99.3	QTIEDGEYLIASSIDPNKVADSNDKGITMYDANYKKHQTWRFTYNKDKRAYKLTSVSNPKLAFVWDSDHSKKIIASYGDYEDNFWHVERMSDGYFKLKNYKNPNMVLDVAGANTENGTQLQAYEDNGGKNQKWSL	3	2	YES	Predicted
AVH60199.1_45-187	Bacteria	Actinobacteria	Actinomycetia	Streptomycetales	Streptomycetaceae	Streptomyces	Streptomyces dengpaensis	None	Streptomyces dengpaensis	143	539	4e-66	72.5	244209	99.3	AAVPTSWVTVTAQNSGKCVDAAAAGTANGTAVQQYTCNGTNAQSWQFQATSDGYYRVNNRNDATKAWDVTDVSTADAAKIQLWSYGGGNNQQWLPVEEAGGTYHFVNRHSGKCLDVPGASTADGARMQQYTCNGTTAQSFTLT	6	3	YES	Inferred from homology
AVL94831.1_10-115	Bamfordvirae	Nucleocytoviricota	Megaviricetes	Imitervirales	Mimiviridae	None	Moumouvirus	None	Moumouvirus australiensis	106	141	1e-11	34.9	991864	84.8	NLSTNNKCLTVNEGNIYEGLQLSANFCNNENNQKFDYNPTTNEIRYGDWCITSGSQIENGHKVELQNCAGTLNQKWQLSNNNILSLDNKMCLILEQNNQVGEVRDC	2	1	YES	Inferred from homology
AVO44404.1_24-157	Bacteria	Proteobacteria	Alphaproteobacteria	Hyphomicrobiales	Phreatobacteraceae	Phreatobacter	Phreatobacter cathodiphilus	None	Phreatobacter cathodiphilus	134	114	8e-09	36.5	947275	88.1	PDPGSYYKLTTQFRGTGMPMDVFNGGPRNNQARLDRDQNVSGQNWRFIPTGDGSWRLTTEFRGSRMCLDINPPTNRPELRPCGNFTGQFWQIVPAGNWVRLTTTFRGPRMCLDIDPDSDQPELRPCGNYSGQFW	3	3	NO	Predicted
AVP57430.1_812-928	Bacteria	Proteobacteria	Betaproteobacteria	Burkholderiales	Comamonadaceae	Pulveribacter	Pulveribacter suum	None	Pulveribacter suum	117	266	3e-28	47.8	61387	92.7	TMSNGNCIRKVGNDVGIAGSSLCKGGLDEQWVLDGRGSVRSRASLDLCLTDKGGSNQIRLQPCDLNNEAQVWDTNTPKRIARGGRCFDLSGGYLTNNLGTLITYNCTGGGNQQWGAL	2	2	NO	Inferred from homology
AVT35636.1_345-472	Bacteria	Actinobacteria	Actinomycetia	Micromonosporales	Micromonosporaceae	Plantactinospora	Plantactinospora sp. BB1	None	Plantactinospora sp. BB1	128	553	1e-70	82.8	138354	100.0	GRTGQITGIGGKCVDVAAASSANGAAIQLYACNGSNAQRWTVGTDGTLRALGKCADITAAATSNGAKVQLYDCNGTGAQVWQAQSNGTLRNPASNRCLDATDNSSADGTRLQIWDCFGGANQVWRLPA	6	4	YES	Predicted
AVT40741.1_840-963	Bacteria	Actinobacteria	Actinomycetia	Micromonosporales	Micromonosporaceae	Plantactinospora	Plantactinospora sp. BB1	None	Plantactinospora sp. BB1	124	458	4e-54	68.3	279839	96.9	GPIVGLAGKCLEIEGGGTADGSQAQIWSCTGSAHQTWTRNGQTLRTLGKCLDVSGAGTANGTKIQLWTCNSTAAQNWAPQADGSLRNAGSAKCLDVSDNSSADGQNVHLWDCIAGAANQKWTLP	5	5	YES	Predicted
AVT41650.1_21-163	Bacteria	Actinobacteria	Actinomycetia	Micromonosporales	Micromonosporaceae	Plantactinospora	Plantactinospora sp. BB1	None	Plantactinospora sp. BB1	143	639	3e-81	86.7	129666	97.9	ATVDTGAWYVLLNRNSGKALDVYNLATGDGARITQWARGDGAWQQWQFVDSGAGYYRLRSRHSGKVLDVFDRSTADGAAIVQWSDGNGTNQQFRLVDSTDGHVRLINRNSGKAMEVQGASTADGANIVQYSDWGGTNQQWQLV	3	2	YES	Inferred from homology
AVV44423.1_42-181	Bacteria	Actinobacteria	Actinomycetia	Streptomycetales	Streptomycetaceae	Streptomyces	Streptomyces sp. P3	None	Streptomyces sp. P3	140	428	8e-53	62.9	399204	99.3	VNRSGGNCLDVPGSSTADGLQLIQWTCHGEPNQNFTFTPVGGTTDQYTVGTTGGRCVDVNGASGADNATIVQRACGTGASQKFRLVPVTVSGTTNVFGLQSVSSGKCVTPAGDSSASGTGLVQLPCTGTGARTWRLAGFT	2	0	YES	Predicted
AVV45199.1_479-648	Bacteria	Actinobacteria	Actinomycetia	Streptomycetales	Streptomycetaceae	Streptomyces	Streptomyces sp. P3	None	Streptomyces sp. P3	170	710	2e-91	79.4	182787	100.0	ATGGYANIGGVRIGGRTAKPALVSSTLPGDGTVYRLVARHSGKVADVEGARTANGTNVLQWPWLNRANQKWTFTSTGDGYYKIKGVGSGKLLEVADLSRADGGNVGIWGDAGAPQQHWAVTPTGDGNYFLINRYSGLSLGVDEGSTTDGANIEQQPYASQTRQQWQIIPS	4	3	YES	Predicted
AVV47171.1_364-501	Bacteria	Actinobacteria	Actinomycetia	Streptomycetales	Streptomycetaceae	Streptomyces	Streptomyces sp. P3	None	Streptomyces sp. P3	138	670	9e-88	94.2	367401	100.0	HTLTNSGSSLLLDVSGGSTASNANIVQATGTGGASQRWTVTKVSANIYTLKNVNSGLCLDVPSKSTAENRQLIQWTCNGGTNQQFFFDLVGSYTGSVYMLVAVHSGLNLGVLNNATTTGAAVVQLTGTGAASQKWTVG	3	2	YES	Inferred from homology
AVZ72843.1_393-518	Bacteria	Actinobacteria	Actinomycetia	Streptomycetales	Streptomycetaceae	Streptomyces	Streptomyces lunaelactis	None	Streptomyces lunaelactis	126	397	1e-46	63.5	372717	100.0	RLRNVDADLCLDIDDRTAVPGAEASMAVCSASVTQKWVYEDDGLLRSSAAPDLCLNSHAIDGVAVLGVCLAASAVNASDVRYDLTIQGNVIPRWNDGLALVPTSADPGTSVVVKVRDGSAAQRWVT	2	2	YES	Predicted
AVZ73572.1_264-351	Bacteria	Actinobacteria	Actinomycetia	Streptomycetales	Streptomycetaceae	Streptomyces	Streptomyces lunaelactis	None	Streptomyces lunaelactis	88	108	3e-07	34.9	113764	61.5	GFQLVNRRTGLCVGAQSPAAGTWLRLEECRTTALQRWETVKDASGAYRLRNSGSSKCLDGTDGGGNVVRAVLSDCDDHSSAHSTVQLW	2	2	NO	Predicted
AVZ76827.1_294-414	Bacteria	Actinobacteria	Actinomycetia	Streptomycetales	Streptomycetaceae	Streptomyces	Streptomyces lunaelactis	None	Streptomyces lunaelactis	121	552	3e-71	90.1	108475	96.8	ITGLGGKCVDVAGANSANGTAVQLYDCNSTAAQQWSVGTDGTIRALGKCLDVTSGGTADGTTVQLWDCNGSAAQRWSVSAAHDIVNPQANKCLDATGNSSANGTRLQIWTCTGAANQKWTV	6	5	YES	Predicted
AVZ77733.1_160-278	Bacteria	Actinobacteria	Actinomycetia	Streptomycetales	Streptomycetaceae	Streptomyces	Streptomyces lunaelactis	None	Streptomyces lunaelactis	119	453	3e-58	68.9	277502	98.3	HLSGRCIDVPGGDFSDGKQLIVWDCNNGPAQRWQFASDGTVRIKGKCLDVANANYNDGTPIQIAWCSGNAAQKFVLNASHDLVNTVVGKCVDIKDNNRGSGARLQLWSCAGTDNQKWSV	4	3	YES	Predicted
AVZ77856.1_22-166	Bacteria	Actinobacteria	Actinomycetia	Streptomycetales	Streptomycetaceae	Streptomyces	Streptomyces lunaelactis	None	Streptomyces lunaelactis	145	690	3e-88	90.3	759572	100.0	AAALPTSWATVVNSGSGKCLDARSAATVNGTAVQQYTCNRSTAQQWSFTDTGDGYVRINNRNDAGQVVDVSDVSTADNAAVHLWSYGGGNNQQWQAVDEGGGAYHFINRNSGKCLDVPSASTADSVQLVQYTCNGSAAQRFQVAP	4	2	YES	Inferred from homology
AWB26859.1_627-764	Archaea	Euryarchaeota	Halobacteria	Halobacteriales	Haloarculaceae	Halococcoides	Halococcoides cellulosivorans	None	Halococcoides cellulosivorans	138	336	2e-37	48.6	554205	100.0	VPDDTYQLVNVNSGHVLSVASGSESDGADVVQASDSDASAQQWDLAYAGNGQYDLLAAHSGKALDVSGSSEEDGANVQQYAPSANANQRWYLDPRGDGTYRIVAAHSEKVLEISEQSTADGATAQQWTWNGGDHQRWE	5	4	YES	Predicted
AWB28252.1_294-428	Archaea	Euryarchaeota	Halobacteria	Halobacteriales	Haloarculaceae	Halococcoides	Halococcoides cellulosivorans	None	Halococcoides cellulosivorans	135	314	3e-35	50.4	581019	98.5	GTYRIVAAHSGHALTVVDGASTEGASVAQAAVGAHGQRWTLSPTADGAYTVEAAHSGHVLEVANESTDAGDSIDQWPDNGGDHQRWHVIANADDTYRIENANSRHVLDVADGATDPGSPVLQWPWIAGSNQRWRF	3	3	YES	Predicted
AWB69149.1_20-163	Bacteria	Proteobacteria	Gammaproteobacteria	Alteromonadales	Alteromonadaceae	Saccharobesus	Saccharobesus litoralis	None	Saccharobesus litoralis	144	759	2e-102	100.0	0	100.0	ALSSGRYVIVSKHNGNALDVENFSTENGANVMTWNTLGYGNQQFDVTALGDGTYSIVNVNSGKSLDVWEWNAGDGAELRQWDYLGGDNQRWWIDDRGDGHFSMISKFSGKAIDLWGMSMYAGADARLYSYWGGAGQLWSFLRVG	3	2	YES	Predicted
AWE50694.1_396-527	Bacteria	Actinobacteria	Actinomycetia	Streptomycetales	Streptomycetaceae	Streptomyces	Streptomyces nigra	None	Streptomyces nigra	132	534	3e-67	82.3	164263	99.2	SFAQVVNTGSGLCLDVGGAFFDGTDVITARCSGSRTQRWRVDRDRGVLQSAADPDFCLDSRGDTDRGVGIWDCDSVDGRNGRNLRFVVDGDGLIRPVIALGTALTPDGGVGDGLSLEPVGGGSGQRWRAGAA	2	2	YES	Predicted
AWE53561.1_36-181	Bacteria	Actinobacteria	Actinomycetia	Streptomycetales	Streptomycetaceae	Streptomyces	Streptomyces nigra	None	Streptomyces nigra	146	720	3e-95	95.2	362478	100.0	ATVDTNAWYVLVNRNSGKALDVYNLATNDGARITQWSRNDQNQQQWRFIDSGNGSYRIASRHSGKVLDVYNWSTANGGSIVQWSDQNAANQQWRLADSSDGYVRLVSRHSGKALEVQGASTADGANIVQYDDWGGTNQQWQLVKVG	3	3	YES	Predicted
AWE54094.1_287-433	Bacteria	Actinobacteria	Actinomycetia	Streptomycetales	Streptomycetaceae	Streptomyces	Streptomyces nigra	None	Streptomyces nigra	147	642	2e-84	81.6	154686	100.0	TDPISPTAWYALSDRAAGTCVDARSAATANGTPVQQYTCNGTLAQQFQFRPTDGGYARIAIRGNPNQVVDVTGVSTADNAPLQLWAYGGGGNQQWLPVREADGAYHFTARHSGKCLSTSGGAANGVQLVQRPCDGSAAQSFRLTAQP	5	2	YES	Predicted
AWI29477.1_1832-1959	Bacteria	Actinobacteria	Actinomycetia	Streptomycetales	Streptomycetaceae	Streptomyces	Streptomyces tirandamycinicus	None	Streptomyces tirandamycinicus	128	312	8e-34	50.8	570821	94.1	CLDVQSGLAVADQPLQIYSCNQSQAQKFAFVPDAPDTDANTGSLRVFGDWCANAAGSTAGSAVRIRPCAGTTAQKLTRDETGALKHAASGLCVAVPSGSAGAGTDLVLAACSASATTQRFHAQDEARY	3	0	YES	Predicted
AWL42902.1_1741-1871	Bacteria	Actinobacteria	Actinomycetia	Streptomycetales	Streptomycetaceae	Streptomyces	Streptomyces sp. SM18	None	Streptomyces sp. SM18	131	446	6e-52	62.3	320609	100.0	YVGLADKCLDLNGGKTAENTPVNLYACNGASSQKWSFRVEPGQSDPDLGTMAFYDDAWCVAPGSASAGSALQLHRCDGSADQKIKRNASGQLVHVATGLCIAVKDGATADSTPTVLTACSASSAAQKWEAQ	2	2	YES	Inferred from homology
AWN28785.1_105-209	Bacteria	Actinobacteria	Actinomycetia	Streptomycetales	Streptomycetaceae	Streptomyces	Streptomyces sp. NEAU-S7GS2	None	Streptomyces sp. NEAU-S7GS2	105	118	1e-08	36.1	980093	74.0	AYVYPKNGNGSDNQRFQFRNTGDGSFQMVVRDSKKCVSRDNPIQLREVDCANNEDQKWYLQPSPSGGFMIRSVKDDMCLNARGGHSGQNFVYHSNQVTTNTCAQG	3	1	NO	Inferred from homology
AWN53307.1_767-897	Bacteria	Proteobacteria	Alphaproteobacteria	Hyphomicrobiales	Methylobacteriaceae	Methylobacterium	Methylobacterium sp. 17Sr1-1	None	Methylobacterium sp. 17Sr1-1	131	225	1e-22	42.6	752249	92.8	LKAAHSGLCLSIAGGDTSDGGAVTQQACNGSAEQTWTGTAGNGGIAYVNKASGKCLDVNLSKPPAASGTPINQWTCNGGTNQAWTSRGQTGGNALVSVNNTNLCLDVLNVSTQAGAATAVWTCNGGANQTF	3	2	NO	Inferred from homology
AWO99563.1_410-558	Metazoa	Chordata	Actinopteri	Pleuronectiformes	Scophthalmidae	Scophthalmus	Scophthalmus maximus	None	Scophthalmus maximus	149	610	6e-78	68.5	247614	100.0	PPAAAWGEIRNVGSNMCMEIKHFVSGSPIRLESCVKGRGEVGWSHGQVLTFGWREDIRVGDPMHTRKLCFDAISHNSPVTLYDCHGMKGNQLWRYRKDQSLYHPVSNSCVDSSASERRVFMNTCDPASSSQRWMFERTNATVLENFNQD	2	2	YES	Predicted
AWP01747.1_428-557	Metazoa	Chordata	Actinopteri	Pleuronectiformes	Scophthalmidae	Scophthalmus	Scophthalmus maximus	None	Scophthalmus maximus	130	658	2e-85	93.1	575347	99.2	DHQDIAFGALQQGGNCLDTLGHFADGVIGVYECHNAGGNQEWALTKDKSVKHMDLCLTVVDRTAGSLIKLQGCRENDSRQKWEQIESNSKLRHVGSNLCLDSRSARMGGLTVEVCSPSLNQQWKFTLNLQ	3	3	YES	Predicted
AWP06361.1_515-646	Metazoa	Chordata	Actinopteri	Pleuronectiformes	Scophthalmidae	Scophthalmus	Scophthalmus maximus	None	Scophthalmus maximus	132	669	5e-86	89.4	753842	100.0	PLPPKNVEWGEIRGFETSYCIDSMGHNNGGNVEIGPCHRMGGNQLFRINEANQLMQYDQCLTRGPDNSAVIITHCEQNQHTEWKYFKDLHRFTHVPTGKCLDRSDLLHKVFISDCDTSKTTQKWEMNNIVAV	2	1	YES	Predicted
AWS43416.1_254-377	Bacteria	Actinobacteria	Actinomycetia	Streptosporangiales	Streptosporangiaceae	Streptosporangium	Streptosporangium sp. 'caverna'	None	Streptosporangium sp. 'caverna'	124	364	1e-43	61.0	401813	96.1	TTFRLRNEGAGRCVDSPNSASANGTLFQIYDCHTNPNQRFTYSTGKQLQVLGKCLDSPTNAGSGTRVQLWDCHTNPNQQWNLNTNGTITNGANNLCLAVSGTANSSTVTIATCNGTANQRWTQA	5	3	YES	Inferred from homology
AWS43428.1_4-73	Bacteria	Actinobacteria	Actinomycetia	Streptosporangiales	Streptosporangiaceae	Streptosporangium	Streptosporangium sp. 'caverna'	None	Streptosporangium sp. 'caverna'	70	229	3e-27	67.1	840848	47.9	TANGGAVVQWADPNGADRQRRLAGSPGGHVRLIDRGGDKAVKVRGASAADIVQYDDRGGNNQQWQLSRIG	1	1	YES	Inferred from homology
AWS43447.1_666-794	Bacteria	Actinobacteria	Actinomycetia	Streptosporangiales	Streptosporangiaceae	Streptosporangium	Streptosporangium sp. 'caverna'	None	Streptosporangium sp. 'caverna'	129	520	3e-63	76.7	195344	100.0	QNVQIVGSQSSRCVDIDNSSTVNGTQAQLWDCGGGTNQRWTYTSGKQLQVYGNKCLDANGQGTANGTQVIIWDCNGGTNQQWNVNADGTITGVQSGKCMEASNFGTANGTKVQLWSCTGTSSQKWSLRS	6	5	YES	Predicted
AWS43448.1_327-451	Bacteria	Actinobacteria	Actinomycetia	Streptosporangiales	Streptosporangiaceae	Streptosporangium	Streptosporangium sp. 'caverna'	None	Streptosporangium sp. 'caverna'	125	426	4e-52	64.8	315543	97.7	AVRGVGSGRCLDVSGVSQANGAQVQIWDCNGQSNQQWTSTGAGELRVYGNKCLDVSNQSTADGAQVQIWDCNGQNNQKWRLNSDGTITAIGANKCLDVPNSVTANGTKLAIWSCNGGGNQRWTRS	5	5	YES	Predicted
AWS43449.1_371-502	Bacteria	Actinobacteria	Actinomycetia	Streptosporangiales	Streptosporangiaceae	Streptosporangium	Streptosporangium sp. 'caverna'	None	Streptosporangium sp. 'caverna'	132	528	1e-66	76.7	209899	97.0	TPTPTSGGGTGQIKGVASGRCVDVPGSSTTDGTQVALWDCHTNSNQQWTYTTAGEFRVYGNKCLDAAGTANGVKAQIYACHGGNNQKWRINTDGSITGVQSGLCLDAANQGTANGTLIQVYSCHGGNNQKWT	5	3	YES	Inferred from homology
AWS43458.1_474-599	Bacteria	Actinobacteria	Actinomycetia	Streptosporangiales	Streptosporangiaceae	Streptosporangium	Streptosporangium sp. 'caverna'	None	Streptosporangium sp. 'caverna'	126	437	2e-52	69.0	295869	98.4	TSALRGTASGRCLDVSGASQANGAAVNIWDCNGRSNQQWTSTASGELRVYGGKCLDVNGGGTANGTAVLIWDCNGQNNQKWRLNSDNSITAVGSGKCLDVSGNGTANGTKVQIWTCLGANNQKWTR	4	4	YES	Predicted
AWS44843.1_40-163	Bacteria	Actinobacteria	Actinomycetia	Streptosporangiales	Streptosporangiaceae	Streptosporangium	Streptosporangium sp. 'caverna'	None	Streptosporangium sp. 'caverna'	124	494	5e-62	76.6	205559	98.4	ATGQITGLDGKCVDVAAASSANGAAVQLYDCNGSAAQQWTVGTDGTIRALGKCMDVTAASTANGAKIQLYDCNGSAAQQWQYSAAHDLVNPAANKCLDATGPSSANGTRLQIWTCGGGSNQKWT	6	4	YES	Predicted
AWS45544.1_74-207	Bacteria	Actinobacteria	Actinomycetia	Streptosporangiales	Streptosporangiaceae	Streptosporangium	Streptosporangium sp. 'caverna'	None	Streptosporangium sp. 'caverna'	134	561	2e-71	81.3	150949	100.0	LVNNGSGLCLSVPGSSTSDGVQLVQNGCNNAAGQIWNVTTSGSSYLLKAAHSGKCAGVQGASTSAGKAVQQESCSGATSQVWQLTASGSNYRVVNANGGKCLNTKDNSTSAGALVQQNSCDSVATKQWRLTPAG	2	2	YES	Predicted
AWT41179.1_634-769	Bacteria	Actinobacteria	Actinomycetia	Streptomycetales	Streptomycetaceae	Streptomyces	Streptomyces actuosus	None	Streptomyces actuosus	136	593	1e-73	81.6	167369	96.5	SVRLANAASGLVLGIQDMSTADGGRALQWSDSGTADHDWEMIPDGDAVRLRNVHSGKVLGVRDMSTADGATVLQWSDNGTADHRWVLLDQGDGTFKIRNVNSGKLLGVENGSTAMGAFVVQAPDDGSPDNRWRVLR	0	0	YES	Predicted
AWT47075.1_385-507	Bacteria	Actinobacteria	Actinomycetia	Streptomycetales	Streptomycetaceae	Streptomyces	Streptomyces actuosus	None	Streptomyces actuosus	123	464	4e-57	64.2	310999	99.2	YRPVRNQATGGCMDVSGSASADGTAVLGWDCAGTRNQQWWYDTSRQTFHTQLTQDRCLDVPGAQYRDGTALIVWNCSGAANQTFLRDGATIRPAAAPALCLAHAAPREPLRLRTCDGSAGQRF	4	1	YES	Predicted
AWZ11124.1_1262-1376	Bacteria	Actinobacteria	Actinomycetia	Streptomycetales	Streptomycetaceae	Streptomyces	Streptomyces sp. ICC1	None	Streptomyces sp. ICC1	115	283	3e-30	47.8	672501	87.1	CMDAPNNNTADGQRLAIWGCNGSPAQQFDINANGSIAINGQCVSANGNQTASGTPVVFSSCKGEGGQQWLPRADGTLYNPQSSMCLDDPWASQTWGTTLMLVTCNGTPAQRWSIP	4	3	YES	Inferred from homology
AWZ11241.1_201-274	Bacteria	Actinobacteria	Actinomycetia	Streptomycetales	Streptomycetaceae	Streptomyces	Streptomyces sp. ICC1	None	Streptomyces sp. ICC1	74	181	2e-17	56.8	955365	49.7	VDARAAATANGTAIQQYTCNGTTAQQLREAPGRYHFTARHSGKCLSTTSSAANGVQLVQRACDNSAAQSFHLTA	2	0	YES	Predicted
AWZ11647.1_315-437	Bacteria	Actinobacteria	Actinomycetia	Streptomycetales	Streptomycetaceae	Streptomyces	Streptomyces sp. ICC1	None	Streptomyces sp. ICC1	123	638	5e-83	92.7	459994	100.0	CMEDTWARGLYLDLGDHFPWDENTARQSFHPNYRGHGAFASCLTQLYASGLREASCADPASTGTPVLQAGAWDDLYKPLKNEATGNCLDSNGGSSANNTKVIGWDCHGGRNQGWWYDSAKKSL	3	1	YES	Inferred from homology
AWZ11873.1_353-479	Bacteria	Actinobacteria	Actinomycetia	Streptomycetales	Streptomycetaceae	Streptomyces	Streptomyces sp. ICC1	None	Streptomyces sp. ICC1	127	623	4e-81	92.1	532634	100.0	PGSGQIKGVGSGRCLDVPGASTTDGTQLNLWDCNNRTNQQWSHTAAGELRVYGNKCLDAAGTGSGTKVQIYSCWGGDNQKWRLNSDGSIVGVQSGLCLDAAGNNTANGTLIQLYSCSNGSNQRWTRT	5	3	YES	Predicted
AWZ11885.1_39-166	Bacteria	Actinobacteria	Actinomycetia	Streptomycetales	Streptomycetaceae	Streptomyces	Streptomyces sp. ICC1	None	Streptomyces sp. ICC1	128	602	6e-78	85.9	100177	100.0	TSDLRGVASGRCLDVAGFSQSDGANVHIWDCHGGINQQWTLTDSSQLTVYGNKCLDVRGGATTSGTPVQIWTCDGSENQQWRVNPDGTIVGVRSGLCLEVSGWGTANGTGVQIWSCHAGTNQKWTGLS	5	5	YES	Predicted
AWZ11891.1_64-203	Bacteria	Actinobacteria	Actinomycetia	Streptomycetales	Streptomycetaceae	Streptomyces	Streptomyces sp. ICC1	None	Streptomyces sp. ICC1	140	374	2e-42	60.9	52256	86.3	DAYYEVVSVRSDKVLDVPGADTSDGAWTRQQSRVAGAASQHWRLRPTGDGYYELENRSSKKVLGVRGASIQSAAAIEQQSGHGEAAQQWKIEKAGGAAVKIVSRSSGMVLDVWGGSSGDGVPLIQYADHGGTNQRWKLVK	3	3	YES	Predicted
AWZ17233.1_58-174	Bacteria	Actinobacteria	Actinomycetia	Streptomycetales	Streptomycetaceae	Streptomyces	Streptomyces sp. ICC1	None	Streptomyces sp. ICC1	117	230	7e-26	48.1	672801	82.8	SGKCLEVENSSTANGAQAQQWDCNGQAGSYWYLEYAFGNNFEVRIVNSRSGKCLDVSNSSTADGARVQQWSCANVGGQRWHVMNTSGATHVIRNVSSDKYLEIENSSTANGANAQIW	4	4	YES	Predicted
AWZ17633.1_1643-1807	Bacteria	Actinobacteria	Actinomycetia	Streptomycetales	Streptomycetaceae	Streptomyces	Streptomyces sp. ICC1	None	Streptomyces sp. ICC1	165	572	2e-68	68.7	295091	99.4	SQSTYEYDATGNTKTRKIDADTQTLNWDRSNKLTSATSPGIGAVSVTGLAGKCLDVAEGSNADGTAVQLYPCNETRAQQWRLTGDTVRALDKCLTADGLYARLSTCDGSPKQKFTYRAGDKSLYNAAANACITVPNDNPVDGNDLHVFTCTANAAAQQWTFTDST	4	2	YES	Predicted
AWZ17959.1_6-143	Bacteria	Actinobacteria	Actinomycetia	Streptomycetales	Streptomycetaceae	Streptomyces	Streptomyces sp. ICC1	None	Streptomyces sp. ICC1	138	369	4e-47	59.9	483167	90.1	GVYRIRNVASGLLLRVESGNRVGVGPDGGPDGGPDASRQWEVTPVHSGGGIFHVVSVHNGRRLDVANASTESGTRVQVWKANAFGAQEWIVEAHLDDPGVVSLIAAISGLPLEADAQGGARQCEDEDSPAQWWRLEPV	3	3	YES	Inferred from homology
AXB04968.1_53-155	Bacteria	Proteobacteria	Gammaproteobacteria	Aeromonadales	Aeromonadaceae	Aeromonas	Aeromonas caviae	None	Aeromonas caviae	103	118	2e-09	33.0	995153	85.1	GFCVTLSEQGRLLTQPCDQQPNQSFSWDVGALQLAGDCLVARGEDGLGMEVCREESHQWQWQGGRLFNRQVSLCLDVAGRRHKPAVPLRLAECYGGANQSFEW	2	0	NO	Predicted
AXB42471.1_38-182	Bacteria	Actinobacteria	Actinomycetia	Pseudonocardiales	Pseudonocardiaceae	Amycolatopsis	Amycolatopsis albispora	None	Amycolatopsis albispora	145	623	2e-80	80.7	16066	99.3	ATVDPNAWYVLVNRNSGKVLDVSGVSTSDGAQLHQWSRADSGNQQFQFVDSGGGYYRVKARHSGKVLDVYNFSTADGANIVQWTDHNTTNQQFRLADSPDGHVRLLNRNSGKAVEVQGGSTADGGRVVQYADHGGTNQQWQLVPV	3	1	YES	Predicted
AXB43115.1_296-419	Bacteria	Actinobacteria	Actinomycetia	Pseudonocardiales	Pseudonocardiaceae	Amycolatopsis	Amycolatopsis albispora	None	Amycolatopsis albispora	124	497	5e-63	74.2	195133	99.2	GQITGLGGKCLDVAGANTANGTPVQITDCNGNAAQHWTIAGDGSIRALGKCLDVSGGSTADGAVVQLWDCNGTGAQRWATPAAKDIVNIAADKCLDVIGGNAANGTRTQIWTCTGAANQKWNIP	5	5	YES	Predicted
AXE33142.1_3-134	Bacteria	Proteobacteria	Betaproteobacteria	Neisseriales	Chromobacteriaceae	Chromobacterium	Chromobacterium phragmitis	None	Chromobacterium phragmitis	132	117	2e-09	33.6	921364	94.7	QRYVIRSTQDNRYCIGVIDDTNGGKVVLAKYERGGTTRTRWTLDTFTGLIRLASSEQLVLDATPQSQGTQLTVTNYQFGKKSQTWDWVKKPQTIINSGNGMVVDNQGAVVELGNPIILWTDHNGSNQHWEFQ	3	2	NO	Predicted
AXE36367.1_259-361	Bacteria	Proteobacteria	Betaproteobacteria	Neisseriales	Chromobacteriaceae	Chromobacterium	Chromobacterium phragmitis	None	Chromobacterium phragmitis	103	167	2e-15	45.6	745816	84.4	GQCLDASGGARDGAAAITYGCHGGGNQAWVHAADGSLQLKDNYCLEENGSGVDIRSCSGKSAWKRSGSQIRSASSNLCLSANRSGQPVSLLQCSGAANQNWSL	2	2	YES	Predicted
AXE83851.1_554-649	Bacteria	Actinobacteria	Actinomycetia	Streptomycetales	Streptomycetaceae	Streptomyces	Streptomyces sp. Go-475	None	Streptomyces sp. Go-475	96	118	3e-08	35.8	100106	69.3	YKIRNSSAGTYLDTDADGAVVLAPAATYDDQDWILTRTTSGAWTVRNVRTGRFHLTAGATGNAVFWNSGAVAADSLWNLEPVSSGGFRPNNQSAGI	1	1	NO	Inferred from homology
AXE83883.1_1045-1184	Bacteria	Actinobacteria	Actinomycetia	Streptomycetales	Streptomycetaceae	Streptomyces	Streptomyces sp. Go-475	None	Streptomyces sp. Go-475	140	686	1e-84	91.4	143683	90.3	RTWTVAAQHSGKFMDVSSASTADGAQVVQWPATGGNNQKWQAVDAGGGAVHLKAAHSGKCLAVTGGSTTQGAFLQQSTCDNSNPQKFLVTPTTTVGVYTVKSLPSGLCVDVNGGSTADGARLLQWSCHGGTNQQWRFTAV	3	2	YES	Predicted
AXE84121.1_36-181	Bacteria	Actinobacteria	Actinomycetia	Streptomycetales	Streptomycetaceae	Streptomyces	Streptomyces sp. Go-475	None	Streptomyces sp. Go-475	146	728	2e-96	93.8	44403	100.0	ATVDPNASYVLVNRNSGKALDVHNMATGDGARITQWTRNDQAQQQWQFVDAGGGYYRIKSRHSGKVLDVHNWSTANGGSIVQWTDLNATNQQWRLADSSDGHVRLISRHSNKALEVQGASTADNANVVQYDDWGGANQQWQLVKVG	3	3	YES	Predicted
AXE89780.1_48-190	Bacteria	Actinobacteria	Actinomycetia	Streptomycetales	Streptomycetaceae	Streptomyces	Streptomyces sp. Go-475	None	Streptomyces sp. Go-475	143	726	3e-92	100.0	0	100.0	GDAYYRLVSVRSGKVLDVNAFSTADGTRIQQWTDQNTANQQWRLRPTRDGYYELVNRNSGKVLGVAGDSTARAAATEQQTDSSSTSQEWKINEVSGSDAVTFTSRRSGQLLDVSSGSKADGAAVIQYPATGSANQRWKLVKTA	4	4	YES	Inferred from homology
AXE90514.1_460-597	Bacteria	Actinobacteria	Actinomycetia	Streptomycetales	Streptomycetaceae	Streptomyces	Streptomyces sp. Go-475	None	Streptomyces sp. Go-475	138	367	3e-42	54.8	470403	98.5	TTTLKARHSGKCADVAGSSTAAGAEVQQWSCSGGDSQKWQLHSVGGGYYQILNGNSGRCLDVAGSSTADQAGIVQQTCDGRTSQQWRLSDTGTGYFEIVARHSGKCLDVESAFTADGTRLLQYTCWDSELHKNQHWSL	4	4	YES	Predicted
AXG70390.1_36-170	Bacteria	Bacteroidota	Flavobacteriia	Flavobacteriales	Flavobacteriaceae	Kordia	Kordia sp. SMS9	None	Kordia sp. SMS9	135	179	2e-16	32.1	911762	91.8	YVIQSYKKQLVLQTQQPFQNNGVAVILGRYNTKDHSLFKFEAVGNGYYIIRSKQSNKVIDIRGGSQKNGAVVQMWNQANVENQKFKLGRATGDGYYYITAKHSNKSIAAAAGFNMGSTVIQKYGDGLSNAMFKLI	5	1	NO	Predicted
AXG76365.1_343-472	Bacteria	Actinobacteria	Actinomycetia	Streptomycetales	Streptomycetaceae	Streptomyces	Streptomyces paludis	None	Streptomyces paludis	130	436	3e-53	63.6	32604	100.0	ETLTARHSGKCADIPNQSIIENVALLQYTCNSGGNQRFWFRNTGDGYVQLMGRQSSLCLTEVGSDIQQRVCGTGADQQWQVTTNSAGYVAVASRASGKCLDVSGASADNSARIITYTCNGATNQQWRRAS	3	2	YES	Inferred from homology
AXG80246.1_43-164	Bacteria	Actinobacteria	Actinomycetia	Streptomycetales	Streptomycetaceae	Streptomyces	Streptomyces paludis	None	Streptomyces paludis	122	275	9e-33	49.6	595408	91.5	QCLAVPGGSLANDAKLIQWTCGSTNTPGDQNWQFVNSGDNFMLKNQRSGKCLAIPGGSTGNGVQAIQWTCNGGKDQLWIPTGANGLRNIATNKCLAIPNGSTAAGAKAIQWNCTGGKEQAWS	3	3	YES	Inferred from homology
AXG81420.1_329-409	Bacteria	Actinobacteria	Actinomycetia	Streptomycetales	Streptomycetaceae	Streptomyces	Streptomyces paludis	None	Streptomyces paludis	81	133	1e-10	50.7	892558	58.4	DIGRTTQFGGRAPERCLDVKDSALGAGVVQLFGCNGTTAQRWDIRSDGTIRTRLGAGHCLTRSGDDLAVRACRETAGEQRW	3	2	YES	Predicted
AXH91592.1_684-809	Bacteria	Actinobacteria	Actinomycetia	Micromonosporales	Micromonosporaceae	Micromonospora	Micromonospora aurantiaca	None	Micromonospora aurantiaca	126	645	3e-81	100.0	0	100.0	GALLNPNSSRCLDVPNQSQTNGTQVTLWECNGGANQQWTATSGRQLQVYGGKCLDAEGQSTSSGTRVIIWDCNGGANQQWNVNTDGTITGVQSGLCLSPNGGGTGNGTPIVLSACTGGSSQKWSRA	4	3	YES	Predicted
AXH91664.1_329-456	Bacteria	Actinobacteria	Actinomycetia	Micromonosporales	Micromonosporaceae	Micromonospora	Micromonospora aurantiaca	None	Micromonospora aurantiaca	128	655	4e-86	100.0	0	100.0	GRTGPITGIGGACVDVAAASSANGTAIQLYGCNGTAAQSWTVAGDGTLRALGKCLDVTSAGTANGTRIQLWDCNGTGAQTWQAQSNGTLRNPASGRCLDATGNSSANGTRLQIWDCFGGANQVWRLPA	6	5	YES	Inferred from homology
AXH93141.1_30-173	Bacteria	Actinobacteria	Actinomycetia	Micromonosporales	Micromonosporaceae	Micromonospora	Micromonospora aurantiaca	None	Micromonospora aurantiaca	144	763	1e-106	100.0	0	100.0	ATGHYAIVNYGSGKCLEVDRSGAPSSLGGRVVQRTCDGQAVQRWSPVGRDTYTFVNQFSGMCVDVRNGVNADGTPLQQWACTGTSSMKWTVDPNSFAGVHQIKSQIGGRCMDVRGGSDADGATVQIYRCTGFGNPAQVWSFAAV	4	3	YES	Predicted
AXH93348.1_406-530	Bacteria	Actinobacteria	Actinomycetia	Micromonosporales	Micromonosporaceae	Micromonospora	Micromonospora aurantiaca	None	Micromonospora aurantiaca	125	667	3e-87	100.0	0	100.0	VPVVSNWNNKCIDVPSSNFVDRAPLQMWNCNNTNAQKWTFSGTALKSQNNKCMDIDAGSTANGAAVQLYTCNGTGAQQFTLNAAGDLVNLQAGKCVDIKDWNGNDGARLQLWDCGGTANQKWRKG	6	4	YES	Predicted
AXI76678.1_506-630	Bacteria	Actinobacteria	Actinomycetia	Streptomycetales	Streptomycetaceae	Peterkaempfera	Peterkaempfera bronchialis	None	Peterkaempfera bronchialis	125	509	9e-63	76.0	178828	100.0	GAITGLGGKCADVAAASSANGTQVQLYDCNGTTAQQWTMAADGTVRALGKCLDVASGSTADGAKVQLYDCNGTTAQQWSYTSGRDLVNPKANKCLDVTGNTSANSTPLQIWTCTGAANQKWTVPT	6	4	YES	Predicted
AXI80781.1_63-205	Bacteria	Actinobacteria	Actinomycetia	Streptomycetales	Streptomycetaceae	Peterkaempfera	Peterkaempfera bronchialis	None	Peterkaempfera bronchialis	143	522	2e-63	72.0	285892	98.6	AAALPTGWTSVVNKNSGRCVDARAAATANGTAVQQYGCNGSAAQQWQLQATDGGYYRINNQGDASKAWDVTDVSKADGAKIQLWTYTGGTNQQWQPVAEADGAYHFVNRGSGKCLDVASASTADSVQLQQWTCNGTAAQSFTL	6	4	YES	Predicted
AXL06566.1_21-132	Bacteria	None	None	None	None	None	uncultured bacterium	None	uncultured bacterium	112	119	9e-10	34.5	106682	78.0	IDAGGTSTTTVVMRTCHTNAHQSWYFTAHTGGVIAIRSHDPDAAGRCLTAGVFQDLPVRMAACPTVGAPQAWHIVGDPDGWFQLRNHAYSDQCLDVSANGLGDVVKTWGCRT	2	2	NO	Inferred from homology
AXL86887.1_383-507	Bacteria	Actinobacteria	Actinomycetia	Streptomycetales	Streptomycetaceae	Streptomyces	Streptomyces sp. CB09001	None	Streptomyces sp. CB09001	125	635	2e-82	100.0	0	100.0	RLRNVAANLCLDVRGEPKAGAGARLAECSGAGTQEWTYEDDGLLRSVADPGLCLDSRADAGVVILGTCADEGTERGDDVRYGLTGRGELVPRGQKLLALAATTRAPDADVVVKVHDGSDDQRWRT	2	2	YES	Predicted
AXL92543.1_536-679	Bacteria	Actinobacteria	Actinomycetia	Streptomycetales	Streptomycetaceae	Streptomyces	Streptomyces sp. CB09001	None	Streptomyces sp. CB09001	144	725	7e-94	100.0	0	100.0	ALRKGHTYTLTGVQSGKAVTVAADGTNLVLGTGADASARQWRLSAVRHDGGVRDRYVFTRPEDGTRLAVRDDVPVAEPDTGRPDRAAEWLASSTGDGTWTLVNAATGRLLEVGGQATHDGAAVTTWPPNSGANQRWTLTDGSAG	1	1	YES	Inferred from homology
AXO32594.1_367-492	Bacteria	Actinobacteria	Actinomycetia	Micromonosporales	Micromonosporaceae	Micromonospora	Micromonospora sp. B006	None	Micromonospora sp. B006	126	640	2e-83	96.8	194059	100.0	ASRIVGNQSGRCIDVPNSSQSNGTRVQLYDCHGQTNQRWTYTSSRQLTVYGSMCLDAAGSGNGSAVQIYSCNGQTNQQWNVNSNGTISGAQSGRCLDVWGTGNGQQVQIYDCNGQANQRFQLVAAS	6	2	YES	Inferred from homology
AXO33394.1_101-240	Bacteria	Actinobacteria	Actinomycetia	Micromonosporales	Micromonosporaceae	Micromonospora	Micromonospora sp. B006	None	Micromonospora sp. B006	140	724	1e-99	100.0	0	100.0	APVATPKVLRGVPSGRCLGVTGDEAEGAQAALADCTGGPEQQWVVTPVTNDTYLLVNAASSKCLDVNEAKTDDGTDVQQWSCNGQANQQWRLQQAGDGVALLVAVHSGKCAQVDDAGTEPGRELEQAPCSGAPEQQWAVG	4	4	YES	Inferred from homology
AXO34709.1_288-411	Bacteria	Actinobacteria	Actinomycetia	Micromonosporales	Micromonosporaceae	Micromonospora	Micromonospora sp. B006	None	Micromonospora sp. B006	124	637	5e-84	100.0	0	100.0	GGQIVGYGDKCVDVASANTANGTPVQLWTCNGTAAQRWSWNADGSVRALGKCLDVAAGSTASGAKVQLYDCNGTGAQKWVFSAAGDIVNPQANKCLDATGPSSADGTRLQIWDCTGATNQKWRR	6	5	YES	Inferred from homology
AXO35239.1_52-188	Bacteria	Actinobacteria	Actinomycetia	Micromonosporales	Micromonosporaceae	Micromonospora	Micromonospora sp. B006	None	Micromonospora sp. B006	137	696	6e-92	96.4	295931	100.0	VLVNRNSGKVLDVRDTSTADGAVIQQWSRNDGAWQQFRFVSSGSGYYRLQNRNSGKVVDLWEWNTADGAEYRQWPDLNATNQQFQVLDSDSGYVRLINRHSNKALEVWEWSTADGGRISQYADLNGANQQWQLVPIG	4	2	YES	Inferred from homology
AXO35287.1_314-453	Bacteria	Actinobacteria	Actinomycetia	Micromonosporales	Micromonosporaceae	Micromonospora	Micromonospora sp. B006	None	Micromonospora sp. B006	140	700	6e-93	92.1	479544	100.0	TGTFYRVVVRHSGKAMDVQAPNTENGSRVGQYAYNGNTWQQWQFQDAGSGYWRLISRNSGKCLDVVSASTADGAELIQYTCGSGTNQQFQMVTGGSYFQLRARHSGKCVDVPAASTADGVVLKQYTCNTGANQQWSRTTV	3	2	YES	Evidence at transcript level
AXO36483.1_334-467	Bacteria	Actinobacteria	Actinomycetia	Micromonosporales	Micromonosporaceae	Micromonospora	Micromonospora sp. B006	None	Micromonospora sp. B006	134	695	5e-92	97.8	115076	100.0	VTARHSGRVLDVINGSTANNAEVKQWSWNGGGNQRWEFQDAGGGWFRLVNAASGKCLDVANASTADGANIIQYTCGSGANQQWQWAARDGWFQLRARHSGKCLDVVNAGTGDGADVQQYTCGAGTNQQWSRTVS	4	3	YES	Predicted
AXO37238.1_684-809	Bacteria	Actinobacteria	Actinomycetia	Micromonosporales	Micromonosporaceae	Micromonospora	Micromonospora sp. B006	None	Micromonospora sp. B006	126	646	2e-81	100.0	0	100.0	GAWLNPNSSRCLDVPNQSQTNGTQVTLWECNGGTNQQWTATSGRQLQVYGSKCLDAEGQGTSSGTRVIIWDCNGGTNQQWNVNTDGTITGVQSGLCLSPNGGGTGNGTSIVLSACTGANSQKWSRA	4	3	YES	Inferred from homology
AXR98460.1_408-542	Metazoa	Arthropoda	Malacostraca	Decapoda	Cambaridae	Procambarus	Procambarus clarkii	None	Procambarus clarkii	135	159	7e-14	33.8	934708	90.9	ELATPSRHELAYGQLRQRNTCLQGPESPSLDKKQQRAPDTELLVEVTTCVAERATQEWSLSQDGAVAQGGLCLSVLAPSDARVHVQQCLAGPKQRWLRQGRRLQHGASGLCLDSASDYGALVQPCRNNLLSQQWD	3	3	YES	Predicted
AXT49955.1_63-204	Bacteria	Bacteroidetes	Flavobacteriia	Flavobacteriales	Flavobacteriaceae	Aquimarina	Aquimarina sp. BL5	None	Aquimarina sp. BL5	142	297	5e-33	42.3	682303	96.6	VSGRTYYLRNKKSGLHMDVANKSNANGANIQQWGDANGTHRQWQVISAGNGYYRLKGIDSGKSITVKDGSNANGANIESRSYNGSSHQEWQIISVGSGYYRLKSRDSGKSIGVAGGSTSNGANVESRSWNGDDKFRWFFTEV	2	2	YES	Inferred from homology
AXT50002.1_284-422	Bacteria	Bacteroidetes	Flavobacteriia	Flavobacteriales	Flavobacteriaceae	Aquimarina	Aquimarina sp. BL5	None	Aquimarina sp. BL5	139	446	3e-54	61.2	368343	97.2	VVAIKKGNATNFGIDGNNGGGDGQNVYLWSASNGNINQQWVEINRGNGYYSYQKRNTNFCLDGGNGGANGQNVYLWTCNNNQNQHWRKVNLGNGKYRLEKRNAPGFSIDGGNGGSNGQNLYLWSSSNGNQNQHWQFTTI	3	3	YES	Predicted
AXT55161.1_607-754	Bacteria	Bacteroidota	Flavobacteriia	Flavobacteriales	Flavobacteriaceae	Aquimarina	Aquimarina sp. AD1	None	Aquimarina sp. AD1	148	761	1e-97	97.3	243527	100.0	NESSTIVHITKRNATGFAIDGMGDGTNGQNVYLWSANQNNVNQQWIEIDRGNGYYSYQKMGTNYCIDGNGGGADRQNVYLWECSLNNQNQHWKKISVGGGAYKLIKRNASGYALDGGSNGANAQNIQLYDASSTSQNLQWIITPIDNI	3	2	NO	Predicted
AXT56157.1_901-1038	Bacteria	Bacteroidetes	Flavobacteriia	Flavobacteriales	Flavobacteriaceae	Aquimarina	Aquimarina sp. AD1	None	Aquimarina sp. AD1	138	752	2e-94	100.0	0	100.0	IPNGIYHIESPQNNERLLARALESHSARMHKPANFDDQKWEIKHISDNSYTIKNLGTNRYLEVPYARCENGTNVATWTDDVDSHKKWKIVKNGNDIYGIKPMHCLSRALDRAGGVVGANATIWDYNNTNANQKWKILS	2	2	YES	Predicted
AXT58097.1_756-846	Bacteria	Bacteroidota	Flavobacteriia	Flavobacteriales	Flavobacteriaceae	Aquimarina	Aquimarina sp. AD1	None	Aquimarina sp. AD1	91	114	2e-07	36.0	115316	54.4	PADDGYYFIENVYTKGRYRPKGCSDIVDDSIEIVQVGNDSFGWCVQWKLIETSNGYFRIQNRQTGHWIRSEGCSGNEGTRIKQVSIAYTGD	0	0	NO	Predicted
AXT61407.1_537-686	Bacteria	Bacteroidota	Flavobacteriia	Flavobacteriales	Flavobacteriaceae	Aquimarina	Aquimarina sp. AD10	None	Aquimarina sp. AD10	150	209	2e-20	46.2	651724	92.2	SGTYLIESNALNTQKLILESNGNVKMAESIGLNAQWEFVYNASDKTYTIQSKLNNRFLEVPYSVCRDRSNPTVPSGNANNSNYNVGSWISANDKHQRWFVLKEGSDYVFIPSHCTENAMDRDNGTLNTNVHLWINNGNGTGGVNQKWRLV	2	2	NO	Inferred from homology
AXY58445.1_738-859	Bacteria	Proteobacteria	Gammaproteobacteria	Moraxellales	Moraxellaceae	Acinetobacter	Acinetobacter chinensis	None	Acinetobacter chinensis	122	428	4e-50	63.1	365539	96.8	SIKNRTNCLKTETLANGQLNAYISGASGCSNDETEQWIYDIDGKIHNRAALDQCLTTGGGNVISMATCQSNQANQLWSMHEATGTIRQANQCFDLEGGNLKENRARLIRYGCTNGANQKWTI	3	2	NO	Predicted
AXY72541.1_285-422	Bacteria	Bacteroidetes	Chitinophagia	Chitinophagales	Chitinophagaceae	Paraflavitalea	Paraflavitalea soli	None	Paraflavitalea soli	138	718	1e-94	100.0	0	100.0	GYYRLTPRHSGKALVVQSASTANSAAVIQYTYGGSATNDEWELLSIGSGYYRIINRNSAKDMVVQSASTSDGATIFQYTYGGSTTNDEWQLVDNGDGYYRIVNRNSGKVAEVAGSSTADGAAVQQRTWNGGTNQQFQL	1	0	YES	Predicted
AYA66704.1_401-540	Bacteria	Proteobacteria	Gammaproteobacteria	Alteromonadales	Alteromonadaceae	Alteromonas	Alteromonas sp. RKMC-009	None	Alteromonas sp. RKMC-009	140	333	1e-37	49.3	555584	96.6	SGALANGTYIISNVASGRAMDVANVSVADGANIQVWDNFNAANQRWQAVEVGSNVYEFISQNSGSCLDADNGSDNVHQWSCFGSDNQRWALQPLPNGSFRVCSVAGQSALEAQGTGNGANVRTAAATGGDSQSWWFSPVQ	4	4	YES	Predicted
AYC35946.1_383-515	Bacteria	Actinobacteria	Actinomycetia	Streptomycetales	Streptomycetaceae	Streptomyces	Streptomyces griseorubiginosus	None	Streptomyces griseorubiginosus	133	293	2e-32	46.6	622839	97.1	IVNKNSSLDLGIEGASTTDGGGVTQQSADTTANQQWQLIFAGDGQYKIKNAHSGLLLGIAGGSSNLGAPAMQWDDNGHDDHLWKVTDAGHGYVKLVNARSGLALDVSGASTDPGANAVQNTDNGTDSELWQLT	1	1	YES	Predicted
AYC36832.1_33-178	Bacteria	Actinobacteria	Actinomycetia	Streptomycetales	Streptomycetaceae	Streptomyces	Streptomyces griseorubiginosus	None	Streptomyces griseorubiginosus	146	683	4e-87	88.4	872597	100.0	AATAIPTGFSTVMNAASGRCLDARSAGTANGTAVQQYACNGTTAQQWRLTATSDGYVRIDNRNNTSQVVDVADVSTADSALVHLWTYGGGANQQWLPVDEGGGAYRFVNRNSGKCLDDPGASTADSVQFVQYTCNGSAAQRFQVVP	4	2	YES	Inferred from homology
AYC36833.1_32-165	Bacteria	Actinobacteria	Actinomycetia	Streptomycetales	Streptomycetaceae	Streptomyces	Streptomyces griseorubiginosus	None	Streptomyces griseorubiginosus	134	681	3e-91	100.0	0	100.0	ASGTITGLAGKCVDVAGASAANGTVVQLYDCNGTGAQVWSNPGDGTLRALGKCLDVVDRGTADGAAVQLWDCSGGANQQWVVSGARDIVNPAANKCLDVRDNNSANGTRLQIWTCSGTANQKWNAPASGGGSQP	6	5	YES	Predicted
AYC40741.1_427-556	Bacteria	Actinobacteria	Actinomycetia	Streptomycetales	Streptomycetaceae	Streptomyces	Streptomyces griseorubiginosus	None	Streptomyces griseorubiginosus	130	537	2e-67	76.9	18548	99.2	GSYAQVVNLATARCLDVSGAFDDGTDVVTAPCTSAASQRWRADTARGVLQSAADPDFCLDSRGDVDKGLGIWSCDSVEGSHGDNLRFTVDSDGVIRPAIAIETGVTPGGGNGVSLEPLTGGTEQRWRAGA	2	2	YES	Predicted
AYC42931.1_339-478	Bacteria	Actinobacteria	Actinomycetia	Streptomycetales	Streptomycetaceae	Streptomyces	Streptomyces griseorubiginosus	None	Streptomyces griseorubiginosus	140	646	2e-84	82.9	118061	100.0	GPYYNLVARHSGRCVDVSDNSAADSAVVLQYDCNSGLNQQWRLTDAGGGYVQVVAEHSGKCLDVANASTADGAYINQYKCTTGTNQQWLLQDQGNGYYHLVARHSGKCLDVKDASTANGARLIQWTCGTGTNQQFQQRTA	3	2	YES	Inferred from homology
AYC42932.1_639-782	Bacteria	Actinobacteria	Actinomycetia	Streptomycetales	Streptomycetaceae	Streptomyces	Streptomyces griseorubiginosus	None	Streptomyces griseorubiginosus	144	524	1e-63	74.5	231331	99.3	ADLGTFKLVNRKSGKVLDVKDASTLDGANIIQYPWGGAGSTNQQWKLLPNADGSYRLVSVKSGKALESPDGSTQGAILDQSTDDGGDNQWWNLVPSKTSGYYRLVNVHTGWCADVKDASTADSAYVIQWPTTDGSNQDWQLVAL	3	3	YES	Predicted
AYC43065.1_678-818	Bacteria	Actinobacteria	Actinomycetia	Streptomycetales	Streptomycetaceae	Streptomyces	Streptomyces griseorubiginosus	None	Streptomyces griseorubiginosus	141	660	4e-83	87.2	921935	100.0	TGRHQLVIGSNSLCLDVYGNSTAAGAAIDQWTCNGQGNQQFEFLPVSGGYGQLRAQHSGQVVAVAGGSTTAGTPDIVQQAPDGSAGALWLPVRQSDGSFSFQNKNSGLCLDVYGGGSNLGQQLDQWPCKNTAGSNQDFTPR	2	0	YES	Inferred from homology
AYC43068.1_404-533	Bacteria	Actinobacteria	Actinomycetia	Streptomycetales	Streptomycetaceae	Streptomyces	Streptomyces griseorubiginosus	None	Streptomyces griseorubiginosus	130	677	1e-88	100.0	0	100.0	TGAVHAVGAGKCLDVPRATTTAGTQVEIWSCNGGANQTWTHTASNQFTVYSGSSQMCLDAYNNQTTPGTKVEIWSCNGQTNQQWTLNADGTITGVQSGLCLDVAGGATADGTLAELRTCNGGSSQRWTLG	3	3	YES	Predicted
AYC43069.1_374-503	Bacteria	Actinobacteria	Actinomycetia	Streptomycetales	Streptomycetaceae	Streptomyces	Streptomyces griseorubiginosus	None	Streptomyces griseorubiginosus	130	605	4e-78	92.3	736452	100.0	STALHAVGAGKCLEVPGASTTPGTQTQIRDCSGAANQNWSRTGSRELTVYSGSSRLCLDASGQGTSPGTKVITWTCNGQPNQQWNVNANGTVTSAQSGLCLDVTGAATANGTPVELWTCNSQSNQQWSLS	3	3	YES	Predicted
AYC43073.1_313-441	Bacteria	Actinobacteria	Actinomycetia	Streptomycetales	Streptomycetaceae	Streptomyces	Streptomyces griseorubiginosus	None	Streptomyces griseorubiginosus	129	608	2e-79	88.4	708477	100.0	SGNQKIVGQQSGRCLDINNFTTTNGTQAQLWDCNGGTNQRWTYSTGKQLVIYGNKCLGVGQGAGNGTPAAIWDCNGQPDQQWNVNPDGTITAAQSGLCLDANGQSTANGTKIQLWSCSGGTNQRWRLES	5	5	YES	Inferred from homology
AYC43855.1_908-1053	Bacteria	Actinobacteria	Actinomycetia	Streptomycetales	Streptomycetaceae	Streptomyces	Streptomyces griseorubiginosus	None	Streptomyces griseorubiginosus	146	484	3e-57	64.4	341994	100.0	FASIAFPATNANYKIVNKSSSKAIDVSGASMTAGANVIQWTDSGAVNQNWVFAPVGDGSYEIVSRNSNLLMDVSGGVTTDGANIVQSSDGNVSNQRWTLTATGNGYYKIKNVNSNDLLTVSSGGTQLVQSADTGADSQLWKIVNVD	3	3	YES	Inferred from homology
AYD48939.1_34-165	Bacteria	Bacteroidetes	Chitinophagia	Chitinophagales	Chitinophagaceae	Arachidicoccus	Arachidicoccus soli	None	Arachidicoccus soli	132	137	7e-11	31.8	102255	90.4	YTIQSKLNTKLLNVKNSSINNNADVDCRINTSSDAERWIATRIDKKIFTFTNVASGKLLHIASTSTDLINVNQHNNTHRDDVKWVVRKAGRGYFYLKPALDKNCSLHAGIGENNADANVDISYGAHTNADKW	0	0	YES	Predicted
AYF27124.1_424-550	Bacteria	Actinobacteria	Actinomycetia	Micromonosporales	Micromonosporaceae	Micromonospora	Micromonospora tulbaghiae	None	Micromonospora tulbaghiae	127	661	5e-86	98.4	163229	99.2	VPTTFRLRSESSGRCLDVDNAGTANGTGTLIWDCHNNANQQFTANGQALQVLGKCLDVPTNATAGTRVQIWDCNGGTNQQWTINGNGTVSNVRFPSLCLDVDNAGTANGTRVIVWTCHGNTNQRWSR	4	3	YES	Predicted
AYF28225.1_302-398	Bacteria	Actinobacteria	Actinomycetia	Micromonosporales	Micromonosporaceae	Micromonospora	Micromonospora tulbaghiae	None	Micromonospora tulbaghiae	97	128	6e-10	43.2	967885	70.4	YQRLKNRQTGQYVKDDGSGTARYAAASAADQSAQWAVENVAGYVRFKNRATGNYLHMENLTGNVQTGKVPGTYWSAQWTQEPVDGRLRLKNRWQGTY	0	0	NO	Predicted
AYG78992.1_601-734	Bacteria	Actinobacteria	Actinomycetia	Streptomycetales	Streptomycetaceae	Streptomyces	Streptomyces hundungensis	None	Streptomyces hundungensis	134	472	1e-56	68.7	28476	99.3	LDGTHTLTASGKSLDDPGHSTTQGTQLVTWSPNGGSNQNWILTRQPDGGYRIVNAESKLCVDVSGGSTAAGAKVIQWACTGGANQRWVITAAPGGGYTLASKAGGLLLTTASGADGALVTQQPDTGSALQRWTL	3	3	YES	Predicted
AYG85060.1_89-169	Bacteria	Actinobacteria	Actinomycetia	Streptomycetales	Streptomycetaceae	Streptomyces	Streptomyces hundungensis	None	Streptomyces hundungensis	81	107	6e-08	35.4	113641	63.7	RVGRNGKCLTSYSQPGDDPNTPSPVYLETCSSPANYYEQWYEEWDGSSFHLRNRQTGRYLDTNSNGDVYALPANNGNYQRW	2	1	NO	Inferred from homology
AYL34326.1_539-679	Bacteria	Actinobacteria	Actinomycetia	Streptomycetales	Streptomycetaceae	Streptomyces	Streptomyces fungicidicus	None	Streptomyces fungicidicus	141	719	5e-93	100.0	0	100.0	RKGHTYTLTGVQSGKAVTVPSGGSNLVIASGDGSASQQWRLSAVRPGDGVRERYEFTSPADGRRLAVRDDVPVAEPGTGRRDPAAEWIMSTTGDGTWTLVNAATGRLLEVGGQATHEGAAVTTWQPNSGSNQRWTITDVTP	2	2	YES	Inferred from homology
AYL37366.1_232-381	Bacteria	Actinobacteria	Actinomycetia	Streptomycetales	Streptomycetaceae	Streptomyces	Streptomyces fungicidicus	None	Streptomyces fungicidicus	150	437	1e-53	56.4	473514	93.7	RQLANALSTRVNAQLRNVATGKCADLPYFDKGSVDGPVSQYNCRPTTGDNQLWDLEVTDADGGPQGASLFVVRNRKDGLCMDLPNYGGVAPGTKVTEYHCARSRADNQLWWLDPKSGGHWIRNVASGLCMSVVGGGSAGNDARLQVVRCG	2	2	YES	Inferred from homology
AYL37510.1_466-583	Bacteria	Actinobacteria	Actinomycetia	Streptomycetales	Streptomycetaceae	Streptomyces	Streptomyces fungicidicus	None	Streptomyces fungicidicus	118	153	3e-13	42.1	772747	95.0	GGIILRNGSSGRCLTASGGSGYGYVSAGDCAAGAAGWTLRSVSSGTYRIVHRESGNCLSGYGSMHSASCGADSAQVWRFGSGGTVILTNTGRCLEHSRPSNQIMVRACEGTASQSWSR	2	2	NO	Predicted
AYL94450.1_360-500	Bacteria	Bacteroidetes	Sphingobacteriia	Sphingobacteriales	Sphingobacteriaceae	Mucilaginibacter	Mucilaginibacter celer	None	Mucilaginibacter celer	141	701	2e-92	100.0	0	100.0	TGAYYRFLNMNSGQALDVNGASTANGAGIIQWPQNGGNNQQWIITNNGGGYYKITNRNSSQALDVNMSSTANGAGIIQYPWNGGNNQQWQLTSTGTGIYKVINRNSGKALDVNGASTANGANIIQYVYGGGNNQQWQIVQQ	3	3	YES	Inferred from homology
AYL95087.1_335-479	Bacteria	Bacteroidetes	Sphingobacteriia	Sphingobacteriales	Sphingobacteriaceae	Mucilaginibacter	Mucilaginibacter celer	None	Mucilaginibacter celer	145	607	2e-78	75.2	235013	96.0	RFSRNNDEPVKQVPPQELKDVLNTWPAGNIGLRIGDYMARPHQKWTITAVPDAGGYPGSPYYKIGIAGTERVLASTAEAEVTTLPAFTGAAEQLWRIDQLTDGTYRIMPKAIPNSKESLALVSSGDSTPTLARFDMHSDNSKWTF	2	2	YES	Inferred from homology
AYM52831.1_250-399	Bacteria	Proteobacteria	Deltaproteobacteria	Myxococcales	Myxococcaceae	Myxococcus	Myxococcus fulvus	None	Myxococcus fulvus	150	133	3e-10	28.7	976325	85.1	SAAFDARCYYRLTTLWQGEGMSLDILGDGKANNVPILARTGEFTGQMWKLTPEANGFYRLTTQWRGTSLSLANTAGNRPLLVKSAAVPEQRWKLIPEPNGIYRLTTQAQGDALSLGIVNDSKANNIPILAKTVCSDSGQMWKVTSEHPVG	3	3	NO	Predicted
AYN38116.1_420-550	Bacteria	Actinobacteria	Actinomycetia	Streptomycetales	Streptomycetaceae	Streptomyces	Streptomyces dangxiongensis	None	Streptomyces dangxiongensis	131	616	4e-79	87.8	913406	99.2	PLAATTSRLRGNASGRCADVDNASTAAGATVLIWDCHTAANQLWTTWAGGEIRVFGDKCLDARDQGTTNGTRVVTWPCNGQDNQRWTLGSDGSVRNVHAGLCLDTDRAGTADGTPLVLWTCDGRADQKWNR	3	3	YES	Predicted
AYN39243.1_494-621	Bacteria	Actinobacteria	Actinomycetia	Streptomycetales	Streptomycetaceae	Streptomyces	Streptomyces dangxiongensis	None	Streptomyces dangxiongensis	128	576	1e-72	87.5	943175	100.0	SRTGALTGLAGKCLDVAGGSNTNGTAVQLYDCNGSAAQQWTLTADGAVQALGKCLDVTSASTADGAKVQLYDCNGTGAQRWSYDAATGDVVNTAAGKCLDVTDNSSANGARIQIWSCTGAANQKWTLR	6	4	YES	Predicted
AYN42489.1_381-509	Bacteria	Actinobacteria	Actinomycetia	Streptomycetales	Streptomycetaceae	Streptomyces	Streptomyces dangxiongensis	None	Streptomyces dangxiongensis	129	372	7e-43	72.9	299346	100.0	AQGALRGLGSRLCLDVRGNRVAAGAGVRLAPCSSAASQQWSYRDDGLLRSAAAPSLCLTADPGTRRVELAGCHAPTGEVSYDVTVRGEILLRRRKGLALTPGSGRSTTRVAVAERDGSPEQRWVLEPGT	2	2	YES	Inferred from homology
AYN43358.1_35-163	Bacteria	Actinobacteria	Actinomycetia	Streptomycetales	Streptomycetaceae	Streptomyces	Streptomyces dangxiongensis	None	Streptomyces dangxiongensis	129	437	6e-53	64.3	326601	100.0	AAHSGKNAQVQSASSANAVNVVQDAPSGDPTQLWQAVAHGGGSFSLVNINSGKCADVSGASTSAGAQVVQWPCTGDGNQRWTFNGSAIVSVNSGMCLDVSGSATADGAPLVQWPCNSNGNQQWSLTERP	3	3	YES	Predicted
AYV25581.1_47-185	Bacteria	Actinobacteria	Actinomycetia	Streptomycetales	Streptomycetaceae	Streptomyces	Streptomyces sp. ADI95-16	None	Streptomyces sp. ADI95-16	139	760	5e-106	100.0	0	100.0	MTAYRFQYANVATGKCLDIRGASRYEYGLLQQFNCKEELNQEFWSDTVLGDSSVDLKPAHVSNLCLEPSGLEAGATVVQRVCNYSQGQRWDFGWNGSSATVKNRVSGLCLEDAGMPSGSRREVRQMPCTGAPGQLWYNR	4	2	YES	Predicted
AYV26526.1_440-562	Bacteria	Actinobacteria	Actinomycetia	Streptomycetales	Streptomycetaceae	Streptomyces	Streptomyces sp. ADI95-16	None	Streptomyces sp. ADI95-16	123	617	3e-79	99.2	0.129283	100.0	QVNGAGARCADGANTTGVGAVVMAACTAGADQRWTVGRGDASLRLAGECLSAGEDGAVELADCAPGEPGQSWTHRRDGALVEAVSGLCLTAPAAAATPDAPAERLRLTACGDHRVDQAWSLPV	3	3	YES	Predicted
AYV32701.1_815-947	Bacteria	Actinobacteria	Actinomycetia	Streptomycetales	Streptomycetaceae	Streptomyces	Streptomyces sp. ADI95-16	None	Streptomyces sp. ADI95-16	133	331	7e-37	48.9	578136	98.5	LVNRHSGKAVDVPGASTGPGTELIQYTPSGAINQRFRFIPVGSGLHEIRTTHGLSWDISGGGTADGTKLVQWTPAYADNQHWKVTDTGDGHVILTCARSGKVLGITDRSASDGATLEQQTPDGSAQQQWRRVS	3	2	YES	Predicted
AZG16079.1_43-171	Bacteria	Proteobacteria	Betaproteobacteria	Burkholderiales	Burkholderiaceae	Cupriavidus	Cupriavidus pauculus	None	Cupriavidus pauculus	129	299	7e-33	45.0	598688	95.6	EIKVSGTNYCLDISGGVPDNDAPAIIWTCHGDLNQQWALTLFGSQYQMSPQHSGKCLDIQYASTGVGSPALQWQCSGTANQRFTLRAQNGGYAIVAAHSGLCLAPNTVAEGQAVVQKTCNGSVAQTWNV	3	2	YES	Predicted
AZH69735.1_586-759	Bacteria	Actinobacteria	Coriobacteriia	Coriobacteriales	Coriobacteriaceae	Collinsella	Collinsella aerofaciens	None	Collinsella aerofaciens	174	135	2e-10	34.8	891853	97.2	GGEFRLSSCADGSAVDCRGARYADGNEVWAYAPNGGRAQAWVLERAGRTVEDGAYIVRMAPKPSLSLAATGSGCALTSRGSTVRLAYDEAAGGYSVAFASGGVLTLSGGSLAAAADEGSASQRWFVRADGGEFRLSSCADGSAVDCRGARYADGNEVWAYAPNGGRAQAWVLER	3	3	YES	Predicted
AZH84650.1_568-719	Bacteria	Actinobacteria	Actinomycetia	Micrococcales	Microbacteriaceae	Plantibacter	Plantibacter sp. PA-3-X8	None	Plantibacter sp. PA-3-X8	152	255	3e-26	44.1	678178	97.3	AADAAPFQDGHAYQLVGKQSAKAFTAAATTGTVPAGTITPRASDATTGAAQVWTAERLSGGGTNTDRYAVRSSSGALLSANSAGTSLVAATREQAAADPSLQWIPTTTNGSEWSLVNVGTSQALEVGGQSTTTGAAVGVYQSNNGANQTWNF	2	2	YES	Predicted
AZM48717.1_1038-1155	Bacteria	Actinobacteria	Actinomycetia	Streptomycetales	Streptomycetaceae	Streptomyces	Streptomyces sp. WAC 06738	None	Streptomyces sp. WAC 06738	118	397	1e-45	64.4	380935	92.9	IVGIGEKCVDVDALGTANGTKVQLWGCNGGANQKWTATGSTLRSLGKCLDVAAGGTANGAKAQLWECNGGANQDWSVQSDGTIRNGGRCLDATGNSSAEGTQLIVWDCHGGANQKWAF	5	5	YES	Inferred from homology
AZM49688.1_39-166	Bacteria	Actinobacteria	Actinomycetia	Streptomycetales	Streptomycetaceae	Streptomyces	Streptomyces sp. WAC 06738	None	Streptomyces sp. WAC 06738	128	587	8e-76	85.9	978558	100.0	SGALRSAASSRCLDVANASQTDGALLQIWDCSGGSNQQWTHTDSNQLTVYGNKCLDVPGHATTPGTRVQIWSCSGGANQQWRVNSDGTVVGVESGLCLDVSGAATANGTAVVLWTCNGGSNQKWTGLS	5	5	YES	Predicted
AZM64160.1_460-584	Bacteria	Actinobacteria	Actinomycetia	Streptomycetales	Streptomycetaceae	Streptomyces	Streptomyces sp. WAC 01438	None	Streptomyces sp. WAC 01438	125	593	2e-75	88.0	795411	100.0	TGEVRGVNSKCLDVDNAGTADGTEIQIWTCNGTGAQRWTVADDGSLRALGKCLDVSGGGSADGTRIQLWTCNGTGAQTWAARSDGTVVNPQSGRCLDASGGTWNDGTPVHLWTCHTGPNQKWTLP	5	5	YES	Predicted
AZM93443.1_417-545	Bacteria	Actinobacteria	Actinomycetia	Streptomycetales	Streptomycetaceae	Streptomyces	Streptomyces sp. W1SF4	None	Streptomyces sp. W1SF4	129	650	3e-84	100.0	0	100.0	EAVPTGQINGLGAKCADGASTSGVGSVVLGTCTAGADQRWTLGGGGRLKLAGACLTARAGGLVELADCAPGRQAGQSWSHRRDGTLVEETGGQCLTAPAAPATPDAPAERLRLTACGDHQVDQAWSLPV	3	3	YES	Predicted
AZN69862.1_52-160	Bacteria	Proteobacteria	Gammaproteobacteria	Moraxellales	Moraxellaceae	Acinetobacter	Acinetobacter haemolyticus	None	Acinetobacter haemolyticus	109	250	5e-29	47.2	672654	87.1	IRTHDNRCVELSPFNQKELLASRCQSTSHQKFNYNQDKSITVQGKCLDVSGANKNDGAQVIAYQCNNQANQKWFFDGYRIRSQDSGKCLDIYNGKMKMYTCSNNRGQQF	3	1	YES	Predicted
AZP14916.1_420-552	Bacteria	Actinobacteria	Actinomycetia	Streptomycetales	Streptomycetaceae	Streptomyces	Streptomyces aquilus	None	Streptomyces aquilus	133	309	2e-34	48.9	604331	97.1	ITNKHSNLDLGIDGASTTDGGAVVQQTADTTANQQWRLIDAGNGQYKLKNVNSGLLLGMAGGSGNPGANAVQWDDDGHDDHLWKVVDAGHGYVKLVNVRSGLPLDVSGASTDPGASALQNTDNGADSELWQLT	1	1	YES	Predicted
AZP16249.1_371-491	Bacteria	Actinobacteria	Actinomycetia	Streptomycetales	Streptomycetaceae	Streptomyces	Streptomyces aquilus	None	Streptomyces aquilus	121	353	2e-40	62.0	410001	98.4	GHGRLRNLTTGLCLDLRGGTAADGVAAVLAACSTAVSQQWSYQHDGLLRTLADPTLCLDSEPGRRAVVLAGCLVHAGEVQYDLTVRGEILLRWHKDRALAGEDKEVMVVDRDGAEGRRWVL	1	1	YES	Predicted
AZP19196.1_22-166	Bacteria	Actinobacteria	Actinomycetia	Streptomycetales	Streptomycetaceae	Streptomyces	Streptomyces aquilus	None	Streptomyces aquilus	145	710	8e-93	94.5	455007	99.3	TLDLKKWYVLVNHNSGKVLDDRGSAKSDGAAVVQWARHGGANQQWRFIDSGDGYYRLKNRTSGKVLDDLGWSKAAGSALVQWKDLNGSNQQFKLAKSSDGYVRLVNRFSGMAVGVHKAVKANGGNVVQNRDRSSADQQWKLVAVG	3	2	YES	Predicted
AZP19220.1_325-446	Bacteria	Actinobacteria	Actinomycetia	Streptomycetales	Streptomycetaceae	Streptomyces	Streptomyces aquilus	None	Streptomyces aquilus	122	446	5e-55	75.2	258089	94.5	GPLHTTGSGKCLDVPGFSQTNGTQTQIWDCNGGTNQTWTRTSTKQLTVYGGAKCLDATGTAAGTEVVIWDCNGGTNQQWNINSDGTVTGVQSGLCLDVSGGATANGTAVQLWNCNGAGNQRW	5	5	YES	Predicted
AZP21995.1_428-553	Bacteria	Actinobacteria	Actinomycetia	Streptomycetales	Streptomycetaceae	Streptomyces	Streptomyces aquilus	None	Streptomyces aquilus	126	473	2e-57	70.4	237237	100.0	IHNVDSGLCVAIAGKKAVKGAETEVTDCSSDAAQQWTYETDGLLRSSADPELCLDSHLGYSVQLAPCTGAGNAENKDVRYDFTARGNLVPRWDEDLALTPAATDGTGALVLKSREDDSAVQRWVFD	2	2	YES	Inferred from homology
AZP22486.1_50-193	Bacteria	Actinobacteria	Actinomycetia	Streptomycetales	Streptomycetaceae	Streptomyces	Streptomyces aquilus	None	Streptomyces aquilus	144	663	5e-86	89.6	162922	90.0	AYYRLVSVRSGKVLDVKSFSTADGTRIQQYADQSTANQQWKLKDAGDGYYELVNRNSGKVLGIAGNSTAKAAAAEQQTDSSATSQEWRIDEVSGSDAVTLTSRRSGQVLDVSGGSTAQGAAVIQYPGHGGANQQWKLVRATGVP	4	3	YES	Inferred from homology
AZP22590.1_628-769	Bacteria	Actinobacteria	Actinomycetia	Streptomycetales	Streptomycetaceae	Streptomyces	Streptomyces aquilus	None	Streptomyces aquilus	142	665	4e-84	90.1	691533	100.0	NTTGNSVRLVNAGSGLLLGIQNMSTDNGGRALQWTDNGTADHNWEMITDGNAVRFRNANSGKVLGVLNMDTADGAIVLQWDDNGTADHKWTLLDQGDGTYKVRNVNSGKLLAIAGSSTAVGAFAVQDADDGTADNRWRIVPN	0	0	YES	Predicted
AZP23020.1_324-465	Bacteria	Actinobacteria	Actinomycetia	Streptomycetales	Streptomycetaceae	Streptomyces	Streptomyces aquilus	None	Streptomyces aquilus	142	633	1e-82	87.9	8763	100.0	SPLGAPNNHLMNRNSAKCADVWYLSTADGAAVNSGNCNSGTNQQWVPTAVGSHYELVNVNSGKCLQISGAATADGAVAVQSTCTASANQLWTRQAVIGGYVTFSNANSGKCLEVAGASTTNGAALDQATCVAGSTNQQWMVV	3	3	YES	Inferred from homology
AZQ32515.1_525-654	Bacteria	Actinobacteria	Actinomycetia	Streptomycetales	Streptomycetaceae	Streptomyces	Streptomyces cyaneochromogenes	None	Streptomyces cyaneochromogenes	130	610	3e-77	86.9	883375	100.0	RNGTLITGTGSGRCVDINNNTITNGTDAQLWDCGGGQNQVWQYNGTRKELVVYGNKCLDAYDQGTTNGTRVVIWDCNGQNNQKWNVNSDGTLTNVNAGLCLDAYGAATANGSKLVLWACNGQNNQKWTVS	4	4	YES	Inferred from homology
AZQ33079.1_887-1034	Bacteria	Actinobacteria	Actinomycetia	Streptomycetales	Streptomycetaceae	Streptomyces	Streptomyces cyaneochromogenes	None	Streptomyces cyaneochromogenes	148	494	1e-58	66.4	313253	100.0	FASISFPATNANYKLVNKSSNKAIDVSGGSLTAGANVIQWTDSGAGNQNWRFVPVGNGSYEIVSRNSGLLMDVSGASTADGATVIQSSDTNAANQRWTLVADGNGYYKIKNVNSGKLLSVPNSTAGTQLVQTTDTNADGQLWRAVNVD	3	3	YES	Inferred from homology
AZQ33125.1_352-476	Bacteria	Actinobacteria	Actinomycetia	Streptomycetales	Streptomycetaceae	Streptomyces	Streptomyces cyaneochromogenes	None	Streptomyces cyaneochromogenes	125	653	9e-86	100.0	0	100.0	SGQIKGVASGRCLDVPGSSTTDGTQLQLWDCHNGTNQQWTYTAAGELRVYGNKCLDAAGTGSGTKVQIYSCWGGDNQKWRLNSDGSIVGAQSGLCLDAVSGGTANGTLIQLYSCSNGGNQRWTRT	6	4	YES	Predicted
AZQ36224.1_48-207	Bacteria	Actinobacteria	Actinomycetia	Streptomycetales	Streptomycetaceae	Streptomyces	Streptomyces cyaneochromogenes	None	Streptomyces cyaneochromogenes	160	806	1e-103	100.0	0	100.0	GDAYYRLVSVRSGKVLDVNGFSTADGTRIQQWTDQSTANQQWRLKPAGDGYYELVNRNSGKVLGIAGGSTAQGAAAEQQTDSSATSQEWRVSEVSGSDAVTFTSRKSGQVLDVSGGSSAEGAAVIQYPGHGGANQQWKLVKMAEAPAAGTDSAQTTAAAG	4	4	YES	Predicted
AZQ38350.1_355-502	Bacteria	Actinobacteria	Actinomycetia	Streptomycetales	Streptomycetaceae	Streptomyces	Streptomyces cyaneochromogenes	None	Streptomyces cyaneochromogenes	148	655	2e-85	79.7	147234	100.0	GETAATPTSYTLVNRGSGKCLDVNGGNTADGTNIFQWTCTGGANQKWRVEDLGDDTNRLVNVATGKVMDTAACSAADGADIRQWSWLNNKCQRYRLVFTASGDYVRIVNESSGKVADVADCGTANGTDVRQWTWLNNNCQQWRLVPAT	3	2	YES	Inferred from homology
AZQ39245.1_628-768	Bacteria	Actinobacteria	Actinomycetia	Streptomycetales	Streptomycetaceae	Streptomyces	Streptomyces cyaneochromogenes	None	Streptomyces cyaneochromogenes	141	729	1e-93	100.0	0	100.0	NAGGSVRLVNVGSGLLLGIQNMSTADGGRALQWSDNGTADHDWYMITDGNGFRFRNAHSGKVLGVQSMSTADDATVLQWSDNGTADHRWTLLDQGDGTYKIRNENSGKLLAIADNSTAVGAFAVQDSDDGTADNRWRIVRN	0	0	YES	Predicted
AZQ39325.1_539-681	Bacteria	Actinobacteria	Actinomycetia	Streptomycetales	Streptomycetaceae	Streptomyces	Streptomyces cyaneochromogenes	None	Streptomyces cyaneochromogenes	143	592	4e-74	80.3	168133	97.9	ELQKGHTYRLTGVQSGKDLTIADNGNGLVIKSAGATDPSGQQWRLEETSRGNDNRKRYVFAEATQDKRLAVRDGKLVAEPDEDSRDAAAQWIMSTTGDGTWTLVNAATGQLPDVGGQSTNEGAAVGVWQPNSGANQRWKVTEV	2	2	YES	Predicted
AZQ39855.1_612-743	Bacteria	Actinobacteria	Actinomycetia	Streptomycetales	Streptomycetaceae	Streptomyces	Streptomyces cyaneochromogenes	None	Streptomyces cyaneochromogenes	132	684	2e-87	100.0	0	100.0	ITNATNGLALDSGGNVGSGSNLKQWTWDGSSNLQWHAEPVEGGYYRLVNRTNGMVADGWGATSDGSPARQAPWNGGANQQWKIVHRGGDRYSIANRTTGLVLDGGGNVQSGSVTKQWTYGSSTNLLWSFTAL	1	1	YES	Predicted
AZQ40285.1_331-450	Bacteria	Actinobacteria	Actinomycetia	Streptomycetales	Streptomycetaceae	Streptomyces	Streptomyces cyaneochromogenes	None	Streptomyces cyaneochromogenes	120	367	1e-42	66.7	377048	97.6	GRLRNVDRGLCLDLRKGEIRTGARAELAQCSSAASQQWSYQDSGLLRSAADPTLCLDSDADKGTVVLANCLAHAGEVRYDLTVHGELLPRRSGGLAVASGDDDSVVLAERDGSEAQRWLL	2	2	YES	Predicted
AZQ40705.1_369-498	Bacteria	Actinobacteria	Actinomycetia	Streptomycetales	Streptomycetaceae	Streptomyces	Streptomyces cyaneochromogenes	None	Streptomyces cyaneochromogenes	130	510	8e-61	71.5	261615	99.2	GDSPFVVHANGASDKCLDVAGGKKDNGTPVQIYTCNGGAAQKWQISGDTLVNTNSGKCLTVKGGANANGTTVVIMPCTSGASQKWEYGTHGTTRLYNPATKNCLDLATYTNSQDGRMWDCTGKAPQKFDI	4	2	YES	Predicted
AZQ40929.1_20-165	Bacteria	Actinobacteria	Actinomycetia	Streptomycetales	Streptomycetaceae	Streptomyces	Streptomyces cyaneochromogenes	None	Streptomyces cyaneochromogenes	146	708	5e-91	91.1	637443	100.0	AAAALPTDFATVMNAASGRCLDARSAASANGTVVQQYSCNGSTAQQWSFTTTSDGYVRINNRNNANQVVDVADVSTADNAPVHLWTYGGGANQQWLPVHEGGGAYRFVNRNSGKCLDDPGASTADSVQFVQYTCNGSAAQRFQVVP	4	2	YES	Predicted
AZQ69946.1_65-202	Bacteria	Actinobacteria	Actinomycetia	Streptomycetales	Streptomycetaceae	Streptomyces	Streptomyces luteoverticillatus	None	Streptomyces luteoverticillatus	138	461	3e-60	68.6	32771	100.0	RIASLYGRTPGQCLDADANAGGNGTKVQVWACNGSGQQAWISWDNGALESVRFRGMCLDADTNGGGRNGTRVQLWQCNGTAQQRWFGFRNDLALYNDLFYNGGNTVLDRDTNVPGNGAQAQLWAKNFQSQQWWRVDAA	6	6	YES	Predicted
AZQ74118.1_40-179	Bacteria	Actinobacteria	Actinomycetia	Streptomycetales	Streptomycetaceae	Streptomyces	Streptomyces luteoverticillatus	None	Streptomyces luteoverticillatus	140	320	4e-39	48.2	633499	95.9	VQLQAQHSGKCLTIEKGSLRNGAEATQAQCADGLDNQLFDVVSVGNATFELRPKHSGKCLEVENAGTDIRANVQQWWCAELPHQRWRLVMVDVAKELYELHPAHALNRCLDVQGGNLDDGANIMLWYCNGTAGQRWKLLP	4	3	YES	Predicted
AZQ74192.1_49-167	Bacteria	Actinobacteria	Actinomycetia	Streptomycetales	Streptomycetaceae	Streptomyces	Streptomyces luteoverticillatus	None	Streptomyces luteoverticillatus	119	113	6e-08	33.6	102092	82.5	LNATGNNDGNQISVTPGGTNYTNWRLIKLGDPGQFNLASTSSGKCVHSTQPAVQQSCGKDGEQWHFRPVDGKPNAFGIVRRDDKSGTEWCMDNRGGLHLWGILAQPNVCNGGASQEWTV	1	1	NO	Predicted
AZQ74432.1_18-153	Bacteria	Actinobacteria	Actinomycetia	Streptomycetales	Streptomycetaceae	Streptomyces	Streptomyces luteoverticillatus	None	Streptomyces luteoverticillatus	136	127	8e-10	29.7	100757	90.8	GLTVDVNSSQTTTGNRVQGWKPNGSKAQQWVFWAKDNGSWLLETALTRGTHAPGQGMALDYNFSAGVTHLFPEHGDANQRWLFEDAGNGSYRIKTARGNEGDRYLTAIGEGIALGLRGPDGRDPGQRWELVPVGAP	4	4	NO	Predicted
AZQ74552.1_23-86	Bacteria	Actinobacteria	Actinomycetia	Streptomycetales	Streptomycetaceae	Streptomyces	Streptomyces luteoverticillatus	None	Streptomyces luteoverticillatus	64	185	3e-20	54.7	102678	44.1	GDAPQQRWKLLLVDVAKELYELRPTHVEDRCLDIAGGSLKEGANAQQWGCNGTPAQRWRVKPVA	3	3	YES	Predicted
AZQ74880.1_257-380	Bacteria	Actinobacteria	Actinomycetia	Streptomycetales	Streptomycetaceae	Streptomyces	Streptomyces luteoverticillatus	None	Streptomyces luteoverticillatus	124	674	4e-90	100.0	0	100.0	TNVVGVASGRCLDVPNDKGTTTPMVWDCWGGNNQKWTYTADKELRVFGDMCLDAAGGGTEGGTPLIIWSCNGGSNQKWNLNDDGSISGVPSNLCVDVSHEATENGSPVGLWYCNGGNHQKWKRA	3	3	YES	Predicted
AZQ74946.1_10-150	Bacteria	Actinobacteria	Actinomycetia	Streptomycetales	Streptomycetaceae	Streptomyces	Streptomyces luteoverticillatus	None	Streptomyces luteoverticillatus	141	162	3e-14	35.9	824975	92.3	LQIVNAATGKVLGAKAAPGADGALVVRDFPDDGPSPEQWQLIPVQAAQDEQAYVIRNAASGKVLDNPAAADRGVRQWNAAAGNNQAQQWRLVPVEGEAGLYFIESATDDAVLDLADPGPDDTRIVLHEYDDSAQSQRWRLM	3	2	YES	Predicted
AZS83924.1_65-152	Bacteria	Actinobacteria	Actinomycetia	Streptomycetales	Streptomycetaceae	Streptomyces	Streptomyces griseoviridis	None	Streptomyces griseoviridis	88	112	1e-08	47.4	962237	58.0	RLVLATCDRSAKQVWTIAGGVFKNPATNQCLDGDGSAVYTQRCNTDGYQKWTTTSGSRKYIRHVKSGNYLHAGGGIGDRVGFRPSTGT	2	2	YES	Predicted
AZS88751.1_282-431	Bacteria	Actinobacteria	Actinomycetia	Streptomycetales	Streptomycetaceae	Streptomyces	Streptomyces griseoviridis	None	Streptomyces griseoviridis	150	534	5e-68	64.7	374512	100.0	VLLRNISSTLCADIPYYDKGKVNGPVNQFYCDNTDKDNQLWDFEVRYKGQGPRSTDLFQIRNRKDGLCIDLPNYGGQPAGTRISEFHCNGTTGDNQLWWLESRGDKSFWIHNYASNHQCLEVVSGPEIKPVNARLDIQPCHGGNDFEWTL	3	2	YES	Predicted
AZS88983.1_40-185	Bacteria	Actinobacteria	Actinomycetia	Streptomycetales	Streptomycetaceae	Streptomyces	Streptomyces griseoviridis	None	Streptomyces griseoviridis	146	615	4e-77	80.1	176057	100.0	APTALPASWSTLVNAASGKCLDARAAGTANGTAVQQYACNNSAAQQWSFTTTSNGYVRINNRPSPEQVVDVTGVSTADNAATQLWAYGGGTNQQWLPVDDGGGAFHFVNRNSGKCLDDPAASLADSVQLVQYTCNGSAAQRFQVVP	5	3	YES	Evidence at protein level
AZU46253.1_51-135	Bacteria	Proteobacteria	Gammaproteobacteria	Aeromonadales	Aeromonadaceae	Aeromonas	Aeromonas hydrophila	None	Aeromonas hydrophila	85	142	6e-13	40.0	108065	61.6	CDQTARQQFSWDAGALQLDQRCLVAKGVSELTMAECQDESRQWQWQEDRLFNSKANRCLDVAGRRHKPGTPLRLADCFGGANQSF	2	0	NO	Evidence at protein level
AZZ89798.1_423-550	Bacteria	Proteobacteria	Gammaproteobacteria	Oceanospirillales	Hahellaceae	Hahella	Hahella sp. KA22	None	Hahella sp. KA22	128	698	2e-91	100.0	0	100.0	RKLRNDKGKCLDLEGRETHNGVEIHQWSCHGADSQLWWRDQYGMIHAKSAPDKCIDVSGAGTEKGTRIVLWSCHGGSNQVWLRGPSNSFRISNATNMALDIKDPFWGDGQRAHLWEYHGGKSQRWSWD	3	3	YES	Evidence at transcript level
BAA04044.1_260-407	Metazoa	Arthropoda	Merostomata	Xiphosura	Limulidae	Tachypleus	Tachypleus tridentatus	None	Tachypleus tridentatus	148	774	3e-101	100.0	0	100.0	PVGDTSLDGYYFVQNRHSELYLDVTDASNEDGAFLQQWSYSGNENQQFDFEHLENNVYKITNKKSGKSLDVYNFGTENGVRIQQWSYGGARNQQFTVQSVGDGYYKIIPRGSGKLVEVADFSKDAGGKIQQWSDNNQLSGQWKLIKSK	5	3	YES	Evidence at transcript level
BAA36393.1_129-260	Metazoa	Annelida	Clitellata	Crassiclitellata	Lumbricidae	Lumbricus	Lumbricus terrestris	None	Lumbricus terrestris	132	695	5e-95	100.0	0	100.0	LKPKFFYIKSELNGKVLDIEGQNPAPGSKIITWDQKKGPTAVNQLWYTDQQGVIRSKLNDFAIDASHEQIETQPFDPNNPKRAWIVSGNTIAQLSDRDIVLDIIKSDKEAGAHICAWKQHGGPNQKFIIESE	3	1	YES	Predicted
BAA36395.1_129-260	Metazoa	Annelida	Clitellata	Crassiclitellata	Lumbricidae	Lumbricus	Lumbricus terrestris	None	Lumbricus terrestris	132	691	2e-94	99.2	0.778214	100.0	LKPKFFYIKSELNGKVLDIEGQNPAPGSKIITWDQKKGPTAVNQLWYTDQQGVIRSKLNDFAIDASHEHIETQPFDPNNPKRAWIVSGNTIAQLSDRDIVLDIIKSDKEAGAHICAWKQHGGPNQKFIIESE	3	1	NO	Evidence at protein level
BAB17281.1_121-257	Metazoa	Chordata	Mammalia	Primates	Cercopithecidae	Macaca	Macaca fascicularis	None	Macaca fascicularis	137	733	8e-101	99.3	0.520684	100.0	GVLQNSLKTDLCLDQGPDTENVPIMYICHGMTPQNVYYASSQQIHVGILSPTVDDDDNRCLVDVNSRPRLIECSYAKAKRMKLHWQFSQGGAIQNRKSKRCLELQENSELEFGFQLVLQECSGQHWSVTNVLRSLAS	1	1	YES	Inferred from homology
BAB71746.1_11-72	Bacteria	Firmicutes	Clostridia	Eubacteriales	Clostridiaceae	Clostridium	Clostridium botulinum	None	Clostridium botulinum	62	98	1e-06	40.3	118122	44.6	GNYKIKSLFSNSLYLTYSSGALSFSNTSSLDNQKWKLEYISSSNGFRFSNVAEPNKYLAYND	1	1	NO	Evidence at protein level
BAB71747.1_142-285	Bacteria	Firmicutes	Clostridia	Eubacteriales	Clostridiaceae	Clostridium	Clostridium botulinum	None	Clostridium botulinum	144	739	3e-101	100.0	0	100.0	CIYESFNNSTCKIQTSLTIKFIDKNQNSNNVTIWSWNNGDNQKWKILYNESKMAYTLTCIKNNEYLTWFSSIGNNVGTYRTEGNNDQYWFINYLNNDASMYTISNFSNQSKFLDVVNSGLADGTNVQVWDSNGTSAQKWIITRL	4	4	YES	Evidence at transcript level
BAC69820.1_336-464	Bacteria	Actinobacteria	Actinomycetia	Streptomycetales	Streptomycetaceae	Streptomyces	Streptomyces avermitilis	Streptomyces avermitilis MA-4680 = NBRC 14893	Streptomyces avermitilis MA-4680 = NBRC 14893	129	670	2e-88	100.0	0	100.0	ETLTARHSAKCADVPSQSLLTGVALTQYTCNGGNNQKFWFKSVAGGYYELMGRGSSLCLTENVTAVTQENCTAATSQQWSLTTSGGYVSLKSRASGECLDVSGASTANSAALITYTCNGGTNQQWTRGT	3	2	YES	Predicted
BAC75827.1_1-137	Metazoa	Echinodermata	Holothuroidea	Dendrochirotida	Cucumariidae	Cucumaria	Cucumaria echinata	None	Cucumaria echinata	137	729	2e-97	100.0	0	100.0	MVSLVPCGFAQVLCTNPLDIGELRNYKSKQCVDIVGNQGSGNIATHDCDGLSDQQIIMCGDGTIRNEARNYCFTPDGSGNANVMSSPCTLYPEIPSSQRWRLGRKKAFTDNGGIEQVATEIINLASGKCLDVEGSDG	1	1	YES	Inferred from homology
BAD93348.1_442-578	Metazoa	Chordata	Mammalia	Rodentia	Muridae	Rattus	Rattus norvegicus	None	Rattus norvegicus	137	764	6e-101	100.0	0	100.0	PGWHGAIRSMGISSECLDYNAPDNNPTGANLSLFGCHGQGGNQFFEYTSNKEIRFNSVTELCAEVPQQKDYVGMQNCPKDGLPIPVNIIWHFKEDGTIFHPHTRLCLSAYRTADGRPSVQMKTCDALDKNQIWRFEK	2	1	YES	Evidence at transcript level
BAE95557.1_93-203	Bacteria	Actinobacteria	Actinomycetia	Streptomycetales	Streptomycetaceae	Streptomyces	Streptomyces kanamyceticus	None	Streptomyces kanamyceticus	111	128	1e-10	35.5	959472	90.9	HDKCLATNGDNVEVQTCRGTGNQLWFWEGGKLRNRAELHCLDVRNGEIDAPAQAVGDCHGLANQQWKLEGSWLRSGVNRQCLSIQENGDPSEHAGINVRDCANVAWQFWKM	3	3	NO	Evidence at transcript level
BAG23740.1_463-611	Bacteria	Actinobacteria	Actinomycetia	Streptomycetales	Streptomycetaceae	Streptomyces	Streptomyces griseus	Streptomyces griseus subsp. griseus NBRC 13350	Streptomyces griseus subsp. griseus NBRC 13350	149	790	3e-104	100.0	0	100.0	PAGSIDPAAWYQVRNAGSGACLDAADWGTANGTALQQWSCGAGANQGWQFRPTSGGHYQVVNRHNAKVWDVVGGSGGTADGTKVHLWSYEGGANQQWRPEALAGGGQYRFVARHSGKCLGVDNSSTADGARLSQQPCSGSPAQAFTLTR	4	3	YES	Evidence at transcript level
BAG51470.1_471-607	Metazoa	Chordata	Mammalia	Primates	Hominidae	Homo	Homo sapiens	None	Homo sapiens	137	736	2e-96	98.5	0.980117	100.0	GVLQNSLKTDLCLDQGPDTENVPIMYICHGMTPQNVYYTSSQQIHVGILSPTVDDDDNRCLVDVNSRPRLIECSYAKAKRMKLHWQFSQGGPIQNRRSKRCLELQENSDLEFGFQLVLQKCSGQHWSITNVLRSLAS	1	1	YES	Predicted
BAH96562.1_409-549	Metazoa	Arthropoda	Insecta	Lepidoptera	Pieridae	Pieris	Pieris melete	None	Pieris melete	141	758	4e-97	100.0	0	100.0	IPFDFRPIMDGDYNIFNLDLSNQVVDFSNQPDLLVHGHEFCDNENQTWHFTYSSTHHAYQIWSGRKSNLLLSWDSNAASKEMVVRAYTESGSKNQYWRIEPTGSKSCKLRNLENSSMILGLSKVSTSYGGLNLMVEDDSDG	3	3	YES	Predicted
BAJ10550.1_256-403	Metazoa	Arthropoda	Merostomata	Xiphosura	Limulidae	Limulus	Limulus polyphemus	None	Limulus polyphemus	148	601	1e-75	77.7	207395	100.0	PVDVTHLSGYYFLQNRHSELYLDVSGSSNEDGAFLQQWPYSGNANQQFDFVHLGNKVYKIINKNSGKSLDVYELGTDNGVRIQQWSYGGGYNQQFIVQDVGDGYYKIFARSTGKLVEVADLNKDPGGKIQQWSDDGQLSGQWKLIRNK	5	3	YES	Evidence at transcript level
BAJ29602.1_1290-1423	Bacteria	Actinobacteria	Actinomycetia	Streptomycetales	Streptomycetaceae	Kitasatospora	Kitasatospora setae	Kitasatospora setae KM-6054	Kitasatospora setae KM-6054	134	711	6e-88	100.0	0	100.0	TSRMMLDLPASVGTNKCLDPRDAVDANGTAIQLWDCNNTAAQQATAQPNGAVKVLTRCLDVTNAATANGTPIQLWDCNNTAAQKWIPRADGSLFNPLSGRCLDLPGGTSDNGTRLQIWDCNQGYAQRWGMGAAA	6	5	YES	Evidence at transcript level
BAJ74916.1_560-698	Bacteria	Actinobacteria	Actinomycetia	Micrococcales	Microbacteriaceae	Microbacterium	Microbacterium testaceum	Microbacterium testaceum StLB037	Microbacterium testaceum StLB037	139	720	5e-93	100.0	0	100.0	QFQVVNRNSGKLLEVASASLADGAAVGQWGPTENATQRWTLRPTGSATQLVNLNSGKLLEIPGAATGDGVDAAQWGPTGNATQNWNAATSGGWWTFTNANSGKLLEIDGCSTADGAVAQQWTANGLTCQQWRLVREGIQ	4	4	YES	Predicted
BAK19473.1_19-155	Metazoa	Echinodermata	Holothuroidea	Dendrochirotida	Cucumariidae	Cucumaria	Cucumaria echinata	None	Cucumaria echinata	137	724	2e-96	99.3	0.515317	100.0	MVSLVPCGFAQVLCTNPLDIGELRNYKSKQCVDIVGNQGSGNIATHDCDGLSDQQIIMCGDGTIRNEARNYCFTPDGSGNANVMSSPCTLYPEIPSSQRWRLGRKKTFTDNGGIEQVATEIINLASGKCLDVEGSDG	1	1	YES	Inferred from homology
BAK19475.1_38-174	Metazoa	Echinodermata	Holothuroidea	Dendrochirotida	Cucumariidae	Cucumaria	Cucumaria echinata	None	Cucumaria echinata	137	720	8e-96	100.0	0	100.0	IGELRSFKSKQCVDIVGNQGSGDIATYDCDGLSDQQIIICGDGTIRNEARNYCFTPDGSGNANVMSSPCTLYPEIPSSQRWRQGRRKTFTDNGGIEQVATEIINLASGKCLDIEGNDGTGDIGVYNCDSLDDQYFYV	2	1	YES	Inferred from homology
BAK44091.1_736-880	Bacteria	Actinobacteria	Coriobacteriia	Eggerthellales	Eggerthellaceae	Eggerthella	Eggerthella sp. YY7918	None	Eggerthella sp. YY7918	145	766	3e-96	100.0	0	100.0	AVPVLSNGTYSIKSALGNDQVIDVSSGQLANGANIQTFENNGTGAQKWNITSIGDGYFKVVNAKSGKALDVKSANAVAGANIQQHVWNNTAAQKWKLTPTGDGYYCFMSALDEGLCLEVAGSSPKNLTNVCLGVYSGSASQKFRF	4	2	YES	Predicted
BAL86258.1_34-179	Bacteria	Actinobacteria	Actinomycetia	Micromonosporales	Micromonosporaceae	Actinoplanes	Actinoplanes missouriensis	Actinoplanes missouriensis 431	Actinoplanes missouriensis 431	146	757	7e-101	100.0	0	100.0	APAAGSTYQLVVKKSGKCIDVPAASADNGALLQQWGCTSGAAWQQFKLVASGSNFLIQNVSSGKCIDVPSGSKTSGQRLQQWGCVGSQTNQQWKVTASGTDTFQIVNVNSGLCISDQGASTANGASIIQETCTANSNKQWAFTPVT	4	3	YES	Predicted
BAL87606.1_357-500	Bacteria	Actinobacteria	Actinomycetia	Micromonosporales	Micromonosporaceae	Actinoplanes	Actinoplanes missouriensis	Actinoplanes missouriensis 431	Actinoplanes missouriensis 431	144	744	1e-98	100.0	0	100.0	VSFPAGGTRYRLVNQASGKVLDAQNCGVANGTAIQQWSSLGNACQQWTFTKTTSNYYRITNVNSGTVLDSVNCGAANGTALNLWASLGNACQEWSLTPINGGYLIANRGNGLVLDVTNCGAGDGVAVRQWASLGNACQQWNIVV	4	4	YES	Inferred from homology
BAL87734.1_799-922	Bacteria	Actinobacteria	Actinomycetia	Micromonosporales	Micromonosporaceae	Actinoplanes	Actinoplanes missouriensis	Actinoplanes missouriensis 431	Actinoplanes missouriensis 431	124	666	2e-83	100.0	0	100.0	SGPVKGLAGKCLDIAGAASADGTKVQLYTCNSTAAQHWARTGQTFRALGKCLDVAGGATPNGTKVQLYTCNGSAAQNWTPQADGTIRNPQSGRCLDVSQNSSADGQQIHIWDCHTGANQKWVLS	6	3	YES	Predicted
BAL87735.1_432-558	Bacteria	Actinobacteria	Actinomycetia	Micromonosporales	Micromonosporaceae	Actinoplanes	Actinoplanes missouriensis	Actinoplanes missouriensis 431	Actinoplanes missouriensis 431	127	661	6e-86	100.0	0	100.0	AAAGPIRGLAGKCLDVAGAATADGTKVQLYTCNGTAAQNWARSGATFRALGKCLDVAGGGTANGTKAQLWTCNGSGAQNWAPQADGSIRNPQSGRCLDVSQNSSADGQQIHIWDCHGGANQKWALPA	5	4	YES	Predicted
BAL88053.1_31-175	Bacteria	Actinobacteria	Actinomycetia	Micromonosporales	Micromonosporaceae	Actinoplanes	Actinoplanes missouriensis	Actinoplanes missouriensis 431	Actinoplanes missouriensis 431	145	740	4e-96	100.0	0	100.0	ATIDTSASYVLVNRNSGKALDVYNLATNDGAKIVQWARNDQAQQQWQFVDSGGGYYRLKSRHSGKVLDVSGASTADGGAIVQWTDNNGANQQFSVQDVDGYIQLINRNSGKAVEVQGASTADGGAVVQYSDWNGANQQWQLVKAG	3	2	YES	Predicted
BAM65694.1_11-72	Bacteria	Firmicutes	Clostridia	Eubacteriales	Clostridiaceae	Clostridium	Clostridium botulinum	None	Clostridium botulinum	62	98	9e-07	38.7	118495	44.6	GNYKIKSLFSDSLYLTYSSGSLSFLNTSSLDNQKWKLEYISSSNGFRFSNVAEPNKYLAYND	1	1	NO	Predicted
BAM88968.1_442-570	Bacteria	Proteobacteria	Alphaproteobacteria	Hyphomicrobiales	Nitrobacteraceae	Bradyrhizobium	Bradyrhizobium oligotrophicum	Bradyrhizobium oligotrophicum S58	Bradyrhizobium oligotrophicum S58	129	685	2e-89	100.0	0	100.0	VRIVNRTSALCMDVNGGAMADGTAVIQWYCTGAANQTWSYDEASGMIRSMQDPHYCLDNNGTYGDGAQLIIWTCTGNNNQRFRYDAAAGTIAVRSYPVEVMSQNGTSVGNQLLTATATAAGSQLWTLAP	4	2	YES	Predicted
BAM89211.1_84-141	Bacteria	Proteobacteria	Alphaproteobacteria	Hyphomicrobiales	Nitrobacteraceae	Bradyrhizobium	Bradyrhizobium oligotrophicum	Bradyrhizobium oligotrophicum S58	Bradyrhizobium oligotrophicum S58	58	110	3e-08	41.1	125554	39.7	NHQFVLHIDATGDNYCVINNHDGSQVFDCKSDGKSDGTLIISYPWNKGDNQVWRLAAS	2	1	NO	Predicted
BAO56890.1_656-728	Eukaryota	Bacillariophyta	Bacillariophyceae	Naviculales	Naviculaceae	Fistulifera	Fistulifera solaris	None	Fistulifera solaris	73	117	4e-08	35.6	121261	51.8	GNNVAVYNCDISPEMWTLVSFDDGSAQIQNYNWELCLQTVESDGIVLAVCDASVMEQRFIALGGSFDHYRFEI	2	0	NO	Predicted
BAP55083.1_272-410	Bacteria	Proteobacteria	Gammaproteobacteria	Thiotrichales	Thiotrichaceae	Thioploca	Thioploca ingrica	None	Thioploca ingrica	139	211	6e-21	33.1	933192	93.3	AFFKIVAKHSGKILDVEGSRQGNGAYFLQQGSVDSDSQKFLFCAVDDSYWMVIPKHSGKVLDISGYPKKEGIYCQQASYRDTDNQKLKLQEIEAGYWCFEVKSSGKVLAISQASQEDGARLIQQVIENTDNEKFKLEKV	1	0	YES	Predicted
BAU81346.1_480-605	Bacteria	Actinobacteria	Actinomycetia	Streptomycetales	Streptomycetaceae	Streptomyces	Streptomyces laurentii	None	Streptomyces laurentii	126	662	2e-85	100.0	0	100.0	ERWASSMLRGEGSGRCLDSNGNTGATIWDCWGGGTQQWDVTPAKELRVGGDKCLTADKGAGQGAGVSLATCDGSAEQKWNVNTDNTITAHLNPGQCMNVWGQETANGSRLGLWECNGGSNTKWIRT	2	2	YES	Predicted
BAW94586.1_140-218	Bacteria	Proteobacteria	Epsilonproteobacteria	Campylobacterales	Campylobacteraceae	Campylobacter	Campylobacter hyointestinalis	None	Campylobacter hyointestinalis	79	103	8e-07	35.9	113315	56.5	SFGDARIWKLVIYPKNFVQIQNKMTGTCLSAYQNGVVHYPCDDTNQAQFWQLNQFANGAVQLQNFASKECLSTDPTKGS	2	1	NO	Obsolete record
BAY18914.1_145-274	Bacteria	Cyanobacteria	None	Nostocales	Aphanizomenonaceae	Anabaenopsis	Anabaenopsis circularis	Anabaenopsis circularis NIES-21	Anabaenopsis circularis NIES-21	130	367	3e-45	55.4	463473	97.0	NSGKYLDVAGGSTADGANVQQYTSNTTQAQQWLLEDAGNGYYYLVNKSGKVLNVSGSSQADGTNVIQYQKTNDDNSKWKLEDAGDGYFYLIAKHSGKALDVASAGTADGANVQQYSKNSTNAQKWKFEAV	4	2	YES	Predicted
BAZ32339.1_9-138	Bacteria	Cyanobacteria	None	Nostocales	Nostocaceae	Cylindrospermum	Cylindrospermum sp. NIES-4074	None	Cylindrospermum sp. NIES-4074	130	242	1e-26	49.2	592504	92.6	IKSKQNGLVLDIAGGNPAPGTQIILYKATSQPNQQWTINEQGVIVSKLNGFALDGIEPYNVVVANPVTDTATQQWVITDEGKIQNKSNNFVLEIYNGSNNLFTPVILSTPRAPIEGIGTDPRQAWELVPV	3	3	YES	Predicted
BAZ50616.1_9-131	Bacteria	Cyanobacteria	None	Nostocales	Nostocaceae	Nostoc	Nostoc sp. NIES-4103	None	Nostoc sp. NIES-4103	123	196	5e-19	44.7	711693	90.4	IKSKLNGRVLDISGSNPNPETNIILFINNKGSNQQWTINEQGVIISKLNDLAIDISQSEDKMVAVTNTVTGEKTQQWTITDQGVIINQDNGLALEASTILFGRASLSSIQEGQLSQQWELVPV	3	3	YES	Inferred from homology
BBA95638.1_248-376	Bacteria	Actinobacteria	Actinomycetia	Streptomycetales	Streptomycetaceae	Streptomyces	Streptomyces sp. SN-593	None	Streptomyces sp. SN-593	129	415	4e-51	62.0	396233	99.2	ASGVVYSGIAGKCLNDDHALTDNGTPIEVRGCNNTNAQWWTRRSDGTLQVYGKCADATGGGTANGTLVQLYDCNGTGSQVWQPYDGGYRNPQSGRCLDDPNSSTVDNTQLRLWDCNGTNAQKWTTLPVT	6	3	YES	Predicted
BBA95743.1_737-872	Bacteria	Actinobacteria	Actinomycetia	Streptomycetales	Streptomycetaceae	Streptomyces	Streptomyces sp. SN-593	None	Streptomyces sp. SN-593	136	556	6e-68	77.2	189722	100.0	WCRIQNRNSGKVLAVSGMSLADSAEVTQYTDNGTADHVWTLLDNGGGTVRIVNRNSGKVLAVHDQSLDDGAHVQQYQDNGTPDHVWRIVDNGDGWSKIVNVRSGRLLAVDGASTADSAQVTQWNDNGTTDHLWRMI	1	0	YES	Predicted
BBA95969.1_398-527	Bacteria	Actinobacteria	Actinomycetia	Streptomycetales	Streptomycetaceae	Streptomyces	Streptomyces sp. SN-593	None	Streptomyces sp. SN-593	130	565	8e-72	82.9	139131	99.2	HPLLGASSHRCLDAYGNQTAVGTPIEIWDCDGGANQAVTLTSAGELRLYGGTQCLDAFDNQTAAGTKVELWSCNGGANQQWRLNPDGSVTGTQSGLCLDVTGGDKPAGNVNGTALELWTCNGGANQQWSL	2	2	YES	Inferred from homology
BBA96854.1_366-495	Bacteria	Actinobacteria	Actinomycetia	Streptomycetales	Streptomycetaceae	Streptomyces	Streptomyces sp. SN-593	None	Streptomyces sp. SN-593	130	588	1e-75	82.3	134531	100.0	PNGPQGTITGPGGQCVDVAADDTGTDGAAVQLWNCQSYAEDQYWTHHTNGSLSTIGRCLDINGNGTAAGTKVELWDCNGVGGQVWQQRSDGSLYNPQSGRCLDSPSGATANGTRLQIWDCNGTAAQKFTL	6	4	YES	Obsolete record
BBB37605.1_3-130	Bacteria	Actinobacteria	Actinomycetia	Streptomycetales	Streptomycetaceae	Streptomyces	Streptomyces sp. SWU10	None	Streptomyces sp. SWU10	128	655	2e-86	98.4	121508	100.0	SGALRGVGSNRCLDVVGGSQTDGALLQMYDCWGGANQQWTSTDANQLTVYGNKCLDVPGHATAPGTRVQIWSCSGGANQQWRVNSDGTVVGAESGLCLEAAGAGTANGTAVQIGTCNGGSNQKWTGLT	5	4	YES	Obsolete record
BBB68110.1_11-147	Bacteria	Proteobacteria	Betaproteobacteria	Burkholderiales	Oxalobacteraceae	Undibacterium	Undibacterium sp. YM2	None	Undibacterium sp. YM2	137	164	2e-14	34.6	870649	94.2	YFIIPKHSKQPLGVQRQEKQKGLKIESQNAIQGSTAQQVRFARNGKGHFYVIMSHSGLYWDIKNASQDADAELLQWDWSDSNGNSPNQRFRLMSNGEGYYYIKAAHSGLTLEVKDAGKDGAQVQQNQLNTNIANRDY	1	0	YES	Predicted
BBC94681.1_160-305	Bacteria	Actinobacteria	Actinomycetia	Streptomycetales	Streptomycetaceae	Streptomyces	Streptomyces rochei	None	Streptomyces rochei	146	572	4e-71	75.3	246258	100.0	QPVDPKAWYVLVNRNSGKVLDDRAFATDDGAPVVQWSRHGGTNQQWRFIDAGDGNYRLQNRNSGKVLDDYGWSKTAGSAMVQWRDHNGANQQFHLEKSSGGNVRLINRFSGMAVEVQKGSKADGGRVVQYHDRDGADQQWKLVPAG	3	2	YES	Predicted
BBC98468.1_288-413	Bacteria	Actinobacteria	Actinomycetia	Streptomycetales	Streptomycetaceae	Streptomyces	Streptomyces rochei	None	Streptomyces rochei	126	495	1e-62	82.5	145802	99.2	ASGAIKGIGGKCVDVAGANSANGTAVQLYDCNGTGAQTWTVGSDGTLRALGKCLDVTAAGTANGTKVQLYDCNGTGSQIWRGGGDGSLVNPQSGKCLDATDQSSANGTRLQIWSCTGSANQTWTLP	6	4	YES	Predicted
BBH13721.1_29-172	Bacteria	Proteobacteria	Betaproteobacteria	Neisseriales	Chromobacteriaceae	Chromobacterium	Chromobacterium haemolyticum	None	Chromobacterium haemolyticum	144	347	3e-39	50.0	553876	97.9	AATTGIVAVNSGQCLNVGGGSTQSGAGIIQWPCSAGSNEQWTFVPLANGFYHIVSQKSQMCLNVPASSRNQGVQLIQWPCQGVAVTNDQWKIQPVDVGTYHIVSASSGQCVNIFSGVATQGTKVVQWPCQGKAQVNDQFMFDYP	0	0	NO	Inferred from homology
BBH41704.1_43-176	Bacteria	Cyanobacteria	None	Chroococcales	Microcystaceae	Microcystis	Microcystis viridis	Microcystis viridis NIES-102	Microcystis viridis NIES-102	134	225	5e-25	50.5	558867	89.5	LSGKCIDVAGAPGRSNGAPLQLWDCELTGINPDNNSTTDQRWVLTNGGFIRNTLSGKCIDVAGAPGRSNGAPLQLWDCELSGRNRDNGSITDQRWTITSNGFIRNTLSGKCIDVAGAPGESNGARLQLWDCELS	5	5	YES	Inferred from homology
BBH53516.1_470-566	Bacteria	Proteobacteria	Oligoflexia	Silvanigrellales	Silvanigrellaceae	Fluviispira	Fluviispira sanaruensis	None	Fluviispira sanaruensis	97	139	3e-11	39.1	992792	69.7	VRLQNMNDLGSTKCLSVVKKNADVNSENAIVTLESCQDVRGQIWGYDNEEKVFKSRADKNSCLTIQDDKYFVARPCAFENSQKWILNSNGNIQLYVD	3	2	YES	Inferred from homology
BBH63363.1_324-450	Bacteria	Actinobacteria	Actinomycetia	Micromonosporales	Micromonosporaceae	Actinoplanes	Actinoplanes sp. OR16	None	Actinoplanes sp. OR16	127	622	3e-81	93.7	429902	100.0	GRTGRITGIGGKCVDVAAASSANGTAVQLYDCNGTNAQTWTVGTDGTIRALGKCLDVNAAGTANGSLVQIYDCNGTGAQQWQSASDGTVRNPSSGRCLDAQNNSSANGTRLQIWDCFAGANQRWTLP	6	4	YES	Predicted
BBH63878.1_36-180	Bacteria	Actinobacteria	Actinomycetia	Micromonosporales	Micromonosporaceae	Actinoplanes	Actinoplanes sp. OR16	None	Actinoplanes sp. OR16	145	364	1e-42	53.6	456584	98.6	AAPVAGGTYQVAVKKSGMCIDVPGASKDNGALLQQWGCSAGAGWQQFKLVAAGSNVLIQNVSSGKCIDVPAWSKTSGQRVQQYNCAGSQTNQQWRITASGTGTFQVINVNSGLCLSDQGASMASGASIIQETCTANSNKQWAFTP	4	2	YES	Inferred from homology
BBH66219.1_494-615	Bacteria	Actinobacteria	Actinomycetia	Micromonosporales	Micromonosporaceae	Actinoplanes	Actinoplanes sp. OR16	None	Actinoplanes sp. OR16	122	515	8e-64	86.1	101918	100.0	TGLGGKCVDVAGASSANGTAVQLYGCNGTTAQQWTRASDGTLRSLGRCLDISGPSSADGTVTHLWDCHSGSSQKWTYDSATQRLVNGYSGKCLDVTGNNSADGTRLQIWTCTTGANQKWVLR	5	4	YES	Predicted
BBH68390.1_44-166	Bacteria	Actinobacteria	Actinomycetia	Micromonosporales	Micromonosporaceae	Actinoplanes	Actinoplanes sp. OR16	None	Actinoplanes sp. OR16	123	410	5e-48	60.2	361451	97.6	SGKCLDVANNSTADGAAIHIWTCYSTVASQQWTLADNGQVQSQGKCLDVANNATADGSLTHLWTCYDSVATQKWALTASGTLVNQASGKCLDVQSNGTADGSRLQIWSCAGSANQRWTLSGGP	4	4	YES	Predicted
BBH68402.1_27-171	Bacteria	Actinobacteria	Actinomycetia	Micromonosporales	Micromonosporaceae	Actinoplanes	Actinoplanes sp. OR16	None	Actinoplanes sp. OR16	145	700	3e-90	94.5	487349	100.0	ATIDTSASYVLVNRNSGKALDLYNLATNDGARITQWTRNDQAQQQWQFVDSGSGYYRLKSKHSGKVLDVSGGSTADGGAIVQWTDNNATNQQFSVQDIDGYIQLINRNSGKAVEVQGASTADGANIVQYADWNGANQQWQLVKLG	3	2	YES	Inferred from homology
BBH68651.1_802-923	Bacteria	Actinobacteria	Actinomycetia	Micromonosporales	Micromonosporaceae	Actinoplanes	Actinoplanes sp. OR16	None	Actinoplanes sp. OR16	122	591	9e-73	87.7	10943	96.1	SGPVKGLASKCLDVAGAASADGTKIQLYTCNGTAAQHWARTGQTYRALGKCLDVAGGATANGTKAQLWTCNGTAAQNWAPQADGSIRNPQSGRCLDVSQNSSADGQQIHIWDCYGGANQKWV	6	4	YES	Predicted
BBJ06025.1_838-920	Bacteria	Proteobacteria	Gammaproteobacteria	Pseudomonadales	Marinobacteraceae	Marinobacter	Marinobacter nauticus	None	Marinobacter nauticus	83	105	2e-06	38.3	103689	64.3	DAARWLMSARGSLHPVEKPWLCLAPTSGRLGLAQCDPSQENQQWRHREDTTLQNLGSGQCIDYAWHNQTVLMYGCHGNGNQHW	2	2	NO	Predicted
BBJ37819.1_416-547	Bacteria	Actinobacteria	Actinomycetia	Streptomycetales	Streptomycetaceae	Streptomyces	Streptomyces antimycoticus	None	Streptomyces antimycoticus	132	697	2e-91	100.0	0	100.0	PLAAITSRLRGDGSGRCLDVENASTAAGARALIRDCHTAAGQLWTTWAGGEIRVFGDKCLDAYDQGTANGTRIITWPCNGQDNQKWTLDANGSIRNVHAGLCLDVDQAGTANGTPLILWTCNGQGNQRWTRT	3	3	YES	Obsolete record
BBJ44156.1_26-171	Bacteria	Actinobacteria	Actinomycetia	Streptomycetales	Streptomycetaceae	Streptomyces	Streptomyces antimycoticus	None	Streptomyces antimycoticus	146	735	7e-95	95.9	316793	100.0	KAAALPTGWATAVNKGSGKCVDARGAATVNGTAVQQYACNNSAAQLWKFEDTGDGYVRVGNRNDSAQAWDVTDVSTADGAPVQLWTYSGGDNQQWRAVDEGGGAYHFVNRHSGKCLDVPSASTQDGVQLTQYTCNGSAAQSFQVAA	6	4	YES	Predicted
BBJ46437.1_326-454	Bacteria	Actinobacteria	Actinomycetia	Streptomycetales	Streptomycetaceae	Streptomyces	Streptomyces antimycoticus	None	Streptomyces antimycoticus	129	653	1e-85	95.3	409968	99.2	TYTSVINADSGLCLDIRDQRLEKRTDAVLAPCAGTDTQRWRLDSEGLLHTEADPDFCLDSRGDTDRGVGIWPCSSADGDNGENLRFVVDRQGLIRPHIAPDFAVTPDADDADSQVELRSADDRNDQRWT	2	2	YES	Inferred from homology
BBR08364.1_39-141	Bacteria	Proteobacteria	Gammaproteobacteria	Aeromonadales	Aeromonadaceae	Aeromonas	Aeromonas caviae	None	Aeromonas caviae	103	111	1e-08	34.0	978332	85.1	GFCVTLSEQGRLLTQPCDQQSNQSFSWDVGALQLAGDCLVAKGEDGLGMEACREESHQWLWQGDRLFNRQVSLCLDVAGRRHKPAVPLRLAECYGGANQSFEW	2	0	NO	Predicted
BBZ11808.1_26-146	Bacteria	Actinobacteria	Actinomycetia	Corynebacteriales	Mycobacteriaceae	Mycobacterium	Mycobacterium branderi	None	Mycobacterium branderi	121	245	1e-28	49.6	631223	93.6	PVQLRSRLGNWCLDAPNGTATMVNPCDGSKSQLWVFNPAGQIESAAFPGYCVSIGGAADNTPVTLAPCQANTAGEQWTHQPNAQITSALGPCLNVFGGVAQPGTPVIAYHCIPDVADEQWD	1	1	YES	Predicted
BCB73718.1_387-509	Bacteria	Actinobacteria	Actinomycetia	Micromonosporales	Micromonosporaceae	Phytohabitans	Phytohabitans flavus	None	Phytohabitans flavus	123	553	2e-70	84.6	139576	100.0	RLIGYAGKCIDVPNSNGVDGQYLQLYTCNGTGAQAWTFPGDGTIRAFGLCMDVAWGSTANGAVVQLAGCSGNPAQQWVLTAAGDLVNPQANKCVDVAGWDSNDGARLITWECHGGANQKWRRG	4	3	YES	Predicted
BCB73840.1_579-703	Bacteria	Actinobacteria	Actinomycetia	Micromonosporales	Micromonosporaceae	Phytohabitans	Phytohabitans flavus	None	Phytohabitans flavus	125	425	3e-50	65.6	317899	98.4	GPGAVVGLGGKCLDVRGGGTADGTQMQILTCNSGPSQTFTRTGQTLRALGKCLDVSGSGTADGTKIQLWTCNGTGAQNWAPQANGTLVNSTSNKCLDIAGGSTTDGTVVHLWTCGTAASQRWTIP	4	3	YES	Inferred from homology
BCB82375.1_1-86	Bacteria	Actinobacteria	Actinomycetia	Micromonosporales	Micromonosporaceae	Phytohabitans	Phytohabitans flavus	None	Phytohabitans flavus	86	327	8e-42	68.6	656656	58.1	MATGKVADVTNCASADGTDIRQWSWLNNTCQRFRLVLTAVGGWVRLTNQATGKVADVANCGTGDGADVRLWSWLNNNCQQWQLQPV	2	1	YES	Predicted
BCB82697.1_1-110	Bacteria	Actinobacteria	Actinomycetia	Micromonosporales	Micromonosporaceae	Phytohabitans	Phytohabitans suffuscus	None	Phytohabitans suffuscus	110	426	1e-56	70.9	342998	83.3	MPQSNTANGTQPIIWDCNGAANQRWTVSGQSIQALGKCLDAPINAAAGARTQLWDCNGGANQQWTFNANGTISGNQSGLCLDVNGAATANGATVILWTCTAATNQRWTQR	4	4	YES	Inferred from homology
BCB83261.1_341-482	Bacteria	Actinobacteria	Actinomycetia	Micromonosporales	Micromonosporaceae	Phytohabitans	Phytohabitans suffuscus	None	Phytohabitans suffuscus	142	763	7e-102	100.0	0	100.0	APPATFYRIDVRHSGKAMDVQSPNTDNGARVGQYTYNGNAWQQWQFQDAGGGYWRVVSRHSGKCLDVVSASTADGADLIQYTCGGGTNQQFQMVANGSYFQLRARHSGKCVDVPSASTADGVVLKQYPCNTGTNQQWSRTAV	3	2	YES	Inferred from homology
BCB86512.1_278-362	Bacteria	Actinobacteria	Actinomycetia	Micromonosporales	Micromonosporaceae	Phytohabitans	Phytohabitans suffuscus	None	Phytohabitans suffuscus	85	321	3e-37	74.1	548264	69.1	RGLAGKCVDVPNGVSADGAQLRLSDCHGGPGQLFSWGPNGSLVALGKCMDVAWASRDDGAKVQLAHCNGGPAQVWVAEGPALRNP	2	1	YES	Inferred from homology
BCB87014.1_279-402	Bacteria	Actinobacteria	Actinomycetia	Micromonosporales	Micromonosporaceae	Phytohabitans	Phytohabitans suffuscus	None	Phytohabitans suffuscus	124	475	6e-60	76.6	221893	100.0	GNTIVGLGNKCVDVASANTANGTPVQLWTCNGTAAQSWTSGANASLRALGKCMDVTAAGTADGTPVQLYDCNGTGAQQWRIEAAGDIVNVSSNKCLDARGASSADGTRLQIWTCNGTAAQKWRR	6	5	YES	Inferred from homology
BCB88187.1_393-515	Bacteria	Actinobacteria	Actinomycetia	Micromonosporales	Micromonosporaceae	Phytohabitans	Phytohabitans suffuscus	None	Phytohabitans suffuscus	123	560	2e-71	84.6	128739	100.0	RLIGYADKCIDVPSSNGVDGQYLQLWTCNGTAAQNWTFPGDGTVRAFGLCMDVAWGSTANGAVIQLANCSGNPAQQFVLTAAGDLVNPQANKCVDVSGWSTADGARLITWECHGGANQKWRRG	4	3	YES	Inferred from homology
BCB90502.1_39-182	Bacteria	Actinobacteria	Actinomycetia	Micromonosporales	Micromonosporaceae	Phytohabitans	Phytohabitans suffuscus	None	Phytohabitans suffuscus	144	568	3e-73	75.0	232785	99.3	ATVSTSVNYVFVNRHSGKAMDLYNWATNDGAPIVQFTRNDLAVQQWRFVDAGSGYYKIRSAHSGKVLELPNATDGARLVQMTDNNNTRQHFRLADSDSGYVRFISRHSNKALDLWEWSTADGAPIAQFTDLNGWNQQWQLINVG	3	2	YES	Predicted
BCB90743.1_468-605	Bacteria	Actinobacteria	Actinomycetia	Micromonosporales	Micromonosporaceae	Phytohabitans	Phytohabitans suffuscus	None	Phytohabitans suffuscus	138	444	3e-53	61.8	380146	97.1	PAYTFTARHSGKLLDVYNASTVDGADVVQWAANGQANQRWRVQDAGGGYSTVVSANSGKCLDVYGGSGATADGTRVTQWTCNGGTNQQWQLQDAGGGYVRLVARHSGKCLDVRDAATTDGAQVVQWTCGTGTNQQWRR	3	3	YES	Predicted
BCB91085.1_346-478	Bacteria	Actinobacteria	Actinomycetia	Micromonosporales	Micromonosporaceae	Phytohabitans	Phytohabitans suffuscus	None	Phytohabitans suffuscus	133	611	3e-79	86.5	114144	99.3	VTARHSGRVMDVVSNSTANNAEVKQYAWNGGGNQRWEFQDAGGGYVRLVGQNSGKCLDVAGASTADGANVIQYTCGGGTNQQWQWVATGGYFQLRARHSGKCLDVVGANTADGADIQQYTCGSGTNQQWSRTQ	4	3	YES	Predicted
BCB91225.1_652-789	Bacteria	Actinobacteria	Actinomycetia	Micromonosporales	Micromonosporaceae	Phytohabitans	Phytohabitans suffuscus	None	Phytohabitans suffuscus	138	542	1e-65	76.1	229836	100.0	AAFRIWNKHSGKVLGVDGMSVRDSANVVQFADNGTADHLWRIADAGGGYVKLQCANSGKVLAVEGMSTANSARVQQFADVGSADQRWRLLDSGDGHFRLLCQGSGKVLGVAGMSTADSAQVVQYDDNGTADHEWRLVP	2	1	YES	Inferred from homology
BCH11533.1_566-707	Bacteria	Proteobacteria	Alphaproteobacteria	Hyphomicrobiales	Phyllobacteriaceae	Mesorhizobium	Mesorhizobium sp. 131-3-5	None	Mesorhizobium sp. 131-3-5	142	762	4e-99	100.0	0	100.0	EVMLVNRQTERCLSVAEGRTDNNAPTVQFDCNGSSQWQRWRLVETGDGSQVANVQTGKCLTIAGGISTEDNIPALQFNCDSDPSRRWNLVETRDGVQAENVQTGKCLTIAGGVSNLNNIPALQFTCDRDPSSYWTIKAADER	1	1	YES	Inferred from homology
BCJ36287.1_461-595	Bacteria	Actinobacteria	Actinomycetia	Micromonosporales	Micromonosporaceae	Actinocatenispora	Actinocatenispora thailandica	None	Actinocatenispora thailandica	135	272	3e-29	48.4	575206	96.1	VVTVPIHHGGKCVDVAGADVGGNHAVVEVDECRTLPIPGAAERDQKWTRNPADRSLRTLGRCLTPRDSGSTSGTRIELGDCVQAPAQRWQPRSDGTIENTASGRCLFDPGASPTNGTQLELADCDAGASGQRFTL	3	2	YES	Inferred from homology
BCJ64703.1_43-186	Bacteria	Actinobacteria	Actinomycetia	Micromonosporales	Micromonosporaceae	Polymorphospora	Polymorphospora rubra	None	Polymorphospora rubra	144	575	1e-75	77.1	216882	100.0	ATADTNAYYVLVNRHSGKALDVYNLATHDGAPINQYARNDGNWQQWRFLDAGNGYYRVQSRHSGKVLELPNADDGVQLVQNTDNGSTRQHFRLADSAGGHVRLINRHSGKALDVWEWSTADGAKVSQYQDLDGDNQQWRMVNLG	3	2	YES	Inferred from homology
BCJ66513.1_288-414	Bacteria	Actinobacteria	Actinomycetia	Micromonosporales	Micromonosporaceae	Polymorphospora	Polymorphospora rubra	None	Polymorphospora rubra	127	505	4e-64	75.6	216495	100.0	GGGGNAIVGYANKCIDVPGGNSVDGARLQLWTCNGTAAQNWTAPGDGTLRALGKCMDVAWGSTANGAAIQLANCSGNPAQQFVLSAAGDLVNPQANKCVDVSAYNSADGTPLQLWECNGGANQKWRR	5	4	YES	Predicted
BCJ68965.1_42-186	Bacteria	Actinobacteria	Actinomycetia	Micromonosporales	Micromonosporaceae	Polymorphospora	Polymorphospora rubra	None	Polymorphospora rubra	145	549	2e-70	74.5	26303	99.3	ATVDTNAWYVLVNRHSGKALDVYNLSTSDGGQIVQWPRNDGNWQQWQFVDSGSGYYRLKSRHSGKVLDIHGWSTAGGADVVQWTDLNGLNQQFRLADSDGGHVRLINRNSGLALETWEWSTADGARISQWNDLNGTNQQWQLVRV	3	2	YES	Inferred from homology
BCJ69004.1_517-639	Bacteria	Actinobacteria	Actinomycetia	Micromonosporales	Micromonosporaceae	Polymorphospora	Polymorphospora rubra	None	Polymorphospora rubra	123	535	2e-66	82.9	141842	100.0	GPVTGLAGKCVDVAGAGTADGTAVQLYGCNGTDAQRWTRPGDGTVRALGKCLDVSAGSTADGARVQLWTCNGSPAQQWTYTAGRDLVNPQADKCLDVTGNNSADGTPLQIWSCTGAGNQKWTV	6	5	YES	Inferred from homology
BCJ69536.1_42-187	Bacteria	Actinobacteria	Actinomycetia	Micromonosporales	Micromonosporaceae	Polymorphospora	Polymorphospora rubra	None	Polymorphospora rubra	146	696	1e-91	93.2	63249	100.0	ATVDTGAWYVLVNRNSGKALDVYNLATNDGARITQWTRNNGNQQQWQFVDSGGGYYRLKSRLSGKVLDVYNWSTANGASIVQWSDGNGFNQQFRLADSAGGYVRLINRNSNKVVEVQGASTADGGNIVQYDDWGGNNQQWQLVRVD	3	2	YES	Predicted
BCJ73609.1_375-498	Bacteria	Actinobacteria	Actinomycetia	Micromonosporales	Micromonosporaceae	Catellatospora	Catellatospora sp. IY07-71	None	Catellatospora sp. IY07-71	124	506	2e-63	78.9	167054	100.0	TQINGPGGKCVDVAGNDTGGNGAAVQLWTCQGSAVSQDQQWSRDGQTLRTLGRCLDVNGAGTANGTKVQLWDCNGSGAQNWVQEGNRLRNPNSNKCLDSPGGSTADGARLQIWDCNGSAAQYFV	6	5	YES	Inferred from homology
BCJ73780.1_354-436	Bacteria	Actinobacteria	Actinomycetia	Micromonosporales	Micromonosporaceae	Catellatospora	Catellatospora sp. IY07-71	None	Catellatospora sp. IY07-71	83	354	2e-41	75.9	536376	61.9	VTARHSGKVMDVISASTANNAEIKQWTWNGGGNQKWQFQDAGGGYYRVVNVNSGKCLDVVSSGTGDGTDIQQYTCGSGTNQQW	3	2	YES	Predicted
BCJ73808.1_410-533	Bacteria	Actinobacteria	Actinomycetia	Micromonosporales	Micromonosporaceae	Catellatospora	Catellatospora sp. IY07-71	None	Catellatospora sp. IY07-71	124	661	6e-86	100.0	0	100.0	TWYSVVNKTSNKCVDARSSGTANGTAIQQYTCNNSYAQQFRFTPTSNGYVRIENRNNPAQVIDVSGVSTADNAVLHLWAYGGGNNQQWLPVSEGSGYYHFTARHSGKCVDVPAASTADSVQLVQ	3	1	YES	Predicted
BCJ73869.1_288-411	Bacteria	Actinobacteria	Actinomycetia	Micromonosporales	Micromonosporaceae	Catellatospora	Catellatospora sp. IY07-71	None	Catellatospora sp. IY07-71	124	640	1e-84	100.0	0	100.0	PSGATSLIGQSSNRCIDIPSSNTANGTRLQIWDCNGTGAQKWSFEADGSLRALGKCMDVAAGSSADGAAIQLYDCNGTGAQKFVLSGAGDLVNIQANKCVDVTANNTANGTKLQLYTCNGTGAQ	5	2	YES	Predicted
BCJ74689.1_247-369	Bacteria	Actinobacteria	Actinomycetia	Micromonosporales	Micromonosporaceae	Catellatospora	Catellatospora sp. IY07-71	None	Catellatospora sp. IY07-71	123	451	8e-57	68.0	261987	100.0	NPLSNRCMDDSGTGTAGPGSQVHLWDCHGAANQRWTRTAAGELRIYGDRCLDVNGNGTADGTKIQVWPCNGTSAQRFTVNADGTIVGAGSGKCVDARSSGTANGTIIHLWTCNGTNAQRWFTR	4	3	YES	Predicted
BCJ75728.1_47-174	Bacteria	Actinobacteria	Actinomycetia	Micromonosporales	Micromonosporaceae	Catellatospora	Catellatospora sp. IY07-71	None	Catellatospora sp. IY07-71	128	168	2e-16	39.8	879285	89.8	QIRNEFSNKCVIPKGNSLNPNAPIVQRTCENRTQHRWALFSTGNGYYWIVNQGSGLCLDLAANSEDEVTYGTRAQQFTCDMAYTSEQWTPISYFGTGIYLFQNRVKNLCLDVLGRSGSNDAPLQVIEC	1	0	YES	Predicted
BCJ76375.1_46-166	Bacteria	Actinobacteria	Actinomycetia	Micromonosporales	Micromonosporaceae	Catellatospora	Catellatospora sp. IY07-71	None	Catellatospora sp. IY07-71	121	499	2e-62	78.5	236107	93.8	IVGGQSGRCLEVPNSGTSNGLQTQLWDCNGSAGQAWTLTAAGQLMVYGNKCLDASGRGTTNGTQAIIWDCNGQTNQQWNLNANGTITGVQSGLCLDANAAATANGTKVLLWACHGGANQQW	4	4	YES	Inferred from homology
BCJ76376.1_578-701	Bacteria	Actinobacteria	Actinomycetia	Micromonosporales	Micromonosporaceae	Catellatospora	Catellatospora sp. IY07-71	None	Catellatospora sp. IY07-71	124	529	4e-65	82.3	146043	99.2	TGPIKGLAGKCLDVRNGSSADGTQIQLFTCNGAAGQTWTVSGSTLRALGKCLDVNGGGTANGTKIQLWTCTGGAAQNWAAQSDGSLRNPQSGKCLDVSGNSSADGTIVTLWTCNGGANQKWTLP	5	4	YES	Inferred from homology
BCJ76394.1_44-189	Bacteria	Actinobacteria	Actinomycetia	Micromonosporales	Micromonosporaceae	Catellatospora	Catellatospora sp. IY07-71	None	Catellatospora sp. IY07-71	146	655	2e-85	84.9	127445	100.0	ATVDTSAWYILVNRNSGKALDVYNFSTADGGRITQWTRGTANNQQWQFVDSGGGYYRLKSRHSGKVLDVYNWSTANGGSIVQWTDLNGTNQQWRLADSAGGYIRLISRHSNKALEVQGASTADGANIVQYDDWGGNNQQWQLVPVG	3	3	YES	Inferred from homology
BCJ76395.1_356-499	Bacteria	Actinobacteria	Actinomycetia	Micromonosporales	Micromonosporaceae	Catellatospora	Catellatospora sp. IY07-71	None	Catellatospora sp. IY07-71	144	649	4e-84	84.7	135643	98.6	VDTSAWYILVNRNSGKALDVYNFSTADGGRITQWTRGTANNQQWQFVDSGGGYYRLKSRHSGKVLDVYNWSTANGGSIVQWTDLNGTNQQWRLADSAGGYIRLISRHSNKALEVQGASTADGANIVQYDDWGGNNQQWQLVRVG	3	3	YES	Inferred from homology
BCJ76397.1_420-548	Bacteria	Actinobacteria	Actinomycetia	Micromonosporales	Micromonosporaceae	Catellatospora	Catellatospora sp. IY07-71	None	Catellatospora sp. IY07-71	129	498	1e-61	72.1	240762	97.7	PPPATTTTLVSAASGRCLDIPQSNTANGTQPVIWDCNGQANQQWTVSGATLQALGKCLDAPLNATAGAKAQLWACNGGANQQWNLNTDGTISNRQSGLCVDVNGAATANGTLVILWTCTGAANQRWTRR	4	4	YES	Predicted
BCJ76398.1_380-501	Bacteria	Actinobacteria	Actinomycetia	Micromonosporales	Micromonosporaceae	Catellatospora	Catellatospora sp. IY07-71	None	Catellatospora sp. IY07-71	122	555	1e-70	82.8	147174	96.8	RIVGAQSGRCVDVPNASQTNGTRVQLWDCNGLTQQRWTYTASKQLTVYGSKCLDAAGSGNGSEIQIYSCNGQANQQWNLNANGTITGVQSGRCLDVWSTANGARVQIYDCNGQANQRFSLVS	6	3	YES	Inferred from homology
BCJ76401.1_325-451	Bacteria	Actinobacteria	Actinomycetia	Micromonosporales	Micromonosporaceae	Catellatospora	Catellatospora sp. IY07-71	None	Catellatospora sp. IY07-71	127	521	3e-66	75.6	194709	98.4	VLVVGQPSGRCIDVPGSSTTNGAQLQIWDCHGGTNQRWTYTAGRQLTVYGGKCLDANGNGTANGTAVIIWDCNGQANQQWNLNANGTITGVQSGLCVDAAAAATANGTKLQLWSCHGGANQQWSLRS	5	5	YES	Inferred from homology
BCJ76402.1_239-366	Bacteria	Actinobacteria	Actinomycetia	Micromonosporales	Micromonosporaceae	Catellatospora	Catellatospora sp. IY07-71	None	Catellatospora sp. IY07-71	128	495	3e-63	72.7	229281	98.5	GTGPTTSALVSAASGRCLDVPNSSTANGVQPIIWDCSGRANQQWTVSGQSIQSLGKCLDAPTGAAAGSKVQLWACHGGLNQQWNLNANGTVSSVSSGLCLDVSGNATANGTPVILWSCTAAANQRWTR	4	4	YES	Inferred from homology
BCJ76730.1_22-168	Bacteria	Actinobacteria	Actinomycetia	Micromonosporales	Micromonosporaceae	Catellatospora	Catellatospora sp. IY07-71	None	Catellatospora sp. IY07-71	147	331	1e-37	49.3	563728	98.6	PADGGVYTLSSASSGKCVNVAGASADNGALLQQIACNSALTEQQFRAAAQSGGYNLVNVRSGRCVDVPNSSTTSGTQLQQWGCGDGTKTNQQWVFTPSSAAAGKYLIRSVATNLCLSNKDGSTSGGNPIVQETCSDIARLQWAFNAV	3	2	YES	Inferred from homology
BCJ77297.1_44-186	Bacteria	Actinobacteria	Actinomycetia	Micromonosporales	Micromonosporaceae	Catellatospora	Catellatospora sp. IY07-71	None	Catellatospora sp. IY07-71	143	540	2e-68	67.8	285449	99.3	TIDTSAWYVIVSRHSGKAVDLYNFSTADGAPIVQWARNDGNQQQWQFVDAGSGYYKLRSRLSGKFLELPNANDGTQLVQNPDNGTTRQHFAVRDTDSGYVKFLNRHSGKALDVWEWSTADGGIISQYADLNGWNQHWQLIPVG	3	2	YES	Predicted
BCJ97520.1_44-187	Bacteria	Firmicutes	Clostridia	Eubacteriales	Lachnospiraceae	Anaerocolumna	Anaerocolumna chitinilytica	None	Anaerocolumna chitinilytica	144	125	3e-09	27.3	105724	96.0	IKDGGIYKIINKATKRPLNMQLSGMVDGAQVWQYGDTGGFDELWRVKKQGDYYTLQSLLTPRNISIRKDSKDTGAIIEVRKPDEKQSSSQLWTLKEYNGSIQIISSLSDYTLGLTENSKKSSILPQMLTFTKDEWQLWDFKEVS	3	3	NO	Predicted
BCJ98282.1_1221-1362	Bacteria	Firmicutes	Clostridia	Eubacteriales	Lachnospiraceae	Anaerocolumna	Anaerocolumna chitinilytica	None	Anaerocolumna chitinilytica	142	341	9e-38	51.8	511948	96.5	KDPGLVSGTVYVMKSKTSGKAADVAGYSRDPGALVNEWSYLGNINQMWELLDQGNGYWKLMSSYSGHMLDVADTTNYFTCQQTNDPNSLTQQWKIEKVGDFYRLSNRQYDMVLEVVDGLTNNGTMIRLAAYEEGAARQLWNI	3	3	YES	Predicted
BCK55677.1_160-275	Bacteria	Actinobacteria	Actinomycetia	Corynebacteriales	Nocardiaceae	Nocardia	Nocardia wallacei	None	Nocardia wallacei	116	345	7e-42	64.6	399631	92.6	GPVVGPGGKCMDVYGGSDAAGTSMVLWPCHGGANQRWTVNADGTLEIFGKCLDVEGGATKNGTRVQLWPCNGAEAQRWEKGGTATRSTLRNPQSGRCLDAEDVADGTQLRIWNCHG	3	3	YES	Obsolete record
BCL25205.1_204-325	Bacteria	Actinobacteria	Actinomycetia	Streptomycetales	Streptomycetaceae	Streptomyces	Streptomyces aurantiacus	None	Streptomyces aurantiacus	122	410	5e-51	64.8	413058	93.8	VRSGIAGKCLNDDHAGTANGTAVQSRGCNGTNAQWWTLRTDGTLRIYGKCMDAANGGTADGTLIQLYDCNGTGAQVWEPYNGGYRNPQSGRCLDVPNSSTTDNTQLQLWNCNGTDAQKWTTL	5	4	YES	Obsolete record
BCL25914.1_391-516	Bacteria	Actinobacteria	Actinomycetia	Streptomycetales	Streptomycetaceae	Streptomyces	Streptomyces aurantiacus	None	Streptomyces aurantiacus	126	466	6e-57	71.4	261597	100.0	RLRNLAADLCLDIKGGTAKAGVGAELDTCSAAGTQKWTYEKDGLLRSAADPGLCLDSHADAGVIVLGRCVGASAERGDDVRYDLTVQGELLPRRQAGLAVAPSSNEAEADVVVKIRDGGDAQRWLT	2	2	YES	Inferred from homology
BCM89264.1_380-479	Bacteria	Abditibacteriota	None	None	None	None	Abditibacteriota bacterium	None	Abditibacteriota bacterium	100	167	4e-15	40.0	996232	71.4	QKWNVQFVGNGFYSISENKSKLALSVQGEVKPGAPVGLATYANLPSQKWRFTQNDNGTYSLQSAANLNVSLDVSGGRPEDKTPLQVWTSNGLEPQNWSFR	4	4	YES	Obsolete record
BCN24594.1_375-512	Bacteria	Proteobacteria	Gammaproteobacteria	Vibrionales	Vibrionaceae	Vibrio	Vibrio alfacsensis	None	Vibrio alfacsensis	138	379	2e-44	52.9	547139	93.9	RYRIINRNSGKALNVRGGSMHDGAYIEQYGYDGWGSQHFTLVELDNGYYSIVNERSKKRFDIEANSTDDAAQTVQMTASEHHSQQWTLQQIDGVYYKIINRHSGKLLDINQASTQDGATAIQWPDNGGWNQHWQLIKN	3	2	YES	Obsolete record
BCS28582.1_408-529	Fungi	Ascomycota	Eurotiomycetes	Eurotiales	Aspergillaceae	Aspergillus	Aspergillus puulaauensis	None	Aspergillus puulaauensis	122	431	6e-52	68.0	375972	91.7	PVTPTGLIFNTRSMKCLTDSSSGNVVFATCDGSDAQTWSIRSDGHISSVLSPEDCIVDKEGVVLSSRSGCDSDSWSYDVSGNLVNGNSNNCLTEAANGAATAVVCGYELNEQVHGLPVGVTV	1	1	YES	Obsolete record
BCY05662.1_364-476	Bacteria	Actinobacteria	Actinomycetia	Micromonosporales	Micromonosporaceae	Actinoplanes	Actinoplanes sp. L3-i22	None	Actinoplanes sp. L3-i22	113	179	3e-16	43.6	803037	82.1	LDNTSGSATNNNKIELWTCNNGTAQQWRPYGYNYLDGPLYNAATGKCLDLNGTNVVLYACTTNKANQHWQWSTTGGLTRLYNVGANKCLDFASATNGLAAAVKTCTGGTTQQF	3	2	YES	Obsolete record
BCY05801.1_502-623	Bacteria	Actinobacteria	Actinomycetia	Micromonosporales	Micromonosporaceae	Actinoplanes	Actinoplanes sp. L3-i22	None	Actinoplanes sp. L3-i22	122	541	2e-67	89.3	774157	100.0	TGLGGKCVDVAGASTTNGTAVQLYTCNGSTAQQWTRNSDGTLSSLGKCLDIVGPSNADGTLTHLWDCHTGTSQKWTYDSATQHLVNTYSGKCLDVKDNTSADGARLQIWTCTTGANQKWVLN	5	4	YES	Obsolete record
BCY08970.1_15-159	Bacteria	Actinobacteria	Actinomycetia	Micromonosporales	Micromonosporaceae	Actinoplanes	Actinoplanes sp. L3-i22	None	Actinoplanes sp. L3-i22	145	522	4e-66	66.9	289226	99.3	PSAGAVYQLAVTKSGMCIDVPAASTSNSTLLQQWGCTAGAKWQQFTLKAVGANYQLVNVNSGKCIDVPDFATASGVQLQQYTCVASQNNQLWTLTASGTNTFQVISVNSGLCMSDKDASTASGAAIIQETCTANTNKQWSFVPVS	4	2	YES	Obsolete record
BCY09183.1_673-797	Bacteria	Actinobacteria	Actinomycetia	Micromonosporales	Micromonosporaceae	Actinoplanes	Actinoplanes sp. L3-i22	None	Actinoplanes sp. L3-i22	125	507	2e-61	78.4	173941	100.0	TGEIRGAGANRCLDVTGQSQADGTLVQIWDCNGGANQRWTATSGNQLTVYATKCLDAPNTSAGTQVRIGSCTGGAGQQWRLNADGTITDVRSGLCLDVTGAGTANGTAVVLWTCNGGSNQRWIRS	4	4	YES	Obsolete record
BCY10147.1_46-173	Bacteria	Actinobacteria	Actinomycetia	Micromonosporales	Micromonosporaceae	Actinoplanes	Actinoplanes sp. L3-i22	None	Actinoplanes sp. L3-i22	128	570	9e-71	83.5	120042	100.0	SSANGKCLDVTNGSTANGNQPQMWTCASGPNQNWTLADNGQVQGLGKCLDVANNATTNGAVIHLWDCFDTVATQKWSYNASTKDLVNVAANKCLDIKDNNLADGAKLQLWDCGGGANQKWTFSGTPTT	5	5	YES	Obsolete record
BCY11084.1_1345-1474	Bacteria	Actinobacteria	Actinomycetia	Micromonosporales	Micromonosporaceae	Actinoplanes	Actinoplanes sp. L3-i22	None	Actinoplanes sp. L3-i22	130	357	7e-40	57.1	429624	97.7	SPSATPTGPLHSATDAKCIDIAAGATADGTKAEIYDCNAAVSQNFTLPAGGTGPVKVLGKCLEVKGALAANGTVVQLATCSGGVGQVWQQSGATLKNPNSGKCLDSASGATTNHTQMQIYTCNSAVSQNW	4	2	YES	Obsolete record
BCY11206.1_656-793	Bacteria	Actinobacteria	Actinomycetia	Micromonosporales	Micromonosporaceae	Actinoplanes	Actinoplanes sp. L3-i22	None	Actinoplanes sp. L3-i22	138	641	1e-79	87.0	94144	100.0	VAFRIQNQHSGKVLGVAGMSTANSARVVQFGDTGTADHLWRFVDNGDGWLKIQNVNSGKLLGVDVMSTADSAQVVQYEDSGTADHLWQVADNATGYVRIRNKNSGKVLAVAGMSTADSANVVQFADNGSADHNWRLIP	0	0	YES	Obsolete record
BCY11741.1_498-621	Bacteria	Actinobacteria	Actinomycetia	Micromonosporales	Micromonosporaceae	Actinoplanes	Actinoplanes sp. L3-i22	None	Actinoplanes sp. L3-i22	124	467	1e-56	71.0	259788	97.6	RSGPITGLGGKCVDVPSASTTNGTQVQLWTCNASTAQTWTIGSDNTVRALGKCLDVNAASTTNGTKVQIYDCNGSAAQQWTAGTDGTLRSLGKCLDATGPSSADGTKLQLWDCFAGDNQRWVLP	6	5	YES	Obsolete record
BCY13483.1_48-139	Bacteria	Actinobacteria	Actinomycetia	Micromonosporales	Micromonosporaceae	Actinoplanes	Actinoplanes sp. L3-i22	None	Actinoplanes sp. L3-i22	92	97	1e-06	37.8	982626	72.0	GTVLSTHRCGNDTPGQDWFQASSGKLYNGENCIRAEGTVVRVAECNGADPAQEWWLTEAIRNGQYGPCLTEERSGKVRLRTCTWRIEQKWIA	3	3	NO	Predicted
BCY14815.1_288-411	Bacteria	Actinobacteria	Actinomycetia	Micromonosporales	Micromonosporaceae	Actinoplanes	Actinoplanes sp. L3-i22	None	Actinoplanes sp. L3-i22	124	570	6e-74	83.9	116943	99.2	NALKSNLNGRCVDIPSANPVDGARLQMWDCNNSAAQQWTANADGTFRAMGKCMDPAGGALTNGTPIQLVTCNGNPVQRFTLSGAGDLVNVSANKCVDIKDNNAANGAQLQLWDCAGTSNQKWTR	5	4	YES	Inferred from homology
BCY15503.1_410-533	Bacteria	Actinobacteria	Actinomycetia	Micromonosporales	Micromonosporaceae	Actinoplanes	Actinoplanes sp. L3-i22	None	Actinoplanes sp. L3-i22	124	653	4e-85	100.0	0	100.0	TIAAPGGKCVDVAGDDIGGDGAAVQLWDCQSYAVDQHWAWTGQSLTTLGMCLDIAGGGTANGSVLQLHNCTGNAAQTWIANSNGSISNPQSGRCIDTPSGNTANGTRLQIWDCNGTAAQKFAKS	6	4	YES	Predicted
CAA0096998.1_416-540	Bacteria	Proteobacteria	Gammaproteobacteria	Cellvibrionales	Spongiibacteraceae	None	BD1-7 clade bacterium	None	BD1-7 clade bacterium	125	254	1e-26	45.1	704663	87.1	RSMGKCLDIPGNDNNANAGTNVQLWSCSDQARDQRWTMDNDGRLHNVANPSVCLDVAGSNQNNGANILLWHCHDGKNQRWILDGTSLLSQMNASKSIDVSGVKSANGANIHLYDFHGRENQRWSF	4	4	NO	Predicted
CAA22098.1_478-605	Metazoa	Nematoda	Chromadorea	Rhabditida	Rhabditidae	Caenorhabditis	Caenorhabditis elegans	None	Caenorhabditis elegans	128	687	3e-89	100.0	0	100.0	LVAGKKYLIKMANGTHCLSAENSQGRIANGNRVEMRKCNHMERMQQWKYSSTNELRPMGSSRMCLDSLRGISVILCHNQGAHQMWQVSNAGKLYSRSVNKCATGSNDVSALSTLKFCSLANSFQFVEL	2	2	YES	Predicted
CAA6805772.1_410-519	Bacteria	Proteobacteria	Epsilonproteobacteria	Campylobacterales	Sulfurovaceae	Sulfurovum	uncultured Sulfurovum sp.	None	uncultured Sulfurovum sp.	110	154	3e-13	37.9	916745	76.9	NQCWLLSKANKSKEYFFIENEATGKVIEISEANSNDGARIILNKKKSRNNDHQEWSFESSNDKGYVFVVSKWAFNVLDVKYKKTNDGTKLQSFHKKVRGTENQEWRVETV	4	3	NO	Inferred from homology
CAA7264512.1_5-140	Fungi	Basidiomycota	Agaricomycetes	Agaricales	Bolbitiaceae	Cyclocybe	Cyclocybe aegerita	None	Cyclocybe aegerita	136	407	6e-53	57.5	459194	96.4	KGARYIITNVKGGTAIDLDGTNNRDIIGYPKHGGPNQQWELVSVDNHDDWYLKNVRSGTYIGFDGQHFDGTKLISKSEPFTWRILPDEKDCSVYRIFVPWTNMNLDLSNHGDSKPCTPISLWGKWEGTNQTWRFEK	3	2	NO	Predicted
CAA74632.1_1-144	Bacteria	Firmicutes	Clostridia	Eubacteriales	Clostridiaceae	Clostridium	Clostridium botulinum	None	Clostridium botulinum	144	746	3e-102	100.0	0	100.0	MEHYSVIQNSLNDKIVTISCKADTNLFFYQVAGNVSLFQQTRNYLERWRLIYDSNKAAYKIKSMDIHNTNLVLTWNAPTHNISTQQDSNADNQYWLLLKDIGNNSFIIASYKNPNLVLYADTVARNLKLSTLNNSNYIKFIIED	1	1	NO	Inferred from homology
CAA9197154.1_476-620	Bacteria	Bacteroidota	Flavobacteriia	Flavobacteriales	Flavobacteriaceae	Flavobacterium	Flavobacterium bizetiae	None	Flavobacterium bizetiae	145	660	7e-84	86.2	10676	100.0	TSFPGYYNIISRNSNKGLDVADNSTTSGGRIQQYDITGGGGSNQRWKFVPDGSGNYYIIVKSTGLYLAPESNSTADGIKVQQRAFSSSNEFKWTVNSLGGGYYQIINVNSGKSLDVESVSTANGANIQVWAYTGGLNQQWQLVQV	4	3	NO	Inferred from homology
CAA9257824.1_49-175	Bacteria	Actinobacteria	Actinomycetia	Pseudonocardiales	Pseudonocardiaceae	Actinomycetospora	uncultured Actinomycetospora sp.	None	uncultured Actinomycetospora sp.	127	210	7e-21	37.9	773562	99.2	GQFRNAADRCLENPNDATAPGSPVRIALCGPAEATPQRFSRWADGSIRTPAGRCLDTSAGGSGNNTPVVLAACSTSTSQRWTVRPDGTILNQKANRCLAPKGNAAAAGTAVVITGCSTVPAQRWTVP	3	2	NO	Inferred from homology
CAA9335135.1_793-922	Bacteria	Cyanobacteria	None	Oscillatoriales	Microcoleaceae	Microcoleus	uncultured Microcoleus sp.	None	uncultured Microcoleus sp.	130	319	4e-35	48.5	60743	97.0	ARHSQKALDIPAFSTTEGTGLIQYERNNGDNQQFILTRQADGTYTITVKHSGLVLDVLGASTEDGAIVAQWTSNNGSNQRWRIEPTGTGYYRVISVNSNKALDVAGVSQENGAALIQWENTGNSNQQFFF	3	1	NO	Inferred from homology
CAA9488512.1_271-411	Bacteria	Bacteroidota	Chitinophagia	Chitinophagales	Chitinophagaceae	Segetibacter	uncultured Segetibacter sp.	None	uncultured Segetibacter sp.	141	212	5e-21	39.0	791512	94.4	AGRYKITNKNSNMVWEAAGCSDQGSVQLIQNNDNGSAACQFWDLTPVGDGYYKISNEPRNESVDLPFCNSLNGINLQTFPWINTYCQKFKIEQLVNGFYVFTSLANPVLSKVIQVPSESASVGTLLDISDFNGSASQQWML	4	2	NO	Inferred from homology
CAB0036449.1_437-558	Metazoa	Arthropoda	Insecta	Hymenoptera	Trichogrammatidae	Trichogramma	Trichogramma brassicae	None	Trichogramma brassicae	122	123	4e-09	28.0	107704	89.4	CQSFEWYLKKIYPESPIPKGTYMVTRVISQMNTNTRTPQLCLRFSEEPGDPLIAPCNYLDAYQVFVLMLHGQIGRNGYCLDGKNGFMSPVEMVACNDESQTQLWILNAEDKMIKLKKQNLCL	3	1	NO	Inferred from homology
CAB0036760.1_336-457	Metazoa	Arthropoda	Insecta	Hymenoptera	Trichogrammatidae	Trichogramma	Trichogramma brassicae	None	Trichogramma brassicae	122	128	3e-09	36.9	926873	84.1	CKSFEWYLDNVWPDHFFPKDDRFFGQIVHGSSGKCLMRPLSKGGYSQPLGFVSQQDCIAPPSLAQMFVMTKTGFVQTDESVCLDISEKESRHKPKVKLMTCNGSPGQTWFYDDKITAHLFAH	2	1	NO	Predicted
CAB1328426.1_697-803	Metazoa	Chordata	Actinopteri	Salmoniformes	Salmonidae	Coregonus	Coregonus sp. 'balchen'	None	Coregonus sp. 'balchen'	107	179	2e-16	40.6	795503	79.1	LVKAEGLVFNRGVRKCLALQKGSLAFERCDLSKLGKGSRLAMQPCDNTKPQLRWLHKDSNSALVEHLVTELAPQRLCLEAGALGDSMQLKECEPTSPYQKWQFTHYH	1	1	YES	Inferred from homology
CAB1336230.1_477-588	Metazoa	Chordata	Actinopteri	Salmoniformes	Salmonidae	Coregonus	Coregonus sp. 'balchen'	None	Coregonus sp. 'balchen'	112	341	1e-38	64.3	515675	84.2	DLTPVMFGALKNSGSKTCLDVGEKNKGGKPELRHNTGKQLCLQATPGVALVSINFCRLKGKGTTVAPEQVWHFTPGSLLKNPSSGKCLTVDGGEVVMSNCDLANLGQHWTLS	2	2	YES	Predicted
CAB1340339.1_207-379	Metazoa	Chordata	Actinopteri	Salmoniformes	Salmonidae	Coregonus	Coregonus sp. 'balchen'	None	Coregonus sp. 'balchen'	173	367	9e-44	55.4	463826	95.9	ELKVPDDSDSKSGVIRQRQNCLESRKLEGQDLPSLTLAPCIGTKSVPALNQCHQQADLPECSTPLRLHRQFPSTCSADRIILTAEWIYTHGQQIRQQQHCLSLSTTFPASQVMLMPCNISNGKQRWQKSGTHLEHLVSHFCLDSEMALDGIESSKMLVISPCELTAYTQRWEM	2	2	YES	Inferred from homology
CAB1345919.1_477-561	Metazoa	Chordata	Actinopteri	Salmoniformes	Salmonidae	Coregonus	Coregonus sp. 'balchen'	None	Coregonus sp. 'balchen'	85	188	7e-18	45.2	91432	61.3	NCYYRASGEIYIGGIKSHKYNSNRCLVDTGTRTPGLYECKVAKQKGFHMLWEFQQGKAIQNRQTKRCLEIAPGDDTYYQLIIQEC	0	0	NO	Inferred from homology
CAB1345926.1_151-235	Metazoa	Chordata	Actinopteri	Salmoniformes	Salmonidae	Coregonus	Coregonus sp. 'balchen'	None	Coregonus sp. 'balchen'	85	176	3e-17	46.4	920235	61.3	NCYYRASGEIYIGGIKSHKYNSNRCLVDTGTRTPGLYECKVAKQKRFHMLLDFQQGKAIQNRQTKRCLEIAPGDDTYYQLIIQEC	0	0	NO	Inferred from homology
CAB1346662.1_498-620	Metazoa	Chordata	Actinopteri	Salmoniformes	Salmonidae	Coregonus	Coregonus sp. 'balchen'	None	Coregonus sp. 'balchen'	123	448	1e-53	63.4	412253	93.9	PLHFGSVKNVGKDSCLDAGENNEGGKSLILYPCHGLGGNQYFEYSTRHEIRHNIQKELCLHGTDGAVKLEDCQYKGRSTFVGAEQKWELRENQLFYIPGWNLCLSARHEHPSLVACNPSDRYQ	3	1	YES	Evidence at transcript level
CAB1346696.1_636-760	Metazoa	Chordata	Actinopteri	Salmoniformes	Salmonidae	Coregonus	Coregonus sp. 'balchen'	None	Coregonus sp. 'balchen'	125	239	1e-24	34.4	802464	93.3	LVFNRGVRKCLALQKGSLAFEKCNLSKLSQHFNYTWMRHVRQNDVCVTAQGKGTSLALQPCDNTKPQLRWLHKASNSALVEHLIAEHTPRRMCLEAGALDDSIQLKECEPTSPYQKWQFTHYHTV	2	1	YES	Evidence at transcript level
CAB1350774.1_400-528	Metazoa	Chordata	Actinopteri	Salmoniformes	Salmonidae	Coregonus	Coregonus sp. 'balchen'	None	Coregonus sp. 'balchen'	129	538	7e-67	73.4	286247	89.5	PGMFGMLKNRGMSSYCFDYNPPDDNNLVGHRIILYTCHGMGQNQFFEYSSERSEIRYNTREPAGCAAGDAVSTYLTVHLCKKPRQPVPQDQKFVLREAVDKTDNGSPAPALRPCSDHANQKWFFEERGA	3	1	YES	Inferred from homology
CAB3248260.1_442-571	Metazoa	Chordata	Ascidiacea	Phlebobranchia	Ascidiidae	Phallusia	Phallusia mammillata	None	Phallusia mammillata	130	467	6e-57	65.1	335046	97.7	YESLGEVRNQEGGLCLDTMGRKENEKVGIFNCHGMGGNQVWAYTGNKELRCDDICLDVAKYGGPVMMVKCHHMKGNQLWEYDKKTKLLKHTNTKQCLDKPSSSSSQIPGLSACDENQPSQRWLLRDVEVP	3	3	YES	Inferred from homology
CAB3266741.1_134-221	Metazoa	Chordata	Ascidiacea	Phlebobranchia	Ascidiidae	Phallusia	Phallusia mammillata	None	Phallusia mammillata	88	114	2e-07	34.9	107262	62.4	FQIEAEATGHCLTVMDTPALTSSPSLAVVSSCNAEDDSQLWAWVSNQQIINERTQKCIQTNGTTSGSLVVVADCDETLPIVSAQRWSY	2	2	NO	Inferred from homology
CAB3362165.1_445-577	Metazoa	Arthropoda	Insecta	Ephemeroptera	Baetidae	Cloeon	Cloeon dipterum	None	Cloeon dipterum	133	507	1e-62	70.6	259803	96.9	LPPNVHWGEMINKATKECIDTMGHAAPTVMGMSPCHGWGNNQEDISDDKLVRLNAKGQLGVGERCIDADRQGIKLVFCPLGSVEGPWHYDEGDKTLMHKETRKCVALHPQSNNLSLMPCDPINTYQQWVFKEI	1	1	NO	Inferred from homology
CAB3375722.1_482-617	Metazoa	Arthropoda	Insecta	Ephemeroptera	Baetidae	Cloeon	Cloeon dipterum	None	Cloeon dipterum	136	313	1e-34	45.6	623554	91.9	RQRNYISQYQIRLTGSNLCVQSEKDVKTKGSYLNLQPCLRVKSQMWYETDRHELVLAQLLCLDGTGDTPRLSKCHEMGGLQEWQHPGKVETAIYNMAAGTCLGSDDPSKGNRVTMELCTKPTAAKWDLVVARKALE	2	2	NO	Inferred from homology
CAB3380905.1_432-560	Metazoa	Arthropoda	Insecta	Ephemeroptera	Baetidae	Cloeon	Cloeon dipterum	None	Cloeon dipterum	129	139	3e-11	36.7	859755	90.2	IVHKLSGRCLKRPQNQNAVLGAASVINCISTNPPSLYQMFVVVPNGPVMTDESVCLDVRESSEGSIQGTTARLSACSQLERQKWIYHKENRTLVHKASGLCLTGPENNQNNDVTIDECAKYLAQQQWKL	3	2	NO	Inferred from homology
CAB3402188.1_1287-1415	Metazoa	Nematoda	Chromadorea	Rhabditida	Rhabditidae	Caenorhabditis	Caenorhabditis bovis	None	Caenorhabditis bovis	129	491	3e-58	65.9	308644	97.7	VLAYGTLFTNVKNVRMCTDTLQRDEKRAYLLGIFYCQGKGSPSQLMSLSKEGNLRRETSCAFVEGNHVRMRTCSKKSTVNEKWTFENQMLRNEKTGKCLTTADIKSGDDIIVSDCDENDEHQKWNFVDP	1	1	NO	Predicted
CAB3402909.1_432-557	Metazoa	Nematoda	Chromadorea	Rhabditida	Rhabditidae	Caenorhabditis	Caenorhabditis bovis	None	Caenorhabditis bovis	126	320	3e-35	67.4	63.19	63.8	TPKDRFGRMFAENNSTVCLAWAMRRSGIRTASITACLQIFIDSAQYCIAFRPGDTGPKNQRLLGSSCTMGFDLWQLWLYTGDRRIRTDEHLCLSAITSVHKHSEHVIQLKECAGFDNEYWDYKPQL	2	1	NO	Predicted
CAB3406863.1_472-622	Metazoa	Nematoda	Chromadorea	Rhabditida	Rhabditidae	Caenorhabditis	Caenorhabditis bovis	None	Caenorhabditis bovis	151	657	3e-84	78.1	194744	100.0	ASAQGEIRHVASKLCIDTQFKEQNQRFGLKKCISDDKDIGGEQDLRLTRWHDIRPKDRKICFDVSASNDRAPIILFDCHSMKGNQLFKYRLPQKQIYHPISGQCLAADANGQGFLYMKRCDPKSEEQQWNWQTVDEKLLEERQANEPKEFE	5	1	NO	Predicted
CAB3672360.1_308-414	Bacteria	Proteobacteria	Betaproteobacteria	Burkholderiales	Burkholderiaceae	Paraburkholderia	Paraburkholderia graminis	Paraburkholderia graminis C4D1M	Paraburkholderia graminis C4D1M	107	105	1e-06	34.4	95065	79.3	LFNVATNRCVTAPGMNQAPTLAACNGSAAQQWRWEPLTVYPGNARNAALVSVATSQCIAERDGYLRAESCDQWDLAQRWTPWDFGLVYTPMRHCLGETGGKLTMRGC	2	2	NO	Inferred from homology
CAB3808877.1_43-177	Bacteria	Proteobacteria	Betaproteobacteria	Burkholderiales	Burkholderiaceae	Paraburkholderia	Paraburkholderia ultramafica	None	Paraburkholderia ultramafica	135	553	7e-69	80.7	182555	100.0	STLTVTGTTLCADVNAESKTPGASVITWACNGGNNQHWTLTQANGLYQFVNVNSQLCLDISGQSTDPGAPAIQWNCNGQTNQSYSLIQQGNGFAIVAAHSHLCLAAASLTAQGPQVTQQACSGSALQTWQISGMS	3	2	NO	Predicted
CAB4003340.1_177-305	Metazoa	Cnidaria	Anthozoa	Alcyonacea	Plexauridae	Paramuricea	Paramuricea clavata	None	Paramuricea clavata	129	456	4e-56	65.1	352495	96.3	HGRLQVTKSGLCLDVKGDQGRGNVLIYNCEDAADQLFYFHENGELVNKKSGLCVNIGGYSGYGDISMYACQDLPDQMWTRPHQYCVGDYCSFRSKKAAQCIDVSGSSASKGCNVLTHKCDGAPDQRFKW	3	1	NO	Predicted
CAB4006210.1_430-573	Metazoa	Cnidaria	Anthozoa	Alcyonacea	Plexauridae	Paramuricea	Paramuricea clavata	None	Paramuricea clavata	144	420	6e-50	58.8	402627	100.0	IGELRVLKSKKCVNIDGTDGRGKINTIHCDGYHDQQIIMCGDGTIRNSKAPHNCFTPWVNYFTPGKHGKGILQSTSCKVYPAIPDYQKWRYGRSKTFVDTGGIKQEAREIINVKSGACMDVNGRGGNGNLYAYRCENLDDQYFY	2	1	NO	Predicted
CAB4009458.1_21-149	Metazoa	Cnidaria	Anthozoa	Alcyonacea	Plexauridae	Paramuricea	Paramuricea clavata	None	Paramuricea clavata	129	393	7e-47	59.4	484385	93.4	AQVVCFNPMAIGELRALKSKKCVNIAGTDGVGKINTHECDGYHDQRIIMCEDGTIRNSKAPHNCFTPGKDGNGNLKSASCKVYPAIPDYQKWRHGRSKTFVDTGGIEQEAREIINVKSEACMDVNGRCG	1	1	NO	Inferred from homology
CAB4036672.1_109-237	Metazoa	Cnidaria	Anthozoa	Alcyonacea	Plexauridae	Paramuricea	Paramuricea clavata	None	Paramuricea clavata	129	437	4e-56	62.8	38124	96.3	YGRLQVQKSGYCLDVEGNQGRGNVLIYNCEHAADQYFKFYKNGELVNKKSGLCVDIKGNNGYGDISMHACKDLPDQMWTRPHHYCHGDYCSFRSKKSGQCIDVSGSRANRGSNVGSYKCDGAPDQRFRF	3	1	NO	Inferred from homology
CAB4042369.1_184-312	Metazoa	Cnidaria	Anthozoa	Alcyonacea	Plexauridae	Paramuricea	Paramuricea clavata	None	Paramuricea clavata	129	467	1e-57	66.7	334962	96.3	HGRLQVAKSGLCLDVKGHRGRGNVLIYNCEDAADQYFNFYENGELVNKKSGLCVNIGGYNGYGNIHMYACEDLPDQMWRRPQQYCHGDYCSFLSKKSGQCIDVVGNEAKKGSNVGSYHCEGAPDQRFRW	4	1	NO	Predicted
CAC5390251.1_450-535	Metazoa	Mollusca	Bivalvia	Mytilida	Mytilidae	Mytilus	Mytilus coruscus	None	Mytilus coruscus	86	120	8e-09	36.0	102579	65.6	VEKCQGRGYFQFWDLSKDFQIRCENACLVFEDNKVKTKRCEYYKDQKWNYLQNNRIQHIKSGLCLNVLNAKTLRLERCSQTKQQTW	3	3	NO	Predicted
CAC5420915.1_404-510	Metazoa	Mollusca	Bivalvia	Mytilida	Mytilidae	Mytilus	Mytilus coruscus	None	Mytilus coruscus	107	158	6e-14	35.2	985292	79.5	LKCKSFEWFLKNVYPEMWVPGESLAYGQIAAKTQPYCLMGDCGYGQTGKPISLVNCSSGHNKVMYLTTAKEIKRDNGCVDYSGKPGIQMESCHQMRGNQEWEYREVS	2	1	NO	Predicted
CAC9532571.1_36-161	Metazoa	Annelida	Polychaeta	Sabellida	Oweniidae	Owenia	Owenia fusiformis	None	Owenia fusiformis	126	233	3e-26	34.4	792983	94.7	KKKYFFITSRMNGLVLDVKNNGCDPGARLIMWERKSDEQVDNQMWWAHRPTRTIRSKLNGFCLDICDDRIVLNPYEKGRCEQIWLVRGEKIKNRNTSNCLDIVGANQDSGAEICSWEHNGQENQQW	3	3	NO	Inferred from homology
CAC9612984.1_133-258	Metazoa	Annelida	Polychaeta	Sabellida	Oweniidae	Owenia	Owenia fusiformis	None	Owenia fusiformis	126	249	9e-28	45.5	664007	93.2	WFFIKSRLSGLVLDIDGGNTDPGAKVIQWDQKDNPGSRDNQLWRYDWETNCIRTKMNDFCLDIDGDDIILNPFDGSPSQIWVPSDDRITNLETGKDLDLADCCRDAGGKICCWDYNGGDNQKWDFE	3	3	NO	Inferred from homology
CAC9674909.1_151-241	Metazoa	Annelida	Polychaeta	Sabellida	Oweniidae	Owenia	Owenia fusiformis	None	Owenia fusiformis	91	119	7e-09	37.9	108014	65.9	LNCKSFDWYIKNIVPEMEIPPGDAIFYGEVRNSKSTACFTIMPGNIVGITYFCFIHRILPENNFYISKTGNLHHKDKCIRVDKYDKLLHLT	0	0	NO	Predicted
CAD1468512.1_506-644	Metazoa	Arthropoda	Insecta	Hymenoptera	Apidae	Heterotrigona	Heterotrigona itama	None	Heterotrigona itama	139	179	1e-16	39.5	763048	93.9	CKNFEWYLDNVWPEHFFPKDDRFFGRILHISSNKCIMRPTAKGTYSQPSGYAILETCLPRPVLNQMFVMTTDGVIMTDESVCLDAPDHDTQHKTPKVKIMACSGHNRQKWRYDEQSKTFIHISSGMCLQSNNDEGPVIA	2	1	NO	Inferred from homology
CAD1474206.1_410-555	Metazoa	Arthropoda	Insecta	Hymenoptera	Apidae	Heterotrigona	Heterotrigona itama	None	Heterotrigona itama	146	316	4e-35	41.4	742428	93.5	YPPIEPDDFASGEIRNIGVPELCLDSKKRRKDELVAIDVCIKDNPKIIGEQEFKLTWHKDIRPKDRTECLDVSKGGTKAPVTLYPCHGGQGNQLWRYNVEKQWLMHGYSSRCLDMDPASKKVFVTNCDLASATQKWRIEKVNMKAI	3	2	NO	Inferred from homology
CAD2146506.1_186-335	Metazoa	Nematoda	Chromadorea	Rhabditida	Meloidogynidae	Meloidogyne	Meloidogyne enterolobii	None	Meloidogyne enterolobii	150	785	4e-107	98.7	201093	99.3	DGANGELKNLAAKKCVDTGYEGTGSKLKLEKCKSEDSSVRGEQDFRFSFWEDIRPKGRNLCFDVAQNQPKASITLFACHGMKGNQHFKYQPKNKQLIHVLTSLCLDCDSSTGEVFMNPCSPNSESQKWEWGNLYENILTEWELKKEKKGK	3	1	NO	Evidence at transcript level
CAD2195957.1_518-581	Metazoa	Nematoda	Chromadorea	Rhabditida	Meloidogynidae	Meloidogyne	Meloidogyne enterolobii	None	Meloidogyne enterolobii	64	134	1e-10	45.8	102385	47.2	GKRHRLTMGTCSLGFDIWQFWVLASSKESEGVRLMSDEHQCLSAAKEQTDNNVWRVQLRECGGH	1	1	NO	Evidence at transcript level
CAD2197170.1_517-653	Metazoa	Nematoda	Chromadorea	Rhabditida	Meloidogynidae	Meloidogyne	Meloidogyne enterolobii	None	Meloidogyne enterolobii	137	222	2e-22	40.3	695124	95.2	GKRHRLTMGTCSLGFDIWQFWVVSSSKESEGVRLMSDEHQCLSAAKEQTDNNIWRIQLRECGGHKMEYWRWEYRNRHFVHINSSLCLDEPIETANSFPSANIFNFDGKEDKPERLPKMSKCVRGKYSQQWELNEIKW	2	2	NO	Inferred from homology
CAD44537.1_36-169	Metazoa	Chordata	Mammalia	Primates	Hominidae	Homo	Homo sapiens	None	Homo sapiens	134	713	3e-99	100.0	0	100.0	IVRASGVLINVALGKCISIENTTVILEDCDGSKELQQFNYTWLRLIKCGEWCIAPIPDKGAVRLHPCDNRNKGLKWLHKSTSVFHPELVNHIVFENNQQLLCLEGNFSQKILKVAACDPVKPYQKWKFEKYYEA	2	1	YES	Inferred from homology
CAD44543.1_29-171	Metazoa	Chordata	Mammalia	Primates	Hominidae	Homo	Homo sapiens	None	Homo sapiens	143	749	1e-104	98.6	133781	100.0	ELSIPKESSIQKGNIRQRQKCLESQRQNNQETPNLKLSPCAKVKGEDAKSQVWAFTYTQKILQEELCLSVITLFPGAPVVLVLCKNGDDRQQWTKTGSHIEHIASHLCLDTDMFGDGTENGKEIGVNPCESSLMSQHWDMVSS	3	3	YES	Inferred from homology
CAD5117558.1_400-528	Metazoa	Annelida	Polychaeta	None	Dinophilidae	Dimorphilus	Dimorphilus gyrociliatus	None	Dimorphilus gyrociliatus	129	301	2e-33	46.5	608364	96.9	NKQDVNFGALIQGSSCLDTLSHQQGETVSLYTCHMSGGNQEWVLSKENQVKHHRFCLTMEKQAEGSLLRLRDCKSKDLMQKFVPFNDKKMLKHIDSDLCIDSEYIRSLDGVGVGPCDAEKASQRWKFQL	3	2	NO	Predicted
CAD5117632.1_476-601	Metazoa	Annelida	Polychaeta	None	Dinophilidae	Dimorphilus	Dimorphilus gyrociliatus	None	Dimorphilus gyrociliatus	126	346	3e-39	57.6	51328	87.4	GDAVASGEIRNEGNSAYCVDGMADRRSAGKRIKVYRCHNLGGNQYWMLSKNGEIRRDEGCMDFSGGKDIIIYPCHNMKGNQEWIYGDDLTLKHKATNQCMHLTADNLLAMQPCDGSLNQRWHWKRK	3	3	NO	Inferred from homology
CAD5219089.1_454-586	Metazoa	Nematoda	Chromadorea	Rhabditida	Aphelenchoididae	Bursaphelenchus	Bursaphelenchus xylophilus	None	Bursaphelenchus xylophilus	133	724	7e-95	100.0	0	100.0	SFTELGQLKNQQTGTCVDTMGRKSGQQPALTHCHGLGGNQVWVLTESGEIRSDELCLSVRGMNLPMKYAVKLEKCLMSKISQWHRFEFNKETGSLKHIKFDKCVEADADGTLIVNTCSTDPKQKWTFESSNKY	2	2	NO	Predicted
CAD5913137.1_460-584	Bacteria	Actinobacteria	Actinomycetia	Streptomycetales	Streptomycetaceae	Streptomyces	Streptomyces sp. KY75	None	Streptomyces sp. KY75	125	606	2e-77	91.2	617616	99.2	EGAITGIGGKCVDVAGGSSADGTQIQLWTCNRSTAQGWTAGTDDTLRALGKCLDVSGAGTADGTKIQLYGCNGTGAQKWSPQPDGTLKNPSSGKCLDASGVSSADGTKLHLWTCHTGANQKWVLP	5	4	YES	Predicted
CAD5913175.1_299-417	Bacteria	Actinobacteria	Actinomycetia	Streptomycetales	Streptomycetaceae	Streptomyces	Streptomyces sp. KY75	None	Streptomyces sp. KY75	119	555	1e-71	89.1	104337	96.0	IRGIGGKCLDVAGASSANGTAVQLYDCNGTGAQQWDVRSDGTIRALGKCLDAKDGATANGTLVQLWDCNGTGAQRWGISGAQDIVSVPADKCLDATGNSSANGTRAQLWTCTGAANQKW	6	5	YES	Predicted
CAD5984420.1_399-519	Bacteria	Actinobacteria	Actinomycetia	Streptomycetales	Streptomycetaceae	Streptomyces	Streptomyces sp. KY75	None	Streptomyces sp. KY75	121	645	5e-84	100.0	0	100.0	VKNEATGTCVDVPASVTRNGTAIGGWDCHGGRNQNWWYDGGTRTLRTALSHDRCLDVSGAKYNPGATLIVWDCAGAANQKFVRQAGTIRPAAATGLCLTLAGAKDPLKLQTCDGSAKQRFV	3	1	YES	Predicted
CAD5988848.1_421-559	Bacteria	Actinobacteria	Actinomycetia	Streptomycetales	Streptomycetaceae	Streptomyces	Streptomyces sp. KY75	None	Streptomyces sp. KY75	139	414	8e-48	56.8	424253	100.0	GSSPTVIQVPGAAGKCLEAAGGGKTNGTVVQMYTCNNTAAQQWEVWGDDPGLHLRNVNSGKCLEVASNSTANGAKIQLSTCSSAPAQTWEYNVRATTTLKSVGTGKCLNLPSFTNGQDALTNTCNTTSAQKFTIKVSGH	4	2	YES	Inferred from homology
CAD5990016.1_288-435	Bacteria	Actinobacteria	Actinomycetia	Streptomycetales	Streptomycetaceae	Streptomyces	Streptomyces sp. KY75	None	Streptomyces sp. KY75	148	749	2e-100	96.6	297078	100.0	GPDDPIPPTAWYSLTNAANGRCADTRAAATANGTVVQQYACNGTTAQQFRFQPTDGGFTRIAARNDPAKAVDVTGVSTADNAPLQLWTYSGGANQQWKPVREASGRYHFTARHSGKCLSLPAGGGAPSTALVQRTCDGSTAQSFALAG	5	2	YES	Predicted
CAD5990024.1_49-192	Bacteria	Actinobacteria	Actinomycetia	Streptomycetales	Streptomycetaceae	Streptomyces	Streptomyces sp. KY75	None	Streptomyces sp. KY75	144	758	4e-98	100.0	0	100.0	AELPTGWTTVTAAHSGKCVDAAAAGTADGTAVQQYTCNGSNAQQWQFRAVGGGYVRVDNRNDAAKSWDVTNVSTADAAPVQLWSYSGGFNQQWLPVEEPGGAFHFVNRNSGKCLDIPAASTADSARVQQYTCNGSAAQSFRVGP	6	3	YES	Predicted
CAD6198952.1_457-619	Metazoa	Nematoda	Chromadorea	Rhabditida	Rhabditidae	Caenorhabditis	Caenorhabditis auriculariae	None	Caenorhabditis auriculariae	163	538	6e-67	81.9	132185	100.0	GESIAKGEVRNLGGHAPARCLDCMVGKHDKNKPVGTYACHGQGGNQMRNAVSSQCLDSAVGDDVENKAITPYPCHEQGGNQYWMLSKDGEIRRDESCVDYAGQDVMIFPCHSMKGNQEWRYNHDTGRMQHVVSQKCLAMSKDGAKLLMSLCDHDDAYQHWRFK	3	3	NO	Evidence at transcript level
CAD6203474.1_61-195	Viridiplantae	Streptophyta	Magnoliopsida	Poales	Poaceae	Miscanthus	Miscanthus lutarioriparius	None	Miscanthus lutarioriparius	135	104	3e-07	35.9	986472	86.0	TVRDGAAVLARADDKDQRQCWVQSFRNTGRVTDDEGHLAFALVNWATGKALRRYSGSGSELVGLAGHKPDSVDVALLWTQSEDLGEGFNGLRSVSDVGFFLDAAKAVPDAGGAHDGTPILVFPWNGGPNQKWKMV	3	2	NO	Inferred from homology
CAD6585778.1_22-151	Fungi	Basidiomycota	Tremellomycetes	Tremellales	None	None	Tremellales sp. Tagirdzhanova-0007	None	Tremellales sp. Tagirdzhanova-0007	130	386	1e-49	62.2	456731	90.7	LGKRFTSRTIRSGRDGKCLSLSVTAPFPSNGAEVFTEPCSAASLWDIDEGSGSILLAAHTGFALDAGSNPQNNGGLKVWQSYPGLFQQTWYLTGDNRIAITGGNQCLDEDATNVQIYQCTTGNTNQVWYI	4	2	NO	Inferred from homology
CAD7013405.1_509-664	Metazoa	Arthropoda	Insecta	Diptera	Tephritidae	Ceratitis	Ceratitis capitata	None	Ceratitis capitata	156	613	3e-77	70.5	248981	99.4	NAEQFMSLIDLDRDKCLRPLEKEMPRSSVQSVTVGDCNVHSKSMDMYVITPKGQIMSNDNVCLTYSEPKLGVIQQLKSRNLTSNVQLTQCLDDPRQFWNYDMDTQHISHRVSKLCLTLKAAKMPRTNKVEKIVVAINCDYKDITQKWGLIPLPWKV	2	2	NO	Inferred from homology
CAD7079017.1_477-596	Metazoa	Arthropoda	Insecta	Diptera	Stratiomyidae	Hermetia	Hermetia illucens	None	Hermetia illucens	120	432	1e-51	63.3	366385	94.5	QNVGTLRQNHFCLDTLGHLIDGIVGLYTCHNTGGNQDWTITKRGQIKHHDMCLTLVNFIRSSHVVLKFCDDSENQMWKLREGGFIQHAKMNICLDSLYVHERGITAERCNTELETQRWQF	3	3	YES	Inferred from homology
CAD7079838.1_512-646	Metazoa	Arthropoda	Insecta	Diptera	Stratiomyidae	Hermetia	Hermetia illucens	None	Hermetia illucens	135	228	7e-23	37.3	806537	85.4	LRSSLDGENDLCIQKTTNQSALSMAIASAVVGNCNRDPRLQNLFVITPKGQIMTNEGICLDSFDIPADMTGIVRITECHNTLRQKWEYDVMTQQIRHQGSKLCLTVTEGGDRDVMAKKCNNENSQRWGFVPLPWK	2	2	YES	Inferred from homology
CAD7080991.1_779-919	Metazoa	Arthropoda	Insecta	Diptera	Stratiomyidae	Hermetia	Hermetia illucens	None	Hermetia illucens	141	448	2e-52	60.3	444038	96.6	PPDYASGAIRSDTSNNLCIDTLNVGHRQEVGLYPCASDLVYPQSNQYWALSWHKDLRLKMKADCLDVSESYRNAPVVLYECHLQGGNQLWQYDVENKWLVHGSGKSCLEADLKNHKVYVNRCDPANLKMKWSFGHVNRTAL	2	2	YES	Predicted
CAD7080992.1_448-588	Metazoa	Arthropoda	Insecta	Diptera	Stratiomyidae	Hermetia	Hermetia illucens	None	Hermetia illucens	141	309	5e-34	45.4	711716	96.6	PPDFASGIIRSDDSHNLCLDAFGFSPKQPIGLFECAVDPEWPQYPQRWSLTIANELRMKYFDDCADVLRKGRNARVFLRHCHGQGGNQKWRYDLKRKWLRHDIGRKCLEADLLNRTVYVNICNSRNRRMRWTFGVVNETAF	2	2	YES	Inferred from homology
CAD7090565.1_453-580	Metazoa	Arthropoda	Insecta	Diptera	Stratiomyidae	Hermetia	Hermetia illucens	None	Hermetia illucens	128	563	5e-71	77.3	199255	98.5	LPANLHWGELRSVAVETCLDAMGHQPPSIIGLQHCHGRGNNQLIRLNAAGQLGVGERCIEADRQGIKLAFCRLGTVDGPWQYDEETKHLLHRVYQKCMSLNPQSLQLSLSPCDVNNAYQQWKFKTLRP	1	1	YES	Inferred from homology
CAD7195219.1_89-220	Metazoa	Arthropoda	Insecta	Phasmatodea	Timematidae	Timema	Timema douglasi	None	Timema douglasi	132	627	2e-85	86.4	124297	97.8	YYYLGDVRNAETQNCLDTLGRKGGENLGMSYCHGLGGNQVFAYTKRQQIMSDDNCLDASSQDGPVKLVRCHGMGGNQAWVYSNQDRTIKHANTGQCLQKPESSDMSRPLLRHCDSSLGQEWVMKRKFVWQAS	3	2	YES	Predicted
CAD7199417.1_519-651	Metazoa	Arthropoda	Insecta	Phasmatodea	Timematidae	Timema	Timema douglasi	None	Timema douglasi	133	313	2e-34	47.4	625062	89.9	RKRNYVGQYQLRLSNTSLCVTSEKGVEVKGSRLILKSCLRIKNQMWFETDKSELVLAQLLCLDANDQFPRLSKCHEMGGSQEWRHQGEKRTPLYNMAAGTCMGVSNVAKDAYVTMDLCTKPDLIQWDVVGVSR	2	2	YES	Predicted
CAD7242677.1_455-580	Metazoa	Arthropoda	Ostracoda	Podocopida	Darwinulidae	Darwinula	Darwinula stevensoni	None	Darwinula stevensoni	126	196	5e-19	39.7	784867	89.9	SFPELKQGSLCLDSLGKGYSNPIYLYPCHGQGGNQAWALTSNGLLENLNGQGCLELQMGSTLNVIHALCSPHNPNQMWTYLEKQLMLKHQNSQMCLDSQSNNELLDLNSRPVIARNCRPDSASQKW	3	3	YES	Inferred from homology
CAD7263450.1_21-144	Metazoa	Arthropoda	Insecta	Phasmatodea	Timematidae	Timema	Timema shepardi	None	Timema shepardi	124	233	9e-27	37.4	785972	96.1	MAVYIQHVDTGFVLDVKESNPDPGAEVTLYEYYSTPNQHWELRDGRILSQLSSLVLDVEAGTRRVTPAEQSDAPSQQWQFQEDGTVKNGAGQFLEVVSAGEDGLESLIAADYSGSPAQIFKTVP	3	2	YES	Inferred from homology
CAD7267814.1_115-190	Metazoa	Arthropoda	Insecta	Phasmatodea	Timematidae	Timema	Timema shepardi	None	Timema shepardi	76	245	1e-25	55.3	791448	59.8	PVSSGTLRQGTMCLDTMGHLVDSTVGVYLCHDTGGNQEWALTQDGHIKHHDVCLTLPDYQKGTPLVMKMCEGLDGQ	1	1	YES	Inferred from homology
CAD7278278.1_453-586	Metazoa	Arthropoda	Ostracoda	Podocopida	Cyprididae	Notodromas	Notodromas monacha	None	Notodromas monacha	134	187	1e-17	31.8	926244	89.2	KNPFTRRFQIRLSGSKLCLASEDGDVAAKGSFLHLVDCLMGKRKGQTWYETNHGELRLENVLCMDAHPLKGARLLKCHQSGSSQEWRIGTDRETPLYSFASGMCLGVESASSRARAKMVVCGADKSLAQWDVLE	2	2	YES	Predicted
CAD7284271.1_463-592	Metazoa	Arthropoda	Ostracoda	Podocopida	Cyprididae	Notodromas	Notodromas monacha	None	Notodromas monacha	130	463	2e-56	59.2	355925	100.0	LPPNLHVGELRNAATGNCLDTMGRAAPTPMGTAHCHGLGNNQLVRLNAQGQMGIGERCVEADGRTVKLLFCRLGSVDGPWAYNADSKTMMHTPTKKCLAVHPHTGDLHLAVCAPINEYQKWAFREIVPKW	1	1	YES	Inferred from homology
CAD7402970.1_405-532	Metazoa	Arthropoda	Insecta	Phasmatodea	Timematidae	Timema	Timema cristinae	None	Timema cristinae	128	151	7e-13	32.8	891242	90.2	CKSFEWYLDNIWPQHFMPKDDRFFGMIRSRLTDQCMVKPTGKGTLNQPMGAASLMACTAGHSLQQMFVMTPEGAVMTDEAVCLDAPERDDAIKPKVRVMACNGSRRQRWKYHQENETMQHASSGLCLD	3	1	NO	Inferred from homology
CAD7415049.1_6-158	Metazoa	Arthropoda	Insecta	Phasmatodea	Timematidae	Timema	Timema poppensis	None	Timema poppensis	153	550	4e-74	64.7	416713	91.6	KTCLDSPARKADLHKAVGLYPCHNQGGNQIRNDWSLICVDSACKSEDMHKAVGVWPCHKQGGNQYWMLSKAGEIRRDEACLDYAGQDVILYPCHGTKGNQFWQYKPDTHLILHGSSKKCLAISESKQKLLMEECSSDNERQQWKFENYDPSKL	3	3	NO	Predicted
CAD7419520.1_522-646	Metazoa	Arthropoda	Insecta	Phasmatodea	Timematidae	Timema	Timema poppensis	None	Timema poppensis	125	284	9e-31	47.9	644903	92.4	RVSNSLLCLDTLQREEYKSQYVLGVYLCNGVATSTQYFSLSKSGELRREHVCAEIQKTREEGPPLPVTMYPCHGQRGNQEWTLTDSGQVMNINMGLCLDAEGLKSGDSAVVNKCSDDTPTQIWVW	3	2	NO	Inferred from homology
CAD7430420.1_453-550	Metazoa	Arthropoda	Insecta	Phasmatodea	Timematidae	Timema	Timema monikensis	None	Timema monikensis	98	288	3e-31	53.6	797243	63.4	YPPIEPPDFAEGEIRSVAAPELCVDTENKGGDQSFGLKPCIKDGRGRSGEQSFVLTWHKDVRPKGRTMCWDVANVQDKASVSLYACHGMQGNQLWKYN	3	1	NO	Predicted
CAD7434629.1_204-326	Metazoa	Arthropoda	Insecta	Phasmatodea	Timematidae	Timema	Timema monikensis	None	Timema monikensis	123	220	5e-23	42.9	734351	90.8	SLLCLDTLQRANKEAQYILGVYSCHKSDMPSQFMSLTNTGELRHEEMCAEIQGFSTNKLPLPVTMYVCHGQQGNQMWLLSKAGQLKNQATGLCLDSAGLKSGEDVVVTTCSDSPSQMWVWSNY	3	2	NO	Inferred from homology
CAD7440047.1_460-560	Metazoa	Arthropoda	Insecta	Phasmatodea	Timematidae	Timema	Timema bartmani	None	Timema bartmani	101	225	8e-23	40.4	865133	74.4	QAVRVYPCYKRGGAQPWLLDEAGEIRGEWCCLEYRGVGSEVTMAPCHSRGGGQLWVYQWERGTIQHGVEDKCLTMSVDKNRVSMEDCDPDSPQQKWRFEMF	3	3	NO	Predicted
CAD7441115.1_78-203	Metazoa	Arthropoda	Insecta	Phasmatodea	Timematidae	Timema	Timema bartmani	None	Timema bartmani	126	272	1e-31	44.4	700017	85.1	SWKLRLSNTSLCVTSEKGVEVKGSRLILKTCLRIKNQMWFETDKSELVLAQLLCLDANDQFPSLSKCHEMGGSQEWRHQGEKRTPLYNMAAGMCMGVSNVAKDAYVTMDLCTKPELIQWDVVGVSR	2	2	NO	Inferred from homology
CAD7448663.1_470-597	Metazoa	Arthropoda	Insecta	Phasmatodea	Timematidae	Timema	Timema bartmani	None	Timema bartmani	128	326	1e-36	48.4	570599	96.2	DAVASGEIRNKWSGRCVDSLNKEYQQVSVWPCHGQGNAQYWMLSKAGEIRHNTFCLDYTGQGIFLYPCHGNGGNQLWRYSPDTGMIKHNWDEMCLAISENRMRLTVERCASNTPRHLWKFERFNTSKM	2	2	NO	Inferred from homology
CAD7450074.1_173-296	Metazoa	Arthropoda	Insecta	Phasmatodea	Timematidae	Timema	Timema bartmani	None	Timema bartmani	124	224	1e-23	43.3	739167	91.6	RVSNSRLGLDTLHREDYKSQYILGVCLCNDEATGSQYFSLSNSGELRREHMCAEIQETREEVPLLPVIMYPCHEQGGNQEWTLTDSGQVRNMKLGLCLDAKGLESGDNAVVTKCANTTTQIWVW	3	2	NO	Inferred from homology
CAD7450893.1_476-614	Metazoa	Arthropoda	Insecta	Phasmatodea	Timematidae	Timema	Timema bartmani	None	Timema bartmani	139	267	5e-28	35.3	887053	83.2	DHVYPELYNPKRSTANGRIRNSWSDKCLDAMFGNQKPVAVFPCHKDGGNQFWMLSRTGKIRNNVVCLEFAEDKIITAPCHEEKRSQLWLYDREERSLLNGLNNKCLTISEEQDRLLVEDCVRDSKQQLWQFDELHVERV	3	3	NO	Inferred from homology
CAD7463706.1_438-576	Metazoa	Arthropoda	Insecta	Phasmatodea	Timematidae	Timema	Timema tahoe	None	Timema tahoe	139	260	3e-27	35.3	899783	83.2	DHVYPELYNPKRSTANGRIRNSWSDKCLDAMFGNQKPVAVFPCHKDGGNQFWMLSRTGKIRNNVVCLELAEDKIITAPCHEEKRSQLWLYDREERSLLNGLNNKCLTISGEQDRLLVEDCVRDSKQQLWQFDELHVERV	3	3	NO	Predicted
CAD7572544.1_506-631	Metazoa	Arthropoda	Insecta	Phasmatodea	Timematidae	Timema	Timema californicum	None	Timema californicum	126	272	6e-29	46.4	68544	84.5	FQMLRLSNTSLCVTSEKGVEVKGSRLILKPCLRIKNQMWFETDKSELVLAQLLCLDANDQFPRLSKCHEMGGSQEWRHQGEKRTPLYNMAAGTCMGVSNVAKDAYVTMDLCTKPDLIQWDVVGVSR	2	2	NO	Inferred from homology
CAD7574636.1_453-590	Metazoa	Arthropoda	Insecta	Phasmatodea	Timematidae	Timema	Timema californicum	None	Timema californicum	138	346	4e-39	44.5	685144	89.5	YPPIEPPDFAEGEIRSVAAPELCVDTENKGGDQSFGLKPCIKDSRGRSGEQSFVLTWHKDVRPKGRTMCWDVANVQDKASISLYACHGMQGNQLWKYNTEHQWLVHGANPRCLDSNPGRQTLFVTTCDTNSITQKWRF	4	2	NO	Inferred from homology
CAD7579061.1_185-243	Metazoa	Arthropoda	Insecta	Phasmatodea	Timematidae	Timema	Timema californicum	None	Timema californicum	59	141	4e-12	50.0	100777	44.3	FKWFLQNVYPQMFIPDENVQAFGKVQSLLCLDTLQRANKEVQYILGVYACHKSDMPSQV	2	0	NO	Inferred from homology
CAD7607755.1_456-575	Metazoa	Arthropoda	Insecta	Phasmatodea	Timematidae	Timema	Timema genevievae	None	Timema genevievae	120	264	4e-28	42.5	723178	90.2	STANGRIRNSWSDKCLDAMFGNQKQVAVFPCHKDGGNQFWMLSRTGKIRNNVVCLEFAEDKIITAPCHEEKRSQLWLYDREERSLLNGLNNKCLTISEEQDRLLVEDCVRDSKQQLWQFD	3	3	NO	Predicted
CAD7620537.1_403-524	Metazoa	Arthropoda	Arachnida	Sarcoptiformes	Oppiidae	Medioppia	Medioppia subpectinata	None	Medioppia subpectinata	122	261	6e-28	39.3	699749	96.1	EPNPKGQLVQSDQCLDTLGHNARQSIGLYGCHGQGANQEWSINKEGAIIHQNLCITIMSPSANASVLLFYCNGADNQKWSRVFGQHIQHLTHNLCLDSKFVSEMGITADHCDSTSKTQMWEF	3	3	NO	Predicted
CAD7638319.1_719-843	Metazoa	Arthropoda	Arachnida	Sarcoptiformes	Oppiidae	Oppiella	Oppiella nova	None	Oppiella nova	125	231	2e-23	36.9	769938	96.1	EPDPKGAFVQSDHCLDTLGHNFGESVGFYTCHGQGANQEWTFTKEGTIVHNNMCITITGSQANTPVILSQCNGADNQKWSRVYSHHIQHLTANLCMDSNRPSSWLSSVKSKQMANSGQNVQNFDY	3	2	NO	Inferred from homology
CAD7643064.1_36-169	Metazoa	Arthropoda	Arachnida	Sarcoptiformes	Oppiidae	Medioppia	Medioppia subpectinata	None	Medioppia subpectinata	134	443	7e-58	60.2	389094	98.5	YYSLGDIKNIDNNNCLDTYERKSGENLAIAKCHGLGGNQVFAYTKKKQIMSDDNCLDASNAKSSVKLIRCHGMGGNQMWDYSERTKSIVHRNTGLCLDKADPEKDSTLPVLKRCDGRKSQKWQMKSNFKWQTSK	3	2	NO	Inferred from homology
CAD7661454.1_170-294	Metazoa	Arthropoda	Arachnida	Sarcoptiformes	Oppiidae	Oppiella	Oppiella nova	None	Oppiella nova	125	217	2e-22	33.6	860776	84.5	VDKYLIQLSGSDLCVESESEATYKGSKLLLQKCAQIRRQLWYETVKHDLRLGQKLCLDSDDNKYPHLAKCHEMGSTQDWKHSAKKNTAIYSMAAGLCLGSQSESVGEYVIMSFCNSNDSKKWNLI	2	2	NO	Inferred from homology
CAD7670924.1_2836-2972	Metazoa	Chordata	Mammalia	Carnivora	Canidae	Nyctereutes	Nyctereutes procyonoides	None	Nyctereutes procyonoides	137	728	1e-89	96.4	319516	100.0	KQPAVYIRIKNRAQDEYLTVTGNVADTRATSVCISPYSGKTTQIWHYCRGLFKSKASDTCLDVIGGRDTPGAKVALWTEHGQFQQKWRLNRNGTISSYLSDQLVLDVKGGNYYDKTHVIVNQPLEGEETQKWDIEIL	3	3	NO	Inferred from homology
CAD7673420.1_502-636	Metazoa	Chordata	Mammalia	Carnivora	Canidae	Nyctereutes	Nyctereutes procyonoides	None	Nyctereutes procyonoides	135	638	2e-81	86.7	125831	98.5	FSGKLHNTGLGLCADCQAEGDIPGCAMMLAPCSDSRQQQHLKHTSRKQIHYGSPQHLCFDVRQEQVILQNCTKEGPAIHQQHWDFQENGMIVHILSGKCMEAVVQENSKDLYLHQCDGKASQLWRFDNVNTVDER	2	2	NO	Inferred from homology
CAD7687544.1_441-578	Metazoa	Chordata	Mammalia	Carnivora	Canidae	Nyctereutes	Nyctereutes procyonoides	None	Nyctereutes procyonoides	138	673	3e-87	82.6	136778	99.3	PGFFGMLQNKGLKDYCFDYNPPNENQVVGYQVLLYICHGMGQNQFFEYTSQNEIRYNTHQPEACIAVDAGTDVLVMHLCQEITPENQKFILQEDGSLFHVQSKKCVQAERKVLSDSFVPLLRDCIDSEHQKWLFKEHM	3	1	NO	Inferred from homology
CAD7688792.1_429-559	Metazoa	Chordata	Mammalia	Carnivora	Canidae	Nyctereutes	Nyctereutes procyonoides	None	Nyctereutes procyonoides	131	651	3e-84	90.8	598682	100.0	VKEVLPGIIKQGVNCLESQGQDSAGNFLLGMGICRGSAKNPPAPQAWLFSDHLIQQQGKCLTATSTSITPGSLVILQVCNPREGRQRWRRKASFIQHSVSGLCLEAKPAQLVTSKCQTDAPAQQWQLLPHT	3	3	NO	Predicted
CAD7691122.1_441-570	Metazoa	Chordata	Mammalia	Carnivora	Canidae	Nyctereutes	Nyctereutes procyonoides	None	Nyctereutes procyonoides	130	685	3e-89	96.9	24633	99.2	DHQDIAFGALQQGTNCLDTLGHFADGVVGVYECHNAGGNQEWALTKEKSVKHMDLCLTVVDRAPGSVIKLQGCRENDTRQKWEQIEGNSKLRHVGSNLCLDSRAAKNGGLSVEVCGPALSQQWKFTLNLQ	3	3	NO	Predicted
CAD8031937.1_499-631	Metazoa	Arthropoda	Ichthyostraca	Arguloida	Argulidae	Argulus	Argulus foliaceus	None	Argulus foliaceus	133	237	2e-24	39.1	745461	96.2	ASGEVSNKGPNSYRICLDSMESPSKTQVGVFSCHGLGMNQFWDFSVQGEIRNAKGCVDYAGGDISVLPCHGQRGNQQWIYRPESQQISLKALSKCLTLINQTDVKDLKLTLSDCSPLNGFNQWSISKMNETLL	2	2	NO	Predicted
CAD8315267.1_126-197	Eukaryota	Bacillariophyta	Mediophyceae	Eupodiscales	Odontellaceae	Pseudictyota	Pseudictyota dubia	None	Pseudictyota dubia	72	134	1e-11	47.2	102728	59.0	FRNRATGRILDAYTSGDVHAHAFNGGNYQKWYAEMSGNNYMFKNKATGRYLDSNTAGDVYTGVYNGGKYQEW	2	2	NO	Predicted
CAD8346596.1_249-339	Eukaryota	None	Dinophyceae	Gonyaulacales	Goniodomataceae	Pyrodinium	Pyrodinium bahamense	None	Pyrodinium bahamense	91	118	1e-08	26.4	117827	74.0	QRSQQWSVHLKLHQIRTEDGRCLDSPECKDGGVVQLRACLHTLHGQHWIFARDSGLIENFAKYCLMAPSPTTKGSNVTMWACSPAGLGHRW	2	2	NO	Predicted
CAD8361615.1_41-95	Eukaryota	Bacillariophyta	Mediophyceae	Cymatosirales	Cymatosiraceae	Minutocellus	Minutocellus polymorphus	None	Minutocellus polymorphus	55	98	7e-07	42.6	111898	44.6	CLEAKSCKSGAGLEVQKCSGTSMQKWKKDGNVLRPACSSKLCVADGELKSDSISL	1	1	NO	Predicted
CAD8361788.1_37-109	Eukaryota	None	Dinophyceae	Gonyaulacales	Goniodomataceae	Pyrodinium	Pyrodinium bahamense	None	Pyrodinium bahamense	73	104	6e-08	36.8	123.28	48.2	TAKEQWEIERQADGAYKLFNQKWRGPLLCGDPTDRDGDHEAYVAPKRGLKETAKEQWEIERQADGAYKLFNQK	1	1	NO	Predicted
CAD8362171.1_177-300	Eukaryota	None	Dinophyceae	Gonyaulacales	Goniodomataceae	Pyrodinium	Pyrodinium bahamense	None	Pyrodinium bahamense	124	134	9e-11	36.0	929693	82.8	PNKCFDFSHRKAENRTPHSGMPMEIFDCLAYPDLFLLPLRGSGTIKLDGYEKFCLDAPGHTFLQFWNCAEAPLQNLQFVLDEEVGTGSFLLTALRNRMCVDVPSGRTVNGERLQVWPCAQESGS	2	2	NO	Predicted
CAD8364461.1_238-330	Eukaryota	Bacillariophyta	Mediophyceae	Cymatosirales	Cymatosiraceae	Minutocellus	Minutocellus polymorphus	None	Minutocellus polymorphus	93	125	1e-09	42.7	940615	70.1	CLDLEGAIAKPIHRVWLYQCNNSPAQHWFYDEVGLIRSKVNQDYCLEAGTQEPKIYVFPCHEMTQKWNLQDDGRIVRIEDNQGLKIENGKAIG	3	2	NO	Predicted
CAD8369009.1_205-325	Eukaryota	None	Dinophyceae	Gonyaulacales	Goniodomataceae	Pyrodinium	Pyrodinium bahamense	None	Pyrodinium bahamense	121	155	2e-13	33.9	899398	92.2	IRDGFCLEAAAPVAGAKVAMQRCADGKISQEWVYVEKTGQVQNGGGMCLDAVDRSRPFVPLEMFPCNTGNWSQQWMYDRDMGIIKNWRGSCIEAAEPNIDGGQVIMQTCNSKSSMQSWELG	3	3	NO	Predicted
CAD8372651.1_307-428	Eukaryota	None	Dinophyceae	Gonyaulacales	Goniodomataceae	Pyrodinium	Pyrodinium bahamense	None	Pyrodinium bahamense	122	105	7e-07	34.2	982591	91.0	VTGSCVDAAEGAPAPGSRVRVRYCEDGRAAQVLALDGRGHMHLGESGLCMSEGAEGPVFQGCGAGANVWRWSSPLRELRGLGQLWLQGSDVCLGVLQDDSSWESLPLILQPCRAHGAEDQLW	2	2	NO	Predicted
CAD8377216.1_307-401	Eukaryota	None	Dinophyceae	Gonyaulacales	Goniodomataceae	Pyrodinium	Pyrodinium bahamense	None	Pyrodinium bahamense	95	139	3e-11	31.2	124448	55.7	PCDSLRGQQIWMYSEHKRVLQSRNLTCLDSSGKYIHVWKCHDDKQTQQWDFATDTGLIYQATVDGFRCLEANSTALFVETCNPGKKMQRWRLGSI	3	3	NO	Predicted
CAD8383024.1_417-509	Eukaryota	None	Dinophyceae	Gonyaulacales	Goniodomataceae	Pyrodinium	Pyrodinium bahamense	None	Pyrodinium bahamense	93	120	2e-08	38.6	944916	71.5	RDLQRWVYDRGTGELYGKHGSCLDAAPWTSSGGGEVSVKVCSPRNSANQQWEYDSSTGLVRNAHGHCLAASRHDKDNGLHVWPCDKSQKGQRW	3	3	NO	Inferred from homology
CAD8387443.1_54-197	Eukaryota	None	Dinophyceae	Gonyaulacales	Goniodomataceae	Pyrodinium	Pyrodinium bahamense	None	Pyrodinium bahamense	144	123	3e-09	37.2	839877	93.1	GHLLHTASGKCVGLCENGTSVQLQKCAGTKNQTFKLVKERLVNPLTGRCLMPSSGRPLRSPTAYGQYAVKLLSCPLYGERPMHWRFRVDGTIINVGQSRCLSGCARGEDAENLHAQANSTCGTSSSANLYVDKCQREENQIWKF	2	1	NO	Inferred from homology
CAD8509133.1_142-254	Eukaryota	None	Cryptophyceae	Pyrenomonadales	Geminigeraceae	Hanusia	Hanusia phi	None	Hanusia phi	113	104	1e-06	34.3	106092	83.3	QCLAVFSYVNATAAIPVEINSCGNSPPDNMRWSKSEPGQLRPASRFQACLTIDPVGPWDGMNIYIADCIENGENTNQLWEVTDTQQIRSKLTGTCLTAGDTAIGSSVYVIDCY	1	1	NO	Predicted
CAD8635885.1_69-110	Eukaryota	None	Cryptophyceae	Cryptomonadales	Cryptomonadaceae	Cryptomonas	Cryptomonas curvata	None	Cryptomonas curvata	42	104	8e-08	52.4	127447	28.4	RVLDIKFSSRQAKAEIWLYTPNGSAAQMWRWDGEGRLESKLG	1	1	NO	Predicted
CAD8688155.1_498-608	Viridiplantae	Chlorophyta	Pyramimonadophyceae	Pyramimonadales	Pyramimonadaceae	Pyramimonas	Pyramimonas obovata	None	Pyramimonas obovata	111	161	4e-14	40.2	893738	79.7	LQSAAADKCMDIVDGATIDGTLLQVWKCYPGSDNQNFGVDIIPGTDKVQLSVGATGFTKCADTSLHNVVKNNRMQIMPCDGRLSQQWVRRGDAFESAEHPGMCLTAGGKAV	3	2	NO	Predicted
CAD8841101.1_570-693	Eukaryota	None	Dinophyceae	Noctilucales	Noctilucaceae	Noctiluca	Noctiluca scintillans	None	Noctiluca scintillans	124	245	3e-25	38.2	804968	86.0	EAVARGAIRNQGDSTWCIDAPSPKEGEHPPVILYSCHGQGGNQLFYLSQGNEIRRDEQCFDSAGMLELTLYGCHSQRGNQQFVLRDDGSIYHPAHDKCIDLGLEVKKPLLVSCNGEATQKWAFQ	4	1	NO	Predicted
CAD8856349.1_21-136	Eukaryota	None	Dinophyceae	Noctilucales	Noctilucaceae	Noctiluca	Noctiluca scintillans	None	Noctiluca scintillans	116	217	5e-22	48.6	713607	85.4	ASLCMDLSGGSYDLGTPVQIWSCNGYGNQQWGLSSGITMRLGVDYKKCFDLAGGNTNNGATIQVWDCNGLWNQKWIFDNWQIKPAYDTSKCLDSGGLSAGNPLVLWDCNGYDQQIY	5	4	NO	Predicted
CAD8860444.1_159-273	Eukaryota	None	Dinophyceae	Noctilucales	Noctilucaceae	Noctiluca	Noctiluca scintillans	None	Noctiluca scintillans	115	216	3e-22	42.0	772709	88.9	CMDVAGGSYTSGAKVQIWNCNSLPNQQWQLMSGITLRMAYNYEMCLDLTGSSTDDGTPIEIWGCNGLWNQKWFFENFQIKSAYDSSKCIDAGSMAAGSGLKLWSCNNLAQQSFGF	4	3	NO	Predicted
CAD8867591.1_504-578	Eukaryota	None	Dinophyceae	Noctilucales	Noctilucaceae	Noctiluca	Noctiluca scintillans	None	Noctiluca scintillans	75	125	2e-09	38.0	112207	53.8	LQCKDFSWFVENVPQFSAAPGFSVAPRGVGALMNPHTEMCFDTLGNQKVGKEVGLYLCHRNGGSQAFALSQDGRL	1	0	NO	Predicted
CAD8958096.1_22-96	Eukaryota	None	Cryptophyceae	Cryptomonadales	Hemiselmidaceae	Hemiselmis	Hemiselmis andersenii	None	Hemiselmis andersenii	75	146	7e-14	41.3	113086	52.4	LDVSGGNTAERTKVWTFAKNDTPAQKWKFTAEGELECELNGMVLDVVEGTAASETNCHMFTKNGTPAQKWKMVPV	2	2	NO	Predicted
CAD9165026.1_64-162	Eukaryota	None	Dinophyceae	Gonyaulacales	Pyrocystaceae	Alexandrium	Alexandrium catenella	None	Alexandrium catenella	99	108	6e-08	24.2	109741	70.0	VASCESEGRRQRFTASTDTSSIQDAGGRCLDAQEDGLLAGCQDSAAMQQWSFDALRQLLRRAPPGSAAPPPGCLAAGGTAVRVVPCNASEPEQRWQLAR	3	2	NO	Predicted
CAD9168014.1_108-223	Eukaryota	None	Dinophyceae	Gonyaulacales	Pyrocystaceae	Alexandrium	Alexandrium catenella	None	Alexandrium catenella	116	146	2e-12	39.4	875374	81.3	PDKCWDVVRPHGTQNGMKLQMWDCANVKDKFMVPAGGFGPIKLASDPEYCLDAPGKTNLLQFWKCSEAPRENILFTVPKASQGLIHPANHSGKCLDVPDGDTSNGRRVQQWNCSSE	3	3	NO	Predicted
CAD9175231.1_14-109	Eukaryota	None	Dinophyceae	Gonyaulacales	Pyrocystaceae	Alexandrium	Alexandrium catenella	None	Alexandrium catenella	96	133	1e-10	37.4	926852	74.0	KETQQWYIDRSAGVIGTRHGLCIDSVEYLSPGGGVHQQPCTANLPSQLWVFDGISGIVRHVRGFCLDAPGYGDPGSKVRMWPCNSRSKKQLWSFWN	3	3	NO	Predicted
CAD9271814.1_1-107	Eukaryota	Bacillariophyta	Fragilariophyceae	Rhabdonematales	Grammatophoraceae	Grammatophora	Grammatophora oceanica	None	Grammatophora oceanica	107	137	2e-12	34.3	100.33	75.0	GAQVVPKDCDPSQLSQQWTFVPVDHKYYQIRASHSGKCMGIDEASVFTEGAVVVQNQCSTKRNMLWRIDWSGARQTLVTKTTRYCLEMTSTGTSFEQIKCQRGDSSR	1	1	NO	Predicted
CAD9271918.1_16-109	Eukaryota	Bacillariophyta	Fragilariophyceae	Rhabdonematales	Grammatophoraceae	Grammatophora	Grammatophora oceanica	None	Grammatophora oceanica	94	110	1e-08	28.7	106051	71.8	FELVDPTDTKYHLVSSTGGCADLSVEGSIVGTPIVEGTCAGTESQEWWLTGIPGQVQIRSVSLDLCMTATGTANSVVLLQECESVAASTIWTVD	1	1	NO	Predicted
CAD9318132.1_159-191	Eukaryota	Bacillariophyta	Mediophyceae	Lithodesmiales	Lithodesmiaceae	Ditylum	Ditylum brightwellii	None	Ditylum brightwellii	33	99	1e-06	48.5	128847	26.4	KLRSEVSPNMCFDLSSGNTENGNVIHLWECNGT	0	0	NO	Predicted
CAD9328117.1_166-294	Eukaryota	Bacillariophyta	Mediophyceae	Eupodiscales	Parodontellaceae	Trieres	Trieres chinensis	None	Trieres chinensis	129	128	5e-10	37.2	954474	90.2	FLASMLNNLALDIMTPNQGSPVYMMQKREDDGKEHQKWRLTNDGYLENSWNGLVLEVIKDSGIGTTALEMRAKAGRIGQKWLLTSDNYLQSWLNGLVLAIKNSNTAEQATLVLWSEDDSPSQKWFFSVD	4	4	NO	Predicted
CAD9333741.1_1-83	Eukaryota	Bacillariophyta	Mediophyceae	Lithodesmiales	Lithodesmiaceae	Ditylum	Ditylum brightwellii	None	Ditylum brightwellii	83	148	2e-12	41.6	101095	58.3	LIRCALDTNKCIDLSAGNKSNGGKIQIWKCYDGHKNQMWKYKDGLLWLEDTVNDGLDTDMVIDWGGQNKVHLWTYHGGTHQRW	3	3	NO	Predicted
CAD9455478.1_183-261	Eukaryota	None	Dictyochophyceae	Dictyochales	None	Dictyocha	Dictyocha speculum	None	Dictyocha speculum	79	101	2e-06	33.3	121934	50.3	QCLDVEGERIWPGTSMIGYPCTMKWNQLFSFGDNPTGTIFISIPYNDHEPKRLCLETSGSYPSELKTAACIEGALSQQF	2	0	NO	Predicted
CAD9458892.1_1-110	Eukaryota	None	Dinophyceae	Gonyaulacales	Pyrocystaceae	Alexandrium	Alexandrium andersonii	None	Alexandrium andersonii	110	290	1e-35	53.2	556727	87.2	QDGKMEDGTSVVSWTCSGRKEQQWMLVNGVIINPLSGKCLDVKDQSAADGANVILWTCNGGENQKWEDTGGAFINPASGKCLDIEGEGTNDGTNVILYKCHGSANQDWML	3	3	NO	Predicted
CAD9488535.1_606-716	Eukaryota	None	Dinophyceae	Peridiniales	Endodiniaceae	Brandtodinium	Brandtodinium nutricula	None	Brandtodinium nutricula	111	163	3e-14	38.5	927576	71.2	ARVVLGHCDEDFPASMRWRVPFGGLGEIQWAADPSMCVDVPGGGAVSGTPLQLWKCHGGHPNMQFAIPAAGGAGAIRWASHADLCADVAKGSTAQGTAIQLWKCGSDEASA	2	2	NO	Predicted
CAD9515285.1_47-178	Eukaryota	None	Dinophyceae	Gonyaulacales	Pyrocystaceae	Alexandrium	Alexandrium andersonii	None	Alexandrium andersonii	132	103	3e-07	30.0	110192	91.6	LMNIMTGGCIDTLGEKESGKKVGVYPCHAWPSTTSTQALEMDKKTGYIRCLLTKTLCLARKPGKFAVQLRECSNKEAMHPHGEWRFVPSAAMPNVGWLQVEQNCMMATSIVTPKSPFTLALEPCSGSTAQLW	1	1	NO	Predicted
CAD9520131.1_95-165	Eukaryota	None	Dinophyceae	Gonyaulacales	Pyrocystaceae	Alexandrium	Alexandrium andersonii	None	Alexandrium andersonii	71	106	3e-07	40.6	119634	48.6	ELRQGDTGDCLDFAASDEGYPDKNFLFSVPCTGAMRQRWLNDGGRLRNAAASDMCVDANDMAAPILFTCYD	1	1	NO	Inferred from homology
CAD9524352.1_111-229	Eukaryota	None	Dinophyceae	Peridiniales	Endodiniaceae	Brandtodinium	Brandtodinium nutricula	None	Brandtodinium nutricula	119	121	5e-09	36.2	928017	91.3	SMAGMCLGASQTADTVGSLEMSTCNPGNMTQQWALDETTGLIKNLLCLDFGGHEVAGVHLATCFPSLPSQQWAYDRATGQIRRPEGSCLEGPLDPSNVTDLRMAACDAGEVRQQWSVAG	3	3	NO	Predicted
CAD9558689.1_312-425	Eukaryota	None	Dinophyceae	Peridiniales	Endodiniaceae	Brandtodinium	Brandtodinium nutricula	None	Brandtodinium nutricula	114	183	2e-17	38.3	801335	85.6	CLEVSGGPLNGTGVELWPCSGREARNQFLPPAGGRGQIRWAAFPHMCLDVSRGLVEDGNRIQVWRCSSGHPNMDFVMPVGGKGKIRWAANTHMCLDVKHGQAAQGTPIQLWECQ	2	2	NO	Predicted
CAD9590032.1_8-132	Eukaryota	Bacillariophyta	Coscinodiscophyceae	Leptocylindrales	Leptocylindraceae	Leptocylindrus	Leptocylindrus danicus	None	Leptocylindrus danicus	125	297	7e-36	50.4	603046	88.0	VFEILNSHSGKVLEVCEGGRDNGANIQIWERHGCGAQKWILEPDGSIVNPQSGKALDVEGANTQNGANVQLYERNGTGAQKWVLEPDGCIMNPNSGKMLDVAEGGIENGTNVQIWEKNGLRGQKW	6	5	NO	Predicted
CAD9590524.1_327-394	Eukaryota	Bacillariophyta	Coscinodiscophyceae	Thalassiosirales	Skeletonemataceae	Skeletonema	Skeletonema marinoi	None	Skeletonema marinoi	68	107	4e-07	41.0	109402	49.6	GECKEGAKIKINKCHDISDDAEARQQFIAVGETIRPESDTSLCMTENGFKEVYPVQLMPCDGATNQNF	2	0	NO	Predicted
CAD9594038.1_179-299	Eukaryota	None	Dinophyceae	Peridiniales	Endodiniaceae	Brandtodinium	Brandtodinium nutricula	None	Brandtodinium nutricula	121	170	6e-16	32.5	911086	94.4	KCLQVEGDQALLGMRLELWDCLDTPKQQFVWTGVDSKIHWAADPKMCVDVTAHKFSNGSPLQLWECLEGDDDQHFLISPTGIGKIRSRAHPHMCIDVTRHSTSNGNQLQLWECLSNDGDQL	4	2	NO	Predicted
CAD9606781.1_302-421	Eukaryota	None	Dinophyceae	Peridiniales	Endodiniaceae	Brandtodinium	Brandtodinium nutricula	None	Brandtodinium nutricula	120	123	4e-09	31.7	100444	87.0	MCLHVQAPNEANSVVEVHTCERFQHMWAYHTSTKQLRIGKDLCLSAPTPGRAGSGVLLGECDAADATQRFAYYASGQLATEDGGMCVDTAQPHKEGGEIHLWGCDASNAHQRWRIGGASA	2	1	NO	Predicted
CAD9612153.1_85-158	Eukaryota	Bacillariophyta	Coscinodiscophyceae	Thalassiosirales	Skeletonemataceae	Skeletonema	Skeletonema marinoi	None	Skeletonema marinoi	74	111	4e-08	31.5	116.33	57.0	CMQCRSGACTSGSTIEVDHCSSSKRQKFQYYNDKTFRPMNNPDLCFEGNGWDRETDPIKLKKCNGSSRQRWTGF	3	1	NO	Inferred from homology
CAD9635924.1_4-130	Eukaryota	None	Dinophyceae	Peridiniales	Endodiniaceae	Brandtodinium	Brandtodinium nutricula	None	Brandtodinium nutricula	127	150	2e-14	32.8	903369	93.0	GTHPKKCLTVQGEAPDAAMASQDCEAGLAAQAFESRGDGLIRWRSDFCVSVARNENRNGASVVIKNCGAVGFDQRFALLGDGDGGASKIHWAAHPERCLDVTDHSTSDGAALQIWECLDDDADQAFK	4	1	NO	Inferred from homology
CAD9644273.1_212-294	Eukaryota	None	Dinophyceae	Peridiniales	Endodiniaceae	Brandtodinium	Brandtodinium nutricula	None	Brandtodinium nutricula	83	146	1e-12	46.3	902347	64.0	TSGGSPVRAPGGACLDVKADYAGSPVHMWQCFPALASQRWVLNRSTGQLVNGQGQCLDTAEPDVDGGELHMWPCNASNPHQRW	3	2	NO	Inferred from homology
CAD9674087.1_9-75	Eukaryota	None	Dictyochophyceae	Rhizochromulinales	None	Rhizochromulina	Rhizochromulina marina	None	Rhizochromulina marina	67	99	3e-07	35.8	125275	46.5	PGGGMTFYLVHRKSGLVLSPPPGPGGSLELAEPRDDRTQLWRFEEISGAGSGLYLMSDLTGQVLNIN	1	1	NO	Inferred from homology
CAD9765119.1_96-210	Eukaryota	Cercozoa	Chlorarachniophyceae	None	None	Lotharella	Lotharella oceanica	None	Lotharella oceanica	115	119	3e-09	34.0	904934	82.2	VNSGAPRCLDIKDAAKIEGEDLGGRPVQAYNCTGNANQRWSLQQDQSIRSKRNKEYCLGFDQASKDAKMTRCSEQYTRWRHDIDTNKIVTVDANPQVCLEMKNEDGGLVRAENCA	2	1	NO	Predicted
CAE0137651.1_12-137	Eukaryota	Haptophyta	None	Prymnesiales	Prymnesiaceae	Haptolina	Haptolina ericina	None	Haptolina ericina	126	218	4e-23	35.2	80.11	96.2	AILLAKDNTYCVDLSGGDSSWQTAIDLWGCNGLVNQQWEWINGAIILAGTNTPGKCIDLPGGDIRNGNQLWLWECNGSDDQKWQLDGQLIRLVADPTYCMDLPGGDVSNGNQLQLWQCNGQDGQNW	5	5	NO	Predicted
CAE0583250.1_520-569	Eukaryota	Haptophyta	None	Isochrysidales	Noelaerhabdaceae	Emiliania	Emiliania huxleyi	None	Emiliania huxleyi	50	113	1e-07	46.9	118647	39.8	CEGSPLQSFSLDSGGMLTVAGTHFCLDISAYGKGPRVDVYSCAHSPNQQW	2	1	NO	Predicted
CAE1274055.1_389-510	Metazoa	Mollusca	Cephalopoda	Sepiida	Sepiidae	Sepia	Sepia pharaonis	None	Sepia pharaonis	122	175	3e-16	35.3	849917	89.9	GKIMHIKSGMCIESIGAAYEKRSKLRLNDCVPSSDYKKQMWSETNEHELKLAQTLCLEVNDFSRDKIIPKLMKCHGGKGTQEWHWTSEDGPSLLYNTASGKCLSVSLDKSMLYLELDICDKS	2	2	NO	Predicted
CAE2290952.1_231-347	Eukaryota	Bacillariophyta	Mediophyceae	Eupodiscales	Odontellaceae	Odontella	Odontella aurita	None	Odontella aurita	117	233	1e-24	44.6	682288	88.2	ADMCLDVYGGMTHNGNAVWLYPCNGTPAQKWRIDENGLVRSALNWDKCLDPRGPSSAEGTRIQIWTCASNYEYHQWIHEGDGTIRPKKDGNKCVDIKNADGSTIQLWTCNGSDDKVW	3	3	NO	Predicted
CAE4569902.1_66-126	Eukaryota	None	Dinophyceae	Gonyaulacales	Pyrocystaceae	Alexandrium	Alexandrium monilatum	None	Alexandrium monilatum	61	132	2e-10	44.1	116376	42.4	KLWQRADLGRSRNQLFRLSETGTGPIRWAAHPGKCLDVTDGSVADGTPLQLWDCGGAAANQ	2	1	NO	Predicted
CAE4613583.1_421-518	Eukaryota	None	Dinophyceae	Gonyaulacales	Pyrocystaceae	Alexandrium	Alexandrium monilatum	None	Alexandrium monilatum	98	141	2e-11	32.0	919691	78.9	GDSSKESQRWYIDRRAGVIGTRHGLCMDSVEYLSPGGGIHLQPCTANIASQQWMFDGISGLIRHIRGFCMDAPEYAQQGSKVRMWPCNLRSEKQLWSL	3	3	NO	Predicted
CAE4614548.1_131-243	Eukaryota	None	Dinophyceae	Gonyaulacales	Pyrocystaceae	Alexandrium	Alexandrium monilatum	None	Alexandrium monilatum	113	125	2e-09	36.4	942567	79.9	PDKCWDVRRPRGFMNGMKLQIWNCSDNPARFMLPAGGFGPIQLADAPEFCLDAVGRSNLLQFWRCMNAPRVNLLFTVPNGTMGRIQPANDARKCVDVPRSHNHNGGLVQQWDC	3	3	NO	Predicted
CAE4638754.1_15-141	Eukaryota	Bacillariophyta	Mediophyceae	Lithodesmiales	Lithodesmiaceae	Ditylum	Ditylum brightwellii	None	Ditylum brightwellii	127	224	4e-25	40.2	752265	93.8	IRSALDLNKCVDPRGPSTELGTQIQIWDCVDNYQYQQWSYQSDGTIRPVLDNEKCIDIKNADFQGIHLWECNGTNDKKWRAVPVVSLVELRSEEFPTKCFDLSSANTANGNVIHLWECNGTPAQHWL	3	3	NO	Predicted
CAE4645061.1_7-45	Eukaryota	None	Dinophyceae	Gonyaulacales	Pyrocystaceae	Alexandrium	Alexandrium monilatum	None	Alexandrium monilatum	39	102	9e-07	43.6	128.58	31.5	LVNVRAERCLNVSGGCRRNGTRVQLWDNPGSYHSHWRLA	1	1	NO	Predicted
CAE4648351.1_30-150	Eukaryota	Bacillariophyta	Mediophyceae	Lithodesmiales	Lithodesmiaceae	Ditylum	Ditylum brightwellii	None	Ditylum brightwellii	121	106	1e-07	35.2	926438	83.7	GLCIDALQEHWSGKLKLTDCRGIPTQQWRFDGNHLKLYKSSTESCLTYHASTDELVMAPCDIGNDSQQFEYKAYGGLLYFTGAQSWTGNAWFCLGIADILEGDLGLYDCDSRSMVMNWNFG	3	2	NO	Predicted
CAE4648355.1_1742-1852	Eukaryota	Bacillariophyta	Mediophyceae	Lithodesmiales	Lithodesmiaceae	Ditylum	Ditylum brightwellii	None	Ditylum brightwellii	111	160	2e-13	38.3	870764	84.9	MCLDVKYAGTADFTRLWLYSCNGTPAQKFFLDGSGKLRSQVQSDFCVEMDPNSDWGGVFMHSACIDTWEILSNGSLRNIGDWKCMSLQSSSASSGTSIVRENCSSQSRQIW	2	1	NO	Predicted
CAE6349609.1_1-136	Fungi	Basidiomycota	Agaricomycetes	Cantharellales	Ceratobasidiaceae	Rhizoctonia	Rhizoctonia solani	None	Rhizoctonia solani	136	228	5e-26	38.8	769291	97.8	MTIEPGIYQIKNHASWTTLDETTDGAGVIHGWQQTNEPNQYWEVSLGDDGNYAIHNIASRSFLSAEGAHDASKVIVSRDKIFWHLDQHPEGWVYITQPDTGLVVDLDNGNADDGTSINLWGRNDDFKHQQWFFERV	2	2	NO	Predicted
CAE6388777.1_156-285	Fungi	Basidiomycota	Agaricomycetes	Cantharellales	Ceratobasidiaceae	Rhizoctonia	Rhizoctonia solani	None	Rhizoctonia solani	130	152	2e-13	31.3	944613	97.0	YVIRNVGTDTVMHAEYGSGGGAVVGHQANGSKDQKWYVVPTATGTAMAIKTVDGDMTGVTDFQQDTALGIYKPLDPDYMLIITPADKGFWISPAAYPFNVFDVAGANPADGTKIVLWPRTGEEHQKWYFE	2	2	NO	Predicted
CAE6394798.1_1-140	Fungi	Basidiomycota	Agaricomycetes	Cantharellales	Ceratobasidiaceae	Rhizoctonia	Rhizoctonia solani	None	Rhizoctonia solani	140	123	4e-10	31.2	110199	95.8	MLSLPQGPCAITFPRNQLLTLDTNETGPVVLEALNFDTGAQEWIACPTSEDRVILKNTQHGTFVGLRRMDLARNHAHIFGSNDPLEFCIEPAREPGCFQLYVPDIHNEGRKLYLGVSPLMVFPPRIALVSHQPKHSWRFN	2	1	NO	Predicted
CAE6406272.1_20-150	Fungi	Basidiomycota	Agaricomycetes	Cantharellales	Ceratobasidiaceae	Rhizoctonia	Rhizoctonia solani	None	Rhizoctonia solani	131	126	6e-10	34.4	887739	89.3	TYRVFNPTAGTAIQLSYHDPTGVVTWEKHEGEIQQRVKWFLQRSGHGYRLQNRRYGGYLAVCNTDNGGLVYASRYPTTWLFLKYNNDYIVQTADKNRVLDLDGCSSRNGNIIHIFNLDGNNMAHRIWGLER	0	0	NO	Predicted
CAE6412055.1_1-126	Fungi	Basidiomycota	Agaricomycetes	Cantharellales	Ceratobasidiaceae	Rhizoctonia	Rhizoctonia solani	None	Rhizoctonia solani	126	166	1e-16	34.4	934467	86.8	MAPLPLPGPYQITQPNEHLLSLLENFAGSPVKIMQPTGNPGEQEWHLQNEGDSITLRNIKHNLYAGVEGDLRPRAPIVGVPQPFKWKLENAAERFKYFLYIDSDDGPLYLEYSLVRIFPPRAALSP	2	1	NO	Predicted
CAE6412611.1_1-137	Fungi	Basidiomycota	Agaricomycetes	Cantharellales	Ceratobasidiaceae	Rhizoctonia	Rhizoctonia solani	None	Rhizoctonia solani	137	295	9e-34	42.3	680822	100.0	MTITPGTYRIKNAKSWTTFDQSRKNHSVIHGWQERTDQQNQHWYVQQVGDAYHIKNVETGQYASVDGAHNSSKLHASGNPSTWYLHQEGDGSVFITLAGGNYVCDLDMGKDDNGTTIHLWEKTGAKQQKWFFEKIND	2	2	NO	Predicted
CAE6417879.1_1-136	Fungi	Basidiomycota	Agaricomycetes	Cantharellales	Ceratobasidiaceae	Rhizoctonia	Rhizoctonia solani	None	Rhizoctonia solani	136	221	5e-25	38.1	782716	97.8	MTIEPGLYHIKNAASWTVLDESTDGEHIVHGWQQANVANQRWIVSDIGDGNYLIQNEESGSYLHAPEASDGTRLVGSGDSSHWHLHQEGEGWVYITYPDTGLVVDLHEGQKDDGTPISLWGKNDGAVHQRWFFERL	2	2	NO	Predicted
CAE6424827.1_9-128	Fungi	Basidiomycota	Agaricomycetes	Cantharellales	Ceratobasidiaceae	Rhizoctonia	Rhizoctonia solani	None	Rhizoctonia solani	120	134	5e-11	33.9	983219	83.1	YRIVNLARNKVLRVPNEYPDTIASWHAQDEPNQKWLVQRIGGGYRFKNCGHGRYLSVHGTQCNSRAYHGSPTTWKIIPQTPGGYLIQLEAIDRVLDLHDRGEVYIWPANDAEPQKVWKFE	1	1	NO	Predicted
CAE6425697.1_319-463	Fungi	Basidiomycota	Agaricomycetes	Cantharellales	Ceratobasidiaceae	Rhizoctonia	Rhizoctonia solani	None	Rhizoctonia solani	145	114	7e-08	32.6	906945	90.8	NIKPGYYYISNLQTGQLLQFVVSPENGRPCVQVSDGNFNKSQLWIIEKGIAGYKLRAHFPGAYIGHSSVNNSEESTPQIVPPDRAVEFKLEGDYLKGFSLIFVLRFVPIVDSSDELALSSNNAESGHTPASFTKNTGAKQQRWLL	2	2	NO	Predicted
CAE6428915.1_1-120	Fungi	Basidiomycota	Agaricomycetes	Cantharellales	Ceratobasidiaceae	Rhizoctonia	Rhizoctonia solani	None	Rhizoctonia solani	120	130	2e-10	30.0	104883	85.7	MLSLEPGTYRIINIARKKALRVPDESTNTITSWQVQDEPNQKWFIQRAGNGYRFKNCGHGKYLSVHNTQCNSQVYHGSPTTWKIIPRTSSGYLIQLEAVDRVLDLHDRGEVFSCVLLWGR	2	1	NO	Predicted
CAE6432919.1_90-144	Fungi	Basidiomycota	Agaricomycetes	Cantharellales	Ceratobasidiaceae	Rhizoctonia	Rhizoctonia solani	None	Rhizoctonia solani	55	98	9e-07	50.0	120814	36.0	QEWAIEPAADDGWFRIRPPQSSDDRCWTTSEKGQPIYLKPSEDKSAKQLWKFTPA	2	2	NO	Predicted
CAE6434825.1_161-291	Fungi	Basidiomycota	Agaricomycetes	Cantharellales	Ceratobasidiaceae	Rhizoctonia	Rhizoctonia solani	None	Rhizoctonia solani	131	183	8e-18	32.8	909943	99.2	TYVIRNVKAGTVVDLERSTGGENVRVFGYQQNGGANQKWEIRPSGVAPAVSILCVATSKYAAYPAFTSGTTLRSSSQAQEYFIIPADKGFYISSVNKPGYVYDLTGGSSANETEIRLVRNYGLDHQKWLFE	3	2	NO	Predicted
CAE6437409.1_7-151	Fungi	Basidiomycota	Agaricomycetes	Cantharellales	Ceratobasidiaceae	Rhizoctonia	Rhizoctonia solani	None	Rhizoctonia solani	145	98	1e-06	28.9	105162	93.8	LPQGIYRISDSRGRWLSQSGVAPGTGAGTQLVLLTKEEGTDAGFNWKIEYDKSQSAYTIQNAASGLYASFEGDATENAHIGAHPTPRYYDLISNGSQGIKLGLKGSKLSLNASPCIMYPPMIALLTDVNAMSSEKSIVWEFHLQH	0	0	NO	Predicted
CAE6440082.1_28-164	Fungi	Basidiomycota	Agaricomycetes	Cantharellales	Ceratobasidiaceae	Rhizoctonia	Rhizoctonia solani	None	Rhizoctonia solani	137	290	7e-33	40.9	682488	100.0	MTVTPGTYRIKNAKSWTTFDQSRKNHNVIHGWQERTDQQNQHWYVQRVGDAYHIKNVETGQYASVDGGHNSSKIHGSGNPSTWYLHQEGDGSVLITLAGTNYVVDLDMGKADNGTTIHLWEKTGAKQQHWFFEKIND	2	2	NO	Predicted
CAE6443864.1_15-154	Fungi	Basidiomycota	Agaricomycetes	Cantharellales	Ceratobasidiaceae	Rhizoctonia	Rhizoctonia solani	None	Rhizoctonia solani	140	147	2e-12	28.6	101326	93.0	PLGTYFIIHDCSGKAIQIDSQNYHKITVWDRHAGDNQQWYLQQSGKGYMFKNKQHGYYLGLSLADDSPFPVCASPYPASWVVMKQDPQAIGEGCARIVSCDEIKSRVLSLDSGVLSIGENGDKVRATRFYASADESWRLE	2	1	NO	Predicted
CAE6443932.1_64-197	Fungi	Basidiomycota	Agaricomycetes	Cantharellales	Ceratobasidiaceae	Rhizoctonia	Rhizoctonia solani	None	Rhizoctonia solani	134	206	4e-22	35.7	767591	100.0	AIYVIKNVKTGTVMDLEHSTKGEGVKIFGFQPNGGANQKWKIQAGSKAPNVAICSVATDAYAAYPTLEKGENLRSSNKSQEYIISLADKGFHISPVQQPEYVLDMSGAGEANETEICLWIKHDGDHQKWYFEAV	3	2	NO	Predicted
CAE6446095.1_1-126	Fungi	Basidiomycota	Agaricomycetes	Cantharellales	Ceratobasidiaceae	Rhizoctonia	Rhizoctonia solani	None	Rhizoctonia solani	126	149	2e-14	35.8	899683	93.2	MRNVGTGTVLHADDPSQVETKVVGHQANNSDNQKWKLRPTRFGNTMGIISSSGIMTGLATLQQSDTLKLSISKELNYVLMFIPADKGFWIAPVANPYFVYDLTGANPADGTDICLWPKNDQEHQKW	2	2	NO	Predicted
CAE6449969.1_41-170	Fungi	Basidiomycota	Agaricomycetes	Cantharellales	Ceratobasidiaceae	Rhizoctonia	Rhizoctonia solani	None	Rhizoctonia solani	130	279	3e-33	45.5	682785	87.2	AAMDLSGGDNQSIIAFGWHGGDNQKWEFIPAGNGNYHIKNAVQDKYITFPDEPNDGKQVIATDGPREWEVRVGEEGHDDRENERKSIRIFVPGTNQNLDLTNHGDITPGNPVQLWEQTPGQNQAWYAIPA	3	3	NO	Predicted
CAE6451044.1_23-86	Fungi	Basidiomycota	Agaricomycetes	Cantharellales	Ceratobasidiaceae	Rhizoctonia	Rhizoctonia solani	None	Rhizoctonia solani	64	117	1e-08	41.9	114152	45.9	FPTGYFVIKNCANGRVLDVATNSAQDGTHIVLWTAKENSLVFFVDHTGALCSKASGHAIDIEDG	0	0	NO	Predicted
CAE6451849.1_6-145	Fungi	Basidiomycota	Agaricomycetes	Cantharellales	Ceratobasidiaceae	Rhizoctonia	Rhizoctonia solani	None	Rhizoctonia solani	140	143	3e-13	31.8	951719	96.4	GVYYIINQASSTAFDLHNGVGEHIVHGWQKLDDQRNQQWRVTADPQFPDMWILRNMDTGKYLNSSIWNGNGEIRFIGNNIPAYWWLAPQPDKTTAICFPDKTDIRVADLHNGSTDNGTVIRLLPWNMGSTQKWKFEKISD	2	2	NO	Predicted
CAE6457854.1_3-142	Fungi	Basidiomycota	Agaricomycetes	Cantharellales	Ceratobasidiaceae	Rhizoctonia	Rhizoctonia solani	None	Rhizoctonia solani	140	122	2e-09	24.6	112163	97.2	YQRPPEPGKYYVQSVAAPKNVIEVYDRNPERAMCSPQAENPAHHQQWYIQRSGRGYKIKNVKHGVYLALHTPQHPFASVIGASSRHGPADWSFLRTHDGFSIQYGEEDLSIDLHRGLDVWGNPMHLWATAPQAPAQRWKL	2	2	NO	Predicted
CAE6461748.1_59-149	Fungi	Basidiomycota	Agaricomycetes	Cantharellales	Ceratobasidiaceae	Rhizoctonia	Rhizoctonia solani	None	Rhizoctonia solani	91	112	5e-08	30.7	122591	60.3	PIDETVEPGTYHIVSGLTGTVLQVSEHDRTKVVSWQLEKQVEKIEQQWYLQRSGGGYTFKNRKVNDLYLSVASTDTHALVTAAKCPSTWVL	1	1	NO	Predicted
CAE6463856.1_3-133	Fungi	Basidiomycota	Agaricomycetes	Cantharellales	Ceratobasidiaceae	Rhizoctonia	Rhizoctonia solani	None	Rhizoctonia solani	131	134	3e-11	30.0	107206	94.9	SIKPGTYRIVNKRDGKAITIPANLPGTIAGCKPPNSPNQKWFVRCSGNYYHFEDCLYGKFIAPDHTKHGTRVSLERYPVDWEILPLGINQYLIKLVGHDLALDLHGDGEVHCWSQDGTIPQRLWRFERLSD	1	1	NO	Predicted
CAE6468235.1_1-139	Fungi	Basidiomycota	Agaricomycetes	Cantharellales	Ceratobasidiaceae	Rhizoctonia	Rhizoctonia solani	None	Rhizoctonia solani	139	136	1e-11	29.1	101614	95.0	MKPGTYKIVNLASGTAMTDTGSGVVGQRKGDTQRQQWFAQQSGEGYQFKNVGSGGYLALMSTDDHRNELYCGVYPTTWKLTHNPYHTGQDMYGMMMGDTDRILDLGHWGSRADGTRIHGFSHSRHDGPTIHRVWKFERI	1	1	NO	Predicted
CAE6468829.1_1-101	Fungi	Basidiomycota	Agaricomycetes	Cantharellales	Ceratobasidiaceae	Rhizoctonia	Rhizoctonia solani	None	Rhizoctonia solani	101	112	6e-09	32.6	113179	65.7	MSQIVPDGLYIIDKSAAGFQGSACMTTSFPPGSSRLCTSRASEAGEEMLKWEVKFDPDQQAYTFQNPATGHFVSFDGEPETNTQLYGRDTPRFFTLTPSNE	2	0	NO	Predicted
CAE6472294.1_1-85	Fungi	Basidiomycota	Agaricomycetes	Cantharellales	Ceratobasidiaceae	Rhizoctonia	Rhizoctonia solani	None	Rhizoctonia solani	85	109	7e-09	28.2	124646	62.0	MSIETGVYRIVNLRFASLVQLVDDKPTTTLTSGVDQGRGSEKWKVESIGGVYTFYNLAHKRYASVRQPNGGQPIGIHSTAVRWEI	0	0	NO	Predicted
CAE6472795.1_6-135	Fungi	Basidiomycota	Agaricomycetes	Cantharellales	Ceratobasidiaceae	Rhizoctonia	Rhizoctonia solani	None	Rhizoctonia solani	130	174	7e-18	34.6	872675	90.3	GPYQLRQPNDDLLSLLENLVGSPVAMLGPAGNPGEQEWHLQNEGDSVTLKNLKHNLYAGVQDNPQIGAPVVGVPQPFKWKLEEAGPFRFFLYTDSPNGQLYLDYSPTPIYPPKAALSSKREKPWILQFLE	3	1	NO	Predicted
CAE6474507.1_8-128	Fungi	Basidiomycota	Agaricomycetes	Cantharellales	Ceratobasidiaceae	Rhizoctonia	Rhizoctonia solani	None	Rhizoctonia solani	121	138	1e-11	31.4	107835	84.6	TYRIVNLARNKALRVPSEYPDTISSWHTEDAPNQKWFVQRTGGGYRFKNCGHGQYLSIRGTQCNSQAYHGSPTTWKIIPQRPGGYLIQLEKIDRVLDLHDRGEVYIWPVNDAEPQKVWKFE	2	1	NO	Predicted
CAE6486848.1_17-148	Fungi	Basidiomycota	Agaricomycetes	Cantharellales	Ceratobasidiaceae	Rhizoctonia	Rhizoctonia solani	None	Rhizoctonia solani	132	628	1e-86	88.6	822728	100.0	TYTLKNVSTGTVLDLWNGQSAEGTAIQGFKSHGGDNQKWRLKYTGKGNQATLQNVKSGTYVGTQSNIQNSVKVVGSKTAVPLIIVAADKGFAVEAAEHRLFVLDLKESNPANETPVIYFNNNATDNQKWEFL	3	2	NO	Predicted
CAE6487901.1_343-441	Fungi	Basidiomycota	Agaricomycetes	Cantharellales	Ceratobasidiaceae	Rhizoctonia	Rhizoctonia solani	None	Rhizoctonia solani	99	112	1e-07	33.0	107544	64.1	SNQKWYIQRSGRGYKIKNVKRGVYLAPHSAQPTHGTIVGTSPSHGPADWNFMRTHDGFAIQYGDEDLSISLHYGMDKPGTPMLLWNVTPQDSFKRWKFD	1	1	NO	Predicted
CAE6489099.1_22-97	Fungi	Basidiomycota	Agaricomycetes	Cantharellales	Ceratobasidiaceae	Rhizoctonia	Rhizoctonia solani	None	Rhizoctonia solani	76	124	1e-09	39.4	110.69	48.9	FPTGYFVIKNCANGRLLDVATNSAQDGTPIVLWMAKENSLVLPMRSPSADNQVFFVDHTGALCSKASGHAIDVEDG	1	0	NO	Predicted
CAE6503535.1_137-262	Fungi	Basidiomycota	Agaricomycetes	Cantharellales	Ceratobasidiaceae	Rhizoctonia	Rhizoctonia solani	None	Rhizoctonia solani	126	176	5e-17	33.3	972823	95.5	NVKTGSVIDLEKCIPGDNVKIFGYGANGGENQKWDIQPSGTSPHMTLRCLATNKYATFSDFNAGTSLRSSGQPQECLIIPANRGFYISPVPGPGYVYDLTNGNAADETLITPVINHGLDHQKWHFI	2	2	NO	Predicted
CAE6503784.1_1-137	Fungi	Basidiomycota	Agaricomycetes	Cantharellales	Ceratobasidiaceae	Rhizoctonia	Rhizoctonia solani	None	Rhizoctonia solani	137	241	5e-28	41.0	721085	97.8	MGIDPGFYQIKNHASWTVLDESTDNQHVIHGWQQTNQQNQHWDVQHDGGGAYTVRNVASGSFLHADAPDDGIKLVGSPLKSTWYLDQQNDGSVYIIYPGSNRVADLDNGNVADGTTIHLWERNTTGTKQQQWFFEKV	2	2	NO	Predicted
CAE6506391.1_10-141	Fungi	Basidiomycota	Agaricomycetes	Cantharellales	Ceratobasidiaceae	Rhizoctonia	Rhizoctonia solani	None	Rhizoctonia solani	132	517	7e-70	71.0	254537	99.2	YCFKNCATHTLLDLYDGRKEEGTPIQGFKPHGGDNQKWRIKFTGKGNQITIQNVKSKTYVGAASSNIQNSVKVVGSMTPLSFVMVQADKGYTFEVAEHRMYVLDLKESNPANETPVIFYNNNATDNQKWHLE	3	2	NO	Predicted
CAE6506542.1_31-180	Bacteria	Proteobacteria	Betaproteobacteria	Nitrosomonadales	Nitrosomonadaceae	Nitrosomonas	Nitrosomonas nitrosa	None	Nitrosomonas nitrosa	150	215	2e-21	41.3	792385	96.0	LPTGIYKISSAVSAKVLDSTGADISTNGTRFQLWDYLGGLNQHFFIESSPDHGIYRIQLAASRKALDAAWPSMNQNGGAIILWDKDNNPRAAPTQQWRINRIAGSSNTFSIRLAANGKSLDAGAGTESLNGGIVQLWDFHGGRNQQWIIE	5	4	NO	Predicted
CAE6509452.1_10-146	Fungi	Basidiomycota	Agaricomycetes	Cantharellales	Ceratobasidiaceae	Rhizoctonia	Rhizoctonia solani	None	Rhizoctonia solani	137	115	1e-08	29.3	107279	93.7	GTYYIKSVAAPKNVIEVPSYNEERAVCSAQADKPAPHQQWYIQRSGRGYKFKNVKHGVYLASYSTQPKNATPIGTSMTHGPVDWYILRTHEGFVIQYGEKEMAVDLHYGLDKSGNPMHLWCTMPQLAHQRWKFERVS	2	2	NO	Predicted
CAE6512704.1_1-85	Fungi	Basidiomycota	Agaricomycetes	Cantharellales	Ceratobasidiaceae	Rhizoctonia	Rhizoctonia solani	None	Rhizoctonia solani	85	121	9e-11	30.5	118559	59.9	MKNLESGLYASVASVDGTCNGGKLHGSKDKCFWLLEQNTDGSVFITVPCTNYVADVDNGNPANGMTVRLWEKSGARQQRWYFEAL	1	1	NO	Predicted
CAE6515463.1_1-135	Fungi	Basidiomycota	Agaricomycetes	Cantharellales	Ceratobasidiaceae	Rhizoctonia	Rhizoctonia solani	None	Rhizoctonia solani	135	207	8e-22	33.3	826218	98.5	MAISPGVYRIRNAQTRTIFDLSREKGFNIHGVRQHDGANQQWFIQRSGEGVTFKNVESGQYAYTTSLHNGSKLFGSGNFTVWNLSQEENEWIISFPGTNYIIELLSGNEANGTAIQLWNNTGERYQKWIFEKLNE	3	3	NO	Predicted
CAE6517117.1_1-136	Fungi	Basidiomycota	Agaricomycetes	Cantharellales	Ceratobasidiaceae	Rhizoctonia	Rhizoctonia solani	None	Rhizoctonia solani	136	231	2e-26	35.6	774023	98.5	MIIAPGVYRIRNAKTKTIFDLSREKGFKIHGFGQHDGANQHWFVQQSGEGVTLKNVESGQYAYTTSLQNGSKLFGSGNFSVWDLSRDGNENEWTISFPGTNYIIELKSGSEANGTAIQLWNKTGEIYQKWIFEKLK	3	3	NO	Inferred from homology
CAE6521899.1_20-146	Fungi	Basidiomycota	Agaricomycetes	Cantharellales	Ceratobasidiaceae	Rhizoctonia	Rhizoctonia solani	None	Rhizoctonia solani	127	158	2e-14	29.6	974553	88.7	YRISNVREKTAIQVSEHDPTQVVTWRQHNGKNQQWFLQRSGQGYQLKNSYYDAYLAVSHSDNHGKVYASRYPTTWVFLNFNENHIIQLADKNRVIDLHNGSGNNGNVMHIFTQDGSWMPHRTWKLER	2	1	NO	Predicted
CAE6522084.1_166-294	Fungi	Basidiomycota	Agaricomycetes	Cantharellales	Ceratobasidiaceae	Rhizoctonia	Rhizoctonia solani	None	Rhizoctonia solani	129	169	7e-16	33.3	977161	97.7	YRIRNVQSGTVVDLEKCIPGDNVRIFGYESNGGTNQKWDVAPGTTTPYLTLLCVETKKYAHHSTPKDGESLTSTSQAQEYVIIPADKGCYIGPVQKPGYVWSLQGGSSANETPILLSMNHGLDHQKWVF	3	2	NO	Predicted
CAE6529851.1_1-141	Fungi	Basidiomycota	Agaricomycetes	Cantharellales	Ceratobasidiaceae	Rhizoctonia	Rhizoctonia solani	None	Rhizoctonia solani	141	156	4e-15	33.8	92.97	97.1	MPIVTGTYQIKNLMGGTILANGMAPDGRRVVWGWTDDGSLCQRWGVEFTPGRVNCCTIQNISTGRYLAPDGPHDNCRLAGVEELTFWNIGIPEGSAYIVIPNTTCVADLDDSNAANGTTIYLQNRVNGPDQGQQKWLFEEI	2	2	NO	Inferred from homology
CAE6539513.1_5-143	Fungi	Basidiomycota	Agaricomycetes	Cantharellales	Ceratobasidiaceae	Rhizoctonia	Rhizoctonia solani	None	Rhizoctonia solani	139	109	8e-08	28.3	102164	90.7	TYRIVNLSNEKAIADDDDKIVFSRKEDCKDQQWFVQPAGDGYRFKNVASGGYLAVVVNGKYDSESQIAYSGRYPTTWMLVSDPKSTGRTIYGVKMADTHYLLNVSSDRSSDGDTQLCTVSYGYSYPSSESRSRAWKFEQ	1	1	NO	Predicted
CAE7088061.1_50-111	Fungi	Basidiomycota	Agaricomycetes	Cantharellales	Ceratobasidiaceae	Rhizoctonia	Rhizoctonia solani	None	Rhizoctonia solani	62	118	8e-09	37.1	117603	45.9	FPTGYFVIKNCANGRLLDVATNSAQDGTPLVLWTAKENSLVLYHTGALCSKASGHAIDVEGG	0	0	NO	Predicted
CAE7124853.1_4-136	Fungi	Basidiomycota	Agaricomycetes	Cantharellales	Ceratobasidiaceae	Rhizoctonia	Rhizoctonia solani	None	Rhizoctonia solani	133	142	4e-13	29.8	999307	94.2	LQPGVYIIRNCYSGTTLDANTGVGLVIGWSHHGGDTQQWRLSKRNNGWALQYTKDSRYASPSNYARGVVIGLVPEIEFYNITQAEEEDAYKISPCDAPNLVLALHFNSTRDHAPVILWDEGKTRGQTWTLRRI	2	2	NO	Predicted
CAE7206384.1_23-151	Eukaryota	None	Dinophyceae	Suessiales	Symbiodiniaceae	Symbiodinium	Symbiodinium pilosum	None	Symbiodinium pilosum	129	144	1e-11	36.1	831111	96.1	TGQEFALLENEDGNCLMAMDAPMNGIHPRMVACDADNFLQKWAYEETTGLVRHTGGKCLDASQREVPNGLVHMWECDSSNENQMWEWDSGNTGRLKNRYGICLDAPAPQVEGSGVHMWTCDESISNQKW	4	3	NO	Predicted
CAE7226301.1_1-138	Fungi	Basidiomycota	Agaricomycetes	Cantharellales	Ceratobasidiaceae	Rhizoctonia	Rhizoctonia solani	None	Rhizoctonia solani	138	115	4e-09	31.6	110511	94.4	MSPLPQGPCAITFPRDQLLTLDDNEIGPVVLQAFDKGAQEWTACPSSGDRVVLKNVKYGTFAGLRDTDIARNNAHIFGSNRPLEFCIEPTREPDCFQLYVPDINNQGRRLYLGVSPLMVFPPRIALTSYQPKHPWRFN	3	1	NO	Predicted
CAE7234118.1_1-137	Fungi	Basidiomycota	Agaricomycetes	Cantharellales	Ceratobasidiaceae	Rhizoctonia	Rhizoctonia solani	None	Rhizoctonia solani	137	153	8e-15	33.3	894629	96.4	MSISPGVYRIKNAEAQTMLELERSEGSGICVRQQNDQTNQHWFVHPSGDGVVLKNVESGQYAYAPITSLQNGCKLFGSSTPITWKFVPNGNEWLISLPGSKFIVEHSSGGNRADGIAIQLWEYVGRKYQRWTFEKLK	3	3	NO	Predicted
CAE7244410.1_1353-1470	Eukaryota	None	Dinophyceae	Suessiales	Symbiodiniaceae	Symbiodinium	Symbiodinium natans	None	Symbiodinium natans	118	174	3e-15	38.9	773912	88.3	NDGNCLEASNAGHNGVRPTMQACDADNFLQHWEYHGETGLLRHVGGKCLDASQRSANAGLVHLWACDASNENQMWDWDGTGRVKNRYGICMDAPSPQAGGSGIHMWTCIDGLGNQQWH	3	3	NO	Obsolete record
CAE7250881.1_79-166	Eukaryota	None	Dinophyceae	Suessiales	Symbiodiniaceae	Symbiodinium	Symbiodinium sp. CCMP2592	None	Symbiodinium sp. CCMP2592	88	105	9e-07	37.8	115684	55.0	KVLEIRGGGPGHSAASLRLSEYSGGDRQKWKVDDSRITSKLDCMPGDQAIPLKFCIDVVGAQDANSAAVCAYASNGGRNQQWELEVVG	2	2	NO	Predicted
CAE7259446.1_174-278	Eukaryota	None	Dinophyceae	Suessiales	Symbiodiniaceae	Symbiodinium	Symbiodinium sp. CCMP2592	None	Symbiodinium sp. CCMP2592	105	127	4e-10	35.8	109376	73.6	EGGDCPKWQWDFATSALVLGDSCLTMSDFPELKDANETVKNLAKEDATLQDCDGSEAQKFIYNADGTILPQGQDLCLDWDVAGVFIKDNVYFYTCNRQSNQMWVS	2	1	NO	Predicted
CAE7262897.1_44-118	Eukaryota	None	Dinophyceae	Suessiales	Symbiodiniaceae	Symbiodinium	Symbiodinium necroappetens	None	Symbiodinium necroappetens	75	111	1e-07	33.3	117413	59.5	RCLHAAEKTTPGTLLVMWPCSDEEPAQNFTLDEVTGQIRTAGGLCLEVRPRPDVEWNEVVTAVCTSEANQMWYWG	2	1	NO	Predicted
CAE7276575.1_760-840	Eukaryota	None	Dinophyceae	Suessiales	Symbiodiniaceae	Symbiodinium	Symbiodinium natans	None	Symbiodinium natans	81	132	3e-10	37.5	926113	66.1	SHRWYWDGERLKSEASTSRCLDAASNNNLYMHNCHSSNNQKWYFDGKLLKSRDDGRCVDFDNDNANNLLRANCPDSTYKKW	1	1	NO	Obsolete record
CAE7276621.1_79-192	Eukaryota	None	Dinophyceae	Suessiales	Symbiodiniaceae	Symbiodinium	Symbiodinium natans	None	Symbiodinium natans	114	140	2e-11	34.2	871266	82.6	RLVEQHSSGCMDDSGNAARNVYVHKCHNGNNQLWYMLGGNIFTLRDHKCLDYSMDGSDNVYMHECHDGANQKWYFDEDKKAIRSEHDHRCLDMSLNPWGNLYVHDCHFKTNQQF	3	2	NO	Predicted
CAE7309181.1_68-132	Eukaryota	None	Dinophyceae	Suessiales	Symbiodiniaceae	Symbiodinium	Symbiodinium pilosum	None	Symbiodinium pilosum	65	154	3e-13	43.8	112685	46.4	VNGNRLQLWECIDSNSDQSFDMSQSGKGHIRWSNHPDKCLDVRDHGDWNGNQFQIWSCGASNSDQ	3	2	NO	Predicted
CAE7316724.1_698-787	Eukaryota	None	Dinophyceae	Suessiales	Symbiodiniaceae	Symbiodinium	Symbiodinium microadriaticum	None	Symbiodinium microadriaticum	90	112	1e-07	34.5	103.88	65.1	LQPCTADGSQLWIYNATSGLLKDRHGECLEAPVVGAFPSQPVGTPVRTTACDPDSASQKWTYDKETKEVKLRAGNCLDAAQPDTVGGTRI	2	2	NO	Obsolete record
CAE7452887.1_103-203	Eukaryota	None	Dinophyceae	Suessiales	Symbiodiniaceae	Symbiodinium	Symbiodinium sp. CCMP2456	None	Symbiodinium sp. CCMP2456	101	145	9e-12	35.7	100426	69.5	DAYSGVDVVIEKCGTVPHDEWIFSNNSKLRLFTRPSLCLDVRNHKDMDWTKLQLWECVDGNVQNFTHSKEQLLQWSHDPSKCVDVAYHSTNAGTNLQIAPC	2	1	NO	Predicted
CAE7472513.1_107-223	Eukaryota	None	Dinophyceae	Suessiales	Symbiodiniaceae	Symbiodinium	Symbiodinium sp. CCMP2456	None	Symbiodinium sp. CCMP2456	117	131	9e-11	42.3	848909	81.9	SKCLTVDVDDASKPVTLHLCRHLADGAPHSNQTWVHTPEGLLEQRSVEKCLNAKLQLQKCAFSDQQWEPTADGRLLHKLSGRCLDVSGEVAVHGATFVLNDCAKGVEDAKLQRWGAP	3	3	NO	Predicted
CAE7519022.1_62-188	Eukaryota	None	Dinophyceae	Suessiales	Symbiodiniaceae	Symbiodinium	Symbiodinium sp. CCMP2592	None	Symbiodinium sp. CCMP2592	127	140	2e-12	36.9	868122	86.0	CLSSDGNRIGNGVKVQLWHCDQKWHSGGQNFFMDEAGRIRMHQNPDYCVVIDGDRYENGAKIQLWKCSDSNKHQTWVFNNVGQIEARNAPNQMCLVIDGNQAFNGAKIQLWLAQQATNPTYYGGGGE	7	5	NO	Predicted
CAE7582664.1_733-826	Eukaryota	None	Dinophyceae	Suessiales	Symbiodiniaceae	Symbiodinium	Symbiodinium sp. KB8	None	Symbiodinium sp. KB8	94	150	1e-12	47.2	856122	70.6	TGPIRLASDPSLCLQAGPEKDPSTGDPAAQLAACSAGEKAQQWTVAADGALLCEGSCLDITAHATAPGSAVETYACNGGDNQRWSAVTAAGGAR	2	2	NO	Predicted
CAE7614021.1_330-448	Eukaryota	None	Dinophyceae	Suessiales	Symbiodiniaceae	Symbiodinium	Symbiodinium natans	None	Symbiodinium natans	119	115	7e-08	31.0	102376	92.1	QCLMAKEYNRSGAAVNLHACFLPAVPAEQWLHHPSTGQLTNAEESLRCLHAAEKTTPGTLLVMWPCSDEEPAQNFTLDAVTGEIRTAGGLCLEVRPRPEVEWNEVVTAVCTTETNQMWH	2	1	NO	Predicted
CAE7675843.1_919-1032	Eukaryota	None	Dinophyceae	Suessiales	Symbiodiniaceae	Symbiodinium	Symbiodinium pilosum	None	Symbiodinium pilosum	114	142	2e-11	34.5	917818	84.6	CLQVAGTSNGDALQVGQCTTATRFMMYTDDTAQIRLADDSTKCLDVSGGVRSNGTRIQIWSCETPVNGNMQFLLPDIGVGQIRWATHLEMCLQPLSQELGSQVVLYNCRRASGN	1	1	NO	Obsolete record
CAE7727993.1_1501-1620	Eukaryota	None	Dinophyceae	Suessiales	Symbiodiniaceae	Symbiodinium	Symbiodinium sp. KB8	None	Symbiodinium sp. KB8	120	141	5e-11	39.6	800186	88.8	CLDVGGFNNGDAVQVGQCTSSTRFVMNSDDTAQIRLASDLTKCLDVAGGVKSNGTRIQIWDCETPVNGNMQFLFPDGGVGQIRWATYLDMCLQPMGNTTGSQVILWNCRRASGNSRVVLP	1	1	NO	Predicted
CAE7762094.1_15-81	Eukaryota	None	Dinophyceae	Suessiales	Symbiodiniaceae	Symbiodinium	Symbiodinium sp. CCMP2592	None	Symbiodinium sp. CCMP2592	67	103	2e-06	35.8	122649	47.5	ASKCLDVQGGSPLVGAHVGLWACRADHPNQQFAWSEEDGRIRWLTYPSLCLTAAAPGSPIQLDLCNS	1	0	NO	Predicted
CAE7770459.1_915-1000	Eukaryota	None	Dinophyceae	Suessiales	Symbiodiniaceae	Symbiodinium	Symbiodinium sp. CCMP2592	None	Symbiodinium sp. CCMP2592	86	150	3e-12	41.2	958335	67.5	NGGCADYAFGTDQRNVYVHACHGDDNQRWYFEGEVLKNERDNTCLDYHSENVYMHPCHGGSNQKWYFEHGFLKSRADGRCLDFHPG	2	2	NO	Predicted
CAE7777972.1_24-67	Eukaryota	None	Dinophyceae	Suessiales	Symbiodiniaceae	Symbiodinium	Symbiodinium pilosum	None	Symbiodinium pilosum	44	100	9e-08	40.9	124391	36.4	KCLDYDTEGGHLLVAECHGGHKQAWYFDGAALKSKYDDRCLDYF	1	1	NO	Predicted
CAE7777983.1_18-128	Eukaryota	None	Dinophyceae	Suessiales	Symbiodiniaceae	Symbiodinium	Symbiodinium pilosum	None	Symbiodinium pilosum	111	132	9e-11	34.5	884423	87.3	VLRTIDGKKCLDYNSETGDAFVNADCHGDSSQRWLWTTADHSKCLDYQTFKGSRGNVHLLDCHPNATYQDWYFDGHLLKSHYDHTCLDYNYGNGNVYMQPCHGETNQPWYF	4	3	NO	Predicted
CAE7819861.1_881-1009	Eukaryota	None	Dinophyceae	Suessiales	Symbiodiniaceae	Symbiodinium	Symbiodinium sp. CCMP2592	None	Symbiodinium sp. CCMP2592	129	140	3e-11	40.5	829552	93.8	PSSDFALLENEDGNCLMAVDAPMNGIRPTMATCDEDNFLQKWAYDETTGLVRHTGGKCLDASQREVPHGLVHLWACDSSNENQMWEWDSGNTGRLKNKYGICLDAPHPEVEGSGVHMWYCDEAITNQKW	3	3	NO	Predicted
CAE7891058.1_36-133	Eukaryota	None	Dinophyceae	Suessiales	Symbiodiniaceae	Symbiodinium	Symbiodinium necroappetens	None	Symbiodinium necroappetens	98	115	3e-09	36.4	106915	72.1	KWQWDFATSALVHGDACLTVSDFPELLDVNETARNLAKQDATLQDCDGSAAQKFIYNSDGTIQPRGQDLCLEWDAAGVFIKDNVYFYTCNLRDNQVWA	2	1	NO	Predicted
CAE7930404.1_380-487	Eukaryota	None	Dinophyceae	Suessiales	Symbiodiniaceae	Symbiodinium	Symbiodinium sp. KB8	None	Symbiodinium sp. KB8	108	105	1e-06	29.5	109209	84.7	SGAAVNLHRCFLPAVPAEQWMHHPSTGQLTNAEESLRCLHAAEKTTPGTLLVMWPCSDEEPAQNFTLDEVTGQIRTAGGLCLEVRPRPDVEWNEVVTAVCTSEANQMW	2	1	NO	Predicted
CAE8582019.1_332-454	Eukaryota	None	Dinophyceae	Suessiales	Suessiaceae	Polarella	Polarella glacialis	None	Polarella glacialis	123	146	2e-12	40.4	793168	89.8	IEGSGGMCLNYNFNTGDAYGAGCTGGGNQLWRLDDQQRLVVKTGGGSKCLEVNSPSNSQGPDVVVNSCSDSGYQKWTYDPATLSFKCPYAGNQCLDYDDKGSYNKANIYMHDCLGQKTNQEWT	3	3	NO	Inferred from homology
CAE8583950.1_538-663	Eukaryota	None	Dinophyceae	Suessiales	Suessiaceae	Polarella	Polarella glacialis	None	Polarella glacialis	126	140	3e-11	38.7	872636	86.7	GEIVSQTRPNMCLDRGAAGSEQLDLQQCSGSARQTWNFKGSGTLAGPDFDNCVDNMQRTSGPAGLYVCHGGDTQQWKLDDDAKLRSASNDGACLGFVASIGIAPCTVEDVNFVWLKDQVLAADGGE	2	2	NO	Predicted
CAE8635755.1_59-180	Eukaryota	None	Dinophyceae	Suessiales	Suessiaceae	Polarella	Polarella glacialis	None	Polarella glacialis	122	123	5e-10	40.0	826521	88.0	IEGSGGMCLDYNFNTGNAYGHACHGGDNQLWRLDDQQRLVVKTGGGSKCLVVNAMFGLTVVVNSCSDSGYQKWTYDPASLSFKRPSLSLSQCLDYDDKGSYTKAKVYMHACLGQKTNQEWTW	3	3	NO	Inferred from homology
CAE8691060.1_35-146	Eukaryota	None	Dinophyceae	Suessiales	Suessiaceae	Polarella	Polarella glacialis	None	Polarella glacialis	112	166	1e-16	30.4	104232	86.2	DQNKCVSVREGKPGDGSDIILWTCAGNDEFLWTVQGDHIVLDSSDHRYCLSVREGKAQDGADIILWTCDDTNAGRWTISGDRVRYRNSPNYCLSIREGRIGDGSNLILWACD	0	0	NO	Inferred from homology
CAE8708569.1_505-609	Eukaryota	None	Dinophyceae	Suessiales	Suessiaceae	Polarella	Polarella glacialis	None	Polarella glacialis	105	153	5e-13	39.2	88638	78.5	NALRSVGTPLRQEPCSIAEDQHWDLTKEGFLKSRLTELCVDSKMTLRECPYTDQQWNFTADGHIVNLLSGKCLDVSGSPGTRDGATIVLWPCEYNEKTDQRWEFG	3	3	NO	Inferred from homology
CAE8741118.1_204-283	Eukaryota	None	Dinophyceae	Suessiales	Suessiaceae	Polarella	Polarella glacialis	None	Polarella glacialis	80	126	1e-09	39.4	108325	55.5	LEIRNESRCSPAALSMAQLNGGDHQKWRLDSKSRLVSKLGLEGPEGFCEALCLDVAGARDERGSAVIAYRQNEKDNQQWQ	2	2	NO	Inferred from homology
CAF0740698.1_94-173	Metazoa	Rotifera	Eurotatoria	None	None	Rotaria	Rotaria sordida	None	Rotaria sordida	80	111	4e-08	34.7	111849	50.3	YSAANRLYEIVQIALRVEKVDNGYFKLFAEPSGKVLGITNTRNEVNMEMQESNDDQTQHWDIIPTGEKNYFRIKTRARPI	1	1	NO	Inferred from homology
CAF0753360.1_466-577	Metazoa	Rotifera	Eurotatoria	Adinetida	Adinetidae	Adineta	Adineta ricciae	None	Adineta ricciae	112	205	4e-20	35.1	940926	79.9	VSQEQYWGSANQQWIFEPIDGNFFVIKNRAFGRVLTVHGCNTDDGGALQIYDWTNSDCQKWTFELLPNGYYRITPKHALNQCIEVQMCSTSIGATVLQWSWSNSDCQQWKLE	5	4	NO	Inferred from homology
CAF0773917.1_374-504	Metazoa	Rotifera	Eurotatoria	Adinetida	Adinetidae	Adineta	Adineta ricciae	None	Adineta ricciae	131	533	3e-67	77.1	230374	97.8	IYRLSPKSQPSTCLGIAENSTRSAVQLYTGACNQTNQQWNLMWLGDGTYRFSPQSVNSSALNAYNVTASTGTVRIYEWIGSFDQEWVISCQGNATYRIGPRNAWQRVLAVDQTSNIVIMNSTRDERQQWII	4	3	NO	Inferred from homology
CAF0780186.1_15-157	Metazoa	Rotifera	Eurotatoria	Adinetida	Adinetidae	Adineta	Adineta ricciae	None	Adineta ricciae	143	130	5e-11	32.8	103249	95.6	GLYLIEAIHSGKFITFTPERSTLVQQDQNLQNDGETQVFEIQHIGYHEYIIRHHLTGLVLTVHNGSPTPCAPIVLCRSMGVRTPYQTVTFERVNHQSDDYLIFLKHTRMVIDIDGGSQSSNARLLQFPQKKTNTFEHFNQRFR	2	0	NO	Predicted
CAF0800508.1_487-628	Metazoa	Rotifera	Eurotatoria	None	None	Rotaria	Rotaria sp. Silwood1	None	Rotaria sp. Silwood1	142	691	2e-89	85.2	113921	99.3	GDAVASGEVRNLAAPFCVDGSTDHKNYHKPVIGYPCHSQGGNQFFMLSKLGEIRRDDGCLDFSGGINDANKDDKVIVYPCHGMRGNQQWLYKENNQLYHAVSNLCLTLSEDSKHLRMSTCDENNPRHKWSWKRKPLVETTKV	3	1	NO	Predicted
CAF0806972.1_448-577	Metazoa	Rotifera	Eurotatoria	None	None	Rotaria	Rotaria sordida	None	Rotaria sordida	130	525	2e-65	69.2	253915	100.0	VHAYGELRNPASSLCLDTLGENEKGSINLAVFSCQNGASANQYLTLSKKNQLRREDTCAVTMNSNSVVLNMCAYSDQTQTWTHEKNGPIIHHPSNLCLDIEGLSNNEQIKLKKCETNKPSQQWLFEHYLT	2	2	NO	Inferred from homology
CAF0815226.1_448-577	Metazoa	Rotifera	Eurotatoria	None	None	Rotaria	Rotaria sordida	None	Rotaria sordida	130	532	2e-66	70.8	243037	100.0	VHAYGELRNPTSSLCLDTLGENEKGSINLAVFSCQNGVSANQYLTLSKTNQLRREDTCAVTMNSNSVVLNMCAYSDQTQTWTHEKNGPIIHHPSNLCLDVEGLSNNEQIKLKKCEANKPSQQWLFEHYLT	2	2	NO	Inferred from homology
CAF0842073.1_402-554	Metazoa	Rotifera	Eurotatoria	Adinetida	Adinetidae	Adineta	Adineta ricciae	None	Adineta ricciae	153	735	1e-96	84.3	114898	100.0	YPPVPLPAYAEGEIRSTAADLCIDTKHAGERGTFGLDDCVKDQQGRSGEQNFELSWRQDIRPKGREVCFDVPSRGKRTPVVLFNCHGMRGNQHFVYNPNNFHILHVATSFCLDCDVSSKMIFMDECEVEKKTQQWKFSSYNDTLILKDLQKFF	4	1	NO	Inferred from homology
CAF0842204.1_448-600	Metazoa	Rotifera	Eurotatoria	Adinetida	Adinetidae	Adineta	Adineta ricciae	None	Adineta ricciae	153	736	4e-96	83.7	115902	100.0	YPPVPLPAYAEGEIRSTAADLCIDTKHAGERGTFGLDDCVKDQQGRSGEQNFELSWRQDIRPKSREICFDVPSRGKRTPVVLFNCHGMRGNQHFVYNPNNFHILHVATNFCLDCDVDSKMIFMDECEVEKKTQQWKFSSYNDTLILKDLQKFF	4	1	NO	Predicted
CAF0845606.1_261-402	Metazoa	Rotifera	Eurotatoria	None	None	Rotaria	Rotaria sordida	None	Rotaria sordida	142	206	2e-20	36.4	931953	97.9	PKFDGRFKIINFNSKLLLEVENGFVSDFTRIVQNNDKGTLWQQWDIFYVGYNTYKIVNVNSRKVLDDFDWQTNDGAKIVQYKYEIKDNQIWKIIENEDADNTVTLINVWAQKAASFVGASTQIGSQLVLNEINDGPDQKWTL	3	3	NO	Inferred from homology
CAF0859620.1_258-394	Metazoa	Rotifera	Eurotatoria	Philodinida	Philodinidae	Didymodactylos	Didymodactylos carnosus	None	Didymodactylos carnosus	137	373	2e-44	57.7	506574	93.8	YKFINVNSNLLLEIDGASHDNSARVLQWHDNGGAWQIWHVQYAGNGQYRLIVSHSRQALDAFDWGQDDGTNLIQFPYHVGNNQLWKVHENDDGTITLINVHANKVAGLAGASTNPGDQVSLWTSNGQPDQKWKMVQV	3	3	NO	Inferred from homology
CAF0895439.1_15-161	Metazoa	Rotifera	Eurotatoria	Philodinida	Philodinidae	Didymodactylos	Didymodactylos carnosus	None	Didymodactylos carnosus	147	233	1e-24	41.8	75168	97.2	SCDTSLYGIVGLQSGKVLDVFNGSLTDQTVIVIYTKNGSDSQKWQLVSNDDGYFNIIHQLSGKALTVNGTSMLSSDHVRLVINNLSSNNDLQKWQLASVPSISGYFTIVNKHSALMANVAGASVADGAQLIMYQNGTSSNQVWQFSR	3	3	NO	Predicted
CAF0909468.1_41-152	Metazoa	Rotifera	Eurotatoria	Adinetida	Adinetidae	Adineta	Adineta steineri	None	Adineta steineri	112	100	1e-06	23.9	132743	73.2	IASSYFYKLTNKYSGSNRTLETIITGDNPEDIKMTLFHNYDIGYWRFIRLSNNKYRIQNYVYGGSMSLDIVKYKMKYKLHMNETADVLGQYWHLTRLSDGSFRFTNDFSGPK	2	1	NO	Predicted
CAF0933034.1_316-437	Metazoa	Rotifera	Eurotatoria	Philodinida	Philodinidae	Didymodactylos	Didymodactylos carnosus	None	Didymodactylos carnosus	122	122	4e-09	42.9	874668	79.5	IRSKVDGRCLQVHDYTLMTSSDKEAASIVVGLCTIGEPQMPCNSLNQQWKVTSTIDGEMQTFLDGKCLDVYGNTGPGVDAFSCNKQDNQKWNWNSQDSTVRSKLNGNCLTVQQELEVWAGPL	3	2	NO	Inferred from homology
CAF0937594.1_331-450	Metazoa	Rotifera	Eurotatoria	Adinetida	Adinetidae	Adineta	Adineta ricciae	None	Adineta ricciae	120	491	1e-61	75.8	253636	91.6	VYRLSPQLQPDKCLGAGMSNNVQLYGGSCGDSNKRWNITWLGDGSYRFSLLSNPNLVLASHNVSTSRGYLQTNYISQRWAFSAKGNSTFRIVLYTAWWKVMTLDDTSDVSVVSYASGKFQ	2	1	NO	Inferred from homology
CAF0941120.1_333-476	Metazoa	Rotifera	Eurotatoria	Adinetida	Adinetidae	Adineta	Adineta ricciae	None	Adineta ricciae	144	148	2e-12	36.2	858319	95.5	SQDGSIRSLFNGRCLSIDRCNTREAAYVVLSECRIGDPQAQCQGKNQQWATNATDQTIISQMNGKCLDVYNFDGPSVEAFTCNKQDNQMWIWNTSDKTVRSKHNGECLIVQQELEVWAGSLFDGSQAVVLLNRGDSGSEPITVQ	2	2	NO	Inferred from homology
CAF0943237.1_47-159	Metazoa	Rotifera	Eurotatoria	Adinetida	Adinetidae	Adineta	Adineta steineri	None	Adineta steineri	113	99	1e-06	28.7	118583	76.6	YRLTSKYSGLNLTLLIVFKIGKQAGVEMDHIHRHDNENWHLDRLSDNKYRIQHTAFKGIGALGIIKDEMKNELCLSKPANVSEQYWHLTRLSDGSFRLTNDFSGHNMALYVQA	1	1	NO	Inferred from homology
CAF0944565.1_514-655	Metazoa	Rotifera	Eurotatoria	Adinetida	Adinetidae	Adineta	Adineta steineri	None	Adineta steineri	142	697	6e-90	86.6	101475	99.3	GDAVASGEIRNVAAGFCVDGSTDHKNYHKPVIGYPCHSQGGNQFFMLSKLGEIRRDDGCLDFSGGVNDANKDDKVIVYPCHGMKGNQQWQFKENNQIYHPVSSLCMSLSDDNKHIRMSQCDDNNQRFKWSWKRKPLNETSKA	4	1	NO	Predicted
CAF0956815.1_489-630	Metazoa	Rotifera	Eurotatoria	Philodinida	Philodinidae	Didymodactylos	Didymodactylos carnosus	None	Didymodactylos carnosus	142	560	5e-70	75.4	240286	96.5	GDAIASGDIRNAAASYCVDGSTDHKNYHKPVIGYPCHSQGGNQFFMLSKLGEIRRDDGCLDFSGGLHQAGKDDTIIVYPCHGMKGNQYWVYKEVNLINGQLFHQVSSLCMALSDDNKHIIMDKCDEADSRLTWHWKRTLNNT	3	1	NO	Predicted
CAF0964033.1_200-270	Metazoa	Rotifera	Eurotatoria	Ploima	Brachionidae	Brachionus	Brachionus calyciflorus	None	Brachionus calyciflorus	71	148	6e-13	43.7	104453	58.2	NVATTKALDSDYNGRVYTLDNNDSLHQRWELIKRDDIYFSFKNAQTGLILDSNTVGNVYAISDNGSDYQKW	2	2	NO	Inferred from homology
CAF0976173.1_51-164	Metazoa	Rotifera	Eurotatoria	Adinetida	Adinetidae	Adineta	Adineta steineri	None	Adineta steineri	114	119	4e-09	38.8	928196	79.2	GSFRSVFNGRCLSIAQCSTRRETYAVLNDCQIGDPQAQCQGKNQQWIVNPSNETIVSQMTGYCMEVHNSYGPNVYALLCNGRQNQKWIWNSTDGTIKSESSNQCLTVPLELEIW	2	2	NO	Predicted
CAF1003199.1_454-587	Metazoa	Rotifera	Eurotatoria	Adinetida	Adinetidae	Adineta	Adineta ricciae	None	Adineta ricciae	134	576	6e-73	75.4	188809	100.0	FHHVGALRNEGFGCADSLGYNVDNGANQNAGISPCQHKSTNQILIHSKNGQLRFDDLCLEAIANTVVKLQKCSNGNNRQTWNYDNQTKHMKHVKSSQCMTVDEKAQSGKVLLTPCQQENNPKQRWHLERAVLTP	2	2	NO	Predicted
CAF1006954.1_459-586	Metazoa	Rotifera	Eurotatoria	Adinetida	Adinetidae	Adineta	Adineta steineri	None	Adineta steineri	128	474	6e-58	69.5	301346	98.5	VLAYGEVKNSNSHLCLDTLGKDEKGTIPLSIYSCQSTGSANQYLSLTKDYQLRREDGCAVTSDSISIVLINCNHSDHNQTWTHANNGTLVHHTSNLCLDVEGLSSNDQIKLKKCEPNKLSQQWLFKHY	2	2	NO	Inferred from homology
CAF1020672.1_344-424	Metazoa	Rotifera	Eurotatoria	Adinetida	Adinetidae	Adineta	Adineta ricciae	None	Adineta ricciae	81	115	7e-08	44.4	101894	55.0	GEKCLSIENCDTSDGANIVAIDCQINDPQAKCQGKNQQWTVNTVDQTIISQMNNKCLQTFRAAGPAVDVSTCNKGNGQKWT	3	2	NO	Inferred from homology
CAF1027400.1_510-608	Metazoa	Rotifera	Eurotatoria	Philodinida	Philodinidae	Didymodactylos	Didymodactylos carnosus	None	Didymodactylos carnosus	99	375	1e-42	70.5	553053	67.9	ESLFFGEVRNRGSTGVCLDSQEIEDDDKPVIGYPCHGKIKSQGGNQYFLMSKTNEIRREEKCLDYGGGKGELNQPNKINSLSCHHTQGNQMWIYETEYI	2	1	NO	Predicted
CAF1031783.1_1-123	Metazoa	Rotifera	Eurotatoria	None	None	Rotaria	Rotaria sp. Silwood1	None	Rotaria sp. Silwood1	123	150	1e-14	33.1	93778	93.8	MNHLVIDLLGGSTTVGTQLVTNYINNGSGVIPYTQLWFFDPNGTVRNAAAGLVIQISGGIAGTNLVLGTNIVAQNQIWLFSGVTMSCPAASKVMDITGSNASPNTYVVAWSSTGGTNQKWTTI	3	3	NO	Inferred from homology
CAF1038723.1_52-171	Metazoa	Rotifera	Eurotatoria	None	None	Rotaria	Rotaria sp. Silwood1	None	Rotaria sp. Silwood1	120	244	1e-27	46.6	699586	95.1	VLENIATSRVLDSNGAGNAYPHDSNGGDYQKWFLEATGVDPYNGMVAFLRNKATYKVLDSNAEKHVYTLDHNGSKYQKWIFTQQDDDTYVLQNVATSFMLDSNNQHMYTHVPNGGPHQKW	3	3	NO	Predicted
CAF1040930.1_373-503	Metazoa	Rotifera	Eurotatoria	Adinetida	Adinetidae	Adineta	Adineta ricciae	None	Adineta ricciae	131	588	2e-75	80.2	139174	100.0	VYRLSPQLQPDKCLGAGMSNNVQLYGGSCDDNNKRWNITWLGDGSYRFSLLSNPNLVLAGHNVSASRGYLQTNYWTNYISQRWAFSAKGNSTFRIVPYTAWWKVMTLDDTSDVSVVSYASGKSQHWILTKV	3	2	NO	Predicted
CAF1042029.1_1-127	Metazoa	Rotifera	Eurotatoria	None	None	Rotaria	Rotaria sordida	None	Rotaria sordida	127	223	2e-25	41.1	717526	96.1	MNSYVLDIYNSSSAGPGTPVVVYPMKNRTSEDPSSQLWFFDQDGTIRNMATEMVIDIDSGIQESNLIVWPKNMGTTQQWQLDGLYILCPGANKVIDIEKSQTVSGAPVVAWPNHAGLNQQWNIVPKL	3	3	NO	Inferred from homology
CAF1043470.1_46-161	Metazoa	Rotifera	Eurotatoria	Adinetida	Adinetidae	Adineta	Adineta steineri	None	Adineta steineri	116	103	5e-07	26.5	117562	80.1	VYRVTSKYAGMNLTLSITFNEGNEPGIKLDSIGRYSNLDMHLVRLSDNKYSIQHTDFGKTTALYVIKDKMKNKLRFTKPANVSEQYWHLTPLSDGSFRITNDFSGPNMALDVPANA	1	1	NO	Predicted
CAF1058451.1_373-507	Metazoa	Rotifera	Eurotatoria	Adinetida	Adinetidae	Adineta	Adineta ricciae	None	Adineta ricciae	135	580	3e-74	89.6	794598	100.0	VYCLSPKSQPNKCLGVSSDVSSGNIQLYDGTCTNDNQKWNISWLDDGTYRLSPLSANTRALSAYNVTSTVGGVQTTFWSFNDNQEWVLTSAENKVYRVGPRGAWLRVMTVISGTADVRIVDYTSTNEQNWILTSI	4	3	NO	Predicted
CAF1063201.1_711-812	Metazoa	Rotifera	Eurotatoria	None	None	Rotaria	Rotaria magnacalcarata	None	Rotaria magnacalcarata	102	111	3e-07	35.1	101.16	71.2	SKLRSNIDGRCLTIEKSNNSSDMYNLIATSCHKTNSKELYQKWIVNNNDQTIASHLNGICLNVNNRNNRVVTVSSCNQRDRQTWIWNKTDGSVRNIENGPCL	2	2	NO	Predicted
CAF1070065.1_80-194	Metazoa	Rotifera	Eurotatoria	None	None	Rotaria	Rotaria sordida	None	Rotaria sordida	115	135	1e-11	30.0	959711	85.3	IDLLGGSTTVGTQLVTNYINNGSGVIPYTQLWFFDPNGTVRNAAAGLVIQISGGISGTNLVLGTNIVAQNQIWLFSGVTMSCPAASKVMDIPASNAAPNTYVIGWSSSGGTNQQW	3	3	NO	Predicted
CAF1074246.1_338-477	Metazoa	Rotifera	Eurotatoria	None	None	Rotaria	Rotaria sordida	None	Rotaria sordida	140	124	2e-09	37.1	855362	95.4	GSIRSVLNGKCLSIESCNTAERTNIVLSECRINDPQAQCQGKNQQWIINTVDQTIISQMNGKCLDMHNLVGSNVNAFSCNKKQHNQRWIWNKIDGSIRNKHSGKCLTQTQELEVWAGPLHDGSAAVVLLNRGNSSEPITV	2	2	NO	Predicted
CAF1075911.1_11-147	Metazoa	Rotifera	Eurotatoria	Philodinida	Philodinidae	Didymodactylos	Didymodactylos carnosus	None	Didymodactylos carnosus	137	149	1e-12	35.9	949193	89.7	YRLTTRWQGDDKSLDIVNDGKNNNQLILGNTGNYSGQHWKITSVGDGYYRLSTEWQGDGKCLDIVNDTEKNKLILANTDNHSGQYWRITLLENSYYRLTSKLQGYDQSLDVVNDGEKNKLTLHKTGNYSGQYWKITK	4	3	NO	Predicted
CAF1076253.1_89-203	Metazoa	Rotifera	Eurotatoria	None	None	Rotaria	Rotaria sordida	None	Rotaria sordida	115	228	3e-25	38.3	869977	92.0	GKCLDIAGGGSELHARIQLFRCHGKENQQFQLNKDSSLRVMGKCLDIPDSNARDHQSIQLFTCRPEQQNQQYLFDQQDRIHVMGKCLDVPNGNIVNSNPLQLFRCHNQLSQRFTL	6	0	NO	Inferred from homology
CAF1076585.1_459-611	Metazoa	Rotifera	Eurotatoria	None	None	Rotaria	Rotaria sp. Silwood1	None	Rotaria sp. Silwood1	153	660	9e-85	75.2	20525	100.0	YPPVPLPPFAMGEIRSMNNSLCIDTKHGREHATFGLDLCLSDHRGRSGEQDFELSWRQDIRPKGREFCFDVPNRSKRTPVVLFTCHGMRGNQHFVYDVTKYHIIHVSTNLCLDCDLESKQIFMEQCDTKSNTQRWIFSSYNETLILKDMKQFF	5	1	NO	Predicted
CAF1096491.1_2-113	Metazoa	Rotifera	Eurotatoria	Adinetida	Adinetidae	Adineta	Adineta steineri	None	Adineta steineri	112	137	8e-13	33.0	981194	91.8	IRFLNAQTERRLGSNGAGEAYGNRANNDLYQVWEIINTLDNSINLKNFASGLYLDSNGKGEVCALPGNGSTHQRWRFDGLRIINVATGGALDSNSAGAIYLLEPNGGNCQNW	3	3	NO	Inferred from homology
CAF1121428.1_10-148	Metazoa	Rotifera	Eurotatoria	None	None	Rotaria	Rotaria sordida	None	Rotaria sordida	139	479	3e-61	66.9	343556	100.0	DIISGGRYQLIHEASNKALDIHGEGTHDGTNVEICTNHGGKNQLWVIHENQDGTVKLINPHSGKALDVFGGQTSDGTNVQIWTDNESNAQRWRLKSVGDGIYKLIHAFSGKALDVTGGETSDGTNVQIWTENYSWAQKW	5	5	NO	Inferred from homology
CAF1131676.1_71-169	Metazoa	Rotifera	Eurotatoria	Adinetida	Adinetidae	Adineta	Adineta ricciae	None	Adineta ricciae	99	108	1e-07	44.0	898471	68.9	RQWIYDAQDGSIRSAYSGKCLSIFRCNPGQPAHLFLDNCQIGDPHAQCQGKNQQWLANTTDQSFVSQMNGLCLAVDVYGNDGPAVNTFVCNHQENEIWM	2	1	NO	Inferred from homology
CAF1137996.1_402-509	Metazoa	Rotifera	Eurotatoria	Adinetida	Adinetidae	Adineta	Adineta steineri	None	Adineta steineri	108	114	8e-08	37.8	111582	67.1	FRLEHIRYREYRLRHCQSNTILCIYQESLNNEAPLVLNANTNQTLTFESVGNNNSEYYIWPTHQRPTTRRKVLDVYNDPYGRAGQNGAQVQLYSFHGGPNQRFHLRTV	2	0	NO	Predicted
CAF1147478.1_259-373	Metazoa	Rotifera	Eurotatoria	None	None	Rotaria	Rotaria sordida	None	Rotaria sordida	115	241	9e-26	40.4	813091	89.1	GKCLDVAGGNAELHSQIQLFRCHGKQSQQFELHRDGTIRIMGKCLDIPDSKAYDHQSVQLFHCHSAQENQRFIIDAQNRIHVMGKCLDVPNGQIVNNNPLQLFRCHNEASQRFTL	6	0	NO	Inferred from homology
CAF1147636.1_227-347	Metazoa	Rotifera	Eurotatoria	Philodinida	Philodinidae	Didymodactylos	Didymodactylos carnosus	None	Didymodactylos carnosus	121	127	1e-09	34.2	106.99	78.2	ANVLYLIRSVHTLKFVTSGNTSKDKEPIYQLSTAVADQTTQQRQQQWFFTSVVDHREKNVYIIQSVYNRKALDIPHRSSHDNIKVQQYESDKDNRNQQFKLIHIKKNYCKIVSVATGKALD	3	1	NO	Predicted
CAF1155189.1_468-608	Metazoa	Rotifera	Eurotatoria	Adinetida	Adinetidae	Adineta	Adineta steineri	None	Adineta steineri	141	436	5e-52	53.2	438495	98.6	DAIALGDIESLGQSTCLDVNAEHKSFKKPLGTFPCHDQGGNQFFLLNPAGEIRRDDGCLEYGGGKLDMDKDDKVLIDRCHGQRGNQSWIYNKNNQIYHPTSNSCLALTANKHIQMQRCDVNNGYHKWLWDRKTGNVQNKTD	3	1	NO	Inferred from homology
CAF1163551.1_101-235	Metazoa	Rotifera	Eurotatoria	None	None	Rotaria	Rotaria sordida	None	Rotaria sordida	135	130	1e-10	40.2	843837	88.2	YRLTTQWQGDGKSLDIINDGTNNKPILAATAALTGQYWKITSIGNGYYRLTTQWQGDGKSLDIINDGTNNRPILAATGALSGQYWKITPIGNGYYRLTTQWQGDGKSLDIVNDGTNNRPILAATGAQTGQYWKIS	3	3	NO	Inferred from homology
CAF1164398.1_472-590	Metazoa	Rotifera	Eurotatoria	Adinetida	Adinetidae	Adineta	Adineta ricciae	None	Adineta ricciae	119	396	6e-45	52.1	577049	83.2	DTLASGDVRNLGTSYCLDGSADHRSLNQSAIAFLCHNQGGNQFFMLTPTGEIRRDDGCLQYSGGETDMDKEDKVLIMRCDEKNRNQNWVYTEDLQLHHPVSDLCMATYTDVNHIKMQKC	2	1	NO	Inferred from homology
CAF1165661.1_456-593	Metazoa	Rotifera	Eurotatoria	None	None	Rotaria	Rotaria sordida	None	Rotaria sordida	138	510	6e-63	64.2	295075	100.0	HRFIGTVSTSNHRCLDSMMGPDVSKGLNTQVSAQTCHKDGGNQIFLYTTTNKIHFDELCLEPGEGKSTANRNIIFTICMNDRKEQNWEYDEQTFQLKNEHFKGKCLSILGDSNVMLIPCDTNNPSQRWTFNQEVELYD	4	2	NO	Inferred from homology
CAF1166384.1_459-585	Metazoa	Rotifera	Eurotatoria	Adinetida	Adinetidae	Adineta	Adineta steineri	None	Adineta steineri	127	554	1e-69	75.6	18338	100.0	PSKNVVWGECKNVQHSVCLNDPGASFGQPIDVSGCFQQAVWRLNEGGQISSGEHCFVSDGAIVKKKFCIDHTGLWDPVGEWEYNKVTKQIRSNKEHLCMETDNNNLKVDKCNETSQAQQWIWSEIHY	1	1	NO	Predicted
CAF1185332.1_53-195	Metazoa	Rotifera	Eurotatoria	Adinetida	Adinetidae	Adineta	Adineta steineri	None	Adineta steineri	143	113	2e-08	37.3	958219	89.9	IDTDYYYRLTDSYSGEKLALDVINDGQNYGLNMAPVADYTGQYWYFVHVRDNVYSLRTRFLGDAYSLDIINDGINNNKPHMAKTGHHTGQYWHLTRLIDGTYNLSNEFTGLNMALDISRNSHIVHMSAKKTDYSGQQWQLTKI	4	3	NO	Inferred from homology
CAF1199229.1_294-423	Metazoa	Rotifera	Eurotatoria	Adinetida	Adinetidae	Adineta	Adineta ricciae	None	Adineta ricciae	130	125	2e-09	34.2	876374	94.4	GVQGKKVAFLWSKSSNSSTGVNLVNCSSLSSNVQSTRLQWKYNPQDGSITDGRCLSIENCNTEDGANIVVTDCQINDPQAKCQGKNQQWTVNTTDQTIITQLNGKCLQTFHPLGPAVDVQTCNKRDTQQW	3	2	NO	Inferred from homology
CAF1214738.1_46-180	Metazoa	Rotifera	Eurotatoria	Adinetida	Adinetidae	Adineta	Adineta steineri	None	Adineta steineri	135	117	5e-09	28.8	106521	93.0	VYRLTNKYLGPDLTFVSIVGYMEDGVKMDSIHDYGTEYWRFIRLGDNKYRILNFVDDSTALDIHNDKMRNKVHMSKIGDFSGQYWHLTHLKDGSFRLSNDFSGRNMALDVVGRTHNLTMSTTAVDYLGQHWIFTK	2	2	NO	Predicted
CAF1230062.1_468-589	Metazoa	Rotifera	Eurotatoria	Adinetida	Adinetidae	Adineta	Adineta ricciae	None	Adineta ricciae	122	458	1e-55	63.9	335439	96.1	PSKNVVWGECQNVAHSVCLEHDTASFGQPITVDSCYTQSIWRLNEQGELAVGENCFVSDGSIIKKKFCLDSNGRWNPVGEWEWNNSTKQMQSNKNNLCMETDGDTLKLAKCDETKQSQKWTW	1	1	NO	Predicted
CAF1233985.1_466-618	Metazoa	Rotifera	Eurotatoria	None	None	Rotaria	Rotaria magnacalcarata	None	Rotaria magnacalcarata	153	666	1e-85	73.9	202841	100.0	YPPVPLPPYAQGEIRNWNSSLCIDTKHGGEHATFGLNLCLRDKQGRGGEQEFELSWRQDIRPIGRELCFDVPKRGERTPIILFTCHGMRGNQHFVYDINNYHIVHVSTRLCLDCDLESRMIFMKECDEKSKTQRWSFYSYNETLILKDLKQFL	3	1	NO	Predicted
CAF1234384.1_307-422	Metazoa	Rotifera	Eurotatoria	None	None	Rotaria	Rotaria sordida	None	Rotaria sordida	116	141	1e-11	42.9	84145	80.8	GSIRSVLNGRCLSIDRCSTSEAAYVVLNECQVGDPQAQCQGRNQQWTLDTSDHAIVSQMNGKCLDVYDFDGPHVDAFSCNKQDNQAWIWNSTDGTVRSVYNGKCLIVQPELEVWAC	2	2	NO	Inferred from homology
CAF1283816.1_481-613	Metazoa	Rotifera	Eurotatoria	None	None	Rotaria	Rotaria sordida	None	Rotaria sordida	133	476	8e-58	62.4	377199	95.0	GESLYYGELRNLGKINVCIDSQTVGHMDRPIIGYPCHGQGGNQYFLFSKNNEIRHEEKCLDYAGGNLHVPNTIVTLSCHSMKGNQMWFYENNMIRHMSGYCIGLSETNHRAIQMTTCDASNPYQKWSWKKRLD	3	2	NO	Predicted
CAF1349547.1_10-148	Metazoa	Rotifera	Eurotatoria	None	None	Rotaria	Rotaria sordida	None	Rotaria sordida	139	481	2e-61	66.9	337596	100.0	DIISGGRYQLIHEASNKALDIHGEGTHDGTNVEIFTNHGSKNQLWVIHENQDGTVKLINPHSGKALDVFGGQTSDGTNVQIWTDNESNAQRWRLKSVGDGIYKLIHAFSGKALDVTGGETSDGTNVQIWTENYSWAQKW	5	5	NO	Inferred from homology
CAF1353096.1_335-444	Metazoa	Rotifera	Eurotatoria	None	None	Rotaria	Rotaria sordida	None	Rotaria sordida	110	107	4e-07	44.3	862457	77.6	GKIRLRIDGKCLTVEKCDSNDPISLITTSCYIDNSKAPCQGKNQQWTVNTDKQTIVSQLNGKCLSVNNQHKLIVSVSSCNERESQTWIWNQTDGLLKNTDNGQCLTVEQN	2	2	NO	Inferred from homology
CAF1360678.1_476-588	Metazoa	Rotifera	Eurotatoria	None	None	Rotaria	Rotaria magnacalcarata	None	Rotaria magnacalcarata	113	497	2e-61	77.0	272932	89.0	HSVCLADQGASFGQPIGVSGCYRQQVWRLNEGGEISAGEHCFASDHDIVKKKFCLDHQGRWNPIGEWQYDKSTKQIRSNKEQLCMDTDGHSLKLHECNETKDSQKWGWTEIYY	2	2	NO	Predicted
CAF1366028.1_4-50	Metazoa	Rotifera	Eurotatoria	None	None	Rotaria	Rotaria sordida	None	Rotaria sordida	47	108	2e-08	54.3	116469	37.1	KCLDVYNFDPPNVDTHTCNKQDNQEWIWNSIDGTVRSKHNGECLTSE	1	1	NO	Inferred from homology
CAF1370970.1_10-148	Metazoa	Rotifera	Eurotatoria	None	None	Rotaria	Rotaria sordida	None	Rotaria sordida	139	487	7e-62	67.6	329315	100.0	DIISGGRYQLIHEASNKALDIHGEGTHDGTNVEIFTNHGGKNQLWVIHENQDGTVKLINPHSGKALDVFGGQTSDGTNVQIWTDNESNAQRWRLKSVGDGIYKLIHAFSGKALDVTGGETSDGTNVQIWTENYSWAQKW	5	5	NO	Inferred from homology
CAF1372812.1_3-53	Metazoa	Rotifera	Eurotatoria	None	None	Rotaria	Rotaria sordida	None	Rotaria sordida	51	108	3e-08	41.2	118467	38.1	IISKMNGKCLDVYNFDGPNVDTHTSNKQDNQEWIWNSIDGTVRSKHNGECL	1	1	NO	Predicted
CAF1392166.1_459-585	Metazoa	Rotifera	Eurotatoria	Adinetida	Adinetidae	Adineta	Adineta steineri	None	Adineta steineri	127	569	7e-72	77.2	165561	100.0	PPKNVVWGECKNVQHSVCLNDPGASFGQPIDVSGCFQQAVWRLNEGGQISSGEHCFVSDGAIVKKKFCIDHTGLWDPVGEWEYNKVTKQIRSNKEHLCMETDGNNLKVDKCNETSQAQQWIWSEIHY	1	1	NO	Predicted
CAF1417759.1_24-110	Metazoa	Rotifera	Eurotatoria	Adinetida	Adinetidae	Adineta	Adineta steineri	None	Adineta steineri	87	100	2e-06	33.7	113102	61.9	NTGQFWRFVHLGENIYKLQTRFLGNKYSLDINPNSKDKNIPHIAKTALVTGQRWWISRLTDGTYTLSNEYNGVSWAMDISSSKNLKT	2	2	NO	Predicted
CAF1427835.1_292-402	Metazoa	Rotifera	Eurotatoria	None	None	Rotaria	Rotaria sordida	None	Rotaria sordida	111	117	2e-08	33.0	102195	75.8	IQGKKVAFASSQLPNASSDVIVTNCASLSSTIEPKRLEWTYNPQDGSIRSMFNGQCLSIESCSTSEAANIVLNECHINDPQAQCQGKNQQWTVNTEDQSIISQMNGKCLDV	1	1	NO	Inferred from homology
CAF1428168.1_292-402	Metazoa	Rotifera	Eurotatoria	None	None	Rotaria	Rotaria sordida	None	Rotaria sordida	111	121	5e-09	34.0	101.2	75.8	IQGKKVAFASSQLPNASSDVIVTNCASLSSTIEPKRLEWTYNPQDGSIRSMFNGQCLSIESCSTSEAANIVLNECHINDPQAQCQGKNQQWTLNTEDQSIISQMNGKCLDV	1	1	NO	Predicted
CAF1456988.1_111-227	Metazoa	Rotifera	Eurotatoria	None	None	Rotaria	Rotaria sordida	None	Rotaria sordida	117	114	2e-08	36.1	105452	74.0	YRLRHHQSNKILNIYQHSLNNEAPLVTDSQTDQTFTFQYVNDSNKDYYIWPAHQPPTHRRKVLDIHNDPYGHARQNGAQVQSYDFHGGLNQRFRLHAINQNITQLANKVFQVNLCDT	3	0	NO	Inferred from homology
CAF1483972.1_332-423	Metazoa	Rotifera	Eurotatoria	Adinetida	Adinetidae	Adineta	Adineta ricciae	None	Adineta ricciae	92	114	5e-08	39.8	107681	65.9	YNSTDGSIRSNSGEKCLSIENCDTSDGANIVAIDCQINDPQAKCQGKNQQWTVNTVDQTIISQMNNKCLQTFRAAGPAVDVSTCNKGNGQKW	3	2	NO	Inferred from homology
CAF1526280.1_553-696	Metazoa	Rotifera	Eurotatoria	Adinetida	Adinetidae	Adineta	Adineta ricciae	None	Adineta ricciae	144	566	2e-68	75.5	256815	94.6	PYATGEIRSMVSSLCIDTKFGGEHATFGLDRCLRDHRDRSGEQQFELSWRQDIRPNGRELCFDVPQQEKRTPVILFNCHGMRGNQHFIYDFKSFHIIHVSTHLCLDCDLENVYELGEIIGQGAYGCVFKSRNVATNETVAIKRM	2	0	NO	Predicted
CAF1559520.1_453-591	Metazoa	Rotifera	Eurotatoria	Adinetida	Adinetidae	Adineta	Adineta ricciae	None	Adineta ricciae	139	218	9e-22	36.2	836824	96.5	GVYRITPKFAQQAALYAANEQNYAFISQIYYSGATNQQWILEPLDGGFYRIKNRVGGRVLSVFDCNAYDGGAVQLYDWLDTDCQKWKVEALSNGYYRLTPKHALNQCLDIPMCSTVGGILIHQWSWSNSDCQQWQLQRL	6	3	NO	Predicted
CAF1587568.1_101-237	Metazoa	Rotifera	Eurotatoria	Philodinida	Philodinidae	Didymodactylos	Didymodactylos carnosus	None	Didymodactylos carnosus	137	328	1e-39	47.8	559803	97.8	YQWIGTISNSDHQCLDSMCGPDISKSVRGFVSVQACHMDGGNQIFMYTTTKKLQFDELCLEPDDEHTGKQEERKILFTVCEDNRQEQNWLYNEETNQLVHEKTQDCLDVMTDTSVVIDKCNSERQLQKRSFGKEVEL	2	1	NO	Predicted
CAF1679437.1_3-147	Metazoa	Rotifera	Eurotatoria	None	None	Rotaria	Rotaria magnacalcarata	None	Rotaria magnacalcarata	145	100	6e-07	31.3	974278	94.4	DGFYQIENVFRHKLLIARKNNGVYVGDSKQLGQSIFRIEHVQHREYRLRHNQSNKILCIYQQSLNLEAPLALDSHSDQTLIFERVDYNTIEYYIWPTHQRSTRRNKALDVHNDPPSHAGQNGSPVQLYDFHGGPNQRFRLIAVDE	2	0	NO	Inferred from homology
CAF2118176.1_483-620	Metazoa	Rotifera	Eurotatoria	None	None	Rotaria	Rotaria magnacalcarata	None	Rotaria magnacalcarata	138	445	2e-53	56.5	409365	98.6	AESLYFGEIRNHGQSNMCIDSQDSINHGKPIIGYQCHGQGGNQFFLFSKTNELRQEEKCLDYSGTGAHEPGKVVFLVCHSMQGNQMWLYQDNMIRHFSGLCIQLSAVNGKDIFMSECDRWNLYQKWSWKKRVEKSKNS	3	2	NO	Predicted
CAF2450478.1_202-390	Metazoa	Rotifera	Eurotatoria	None	None	Rotaria	Rotaria sp. Silwood2	None	Rotaria sp. Silwood2	189	149	2e-12	35.0	876412	96.4	FYHVGVLRNEVYDCADSFGFTNDNADNHDAGILPCHNQGANQVCILIFVFFILFQIRTESMSCLTFHHIYGSQGANRTTTLNIQKCINRTRSPTAAVYQILVYSKKGELRFDDVCMESNANNVVKLQKCSQGNQKQIWNYNNETKHMEHVTSRQCLSTDKTKGSGHLILVPCEQDNNASQRWYLEQSLL	2	2	NO	Inferred from homology
CAF2763633.1_593-709	Metazoa	Arthropoda	Hexanauplia	Siphonostomatoida	Caligidae	Lepeophtheirus	Lepeophtheirus salmonis	None	Lepeophtheirus salmonis	117	323	4e-36	51.7	555552	91.3	ASGEIVNKQTLTCIEELVQNMGVNRNKCNHARFGNQYWMMSKDGEIRREDSCMDYAGSDVILFPCHGSKGNQQWFYDHEEETLTHSPTHKCLSLNEKRDKLIMAVCDSKEPRQRWKF	3	3	YES	Inferred from homology
CAF2763673.1_590-748	Metazoa	Arthropoda	Hexanauplia	Siphonostomatoida	Caligidae	Lepeophtheirus	Lepeophtheirus salmonis	None	Lepeophtheirus salmonis	159	411	1e-47	48.1	556078	94.6	EAIASGEIVNKQTLTCIEELVQNMGVNRNKCNHARFGNQIRNKVSTQCVDSAAKPDDMHKPLGLWPCHKQGGNQYWMMSKDGEIRREDSCMDYAGSDVILFPCHGSKGNQQWFYDHEEETLTHSPTHKCLSLNEKRDKLIMAVCDSKEPRQRWKFSTYN	3	3	YES	Inferred from homology
CAF2795349.1_13-157	Metazoa	Rotifera	Eurotatoria	None	None	Rotaria	Rotaria sp. Silwood2	None	Rotaria sp. Silwood2	145	137	5e-12	34.6	931029	87.0	PEGSYLIEVLHSGKFITFTPERSTLVQQDRNIENEGESQIFEIQHIGYRDYIIRHRLTGLVLTVHNGSPAPCAPIVLCRFMGPRTPYQIVNFERSHEQSNDLILFIKHTRMVIDIDGGSQSSNARLLQFPQKKNSFNQINQRFRL	2	0	NO	Inferred from homology
CAF3009805.1_77-181	Metazoa	Rotifera	Eurotatoria	None	None	Rotaria	Rotaria socialis	None	Rotaria socialis	105	136	2e-11	38.7	929209	73.8	IRSKLNGQCLSIDSCSTSEAANIVVSECQINDPNAQCQGKNQQWTINTSDQSVVSRMNGKCLDVYDFDGPSVDAFSCNKQDNQAWLWSPNDGTVRSKHNGECLTL	2	2	NO	Inferred from homology
CAF3022006.1_15-158	Metazoa	Rotifera	Eurotatoria	None	None	Rotaria	Rotaria socialis	None	Rotaria socialis	144	125	3e-10	31.1	104037	96.4	GLYLIEVLHSGKFITFTPERSTLVQQDQNVQNEAETQVFEIQHIGYRDYIIRHHLTGLILTVHNGSPSPCAPIILGRSMGVRTPYQTVNFERSSSQSDDFIIFLKHTRMVLDIDGGSQSSNARLLQFPQKKNNNLEQFTQRFRL	2	0	NO	Inferred from homology
CAF3040867.1_475-603	Metazoa	Rotifera	Eurotatoria	None	None	Rotaria	Rotaria sp. Silwood2	None	Rotaria sp. Silwood2	129	253	1e-26	41.6	669846	98.4	PPANLVWGEMRNEQYKDMCADTFGNQYGRAVGVSGCHGQGGNQLFRLNTEGEWSVDEHCYIANSNSIVPRHCVQGGRWIPKGEWTYDNQTLQIRSTKVDKCVVTDGKSLFLETCQNNNTAQKWTWKETY	2	1	NO	Predicted
CAF3109399.1_14-123	Metazoa	Rotifera	Eurotatoria	None	None	Rotaria	Rotaria sp. Silwood2	None	Rotaria sp. Silwood2	110	179	6e-19	40.4	820961	84.5	SKMNSYVLDIYNSSVEPGTPVAVYPMKNRTSGDPSSQLWFFDQDRTIRNMATGMNMGANQQWKLDGLYVLCPSANKVIDIKNHNTVPGARVMAWSNYGGFNQQWNITPNF	3	3	NO	Predicted
CAF3123974.1_516-648	Metazoa	Rotifera	Eurotatoria	None	None	Rotaria	Rotaria sp. Silwood2	None	Rotaria sp. Silwood2	133	602	5e-76	80.5	153273	98.5	VHAYGELRNPSTSLCLDTLGKDEKGSIPLAIFSCQNGVSANQYFSLSKTDQLRREDACSVASGQNSDTMDVILSQCDYSDKNQRWIHEKNGPIVHHPSKLCLDVEGLSNNDQVKLRKCIPDKPSQKWLFEHYS	3	2	NO	Inferred from homology
CAF3165202.1_338-476	Metazoa	Rotifera	Eurotatoria	None	None	Rotaria	Rotaria sp. Silwood2	None	Rotaria sp. Silwood2	139	145	3e-12	38.7	814752	95.4	GSIRSALNGKCLSIESCSTTKSTNVVLRECRINDPQAQCQGKNQQWIINKADQTIVSQMNGQCLDVFNFDRSNVNAISCNKQDNQQWTRNRIDGSIRNKHSGQCLIQVPELEVWAGPLQDGSAAVVLLNRGNSSEPITV	2	2	NO	Predicted
CAF3288134.1_683-799	Metazoa	Rotifera	Eurotatoria	None	None	Rotaria	Rotaria socialis	None	Rotaria socialis	117	108	6e-07	32.4	949633	83.3	YQDPNSSNMVLASECSSQKSIQEHQKWTYDPHDSKLRSNIDGQCLTIEKSNSSSDMYNLIATSCYNANSKELYQKWIVNNNDQTIVSQLNGICLNVNGRNNRFVTVSSCNQRDRQAW	3	3	NO	Inferred from homology
CAF3308025.1_467-597	Metazoa	Rotifera	Eurotatoria	None	None	Rotaria	Rotaria socialis	None	Rotaria socialis	131	402	3e-47	50.4	532055	91.6	IAAGDIRNLAVHYCVDANAESKNFQKPAIGYECHEQGGNQFFTLSKTGQIHRDGGCLDYRDGKEGINKNDRILVLLCHDQNGTQYWIYNKNDQLYHPESSLCMTLSDDYQHLQMQICNLDIARQRWIWSRQ	4	2	NO	Predicted
CAF3319176.1_454-583	Metazoa	Rotifera	Eurotatoria	None	None	Rotaria	Rotaria sp. Silwood1	None	Rotaria sp. Silwood1	130	240	7e-25	44.4	652542	96.1	LPPANHVWGEMRNDQYQQWCADTLDNQFGRPIGISGCHHQGGNQLFRINVEGEWSSGEHCFVSEGNSVIARHCVQMGRWIPKGEWTYDNTTRQVRSTKVYKCIVTNGKVLSLETCDENNRSQKWTWTETY	3	2	NO	Inferred from homology
CAF3360394.1_487-629	Metazoa	Rotifera	Eurotatoria	None	None	Rotaria	Rotaria sp. Silwood1	None	Rotaria sp. Silwood1	143	701	1e-89	85.3	109077	100.0	GDAVASGEVRNLAAPFCVDGSTDHKNYHKPVIGYPCHSQGGNQFFMLSKLGEIRRDDGCLDFSGGINDANKDDKVIVYPCHGMRGNQQWLYKENNQLYHAVSNLCLTLSEDSKHLRMSTCDENNPRHKWSWKRKPLVETTKME	3	1	NO	Predicted
CAF3394306.1_222-359	Metazoa	Rotifera	Eurotatoria	None	None	Rotaria	Rotaria sp. Silwood1	None	Rotaria sp. Silwood1	138	398	1e-48	58.4	462855	97.9	YKLININSNKALDVAHSGTANGTNVQIYTDNNTSAQQWHIQNTGNGSYKLINVICGKVLDVDHSKTLNGTNVQIWEDNGTAAQRWHLQAIGDKNIYKLVNVTCGKALDVNHSGTTDCTNVQIWTDNNTTAQKWRLLKL	6	5	NO	Predicted
CAF3427307.1_86-200	Metazoa	Rotifera	Eurotatoria	None	None	Rotaria	Rotaria sp. Silwood2	None	Rotaria sp. Silwood2	115	243	2e-27	41.2	786552	89.1	GKCLDIAGGSRAIHSQVQLFHCHGNENQQFELPSDGTIRVMGKCLDIPDAKAYDHQVVQLFNCRSAQENQRFVLDSQSRIHVMGKCLDVPNGQIVNNSPLQLFRCHDQASQRFTL	6	0	NO	Inferred from homology
CAF3429223.1_436-564	Metazoa	Rotifera	Eurotatoria	None	None	Rotaria	Rotaria sp. Silwood1	None	Rotaria sp. Silwood1	129	271	4e-29	44.6	662946	91.0	DTKTLGEIRNFYADFCVDANTHPNNFNKSVISYPCHNEGGNQFFMLTKIGEIRRDHGCLEYSGGIADINKDDKVLVLSCHGEKGNQYWIYNEHNQIYHPASNSCMTISDDDQHIQMQVCDLDDAAHRWS	3	1	NO	Predicted
CAF3449053.1_9-116	Metazoa	Rotifera	Eurotatoria	None	None	Rotaria	Rotaria socialis	None	Rotaria socialis	108	112	4e-09	34.3	109467	88.5	FRNHQTGNRLDSNGDGAAYGHALNGGAYQVWHIINIHNNCASLKNDTTGLFLDSDHAGGVCALPSNKSAHQRCRFDGLRIINDATGRALDSDHEGKFYTVNPSRENYQ	1	1	NO	Predicted
CAF3487143.1_480-595	Metazoa	Rotifera	Eurotatoria	None	None	Rotaria	Rotaria socialis	None	Rotaria socialis	116	545	2e-65	77.6	306336	82.9	GESLYFGEIRSRGKTNICVDSQEIDDGDKPIIGYPCHGQAGNQYFLMSKTFEIRREDKCLDYAGGHSGLGQPKKIVSFSCHSMQGNQMWTYENDMLRHASGFCMELSSKNDKDITM	2	1	NO	Inferred from homology
CAF3582856.1_2-130	Metazoa	Rotifera	Eurotatoria	None	None	Rotaria	Rotaria sp. Silwood1	None	Rotaria sp. Silwood1	129	239	8e-28	38.1	766892	96.2	PQSQTHKSLDTYEKENLDEVHVYNVEESKLNQMWNVTWLGDGSYRLTPQSHLQFALDVYQENTTLGVVKVSHWYSENNQRWILSPVATNTFRVAPRTVWWRALTVDGIPNVFIRDYINSIDQHWILIKI	3	3	NO	Inferred from homology
CAF3584548.1_263-408	Metazoa	Rotifera	Eurotatoria	None	None	Rotaria	Rotaria socialis	None	Rotaria socialis	146	550	1e-70	67.8	281412	100.0	YQFQNVQTGFLMEIDNASHNWGARVFQWPDNGGDWQKWHVQYAGRGQYRIITAHSRLGLDSEDWGTNDGTNLIQWPYHAGGNQLWRVQPVLGSSPDVVQLINMFTITNSNAGKLVSVPTNDISAGVQLQLWTDQNSDLQKWKMIRV	4	4	NO	Inferred from homology
CAF3599653.1_1-96	Metazoa	Rotifera	Eurotatoria	None	None	Rotaria	Rotaria socialis	None	Rotaria socialis	96	191	3e-21	46.2	840772	73.2	SGCHGQGGNQLFRLNVEGEWSSDEHCFVSHGDSVGTQHCVQMGRWIPKGEWKYGNQTRQIRSMKVSKCLVTDDKRLSLESCQTNNQAQQWKWKEIY	2	1	NO	Predicted
CAF3610494.1_15-120	Metazoa	Rotifera	Eurotatoria	None	None	Rotaria	Rotaria sp. Silwood1	None	Rotaria sp. Silwood1	106	299	5e-37	58.1	621949	76.6	NQAVPIQTPTMAGGLYAINRLYFDELCLEPADGKPTANRDIIFTICSDDRQEQNWEYDQQTLQLKSEFFSGKCLSVVGDSNVMLAQCDTSNPSQKWTFNQEVELFD	2	2	NO	Predicted
CAF3624901.1_493-586	Metazoa	Rotifera	Eurotatoria	None	None	Rotaria	Rotaria sp. Silwood1	None	Rotaria sp. Silwood1	94	145	4e-12	44.0	886685	67.7	WTYNAQDGSIRSALNGKCLSIESCNTAERTNIVVSECRINDPQAQCQGKNQQWIINTTDQTIVSQMNGKCLDVHNLAGSNVNAFSCNKQHNQRW	2	2	NO	Predicted
CAF3645550.1_56-184	Metazoa	Rotifera	Eurotatoria	None	None	Rotaria	Rotaria sp. Silwood1	None	Rotaria sp. Silwood1	129	227	2e-25	36.8	722314	98.4	PPANLVWGEMRNELYTDKCADTLGNQYGQRVSIGGCHGQGGNQLFRINTEGEWSVDEQCYISERDSIVARHCVQGGKWIPKGEWKYDNQTRQILSTNVNKCVATDGKVLLLETCQNNSTAQKWTWKETY	3	1	NO	Inferred from homology
CAF3710773.1_171-288	Metazoa	Rotifera	Eurotatoria	Adinetida	Adinetidae	Adineta	Adineta steineri	None	Adineta steineri	118	203	1e-20	41.4	860404	81.7	NSAFVSQSQYSGGTNQQWIVESLTDGYYRITNRAGTRVLNVYGCNRNDGGVIQLHDWLDSDCQKWKFELLSNGYYRITPKHALNQSLDVQMCTTVGGIIVQQWSWSNSECQQWKLEKI	4	4	NO	Inferred from homology
CAF3736677.1_538-675	Metazoa	Rotifera	Eurotatoria	None	None	Rotaria	Rotaria sp. Silwood1	None	Rotaria sp. Silwood1	138	517	2e-63	67.9	279327	100.0	HRYIGTISTSKNRCLDSMMGPDVSKGLNTQVSAQACHKDGGNQIFLYTTTNKIHFDELCLEPADGKPTANRDIIFTICSDDRQEQNWEYDQQTLQLKSEFFSGKCLSVVGDSNVMLAQCDTSNPSQKWTFNQEVELFD	3	2	NO	Predicted
CAF3781024.1_276-390	Metazoa	Rotifera	Eurotatoria	None	None	Rotaria	Rotaria sp. Silwood1	None	Rotaria sp. Silwood1	115	184	9e-18	41.7	832055	94.3	PSKVTIQNAQTGFRLDSNADGQAYTHAPNGDPFQVWHIINTNENSFNLKNDATGLFLDSNENGDVYTLTRNGGANQKWTFNGRTIINVATGRALDSNYDGKLYTLAPNGGNFQNW	4	3	NO	Inferred from homology
CAF3820253.1_204-309	Metazoa	Rotifera	Eurotatoria	None	None	Rotaria	Rotaria sp. Silwood1	None	Rotaria sp. Silwood1	106	130	2e-10	39.4	939324	74.6	IRSSLNGKCLSINNCSIDEGAAIVLNECHFNDSQAQCQGKNQQWIVRTSDQTVISQMNGKCLNDNLKHGPNVDAYTCDKQDHQQWLWNVTDGTVRTKHDGQCLTVL	2	2	NO	Inferred from homology
CAF3823003.1_9-136	Metazoa	Rotifera	Eurotatoria	None	None	Rotaria	Rotaria sp. Silwood1	None	Rotaria sp. Silwood1	128	211	1e-23	35.7	780757	97.7	SRLNSYVLDIVNSSAGPGAPIVLYPMKNKTSEDPSSQLWFFDQDGTIRNMATEMVIDIDSGIQGTSLILWPKTTGANQQWKFDGLYVLCPGANKVIDIENSDAAPGAHAIAWSNHLGLNQQWNIIPKL	3	3	NO	Predicted
CAF3831434.1_69-157	Metazoa	Rotifera	Eurotatoria	None	None	Rotaria	Rotaria sordida	None	Rotaria sordida	89	118	2e-09	36.8	109138	63.5	DGKSLDIDNDGTNNRPILAETGGYTGQFWKITPIGNGFYRLTTMWQGDGKSLDIVNDGTNNTPILAATGAQPGQSWKITSTGNGYYRLT	2	2	NO	Predicted
CAF3833225.1_86-212	Metazoa	Rotifera	Eurotatoria	None	None	Rotaria	Rotaria sp. Silwood1	None	Rotaria sp. Silwood1	127	218	1e-23	39.5	722526	96.1	SRLTGFVLDLEGGSLNPGTYLVASPMKNETSEDPSSQLWFFDPDGTIRNMASGLVIDISSGINGVDLVIWPMNGQGNQLWTMVDVYLVCQAANKVMDVADFNTAPGARVVAWQQNFGLNQQWNLILK	4	3	NO	Inferred from homology
CAF3863184.1_464-601	Metazoa	Rotifera	Eurotatoria	None	None	Rotaria	Rotaria sp. Silwood2	None	Rotaria sp. Silwood2	138	509	9e-63	63.0	354592	96.5	DAIALGEIRNFDGDFCVDADTEPNHFNEPVIGYTCHNEGGNQFFMLTTTGEIRRDLGCLDYSGGVADANKNDKVIVLACHGEEGNQYWIYNEHNQICHPSSNLCMALSDDREHIQTQACDLTNKAHKWSWKRQPLNET	2	1	NO	Predicted
CAF3897095.1_209-354	Metazoa	Rotifera	Eurotatoria	Adinetida	Adinetidae	Adineta	Adineta steineri	None	Adineta steineri	146	657	1e-87	82.9	128977	100.0	YKFQNVQTGLLLEINSATHNWGEQVLQWHDNGGDWQIWHVQYAGHGQYRLIVAHSRLGLDSDNWGTDDGTKLIQWPYHSGNNQLWKIQVVDENTPDIVQLINVHTLTNSDAGKMISVPANDVSAGVQLHLWRDLNSNLQKWKMIRL	3	3	NO	Inferred from homology
CAF3920414.1_798-932	Metazoa	Rotifera	Eurotatoria	Adinetida	Adinetidae	Adineta	Adineta steineri	None	Adineta steineri	135	290	3e-31	47.0	698536	94.4	GIYKVRNVANGKLLKAVNDDITNYTNVQISSDNESDAQKWRVTRNDDDGSYKLVNVINGKLLGVNGDGTTVQTNIQVFYGTGTNAQNWNIVRCSDNVYKLLNAMSDKALSLDCSATADGISVQIYTENEEYGQQW	5	3	NO	Inferred from homology
CAF3941371.1_430-562	Metazoa	Rotifera	Eurotatoria	None	None	Rotaria	Rotaria magnacalcarata	None	Rotaria magnacalcarata	133	455	3e-55	60.9	368428	99.3	FHHVGALKNEVHGCIDSLGLNNDNGANQYAGILPCQNQRISQILAYSKKGELRVDDLCMEGSANIAIKFQKCLLGNQKQMWNYNNQTRNMKHVTSGKCMTADKTKTSGQLILASCETGDNANQRWYFDQPLLT	2	2	NO	Inferred from homology
CAF3954283.1_97-230	Metazoa	Rotifera	Eurotatoria	Adinetida	Adinetidae	Adineta	Adineta steineri	None	Adineta steineri	134	309	4e-37	48.1	578386	100.0	IYRLAPKSQPDKCLSTYVNGNISRVQLESGGCNSAHQKWNISWHDNGTYRLSSQNATASALTAYNVTAKTGGVQTNNWSSNVNQEWVLSSYGNNVFRFRPRNAWWRVFALQDTSNVGIVDFIQSDALRWILTKV	2	2	NO	Predicted
CAF3965079.1_67-180	Metazoa	Rotifera	Eurotatoria	Adinetida	Adinetidae	Adineta	Adineta steineri	None	Adineta steineri	114	104	4e-07	27.4	127915	74.3	DNPEDIKMTLFHNYDIGYWRFIRLSNNKYRIQNYVYGGSMSLDIVKYKMKYKLHMNETADISGQYWHLTRLSDGSFRFTNDFSGPKMALDIQADTHKPIMSKIDVNHLGQRWIF	3	2	NO	Predicted
CAF3967456.1_26-165	Metazoa	Rotifera	Eurotatoria	Adinetida	Adinetidae	Adineta	Adineta steineri	None	Adineta steineri	140	649	2e-89	80.7	129839	100.0	GESLYFGEIRSRAKTSVCIDSQELEDGDKSIIGYPCHGQGGNQYFLMSKTFEIRREEKCLDYAGGQGELKKPGKVVSFTCHSMQGNQMWKYEDDMLRHASGFCIELSQGNDKDVFMSNCESTNQYQKWFWKKRLNNSTST	3	2	NO	Inferred from homology
CAF4037765.1_300-435	Metazoa	Rotifera	Eurotatoria	Adinetida	Adinetidae	Adineta	Adineta steineri	None	Adineta steineri	136	121	6e-09	36.1	893946	93.0	GSFRSVFNGRCLSIAQCSTRRETYAVLNDCQIGDPEAQCQGKNQQWIVNPSNQTIVSQMTSYCMEVHNSYGPNVYALLCNGRQNQKWIWNSTDGTIKSESSNQCLTVPLELEIWAGPLSDGSQAVVLFNRGDSNNE	2	2	NO	Predicted
CAF4045706.1_271-384	Metazoa	Rotifera	Eurotatoria	None	None	Rotaria	Rotaria sordida	None	Rotaria sordida	114	224	4e-23	39.8	867046	84.3	GKCLDVAGGNAELHSQIQLFRCHGKQSQQFELHRDGTIRIMGKCLDVPDSKAYDHQSVQLFHCHSAQENQRFIIDAQNRIHVMGKCLDVPNGQIVNNNPLQLFRCHNEASQHFT	6	0	NO	Predicted
CAF4137379.1_440-585	Metazoa	Rotifera	Eurotatoria	Adinetida	Adinetidae	Adineta	Adineta steineri	None	Adineta steineri	146	698	8e-91	83.6	132234	99.3	PYAEGEIRSMATPLCIDTKYTKEHSTFGLDRCLRDHRDRSGEQQFELTWRQDIRPHGRELCFDVPKQDKRAPIVLFTCHGMRGNQHFIYDINSYHILHVSTHLCLDCDLESKIIFMEKCNQTSKTQRWSFFSYNETLIVEDMKQYF	4	1	NO	Inferred from homology
CAF4170496.1_299-432	Metazoa	Rotifera	Eurotatoria	Adinetida	Adinetidae	Adineta	Adineta steineri	None	Adineta steineri	134	315	7e-36	48.9	561393	100.0	IYRLAPKSQPDKCLSTYVNGNISRVQLESGGCNSAHQKWNISWLDNGTYRLSSQNATASALTAYNVTAKTGGVQTNNWSSNVNQEWVLSSYGNNVFRFRPRNAWWRVFALQDTSNVGIVDFIQSDALRWILTKV	2	2	NO	Predicted
CAF4192176.1_494-593	Metazoa	Rotifera	Eurotatoria	None	None	Rotaria	Rotaria socialis	None	Rotaria socialis	100	327	9e-37	55.0	645791	74.6	PVDFHHVGAILAYSKKGELRVDDLCMEGSANIAIKLQKCSLGNQKQMWNYNNQTRNMKHVTSGQCMTADKTKTSGQLILASCETGDNANQRWYFDQPLLT	2	2	NO	Inferred from homology
CAF4261904.1_1-91	Metazoa	Rotifera	Eurotatoria	None	None	Rotaria	Rotaria magnacalcarata	None	Rotaria magnacalcarata	91	185	2e-20	45.5	877104	69.3	GNGFGGTIGASGCHGQGGNQLFRLNVEGEWSSDEHCFVSNSDFVGTQHCVQMGRWIPKGEWKYDNQTRQMRSTKVSKCLVTDGKRLSLEPC	1	0	NO	Inferred from homology
CAF4280035.1_59-149	Metazoa	Rotifera	Eurotatoria	None	None	Rotaria	Rotaria sp. Silwood2	None	Rotaria sp. Silwood2	91	345	1e-43	65.9	560555	67.9	ILVYSKKGELRFDDVCMESNANNVVKLQKCSQGNQKQIWNYNNETKHMEHVTSRQCLSTDKTKGSGHLILVPCEQDNNASQRWYLEQSLLT	2	2	NO	Inferred from homology
CAF4313573.1_117-171	Metazoa	Rotifera	Eurotatoria	None	None	Rotaria	Rotaria sordida	None	Rotaria sordida	55	178	4e-18	64.8	983288	40.3	YRLSPESQPNKCLGVYDNNITSSVMQLYDDGCNTPNKKWTITWLNHGTYRLSPVS	1	0	NO	Inferred from homology
CAF4375630.1_41-154	Metazoa	Rotifera	Eurotatoria	Adinetida	Adinetidae	Adineta	Adineta steineri	None	Adineta steineri	114	122	7e-10	39.8	918507	79.2	GSFRSVFNGRCLSIAQCSTRRETYAVLNDCQIGDPQAQCQGLNQQWIVNPSNQTIVSQMTGYCMEVHNSYGPNVYALLCNGRQNQKWIWNSTDGTIKSESSNQCLTVPLELEIW	2	2	NO	Inferred from homology
CAF4398724.1_47-188	Metazoa	Rotifera	Eurotatoria	None	None	Rotaria	Rotaria sp. Silwood2	None	Rotaria sp. Silwood2	142	676	4e-93	84.5	116832	99.3	GDAVASGEVRNLAAPFCVDGSTDHKNYHKPVIGYPCHSQGGNQFFMLSKLGEMRRDDGCLDFSGGINDANKDDKVIVYPCHGMKGNQQWIYKENNQLYHLVSNLCLTLSEDNKHLRMSSCDDNNQRHKWSWKRKPLIETTKV	3	1	NO	Predicted
CAF4412683.1_355-493	Metazoa	Rotifera	Eurotatoria	None	None	Rotaria	Rotaria sp. Silwood2	None	Rotaria sp. Silwood2	139	144	5e-12	38.7	819181	95.4	GSIRSALNGKCLSIESCSTTKSTNVVLRECRINDPQAQCQGKNQQWIINKADQTIVSQMNGQCLDVFNFDRSNVNAISCNKQDNQQWTWNMIDGSIRNKHSGQCLIQVPELEVWAGPLQDGSAAVVLLNRGNSSEPITV	2	2	NO	Inferred from homology
CAF4489787.1_18-150	Metazoa	Rotifera	Eurotatoria	None	None	Rotaria	Rotaria magnacalcarata	None	Rotaria magnacalcarata	133	342	6e-43	52.6	571182	95.7	TYQLLSVLSNKALDVYGNDTQDGANVQIFSNNGGKSQRWIVYANEDDTVKLINENSGKALDLTNYDASINSNVEIRTQNGGKGQKWTLKPVGDGTYYVINALSGKVLDVLSSGTADETNVHTCGQNNSGAQKW	4	3	NO	Predicted
CAF4530123.1_480-601	Metazoa	Rotifera	Eurotatoria	None	None	Rotaria	Rotaria socialis	None	Rotaria socialis	122	532	3e-65	73.8	306063	87.1	GESLYFGEIRSRGKTNICVDSQEIDDGDKPIIGYPCHGQAGNQYFLMSKTFEIRREDKCLDYAGGHSGLGQPKKIVSFSCHSMQGNQMWTYENDMLRHASGFCMELSSKNDKDITMMNADGT	2	1	NO	Inferred from homology
CAF4627561.1_459-576	Metazoa	Rotifera	Eurotatoria	None	None	Rotaria	Rotaria sp. Silwood1	None	Rotaria sp. Silwood1	118	536	2e-64	78.0	390344	77.1	YPPVPLPPFAMGEIRSMNNSLCIDTKHGREHATFGLDLCLSDHRGRSGEQDFELSWRQDIRPKGREFCFDVPNRSKRTPVVLFTCHGMRGNQHFVYDVTKYHIIHVSTNLCLDCDLEN	2	0	NO	Inferred from homology
CAF4884854.1_475-539	Metazoa	Rotifera	Eurotatoria	None	None	Rotaria	Rotaria socialis	None	Rotaria socialis	65	162	2e-14	56.5	980589	48.1	LPPANLVWGEMRNDQHHDICADTLGNGFGGTIGASGCHGQGGNQLFRLNVEGEWSSDEHCFVSHG	1	0	NO	Predicted
CAF4902814.1_478-609	Metazoa	Arthropoda	Insecta	Lepidoptera	Pieridae	Pieris	Pieris macdunnoughi	None	Pieris macdunnoughi	132	624	4e-79	89.4	260085	79.0	ESVAHGEIRNVAFQKTCLDSPTRKSDHHKPVGIYPCHRQGGNQYWMYSKNGEIRRDETCLDYSGHDVVLYPCHGAKGNQLWLYDPNTKLLKHGSSEKCMAINRNKDKIVMESCKEGESRQMWNMENFNADRL	3	3	NO	Predicted
CAF4906696.1_378-483	Metazoa	Rotifera	Eurotatoria	None	None	Rotaria	Rotaria sp. Silwood1	None	Rotaria sp. Silwood1	106	129	5e-10	39.4	945312	74.6	IRSALNGKCLSINNCSIDEGAAIVLNECHFNDSQAQCQGKNQQWIVRTSDQTVISQMNGKCLNDNLKHGPNVDAYTCDKQDHQQWLWNVTDGTVRTKHDGQCLTVL	2	2	NO	Predicted
CAF4923574.1_169-306	Metazoa	Rotifera	Eurotatoria	None	None	Rotaria	Rotaria sp. Silwood1	None	Rotaria sp. Silwood1	138	509	5e-66	63.8	342856	96.5	DTKTLGEIRNFDADFCVDANTDPKHFNEPVISYPCHNEGGNQFFMLTKIGEIRRDHGCLEYSGGIADINKDDKVLVLSCHGEKGNQYWIYNENNQIYHPASNSCMTLSNDSEHIQMQVCDLSNAAQKWSWTQRLLNET	4	2	NO	Predicted
CAF4928139.1_256-404	Metazoa	Chordata	Amphibia	Anura	Dendrobatidae	Ranitomeya	Ranitomeya imitator	None	Ranitomeya imitator	149	819	2e-111	100.0	0	100.0	PPAAAWGEIRNVGTGLCTDTKHGTLGSPLRLETCIRGRGEAAWNSMQVFTFTWREDIRPGDPQHTKKFCFDAVSHTSPVTLYDCHSMKGNQLWKYRKDKTLYHPVSGSCMDCSESDHRIFMNTCNPSSLTQQWLFEHTNSTVLENFNRN	3	2	NO	Predicted
CAF4940401.1_56-184	Metazoa	Rotifera	Eurotatoria	None	None	Rotaria	Rotaria socialis	None	Rotaria socialis	129	277	8e-33	46.4	602109	98.4	PPANLVWGEMRNDQHHDICADTLGNGFGGTIGASGCHGQGGNQLFRLNVEGEWSSDEHCFVSHGDSVGTQHCVQMGRWIPKGEWKYENQTRQMRSMKVSKCLVTDGKRLSLESCQNNNQAQQWKWKEIY	2	1	NO	Inferred from homology
CAF4961182.1_246-373	Metazoa	Rotifera	Eurotatoria	None	None	Rotaria	Rotaria sp. Silwood1	None	Rotaria sp. Silwood1	128	233	1e-23	41.5	702826	96.9	PPANHVWGEMRNDQYQQWCADTLDNQFGRPIGISGCHHQGGNQLFRINVEGEWSSGEHCFVSEGNSVIARHCVQMGRWIPKGEWTYDNTTRQVRSTKVYKCIVTNDKMLHLLAKCARVTNRQTLYFSK	2	1	NO	Predicted
CAF4962688.1_472-602	Metazoa	Chordata	Amphibia	Anura	Dendrobatidae	Ranitomeya	Ranitomeya imitator	None	Ranitomeya imitator	131	677	1e-87	93.9	443984	100.0	DLNPTFSGAIKNLGTSQCLDVGENNRGGKPLIMYVCHNLGGNQYFEYTSQRDLRHNIGKQLCLHASGSTLGLRNCQFIGKNSEVPKDEEWELTQDQLIRNLGSGTCLTSKDKKPAMAPCNPSDPYQLWLFV	2	1	NO	Inferred from homology
CAF4965492.1_55-120	Metazoa	Chordata	Amphibia	Anura	Dendrobatidae	Ranitomeya	Ranitomeya imitator	None	Ranitomeya imitator	66	258	7e-31	75.8	738582	50.0	YFSLGEIRNVETNQCLDNMARKENEKVGIFNCHGMGGNQVFSYTASKKTAQRLCFKAPSLMAHLIL	1	0	NO	Inferred from homology
CAF5088887.1_54-120	Metazoa	Rotifera	Eurotatoria	None	None	Rotaria	Rotaria sp. Silwood1	None	Rotaria sp. Silwood1	67	149	2e-14	47.0	107386	50.0	PLPPANLVWGEMRNEQYTDKCADTLGNQYGQRVSIGGCHGQGGNQLFRINTEGEWSVDEQCYISERD	2	0	NO	Inferred from homology
CAF5114743.1_4-93	Metazoa	Rotifera	Eurotatoria	None	None	Rotaria	Rotaria sp. Silwood1	None	Rotaria sp. Silwood1	90	400	7e-53	76.7	476062	66.7	ISLSKNDQLRREDTCAVTSGQNSDSMNVILSQCDYVDRNQKWIHEKNGLIVHHPSKLCLDVEGLSNNDQVKLKQCEPNKPSQRWVFEHYS	2	2	NO	Inferred from homology
CAF5144238.1_15-130	Metazoa	Rotifera	Eurotatoria	None	None	Rotaria	Rotaria magnacalcarata	None	Rotaria magnacalcarata	116	227	5e-26	34.5	861966	92.8	GKCLDIAGGDAVLHAQIQLFRCHGKQNQQFELNHDGSIRIMSKCLDIPDSRAIDHQSIQLFHCRSAQENQIFTIDGENRIHVMGKCLDVPNGQIVNNNPLQLFRCHDQASQRFTLV	6	0	NO	Inferred from homology
CAF5172718.1_40-166	Metazoa	Rotifera	Eurotatoria	None	None	Rotaria	Rotaria magnacalcarata	None	Rotaria magnacalcarata	127	490	2e-65	67.7	27.13	97.7	VLAHGELRNPTARLCLDTLGKDEKGSIPVSVFQCQNGMSANQFYSLSKDNQLRREETCAVSVGSESLIMSSCNLSNLQHWTHEKNGTLVHYPSNLCLDVEGVANTEQVKLKPCEPNKLSQQWLFEHY	3	2	NO	Inferred from homology
CAF97294.1_527-674	Metazoa	Chordata	Actinopteri	Tetraodontiformes	Tetraodontidae	Tetraodon	Tetraodon nigroviridis	None	Tetraodon nigroviridis	148	618	5e-78	71.6	240376	99.3	PPAAAWGEIRNVGSSMCLETKHFVSGSPVWMESCLKGRGEVGWNHGQVFTFGWREDIRVGDPMHTKKVCFDAVSNNSPVTLYDCHGMKGNQLWRYRKDKSLYHPVSNSCVDSSPKEGRVFMNTCDPSSPNQQWVFERTNATVLERFNR	3	2	NO	Inferred from homology
CAF9939241.1_41-187	Fungi	Ascomycota	Lecanoromycetes	Caliciales	Physciaceae	Heterodermia	Heterodermia speciosa	None	Heterodermia speciosa	147	165	9e-16	36.0	92744	89.1	GVYTFTNAKTNLRADLLNGNPAPGTSINMWGSSGPYYNAHQYWQIADVGQGQVIIINNGTGTLFSAGSGASDGQSTNCTGQAYPPWRPEARWTVDNQGSATGPVLFHSVAYPSNVMDVLNVDQTFGTNTPIQAALKSGAQSQQWGLQ	4	2	NO	Predicted
CAG05332.1_467-593	Metazoa	Chordata	Actinopteri	Tetraodontiformes	Tetraodontidae	Tetraodon	Tetraodon nigroviridis	None	Tetraodon nigroviridis	127	519	2e-64	74.8	216365	98.4	LQRGRLRNLATNRCLVAQGRASQKGGVVVLRPCDPQDPEQEWAYDEEGQLVLAGLLCLDVSEVRTFDPPRLMKCHGSGGSQQWSVGKSERLYQVSVGQCLSVAQPVGPKGYVSMAICNAQAQQKWQL	3	3	NO	Inferred from homology
CAG07452.1_491-611	Metazoa	Chordata	Actinopteri	Tetraodontiformes	Tetraodontidae	Tetraodon	Tetraodon nigroviridis	None	Tetraodon nigroviridis	121	474	1e-57	66.1	382658	91.0	IQNQGSKTCLDVGENNKGGKPVIMYQCHNMGGNQYFEYSSHNELRHNIGKEFCLHAAPHPEEVKIEECQRRGHNTALAPQQEWIFTEGNLLKNPSSGQCLRLSGTNVIMDQCNTADLFQQW	3	2	NO	Inferred from homology
CAG11012.1_467-597	Metazoa	Chordata	Actinopteri	Tetraodontiformes	Tetraodontidae	Tetraodon	Tetraodon nigroviridis	None	Tetraodon nigroviridis	131	639	5e-82	93.1	615292	99.2	DHQDIAFGALQQGGNCLDTLGHFADGVVGVYECHNAGGNQEWALTKDKSVKHMDLCLTVVDRTAGSLIKLQGCRENDSRQQKWEQIESNSKLRHVGSNLCLDSRSARMGGLTVEVCSQSLSQQWKFTLNLQ	3	3	NO	Inferred from homology
CAG2187444.1_463-589	Metazoa	Mollusca	Bivalvia	Mytilida	Mytilidae	Mytilus	Mytilus edulis	None	Mytilus edulis	127	418	8e-50	56.3	424178	96.2	DLAFGSISQDKMCVDTLGHFADGTLGIFPCHFAGGNQEFSMSKDGQIRHLDLCVTVVGTDPGTPIKLFQCQEGRTIQFWKRSHDDTMLEHIETKLCLDSQEVQTKGLVLNPCNSRSMTQQWKFQLSK	3	2	NO	Inferred from homology
CAG2193084.1_341-436	Metazoa	Mollusca	Bivalvia	Mytilida	Mytilidae	Mytilus	Mytilus edulis	None	Mytilus edulis	96	159	5e-14	40.0	945589	68.2	YHDRIFYNIKHWTLTEDNTIRRDEGCLGFQGPHSLVVMPCNPLASKIKWTYSQENLIISYRDKICLELSTDMTTVNVKPCHGGSQQVWSWPRRTLK	1	1	NO	Inferred from homology
CAG2199395.1_439-604	Metazoa	Mollusca	Bivalvia	Mytilida	Mytilidae	Mytilus	Mytilus edulis	None	Mytilus edulis	166	370	6e-42	53.0	466569	95.7	YFALGEIRNKATNKCIDSMGRKSGEKTGLVHCHSQGGNQIFSYTKKKALQTDDVCLDVSAIGGPVKLFQCHGLGGNQKWEYDRQVFSYTQNKQLRTDDNMCVDVQYYSVMLVDCDTSHGQWQYIRQTLEVKHVNSKQCLGGKQNDNEPTVGTCDGSQSQKWIIKDM	5	2	NO	Inferred from homology
CAG2199396.1_439-559	Metazoa	Mollusca	Bivalvia	Mytilida	Mytilidae	Mytilus	Mytilus edulis	None	Mytilus edulis	121	317	5e-35	50.0	51676	92.3	YFALGEIRNKATNKCIDSMGRKSGEKTGLVHCHSQGGNQVFSYTQNKQLRTDDNMCVDVQYYSVMLVDCDTSHGQWQYIRQTLEVKHVNSKQCLGGKQNDNEPTVGTCDGSQSQKWIIKDM	3	1	NO	Inferred from homology
CAG2204783.1_217-339	Metazoa	Mollusca	Bivalvia	Mytilida	Mytilidae	Mytilus	Mytilus edulis	None	Mytilus edulis	123	131	2e-10	33.6	920918	90.8	IAWGSIRNINHNKCLDNHEYLFQAEELLYTEICSHQLATQGFSWTKDLLLRTSLQCVVVKERTNGTKPKLQDCIIGPRDKWQHQKNGYMMHVKSGLCMNYDGFNLFMDKCDTSSRHQKWSFQH	2	1	NO	Inferred from homology
CAG2213707.1_851-976	Metazoa	Mollusca	Bivalvia	Mytilida	Mytilidae	Mytilus	Mytilus edulis	None	Mytilus edulis	126	386	4e-44	57.1	519539	88.1	GDSIASGEIRSKAKPMCVDSSVDSHNMHKPVNMWPCHNQGGNQYWMLSKTGEIRRDDGCLDFSGGESIIIYPCHSQKGNQQWEFREDNTIFHSNTQKCMEVSLDGQKLLMKSCTGIDRQLWQWKRK	3	3	NO	Inferred from homology
CAG2239132.1_435-522	Metazoa	Mollusca	Bivalvia	Mytilida	Mytilidae	Mytilus	Mytilus edulis	None	Mytilus edulis	88	133	2e-10	40.7	948552	61.4	CHGHGYSQFWDLSKDFQIRCENQCLVYEDNKIKTKRCEYYKNQKWKYLQNNRIQHIESGMCLKVVNDYTLSLEGCSQTKQQTWYWERK	3	3	NO	Inferred from homology
CAG2241439.1_487-614	Metazoa	Mollusca	Bivalvia	Mytilida	Mytilidae	Mytilus	Mytilus edulis	None	Mytilus edulis	128	296	1e-32	47.2	60001	97.7	VYAWGMVRNPATNLCLDTLQKDEKITFNMGLFSCQNGASANEVFSISIDNELRREEGCLAHHSGKDVPLENCNGAKSHKWVHDKEKGTIKHKESGKCLDIAGVKSGGTVVVNPCNGQDSQIWTFEHYL	1	1	NO	Inferred from homology
CAG2249197.1_557-680	Metazoa	Mollusca	Bivalvia	Mytilida	Mytilidae	Mytilus	Mytilus edulis	None	Mytilus edulis	124	196	9e-19	34.7	905051	86.7	GESLAYGQIAAKTQPYCLKGDCEYGQTGKPISLVNCSSAHNKVMYLITTKEIRRDNGCVDYSGKPGIQMESCHQMRGNQEWEYREDNTLYHVFSQKCLEISQDGQTLFMNTCLGTDHQIWLWNR	3	2	NO	Inferred from homology
CAG2249198.1_486-608	Metazoa	Mollusca	Bivalvia	Mytilida	Mytilidae	Mytilus	Mytilus edulis	None	Mytilus edulis	123	201	2e-19	37.4	871751	86.0	GESLAYGQIRAKTRPYCLTGNCDYGQVGKPLSMANCSVTQNLWYMTTAREIRRDYGCFDYSGNPVIQVQACHQMGGNQAWEFREDNTLYHVLTNKCLEISQDGKKLFMNTCLGTDYQIWLWNR	2	2	NO	Inferred from homology
CAG2254471.1_386-493	Metazoa	Mollusca	Bivalvia	Mytilida	Mytilidae	Mytilus	Mytilus edulis	None	Mytilus edulis	108	122	3e-09	32.7	104173	89.2	LCLDNQGHLFSSPLRITVKPCSNDTNTQLFGLTTDGRLRTNLQCMFVKKEVFDLVPYIQNCYEQPQHTFKFTENGEIIHTSTGYCLTIHGYNIGFEMCRKDNHQKWSL	2	1	NO	Inferred from homology
CAG5081996.1_439-568	Metazoa	Arthropoda	Insecta	Hymenoptera	Braconidae	Cotesia	Cotesia congregata	None	Cotesia congregata	130	441	3e-53	55.4	434063	100.0	LPPNIHWGELRNVATTACLDTMGHSPPSLMATSHCHGFGNNQLIRLNSQGQMGVGERCVEADNQGIKLSFCRLGTVDGPWEYDEKTKSLLHKVHKKCIALHPQTNHLSLMPCDYENTYNQWTFHPIHPRW	0	0	NO	Predicted
CAG5117618.1_476-589	Metazoa	Mollusca	Gastropoda	Stylommatophora	Geomitridae	Candidula	Candidula unifasciata	None	Candidula unifasciata	114	175	4e-16	33.6	893513	85.6	NVQNPNRCIEAEFNVFITECYPAKQEQYFYLTREKQIRRDGFCLSYKHSTGSFEFRVCNNHVAKWKYSQENLINLEGTDLCMALSSNKSSVVMVTCNSSDTSQQWNWPRESIAF	2	1	NO	Inferred from homology
CAG5119072.1_473-590	Metazoa	Mollusca	Gastropoda	Stylommatophora	Geomitridae	Candidula	Candidula unifasciata	None	Candidula unifasciata	118	150	1e-12	33.9	931494	85.5	FRWYLQNVWPELNVPDENVTVWGMVANEAHPLCLDNNFYLFQDLNQLYLSPCTEKISSQAFSLTTDKLLRTSLQCVVVPDPKEGAAVKLQDCIIGMRDKWDYLQDRSIVHQKSHLCLE	2	0	NO	Inferred from homology
CAG5119520.1_318-437	Metazoa	Mollusca	Gastropoda	Stylommatophora	Geomitridae	Candidula	Candidula unifasciata	None	Candidula unifasciata	120	114	5e-08	27.8	105021	87.1	CKSFEWFLKNITPELSYPHNMTYAGVIQSKANSKCIIISFDKNKPVKRPVLYDCKTPTFFHVWYMGASAQINQDDVFLCVDNGTVVLHQGKCQKSQPQWQYREERWLYHTPTGQCLTIAA	0	0	NO	Predicted
CAG5120073.1_434-562	Metazoa	Mollusca	Gastropoda	Stylommatophora	Geomitridae	Candidula	Candidula unifasciata	None	Candidula unifasciata	129	246	9e-26	44.1	646943	96.9	VKAWGMVRNTNSSMCLDTLQKDESTVFEMGLFSCQNGGSSSQVMSLSKNDQLRRETGCLEESSDGGSKVSLRPCSDRSSMKWVHDKKTGTIINQASGKCLDMGRGKNGDFVSTSICNGSETQKWAMQHY	2	1	NO	Predicted
CAG5124384.1_283-409	Metazoa	Mollusca	Gastropoda	Stylommatophora	Geomitridae	Candidula	Candidula unifasciata	None	Candidula unifasciata	127	142	6e-12	33.9	884545	95.3	GMLRHQPSGLCVKPELDPPAKNSLLVMAACDKAKSQFLLTDIYQVKLADTRFCLETADSKGDSTDIYLMKCHSSGGSQTWIPKHSEGGQLLLFNPASGKCLSVPEPHKGGQLSMDLCSSRSVHGFHV	1	1	NO	Predicted
CAG5132427.1_409-543	Metazoa	Mollusca	Gastropoda	Stylommatophora	Geomitridae	Candidula	Candidula unifasciata	None	Candidula unifasciata	135	143	1e-11	31.1	994548	86.3	YPPIEPPNKAWGLLRSIYNKSACVFKDPSGSLLLGSCLQSDNNYYIYDWRQHIQLSNKCFTRANLVGIFMTGCFDYEQVPNQQFVWDQKTGRIVNFVTKYCMDVNRQTQQVVMAPCNVSTKTQSWMFDYFNSTLV	2	1	NO	Predicted
CAG5132930.1_444-551	Metazoa	Mollusca	Gastropoda	Stylommatophora	Geomitridae	Candidula	Candidula unifasciata	None	Candidula unifasciata	108	121	6e-09	35.9	989943	79.8	VARGLLKHMGSGLCVQSEKSVVDKRALLKLAVCKEGNKDQLWYETEQKDLRLANLLCLDVNKDEGPYARLMKCKGLKVQTWIWSKQGVNTQLINHGSSKCLVATGVDP	2	2	NO	Predicted
CAG5159091.1_26-159	Fungi	Ascomycota	Dothideomycetes	Pleosporales	Pleosporaceae	Alternaria	Alternaria atra	None	Alternaria atra	134	553	8e-75	82.4	14499	100.0	VYITSAQDTKFVVVPKTRAAGATLVVQALTSTAAQSWYIKAPNNATSIQLASTTLCMDAGPKSGWKDMANIYLRECVPGSEQQTWNAMADGRIALAASSGTQQCVDLQYLRATQNNPVGLYNCAGLGNTGAADK	2	2	NO	Inferred from homology
CAG5958527.1_386-495	Metazoa	Chordata	Actinopteri	Atheriniformes	Atherinopsidae	Menidia	Menidia menidia	None	Menidia menidia	110	421	9e-51	73.4	357321	79.6	GVLKNSLRDDLCLDQGPDTDNVPIMYLCHGMTPQQNVYYTSSQQLHLGVLSPTIDDDDNKCLVDGGSIQNNESQRCLELVESGQSEFTFQLVIQDCTGQKWTITNILTVL	1	1	NO	Inferred from homology
CAG6015513.1_426-557	Metazoa	Chordata	Actinopteri	Atheriniformes	Atherinopsidae	Menidia	Menidia menidia	None	Menidia menidia	132	711	3e-93	98.5	0.531759	100.0	YFSLGEIRNVETNQCLDNMARKENEKVGIFNCHGMGGNQVFSYTANKEIRTDDLCLDVSKLNGPVMMLKCHHLKGNQLWEYDPVKLTLVHVNSNQCLDKASEEDSQVPSVRDCTHTRSQQWLLRNVTLPEVF	3	2	NO	Inferred from homology
CAG7720442.1_381-514	Metazoa	Arthropoda	Collembola	Symphypleona	Sminthuridae	Allacma	Allacma fusca	None	Allacma fusca	134	136	6e-11	35.5	850031	91.9	FFGKIRNVKSNKCLQSPRTKTFGQPYGLATISDCILELYPPQLFVFSPDGYIKTDDMVCLDPPEFRNKDSEVRIMACNSLPRQKWTHTGSRIVHDLSGKCLDLPLSPGMGGLTLRACDSRSTSQRWNFENVKWK	4	2	NO	Inferred from homology
CAG7721465.1_405-535	Metazoa	Arthropoda	Collembola	Symphypleona	Sminthuridae	Allacma	Allacma fusca	None	Allacma fusca	131	202	8e-20	36.6	803035	93.2	LQCKPFKWYLKNVYPELKVPHSLALHAGSLQQGHRCIDTMGRPAFHVAQVFQCHGTGGNQEWSLTDAGLIQHDEICLSMPSTMYVGAPIVLSPCEEATRWRSNLIKGASASNVESRNRPGFCISASPDSSD	2	1	NO	Inferred from homology
CAG7786717.1_473-603	Metazoa	Arthropoda	Collembola	Symphypleona	Sminthuridae	Allacma	Allacma fusca	None	Allacma fusca	131	486	2e-59	67.2	31348	97.0	YYYLGEIRNDDTQYCLDTMGRKSGELVGMGYCHGLGGNQVFAYTKRQQIMSDDNCLDSTGSSTVKLVRCHGLGGNQAWHYSRTEQIIKHVASGKCLSKPNSNDLTTPILASCDGSASQQWLMDSKFKWQAN	3	2	NO	Inferred from homology
CAG7835044.1_31-112	Metazoa	Arthropoda	Collembola	Symphypleona	Sminthuridae	Allacma	Allacma fusca	None	Allacma fusca	82	116	2e-08	32.9	124394	58.2	VKVGTGTLQQAQIPSTPRPAFTGSKTDSSVVKFTNVKDGQVMTVDGEQAAPNLNISARVWNNSDSQKWLLVPRGDVYLLLPK	1	1	NO	Inferred from homology
CAG7836284.1_505-630	Metazoa	Arthropoda	Collembola	Symphypleona	Sminthuridae	Allacma	Allacma fusca	None	Allacma fusca	126	257	6e-27	46.7	704884	82.4	RKRSYNAQFQLNLVGTKLCAQSEKPVMTKNSELWLQRCTDSDKKQRWFESEKHELVLAEMLCLNADDDKPRLAKCHELLGNQEWQHSLDTNTTVYNLAVGQCLGVKAGEKPKIGTKLTMEICSSSN	2	2	NO	Inferred from homology
CAG9112060.1_596-729	Metazoa	Arthropoda	Insecta	Lepidoptera	Plutellidae	Plutella	Plutella xylostella	None	Plutella xylostella	134	663	2e-84	87.3	102296	99.3	YYYLGEIRNAETSNCLDTNGGKSGQPVGMGYCHGMGGNQVFAYTKRHQIMSDDNCLDAAHPRGPIKLIRCHGMRGNQDWTYDAQTRTIKHTNTGMCLDKPEEADVWKPVLRPCSRARSQQWLMQTEFKWQARAS	3	2	NO	Inferred from homology
CAG9530131.1_457-581	Metazoa	Nematoda	Chromadorea	Rhabditida	Onchocercidae	Cercopithifilaria	Cercopithifilaria johnstoni	None	Cercopithifilaria johnstoni	125	273	2e-29	39.2	685884	94.7	DFLSLGQVQNMGVMECLDTAGRPAGDSPGMLPCHGKGGNQLWTYTGKGEIRSDELCLAFTIKGISMEKCTGSIPQSKMVFDYDKKTFLLKHRETGLCLQAGESGLQLSMCLHIDMIQKWKLGGYR	2	2	NO	Inferred from homology
CAG9531035.1_452-578	Metazoa	Nematoda	Chromadorea	Rhabditida	Onchocercidae	Cercopithifilaria	Cercopithifilaria johnstoni	None	Cercopithifilaria johnstoni	127	393	3e-46	52.8	493991	96.9	GRYLTFRQGKLCIDSLGKQTVLSSVGIYRCHGTGGNQEWVLNEKLGILKSPYSNLCITDDENGKLILHHCNMTRGRWILDEINGRLLKNDHCTALLLSSSHDRDNVLVLMPCDVTDERQRWIFERPP	2	2	NO	Inferred from homology
CAG9532700.1_523-665	Metazoa	Nematoda	Chromadorea	Rhabditida	Onchocercidae	Cercopithifilaria	Cercopithifilaria johnstoni	None	Cercopithifilaria johnstoni	143	524	2e-64	65.5	268844	100.0	CHKNGGNQIRNRGGGSKNCLDWASRGKQKSANAGLYWCHKKGGNQYWMITKDGEIRRDDSCIDYAGVDVMVYPCHGLKGNQEWKYLPYKNQILQILHVATNECLEMSRDGAKLLINVCDQKNPYQHWLVQEFNLTLARQYKLL	4	3	NO	Inferred from homology
CAG9539113.1_429-612	Metazoa	Nematoda	Chromadorea	Rhabditida	Onchocercidae	Cercopithifilaria	Cercopithifilaria johnstoni	None	Cercopithifilaria johnstoni	184	449	1e-53	60.5	409248	98.7	QPGNAFGRVIHSRSQIDGLNGCLHWTVPLGESMRVATMHNCSTSESFDRTEISHSTSGNCLVARNGEPGTKQSTIMMARCTLGFDMWQLWLFTNEGQLKTDEHLCLSAYQPIQKPQNWKVQLKECGQYEFEYWDYNFNRKSFYHRKSGLCLDQPFEDPNDYHATHVLKPTLKKCTRGGLNQQWT	4	3	NO	Inferred from homology
CAG9541129.1_460-611	Metazoa	Nematoda	Chromadorea	Rhabditida	Onchocercidae	Cercopithifilaria	Cercopithifilaria johnstoni	None	Cercopithifilaria johnstoni	152	571	2e-71	64.5	334325	98.1	YYPAVEPEDSAKGELRNIAANKCVDTQFKDAKKKFGLRKCISDDPTSNGEQNFRLTFWRDVRLDTQSMCFDVSVSVNQAPIVLFSCHGMQGNQHFKYLPDKQQMYHPISGLCMDCDVDRGEIFMNPCNSERRSQKWTWTKINLKLIQERNER	4	1	NO	Inferred from homology
CAG9562065.1_464-665	Metazoa	Arthropoda	Insecta	Lepidoptera	Nymphalidae	Danaus	Danaus chrysippus	None	Danaus chrysippus	202	875	6e-116	99.4	0.314536	100.0	ESVAHGEIRNIGFERTCLDSPTRKSDHHKPVGLYPCHRQGGNQIRNVLYGRCIVGDSEEASHEVLIMIHSCHGAGGNQIANPSTDMCVDSAAGPEDMKKPVNPWPCHGEYGNQYWMYSKNGEIRRDETCLDYSGHDVVLYPCHGAKGNQLWLYDPTTKLIKHGSSEKCMAISRKKDKIVMETCNERENRQQWNMENFNADRL	3	3	NO	Inferred from homology
CAH0376221.1_530-613	Eukaryota	None	Pelagophyceae	Pelagomonadales	None	Pelagomonas	Pelagomonas calceolata	None	Pelagomonas calceolata	84	110	2e-07	44.9	110621	52.3	CLDLNGESIAPGTRIIGFPCNGRWNQLLALGTGARGQPEQGSVYINVPYPRHPVRHLCIDAPPPTNANPAPSLVVQKCSGAASQ	0	0	NO	Inferred from homology
CAH0714157.1_438-540	Metazoa	Arthropoda	Insecta	Lepidoptera	Nymphalidae	Brenthis	Brenthis ino	None	Brenthis ino	103	251	1e-26	50.5	68663	81.1	CLDTMGHLIDGTVGMYPCHNTGGNQEWRFDNGLIRHHSLCISLSEDRVTAVLAACDPSDDAQLWRTRGPLIRHAKLNACLDSDRPALYLQQCDDDKISQQFTF	3	2	YES	Predicted
CAH0714702.1_459-588	Metazoa	Arthropoda	Insecta	Lepidoptera	Nymphalidae	Brenthis	Brenthis ino	None	Brenthis ino	130	649	1e-83	83.8	124622	100.0	LPKNVHWGMVKNKASGLCLDTMGKAAPSYLGTSTCHGAGNNQLFRLNEAGQLGVGERCVEADTDSVRHAICRLGTVDGPWRYDDGHSHLIHRLHGYCLTLQPNTRQLGLAPCDPNNTFQQWTITHKKPNW	2	1	YES	Predicted
CAH0715712.1_392-493	Metazoa	Arthropoda	Insecta	Lepidoptera	Nymphalidae	Brenthis	Brenthis ino	None	Brenthis ino	102	185	4e-17	34.7	101649	60.5	EMKKTIHNAASGQFWIYTREGRIQSENLCLDYMLNVVMLMTCRDLNDSQVWLYENKTKYIRHMQTRYCLQVTATERFQVSLERCMEDSVQRWDLENFDVDKL	3	3	YES	Predicted
CAH0725673.1_490-623	Metazoa	Arthropoda	Insecta	Lepidoptera	Nymphalidae	Brenthis	Brenthis ino	None	Brenthis ino	134	674	6e-87	88.8	842831	99.3	YYYLGEIRNAETSNCLDTLGGKAGQPLGMGYCHGMGGNQVFAYTKRKQVMSDDNCLDAAHSRGPIKLIRCHGMRGNQEWTYDTKTRTIKHTNTGMCLEKPDAADAWKPVLRPCTLARSQQWLMQVDFKWQARRA	3	2	YES	Evidence at protein level
CAH1240728.1_461-548	Metazoa	Chordata	Leptocardii	Amphioxiformes	Branchiostomatidae	Branchiostoma	Branchiostoma lanceolatum	None	Branchiostoma lanceolatum	88	144	5e-12	39.5	101508	67.2	QYFEYTNDHELRTPIGRNWDLCLHCGMGSLDVITAHCTGPSKVVQDQLWLYTQDKTLLHLYTHYCLEGTTSGVTLATCNGQNKQIWLL	3	2	NO	Predicted
CAH1250518.1_467-580	Metazoa	Chordata	Leptocardii	Amphioxiformes	Branchiostomatidae	Branchiostoma	Branchiostoma lanceolatum	None	Branchiostoma lanceolatum	114	118	2e-08	33.6	89041	83.7	FYLIYRKDDLVLQAAGGKGSEINVAKRSYPEKKEQLWSFSRDRIINEANNLALEVKGDKVIVADQAAKGNKNQEWDIKGDGFIGSKTGSKVLDVKSKSKVVLNNRHDDAVWDLE	2	2	NO	Predicted
CAH1263419.1_495-613	Metazoa	Chordata	Leptocardii	Amphioxiformes	Branchiostomatidae	Branchiostoma	Branchiostoma lanceolatum	None	Branchiostoma lanceolatum	119	214	2e-21	42.2	780014	87.9	LQCKSFDWFLENIFPELPIPDKNVQGRGELKNLGGNKCMDTMGEHAPYVGLYSCHGMGGNQVFSYTWKNVISYQERCLAVSRNKPDRVTLYPCKDRDILKWKHEKGGTFSVVGDGRCLD	1	0	NO	Inferred from homology
CAH2236681.1_451-556	Metazoa	Arthropoda	Insecta	Lepidoptera	Nymphalidae	Pararge	Pararge aegeria	None	Pararge aegeria aegeria	106	254	7e-27	48.1	679268	83.5	SKCLDTMGHLVDGTVGMYPCHNTGGNQEWRFDNGLIRHHSLCVSLSPDDRVTAVLVACDSLDEAQLWKRRGLLIRHAKLDACLDTDRPALYLERCDSEKLSQQFTF	3	2	NO	Predicted
CAH2242776.1_180-326	Metazoa	Arthropoda	Insecta	Lepidoptera	Nymphalidae	Pararge	Pararge aegeria	None	Pararge aegeria aegeria	147	181	8e-17	37.1	801943	100.0	LKCKSFQWYLDTVYKEKFVPVRDVFGFGRFANPASGLCLDTLQREGEAAPLGAYGCHARLEATQYLALSLRGELRDEEKCAEVQYARSPATDVGEDLSRRVLMVTCHGKQRGQKWRYLPSEQLQHTESRLCLTTTGASGSDAIVAKC	2	1	NO	Predicted
CAJ61887.1_8-109	Bacteria	Actinobacteria	Actinomycetia	Frankiales	Frankiaceae	Frankia	Frankia alni	Frankia alni ACN14a	Frankia alni ACN14a	102	121	2e-10	26.5	122007	73.9	FHFFPGRKQRRAIEDYPRGLLTMMSNLRMRCWPMLAALIIMALQVPCGTGADRLRKKTRDGGAWRFINDRSGKLMSVPGSSTTRGLQLHQWADEGHGDQRWT	1	1	NO	Predicted
CAL33524.1_346-487	Bacteria	Firmicutes	Bacilli	Bacillales	Bacillaceae	Lysinibacillus	Lysinibacillus sphaericus	None	Lysinibacillus sphaericus	142	743	9e-99	100.0	0	100.0	KDILFGTYKIVTLLNNKSLIDLSSNTGDRNVHLWEDVNQRNAHWDFSYDSQRGAYVIRNSQFHNLVLSADSPRTNNVFGYPFSNFDSQHWILETHQRGYVFRNFRNRDLVLHISGGNTGNRTNVVVYPFFNSNQQIFRLERP	2	1	YES	Predicted
CAL82357.1_145-293	Bacteria	Firmicutes	Clostridia	Eubacteriales	Clostridiaceae	Clostridium	Clostridium botulinum	Clostridium botulinum A str. ATCC 3502	Clostridium botulinum A str. ATCC 3502	149	777	9e-107	100.0	0	100.0	YIISDLNNFTCKISPILDLNKVVQQVDVTNLNVNLYTWDYGRNQKWTIRYNEEKAAYQFFNTILSNGVLTWIFSNGNTVRVSSSNDQNNDAQYWLINPVSDTDETYTITNLRDTTKALDLYGGQTANGTAIQVFNYHGDDNQKWNIRNP	5	3	YES	Predicted
CAM04231.1_6-150	Bacteria	Actinobacteria	Actinomycetia	Pseudonocardiales	Pseudonocardiaceae	Saccharopolyspora	Saccharopolyspora erythraea	Saccharopolyspora erythraea NRRL 2338	Saccharopolyspora erythraea NRRL 2338	145	754	1e-105	100.0	0	100.0	GANQAFRLLGARITAKHSGRALDIEGNLMTDRARLTQWDWHGGNNQRFRLEPLGDVGTYRIVVESNGRVLDVLNASTDDGATVVQFPWHGGSHQRFRLQPLGDGYHRIVAVHSGKVLEVQNSSTANGALVTQRAWHGGDNQRFRL	4	0	YES	Predicted
CAM96613.1_1-103	Bacteria	Actinobacteria	Actinomycetia	Streptomycetales	Streptomycetaceae	Streptomyces	Streptomyces ambofaciens	Streptomyces ambofaciens ATCC 23877	Streptomyces ambofaciens ATCC 23877	103	486	3e-61	87.4	284567	79.2	MQIYDCWGGSNQQWTLTDDRRLTVYGNKCLDVPGHATTPGTRVQIWSCSGGANQQWRVNSDGTVVGVESGLCLEAAGAGTANGTAVQIGTCVGGSGQKWSGLT	5	4	NO	Predicted
CAP39424.1_492-619	Metazoa	Nematoda	Chromadorea	Rhabditida	Rhabditidae	Caenorhabditis	Caenorhabditis briggsae	None	Caenorhabditis briggsae	128	614	3e-78	85.2	112065	100.0	LMPGKKYLIKMANGTHCLSAENTQGRIANGNRVEMRKCNHLERMQQWKYSSTGELRPMGSSRMCLDSLRGISVILCHNQGAHQKWQVSTSGKLFNHSVGKCATGTNETNDLSSLKFCSLSNSFQFVEL	2	2	NO	Predicted
CAP47782.1_42-179	Bacteria	None	None	None	None	None	uncultured bacterium	None	uncultured bacterium	138	230	1e-25	38.7	797547	90.7	VFLLININSGRCLAVSERSKDAGANVAQGVKPETASNAEQWKLIKTGDYFRIMNQNSGKMLSVPKGSKRKGTQIIQWESLDSADQQWQFVKVGNHYSVLSRVSGLVLGVAEASKDDGTVVVQWNMEKIPDQLWFLRQL	2	2	NO	Obsolete record
CAZ96815.1_694-831	Bacteria	Bacteroidetes	Flavobacteriia	Flavobacteriales	Flavobacteriaceae	Zobellia	Zobellia galactanivorans	None	Zobellia galactanivorans	138	747	4e-95	100.0	0	100.0	IENGTYTIGSVTSNQRLLSRALENYNARMVNPGDYTDQKWVFNHLGNNVYTIKNKANGRFLEVPYAKCQNSVQVSTYTSAAQDHQKWKVVENGNAIYGLKPNHCLEQGLDRNNGTLDTNVITYSYGADNGNQKWKILP	3	3	YES	Inferred from homology
CBG67832.1_449-601	Bacteria	Actinobacteria	Actinomycetia	Streptomycetales	Streptomycetaceae	Streptomyces	Streptomyces scabiei	Streptomyces scabiei 87.22	Streptomyces scabiei 87.22	153	766	1e-100	100.0	0	100.0	LRNVRTGLCLDLRGSAAVLGTPAVTARCEGSASQLWRWDGEGRLRNQAAPELCLNAEPQGTVALRPCAATEEGEEPANGEGTTAGGNATAEEDATAGEESADTRYALASDGLLTLVAEPGVAVTPVRRAEGAVILLEPVPQDRVRRSQRWLTD	2	2	YES	Inferred from homology
CBG68065.1_390-515	Bacteria	Actinobacteria	Actinomycetia	Streptomycetales	Streptomycetaceae	Streptomyces	Streptomyces scabiei	Streptomyces scabiei 87.22	Streptomyces scabiei 87.22	126	669	2e-86	100.0	0	100.0	LRNQAADLCLDVKGGKAQKGAATELAACDTGWTQKWSYEEDGLLRSVANPELCLDSQVDAGVVVLGKCADEDSARGDDVRYDFTVQGELLPRWGEGLAVAPIGSEPKADIVIKVRDHSGRQHWLTD	2	2	YES	Inferred from homology
CBG72505.1_593-719	Bacteria	Actinobacteria	Actinomycetia	Streptomycetales	Streptomycetaceae	Streptomyces	Streptomyces scabiei	Streptomyces scabiei 87.22	Streptomyces scabiei 87.22	127	662	3e-84	100.0	0	100.0	GAYTQVVNVASGLCLDIRGPLAKGTDVVTATCSSRATQRWRLDSGRAVLQSFADPDLCLDSRGAVDDGVGVWECDSLDGENGDNLRFEVDSRGAIRPAVAGRFAVTPDALGSVGFAVASGREGQRWK	3	2	YES	Inferred from homology
CBG74853.1_520-661	Bacteria	Actinobacteria	Actinomycetia	Streptomycetales	Streptomycetaceae	Streptomyces	Streptomyces scabiei	Streptomyces scabiei 87.22	Streptomyces scabiei 87.22	142	718	5e-90	100.0	0	100.0	VQPGHVYRLQGTQSGKSFAPSPDGTGVVLRTTDAASARQLWSVEQLTSGTGNRERYTLTNADTGGRLAVRDNQAVLEEAGAGEVPAAAQWLMSTTGDGSWTLVNAATGRLLDVIGQSSADGAKVSTYTPTSAANQLWAVSDE	2	2	YES	Inferred from homology
CBG74885.1_36-181	Bacteria	Actinobacteria	Actinomycetia	Streptomycetales	Streptomycetaceae	Streptomyces	Streptomyces scabiei	Streptomyces scabiei 87.22	Streptomyces scabiei 87.22	146	764	7e-102	100.0	0	100.0	ATVDPNASYVLVNRNSGKALDVHNRATDDGARITQWTRNDQAQQQWQFVDSGGGYYRVKSRHSGKVLDVHNLSTANGGSIVQWADLNGTNQQWRLADSSDGHVRLIARHSGKALEVQGAGTADNANVVQYDDWGGTNQQWQLVKVG	3	3	YES	Predicted
CBG74902.1_1019-1173	Bacteria	Actinobacteria	Actinomycetia	Streptomycetales	Streptomycetaceae	Streptomyces	Streptomyces scabiei	Streptomyces scabiei 87.22	Streptomyces scabiei 87.22	155	803	2e-101	100.0	0	100.0	GVGEPGSGGGGGVAGRTWTVAAQHSGKFMDVNGASTADGAQVVQWPATGADNQKWQAVDAGGGAVYLKAAHSDKCLAVTGGSTAQGAFLQQATCTNGNPQKFLVTPSTTAGVYTMKSAPSGLCVDVNGGSTADGARLLQWSCHSGTNQQWRFTAV	3	2	YES	Inferred from homology
CBK90290.1_250-373	Bacteria	Firmicutes	Clostridia	Eubacteriales	Lachnospiraceae	None	[Eubacterium] rectale	[Eubacterium] rectale DSM 17629	[Eubacterium] rectale DSM 17629	124	126	4e-09	30.1	113.48	81.5	YKVYFVVVEKCNFADKFSARIQNIGTGCYITNKDSKIVGAPESGYNDQIWFFNKCSDGSYTIMSQLDGLMMDDEWDSDVPAGADIRAWSATGQDKQRFNIYYMDDAFYIRPANTKTLVVDMGAG	2	1	NO	Inferred from homology
CBL16867.1_38-181	Bacteria	Firmicutes	Clostridia	Eubacteriales	Oscillospiraceae	Ruminococcus	Ruminococcus champanellensis	Ruminococcus champanellensis 18P13 = JCM 17042	Ruminococcus champanellensis 18P13 = JCM 17042	144	746	6e-95	100.0	0	100.0	VDYPVQLMNIAAKDNSSVLTAGGTGDGAAVLPKAPGKDLTLSWRFDRVGKDSVGTFFKLVNAASGRLLTPAGYQVSAGTSVILYGSESAKSQHWYVIPVQQDRLGNDLYYKIVNYSDTSLALTRGASGMSLASYTGADNQLFLL	2	1	YES	Predicted
CBL17100.1_543-685	Bacteria	Firmicutes	Clostridia	Eubacteriales	Oscillospiraceae	Ruminococcus	Ruminococcus champanellensis	Ruminococcus champanellensis 18P13 = JCM 17042	Ruminococcus champanellensis 18P13 = JCM 17042	143	751	5e-97	100.0	0	100.0	IVNLTPVADGTYTIQNVNSALYMHADMDIKNGSAEQNTDAQIWNITAVDNGWYTIRTTHGKALTVENASAENGADIVITDYIGDASQRFRFLDTGGGQYALLTAVSGGNSCADVYNISKDAGANICQWEYWGGDGQKFILEPA	3	1	YES	Predicted
CBY19624.1_739-815	Metazoa	Chordata	Appendicularia	Copelata	Oikopleuridae	Oikopleura	Oikopleura dioica	None	Oikopleura dioica	77	137	8e-11	42.3	103418	53.8	CQPFSWYMENVLPELDYTMNDDLIFAGEIISQARNRTNRQCFDSTGKDNAQIQIFPCHGLLGNQYYEYTNIKDIRYE	4	0	NO	Predicted
CBY22887.1_876-1010	Metazoa	Chordata	Appendicularia	Copelata	Oikopleuridae	Oikopleura	Oikopleura dioica	None	Oikopleura dioica	135	752	5e-95	100.0	0	100.0	PKNQAWGILKNEGTGLCPNSRNSKQGESVEVDSKCNVRLSLTWREDIRIGDGPVKNTAMCWDDSMGANKRISYWSCHNGHGNQLYKYLPETKQIFHPAHRMCVESVDDYLVFAACNDEKASQRWTWSETNGEALE	4	2	NO	Predicted
CBY33515.1_462-603	Metazoa	Chordata	Appendicularia	Copelata	Oikopleuridae	Oikopleura	Oikopleura dioica	None	Oikopleura dioica	142	772	1e-101	98.6	0.970358	100.0	PGQFGALHNKGSPSRCLDYNPPENDLTHGVVGTFGCHGQGGNQFFEFNSKGHLRYTSQFELCIAKKDDNSGEIAAVMCNGKNVNPPARAIWIKIPQDDGKTFQLKNKSNGLCIATEKTTGNPKIVFESCKNTSRYQQWYFQE	2	1	NO	Predicted
CBZ56323.1_503-648	Eukaryota	Apicomplexa	Conoidasida	Eucoccidiorida	Sarcocystidae	Neospora	Neospora caninum	Neospora caninum Liverpool	Neospora caninum Liverpool	146	801	8e-105	100.0	0	100.0	ILGLGHIKSEHRRDLCLDVMNNPAKGNSIGLFYCHGLLGNQGFILTQNPGQVRLLLTEKESHEKLCLTPRATMETCDSTLETAQYEFDFDTGTIRWTGDDEWRDTCMQVVPASGNELPWVKWQPCDKANPNQKWSWPPFPSSRYLP	2	1	YES	Predicted
CCA60032.1_356-481	Bacteria	Actinobacteria	Actinomycetia	Streptomycetales	Streptomycetaceae	Streptomyces	Streptomyces venezuelae	Streptomyces venezuelae ATCC 10712	Streptomyces venezuelae ATCC 10712	126	667	1e-84	100.0	0	100.0	GEIKGVASGRCLDVPASTTANGTRAQLWDCSGQANQRWTHTAGKQLKIHGDKCLDAKGKGTANGTAVVVWDCNGGTNQQWNVHTDGTITGVQSGLCLDAVGAATANGTPIQLHACGGVGNQKWSAP	4	4	YES	Inferred from homology
CCA60635.1_525-654	Bacteria	Actinobacteria	Actinomycetia	Streptomycetales	Streptomycetaceae	Streptomyces	Streptomyces venezuelae	Streptomyces venezuelae ATCC 10712	Streptomyces venezuelae ATCC 10712	130	664	3e-85	100.0	0	100.0	PGAGTLTGLAGKCLDVAGGATADGTPVQLYGCNGTPAQRWTLAADGSVRALGKCLDVTGGSTADGARVQLYNCNGTAAQRWTYSATTHDVVNAGANKCLDITGNSSADGTRAQIWTCTGGANQKWTHNAA	6	4	YES	Predicted
CCA74339.1_34-180	Fungi	Basidiomycota	Agaricomycetes	Sebacinales	Serendipitaceae	Serendipita	Serendipita indica	Serendipita indica DSM 11827	Serendipita indica DSM 11827	147	777	1e-108	100.0	0	100.0	QTFIVNPRFAPCLQASGNYDGAPVTIANCGTFNGAQREWIVVKGGAEEGTTNKGPVTQIKIYGDKCLDVPNGNNSNGQKLQIWTCYDGNNNQKWRVNGDGAFQWAGHNKCLDLTDGNLADGTQVQIWQCGTPESPNINQSWNAVPPR	5	4	YES	Predicted
CCA75451.1_27-160	Fungi	Basidiomycota	Agaricomycetes	Sebacinales	Serendipitaceae	Serendipita	Serendipita indica	Serendipita indica DSM 11827	Serendipita indica DSM 11827	134	731	4e-102	100.0	0	100.0	QPNTDRLKCLTAPGFYNGARLTFSDCMGGQEFQNIDTESVPGRLSMANGTMCFDVVDGIKSNQTAIQLWECADGNINQMWEFLPTGQWAVAKWKGQDMCMCSNVTSGADGNVTIFSYQAKLYLSSLWKAGFEAH	3	2	YES	Inferred from homology
CCG96279.1_830-918	Bacteria	Proteobacteria	Gammaproteobacteria	Pseudomonadales	Marinobacteraceae	Marinobacter	Marinobacter nauticus	Marinobacter nauticus ATCC 49840	Marinobacter nauticus ATCC 49840	89	147	3e-12	36.0	101.58	69.4	DSTPRWTMDLKGRIHPTATPWECLTPVSGRLGLTLCQADNANQRWQYNEENQQLRNEGSGRCLDYAHHNTTLITYGCTGSWNQTWSGVS	2	2	NO	Inferred from homology
CCH15807.1_806-952	Bacteria	Actinobacteria	Actinomycetia	Micromonosporales	Micromonosporaceae	Micromonospora	Micromonospora lupini	Micromonospora lupini str. Lupac 08	Micromonospora lupini str. Lupac 08	147	569	3e-69	76.0	201413	100.0	VSSGPVEAGAYYRLVAQHSGKAADINGASTAAGATLIQWQSGSGQNQQFDFLSADGGHFRIRARHSGLFLQVASNSTGADITQQPDSPNAASQQWRIDDQGGGVVRLINRQSGLAMDVWQSSTADGARISQWTPGTGANQRFKLQRI	3	1	NO	Predicted
CCH17045.1_48-193	Bacteria	Actinobacteria	Actinomycetia	Micromonosporales	Micromonosporaceae	Micromonospora	Micromonospora lupini	Micromonospora lupini str. Lupac 08	Micromonospora lupini str. Lupac 08	146	684	1e-89	89.7	798625	100.0	ATVDTSAWYVLVNRNSGKAVDVYNLATTDGARITQWTRNNGNQQQWQFVDSGGGYYRIKSRLSGKVLDVSGRSTANGGAIVQWSDNNGTNQQFRLTDSDSGYVRLINRNSNKAMEVQGASTADGGNIVQYDDWNGTNQQWQLVRVD	3	2	NO	Predicted
CCH17863.1_64-193	Bacteria	Actinobacteria	Actinomycetia	Micromonosporales	Micromonosporaceae	Micromonospora	Micromonospora lupini	Micromonospora lupini str. Lupac 08	Micromonospora lupini str. Lupac 08	130	402	2e-46	62.3	418641	97.7	LGNRTTGKFIDGMGRTTNGAAVGQYSSSSSDNQQWTIDAVGDYVRIKNRATGLYLDGMGRTTGGSICGQWSESGSTNQQWTREDSGGYVKFRNRANGLYLDGGGSTSDGANLVQYANSGSTNQQWIVTDV	3	3	NO	Predicted
CCH18571.1_328-456	Bacteria	Actinobacteria	Actinomycetia	Micromonosporales	Micromonosporaceae	Micromonospora	Micromonospora lupini	Micromonospora lupini str. Lupac 08	Micromonospora lupini str. Lupac 08	129	521	4e-66	76.0	186492	100.0	SGRTGQITGLGGKCVDVASASTANGAAIQLWGCNGTNAQTWTVASDGTLRALGKCADIASGSTANGAKVQLYDCNGSGAQVWQAQSNRTLRNPQSNKCLDVTDNSSADGARLQIWDCFAGANQRWTLPA	6	5	NO	Predicted
CCH19296.1_43-168	Bacteria	Actinobacteria	Actinomycetia	Micromonosporales	Micromonosporaceae	Micromonospora	Micromonospora lupini	Micromonospora lupini str. Lupac 08	Micromonospora lupini str. Lupac 08	126	475	2e-58	71.4	257024	100.0	ATGAITGYGGKCVDVAAANPANSTPVQLYTCNGSTAQQWTVADDGTIRALGKCLDIAAASTTNGARAQIYDCNGTAAQQWSSSAGQVANPTSGKCLDATGPSSADGTPLQIWSCTGSANQLWTLPS	6	4	NO	Predicted
CCH19534.1_38-165	Bacteria	Actinobacteria	Actinomycetia	Micromonosporales	Micromonosporaceae	Micromonospora	Micromonospora lupini	Micromonospora lupini str. Lupac 08	Micromonospora lupini str. Lupac 08	128	513	6e-63	73.4	204349	100.0	VVGAASGRCLDVVGNSRTPGAGINIYDCVGQANQAWTFTTAGELRVYDATMCLDVVGQDTTAPAALEVYGCTGGANQRWRINADGSIVGVQSGLCLDVSGGGTANGTTVGLWTCNGQANQRWTSSFGS	3	3	NO	Predicted
CCH19665.1_323-451	Bacteria	Actinobacteria	Actinomycetia	Micromonosporales	Micromonosporaceae	Micromonospora	Micromonospora lupini	Micromonospora lupini str. Lupac 08	Micromonospora lupini str. Lupac 08	129	497	2e-62	72.9	225522	100.0	QNVLIVGNQSGRCIDVPGSSTTNGARPALWDCHGRTNQRWTHTSNRTLTVYGNKCLDASGAGSSNGTAVIIWDCNGQANQQWNLNSNGTITGVQSGLCLDAVNSGTANGTQLRLWACQGSANQQWSTRA	3	3	NO	Predicted
CCH20475.1_348-481	Bacteria	Actinobacteria	Actinomycetia	Micromonosporales	Micromonosporaceae	Micromonospora	Micromonospora lupini	Micromonospora lupini str. Lupac 08	Micromonospora lupini str. Lupac 08	134	543	5e-69	72.4	218254	100.0	ITNRNSGKVIDVLDRAVTDNAEVRQWSWNGGTNQKWEFRDAGSGYFRIVNQNSGKCLDVANASTANNANVVQYTCGGGTNQQWQWVATGDYYQLRARHSGKCLDVVSSGTADGTDITQYTCGTGTNQQWTRSQS	3	3	NO	Predicted
CCH20752.1_363-492	Bacteria	Actinobacteria	Actinomycetia	Micromonosporales	Micromonosporaceae	Micromonospora	Micromonospora lupini	Micromonospora lupini str. Lupac 08	Micromonospora lupini str. Lupac 08	130	568	1e-72	81.5	131595	100.0	QNVQVVGAQSGRCVDVPNGTTTNGTQVQLWDCISNSAAQRWTYTAGKQIQVYGNKCLDANGQGTTNGTQVIIWDCHGGTNQQWNLNSNGSISGVQSGLCLDANGAGTANGTKLILWACNGQQNQQWALRS	5	4	NO	Predicted
CCH28456.1_21-137	Bacteria	Actinobacteria	Actinomycetia	Pseudonocardiales	Pseudonocardiaceae	Saccharothrix	Saccharothrix espanaensis	Saccharothrix espanaensis DSM 44229	Saccharothrix espanaensis DSM 44229	117	407	2e-53	68.4	360148	95.9	DQWRWQSWATGGYLDHNPADGVHTRAENRGPHQWWEVTRYSDGTLRFMNVATKMCLDNSEHGVRGFGCNDGPWQRWRTGSWGTTYELVSMWNNHCLDNSHEGVRTMGCNGLAYQRWR	4	4	YES	Inferred from homology
CCH29526.1_354-507	Bacteria	Actinobacteria	Actinomycetia	Pseudonocardiales	Pseudonocardiaceae	Saccharothrix	Saccharothrix espanaensis	Saccharothrix espanaensis DSM 44229	Saccharothrix espanaensis DSM 44229	154	838	1e-112	100.0	0	100.0	GRYKIRCTLSDLYLQLDDPNWTGDGANIDQNVDNGAPAVQWELVPVSGGGYRIKNCDPARDRYLEVVGMSTANGAEVLTRSDPNGEHKEWLFVPAGAAVGGRPVFRIQNLHSGKVLDVKNQSLDPDARVSQQGYWGDYPTYQEEHNQHWVLERV	2	1	YES	Predicted
CCH31729.1_35-179	Bacteria	Actinobacteria	Actinomycetia	Pseudonocardiales	Pseudonocardiaceae	Saccharothrix	Saccharothrix espanaensis	Saccharothrix espanaensis DSM 44229	Saccharothrix espanaensis DSM 44229	145	782	2e-109	100.0	0	100.0	RANNRCLDATAQWNGVNGTPIQLWDCYPPTQYNQMWRIHWVSDYEFQLIGVASGRCLDATGMGTAAGTRLQLWDCLGPNQRNQIWKSLSTNTPGYRWIMGQHSAKVVDAVANQTGSNGTPVQLWHLIGDETQTNQRWAFKRPGDF	6	6	YES	Predicted
CCH31920.1_35-163	Bacteria	Actinobacteria	Actinomycetia	Pseudonocardiales	Pseudonocardiaceae	Saccharothrix	Saccharothrix espanaensis	Saccharothrix espanaensis DSM 44229	Saccharothrix espanaensis DSM 44229	129	427	7e-56	70.4	300993	97.7	SVLDGRCLDVYAGGAGPWVQVWGCNGQPNQKFFLVLYHDTETYEIRTSDYWCVDGRWGKGASLERAQCTGHPGQRWQLDLASPGYVVKSVQYPGLVWDVHGFGSGTKVQLWDRQYSGERRHQSWYITNV	5	4	YES	Inferred from homology
CCH31921.1_47-174	Bacteria	Actinobacteria	Actinomycetia	Pseudonocardiales	Pseudonocardiaceae	Saccharothrix	Saccharothrix espanaensis	Saccharothrix espanaensis DSM 44229	Saccharothrix espanaensis DSM 44229	128	693	3e-96	100.0	0	100.0	HSLYDWRCLDVFAGGAGPWVQLWNCNGQPNQTFFRVEYPDGTSEIRTSDYWCVDGRWGEGSSLERAPCTGHVGQRWVLHANSLTGGFLVKSVQYPNLVWDVHAHGTGTKVQLWNYNGGLNQSWKFERV	5	4	YES	Inferred from homology
[truncated: 7,783 more rows]
