# Supplementary material for: Investigating diversity and similarity between CBM13 modules and ricin-B lectin domains using sequence similarity networks
Source: BMC Genomics. 2024 Jun 27;25:643. doi: 10.1186/s12864-024-10554-1 (PMC11212257; doi:10.1186/s12864-024-10554-1)
Supplement: Supplementary file 11 — Supplementary Material 11 [file 12864_2024_10554_MOESM11_ESM.xlsx]

## Sheet: SSN overview
Supplementary file S11: Overview of protein names and GO terms belonging to entries from the CBM13 and putative ricin-B lectin SSN subdivisions. Sheet 1 contains an overview of the complete SSN; sheet 2 contains an overview of all putative ricin-B lectins entries with an obvious CAZyme-related name; sheet 3 contains an overview of all putative ricin-B lectin entries with CAZyme-related GO terms.
UniProt ID	CAZy-CBM13 membership	Protein name	Gene Ontology (molecular function)	Assigned category based on protein name	Both CAZyme name and GO terms
A0A098M2A1	no	1,3--beta-D-glucan 3-glucanohydrolase	hydrolase activity, hydrolyzing O-glycosyl compounds [GO:0004553]	CAZyme	TRUE
A0A0M9BND1	no	1,3--beta-D-glucan 3-glucanohydrolase	hydrolase activity, hydrolyzing O-glycosyl compounds [GO:0004553]	CAZyme	TRUE
A0A1R0XCV0	no	1,3--beta-D-glucan 3-glucanohydrolase	hydrolase activity, hydrolyzing O-glycosyl compounds [GO:0004553]	CAZyme	TRUE
A0A1R1F119	no	1,3--beta-D-glucan 3-glucanohydrolase	hydrolase activity, hydrolyzing O-glycosyl compounds [GO:0004553]	CAZyme	TRUE
A0A264DNB3	no	1,3--beta-D-glucan 3-glucanohydrolase	hydrolase activity, hydrolyzing O-glycosyl compounds [GO:0004553]	CAZyme	TRUE
A0A358GH29	no	1,3--beta-D-glucan 3-glucanohydrolase	hydrolase activity, hydrolyzing O-glycosyl compounds [GO:0004553]	CAZyme	TRUE
A0A4Y8Q4T8	no	1,3--beta-D-glucan 3-glucanohydrolase	hydrolase activity, hydrolyzing O-glycosyl compounds [GO:0004553]	CAZyme	TRUE
A0A086MSD6	no	1,3-beta-glucanase	hydrolase activity, hydrolyzing O-glycosyl compounds [GO:0004553]	CAZyme	TRUE
A0A0J7ZPA0	no	1,3-beta-glucanase	hydrolase activity, hydrolyzing O-glycosyl compounds [GO:0004553]	CAZyme	TRUE
A0A0N0ANL4	no	1,3-beta-glucanase	hydrolase activity, hydrolyzing O-glycosyl compounds [GO:0004553]	CAZyme	TRUE
A0A0Q7MY88	no	1,3-beta-glucanase	hydrolase activity, hydrolyzing O-glycosyl compounds [GO:0004553]	CAZyme	TRUE
A0A101R3R2	no	1,3-beta-glucanase	hydrolase activity, hydrolyzing O-glycosyl compounds [GO:0004553]	CAZyme	TRUE
A0A101S1B4	no	1,3-beta-glucanase	hydrolase activity, hydrolyzing O-glycosyl compounds [GO:0004553]	CAZyme	TRUE
A0A101SK74	no	1,3-beta-glucanase	hydrolase activity, hydrolyzing O-glycosyl compounds [GO:0004553]	CAZyme	TRUE
A0A117IXT4	no	1,3-beta-glucanase	hydrolase activity, hydrolyzing O-glycosyl compounds [GO:0004553]	CAZyme	TRUE
A0A154MV58	no	1,3-beta-glucanase	hydrolase activity, hydrolyzing O-glycosyl compounds [GO:0004553]	CAZyme	TRUE
A0A1Q5CDI7	no	1,3-beta-glucanase	hydrolase activity, hydrolyzing O-glycosyl compounds [GO:0004553]	CAZyme	TRUE
A0A1Q5F0B3	no	1,3-beta-glucanase	hydrolase activity, hydrolyzing O-glycosyl compounds [GO:0004553]	CAZyme	TRUE
A0A1Q5J3B1	no	1,3-beta-glucanase	hydrolase activity, hydrolyzing O-glycosyl compounds [GO:0004553]	CAZyme	TRUE
A0A1Q9VRE0	no	1,3-beta-glucanase	hydrolase activity, hydrolyzing O-glycosyl compounds [GO:0004553]	CAZyme	TRUE
A0A1R0KWI8	no	1,3-beta-glucanase	hydrolase activity, hydrolyzing O-glycosyl compounds [GO:0004553]	CAZyme	TRUE
A0A1V2P9H2	no	1,3-beta-glucanase	hydrolase activity, hydrolyzing O-glycosyl compounds [GO:0004553]	CAZyme	TRUE
A0A1V4ELR1	no	1,3-beta-glucanase	hydrolase activity, hydrolyzing O-glycosyl compounds [GO:0004553]	CAZyme	TRUE
A0A1V4PNV8	no	1,3-beta-glucanase	hydrolase activity, hydrolyzing O-glycosyl compounds [GO:0004553]	CAZyme	TRUE
A0A1V9KIP0	no	1,3-beta-glucanase	hydrolase activity, hydrolyzing O-glycosyl compounds [GO:0004553]	CAZyme	TRUE
A0A1X4HTX7	no	1,3-beta-glucanase	hydrolase activity, hydrolyzing O-glycosyl compounds [GO:0004553]	CAZyme	TRUE
A0A2G5ITL0	no	1,3-beta-glucanase	hydrolase activity, hydrolyzing O-glycosyl compounds [GO:0004553]	CAZyme	TRUE
A0A2T3VG68	no	1,3-beta-glucanase	hydrolase activity, hydrolyzing O-glycosyl compounds [GO:0004553]	CAZyme	TRUE
A0A2U2ZNE1	no	1,3-beta-glucanase	hydrolase activity, hydrolyzing O-glycosyl compounds [GO:0004553]	CAZyme	TRUE
A0A365ZZ36	no	1,3-beta-glucanase	hydrolase activity, hydrolyzing O-glycosyl compounds [GO:0004553]	CAZyme	TRUE
A0A367FPG6	no	1,3-beta-glucanase	hydrolase activity, hydrolyzing O-glycosyl compounds [GO:0004553]	CAZyme	TRUE
A0A372FVL8	no	1,3-beta-glucanase	hydrolase activity, hydrolyzing O-glycosyl compounds [GO:0004553]	CAZyme	TRUE
A0A418MZA9	no	1,3-beta-glucanase	hydrolase activity, hydrolyzing O-glycosyl compounds [GO:0004553]	CAZyme	TRUE
A0A428X503	no	1,3-beta-glucanase	hydrolase activity, hydrolyzing O-glycosyl compounds [GO:0004553]	CAZyme	TRUE
A0A428Z4C1	no	1,3-beta-glucanase	hydrolase activity, hydrolyzing O-glycosyl compounds [GO:0004553]	CAZyme	TRUE
A0A1X2ZNK4	no	1,4-beta-N-acetylmuramidase	lysozyme activity [GO:0003796]	CAZyme	TRUE
A0A7J5NEH6	no	1,4-beta-N-acetylmuramidase	lysozyme activity [GO:0003796]	CAZyme	TRUE
A0A7X9RN92	no	1,4-beta-N-acetylmuramidase	lysozyme activity [GO:0003796]	CAZyme	TRUE
A0A8B3C512	no	1,4-beta-N-acetylmuramidase	lysozyme activity [GO:0003796]	CAZyme	TRUE
I8UPP9	no	1,4-beta-N-acetylmuramidase	lysozyme activity [GO:0003796]	CAZyme	TRUE
A0A066UBY3	no	1,4-beta-xylanase	hydrolase activity, acting on glycosyl bonds [GO:0016798]	CAZyme	TRUE
A0A0F0GJL5	no	1,4-beta-xylanase	hydrolase activity, acting on glycosyl bonds [GO:0016798]	CAZyme	TRUE
A0A1L9B6J6	no	1,4-beta-xylanase	hydrolase activity, acting on glycosyl bonds [GO:0016798]	CAZyme	TRUE
A0A1Q5J5P5	no	1,4-beta-xylanase	hydrolase activity, acting on glycosyl bonds [GO:0016798]	CAZyme	TRUE
A0A229T0J6	no	1,4-beta-xylanase	hydrolase activity, acting on glycosyl bonds [GO:0016798]	CAZyme	TRUE
A0A233S7S0	no	1,4-beta-xylanase	hydrolase activity, acting on glycosyl bonds [GO:0016798]	CAZyme	TRUE
A0A2U3A0G5	no	1,4-beta-xylanase	hydrolase activity, acting on glycosyl bonds [GO:0016798]	CAZyme	TRUE
A0A3A9YNP9	no	1,4-beta-xylanase	hydrolase activity, acting on glycosyl bonds [GO:0016798]	CAZyme	TRUE
A0A3D8NER1	no	1,4-beta-xylanase	hydrolase activity, acting on glycosyl bonds [GO:0016798]	CAZyme	TRUE
A0A3L7B5F5	no	1,4-beta-xylanase	hydrolase activity, acting on glycosyl bonds [GO:0016798]	CAZyme	TRUE
A0A3N9XQ46	no	1,4-beta-xylanase	hydrolase activity, acting on glycosyl bonds [GO:0016798]	CAZyme	TRUE
A0A426U4C0	no	1,4-beta-xylanase	hydrolase activity, acting on glycosyl bonds [GO:0016798]	CAZyme	TRUE
A0A428ZR32	no	1,4-beta-xylanase	hydrolase activity, acting on glycosyl bonds [GO:0016798]	CAZyme	TRUE
A0A429AAU4	no	1,4-beta-xylanase	hydrolase activity, acting on glycosyl bonds [GO:0016798]	CAZyme	TRUE
A0A4R0HTG0	no	1,4-beta-xylanase	hydrolase activity, acting on glycosyl bonds [GO:0016798]	CAZyme	TRUE
A0A4U5WD17	no	1,4-beta-xylanase	hydrolase activity, acting on glycosyl bonds [GO:0016798]	CAZyme	TRUE
A0A563ETM8	no	1,4-beta-xylanase	hydrolase activity, acting on glycosyl bonds [GO:0016798]	CAZyme	TRUE
A0A5D0SWK7	no	1,4-beta-xylanase	hydrolase activity, acting on glycosyl bonds [GO:0016798]	CAZyme	TRUE
A0A6B2ZLC2	no	1,4-beta-xylanase	hydrolase activity, acting on glycosyl bonds [GO:0016798]	CAZyme	TRUE
A0A6G3AG79	no	1,4-beta-xylanase	hydrolase activity, acting on glycosyl bonds [GO:0016798]	CAZyme	TRUE
A0A6I5HSL4	no	1,4-beta-xylanase	hydrolase activity, acting on glycosyl bonds [GO:0016798]	CAZyme	TRUE
A0A7K2WLW2	no	1,4-beta-xylanase	hydrolase activity, acting on glycosyl bonds [GO:0016798]	CAZyme	TRUE
A0A7K3BL53	no	1,4-beta-xylanase	hydrolase activity, acting on glycosyl bonds [GO:0016798]	CAZyme	TRUE
A0A0M8MGE3	no	1,4-beta-xylanase	hydrolase activity, hydrolyzing O-glycosyl compounds [GO:0004553]	CAZyme	TRUE
A0A1V4E6G9	no	1,4-beta-xylanase	hydrolase activity, hydrolyzing O-glycosyl compounds [GO:0004553]	CAZyme	TRUE
A0A367F9I2	no	1,4-beta-xylanase	hydrolase activity, hydrolyzing O-glycosyl compounds [GO:0004553]	CAZyme	TRUE
A0A544YPF6	no	1,4-beta-xylanase	hydrolase activity, hydrolyzing O-glycosyl compounds [GO:0004553]	CAZyme	TRUE
L8DMG7	no	Alpha-1,2-mannosidase	hydrolase activity, hydrolyzing O-glycosyl compounds [GO:0004553]	CAZyme	TRUE
A0A1X3A288	no	Alpha-amylase	alpha-amylase activity [GO:0004556]; cation binding [GO:0043169]	CAZyme	TRUE
A0A7J5NCT7	no	Alpha-amylase	alpha-amylase activity [GO:0004556]; cation binding [GO:0043169]	CAZyme	TRUE
A0A8B2ZBT8	no	Alpha-amylase	alpha-amylase activity [GO:0004556]; cation binding [GO:0043169]	CAZyme	TRUE
A0A812JM85	no	alpha-amylase (EC 3.2.1.1)	alpha-amylase activity [GO:0004556]; cation binding [GO:0043169]	CAZyme	TRUE
A0A328NRF8	no	Alpha-galactosidase	alpha-L-arabinofuranosidase activity [GO:0046556]	CAZyme	TRUE
A0A814BQ77	no	Alpha-galactosidase (EC 3.2.1.-)	galactosidase activity [GO:0015925]	CAZyme	TRUE
A0A814CET3	no	Alpha-galactosidase (EC 3.2.1.-)	galactosidase activity [GO:0015925]	CAZyme	TRUE
A0A814I9X3	no	Alpha-galactosidase (EC 3.2.1.-)	galactosidase activity [GO:0015925]	CAZyme	TRUE
A0A814YWA1	no	Alpha-galactosidase (EC 3.2.1.-)	galactosidase activity [GO:0015925]	CAZyme	TRUE
A0A815HF15	no	Alpha-galactosidase (EC 3.2.1.-)	galactosidase activity [GO:0015925]	CAZyme	TRUE
A0A815PDE3	no	Alpha-galactosidase (EC 3.2.1.-)	galactosidase activity [GO:0015925]	CAZyme	TRUE
A0A815S3Y9	no	Alpha-galactosidase (EC 3.2.1.-)	galactosidase activity [GO:0015925]	CAZyme	TRUE
A0A817PI76	no	Alpha-galactosidase (EC 3.2.1.-)	galactosidase activity [GO:0015925]	CAZyme	TRUE
A0A818UKJ5	no	Alpha-galactosidase (EC 3.2.1.-)	galactosidase activity [GO:0015925]	CAZyme	TRUE
A0A819CG86	no	Alpha-galactosidase (EC 3.2.1.-)	galactosidase activity [GO:0015925]	CAZyme	TRUE
A0A819QVF7	no	Alpha-galactosidase (EC 3.2.1.-)	galactosidase activity [GO:0015925]	CAZyme	TRUE
A0A820Q053	no	Alpha-galactosidase (EC 3.2.1.-)	galactosidase activity [GO:0015925]	CAZyme	TRUE
A0A820ZBU1	no	Alpha-galactosidase (EC 3.2.1.-)	galactosidase activity [GO:0015925]	CAZyme	TRUE
A0A821VEG7	no	Alpha-galactosidase (EC 3.2.1.-)	galactosidase activity [GO:0015925]	CAZyme	TRUE
A0A814LDG6	no	Alpha-galactosidase (EC 3.2.1.-)	galactosidase activity [GO:0015925]; metal ion transmembrane transporter activity [GO:0046873]	CAZyme	TRUE
A0A820AMV5	no	Alpha-galactosidase (EC 3.2.1.-)	galactosidase activity [GO:0015925]; metal ion transmembrane transporter activity [GO:0046873]	CAZyme	TRUE
A0A815MUK5	no	Alpha-galactosidase (EC 3.2.1.-)	hydrolase activity, hydrolyzing O-glycosyl compounds [GO:0004553]	CAZyme	TRUE
A0A815MZS3	no	Alpha-galactosidase (EC 3.2.1.-)	hydrolase activity, hydrolyzing O-glycosyl compounds [GO:0004553]	CAZyme	TRUE
A0A814RFP2	no	alpha-galactosidase (EC 3.2.1.22) (Melibiase A)	galactosidase activity [GO:0015925]	CAZyme	TRUE
A0A815J6Y1	no	alpha-galactosidase (EC 3.2.1.22) (Melibiase A)	galactosidase activity [GO:0015925]	CAZyme	TRUE
A0A817L3F5	no	alpha-galactosidase (EC 3.2.1.22) (Melibiase A)	galactosidase activity [GO:0015925]	CAZyme	TRUE
A0A0F0GV06	no	Alpha-galactosidase (EC 3.2.1.22) (Melibiase)	carbohydrate binding [GO:0030246]; raffinose alpha-galactosidase activity [GO:0052692]	CAZyme	TRUE
A0A0F4IJA7	no	Alpha-galactosidase (EC 3.2.1.22) (Melibiase)	carbohydrate binding [GO:0030246]; raffinose alpha-galactosidase activity [GO:0052692]	CAZyme	TRUE
A0A0F5VUA1	no	Alpha-galactosidase (EC 3.2.1.22) (Melibiase)	carbohydrate binding [GO:0030246]; raffinose alpha-galactosidase activity [GO:0052692]	CAZyme	TRUE
A0A0J7ANV7	no	Alpha-galactosidase (EC 3.2.1.22) (Melibiase)	carbohydrate binding [GO:0030246]; raffinose alpha-galactosidase activity [GO:0052692]	CAZyme	TRUE
A0A0M9CM33	no	Alpha-galactosidase (EC 3.2.1.22) (Melibiase)	carbohydrate binding [GO:0030246]; raffinose alpha-galactosidase activity [GO:0052692]	CAZyme	TRUE
A0A0Q8Z9B1	no	Alpha-galactosidase (EC 3.2.1.22) (Melibiase)	carbohydrate binding [GO:0030246]; raffinose alpha-galactosidase activity [GO:0052692]	CAZyme	TRUE
A0A1H4UAW0	no	Alpha-galactosidase (EC 3.2.1.22) (Melibiase)	carbohydrate binding [GO:0030246]; raffinose alpha-galactosidase activity [GO:0052692]	CAZyme	TRUE
A0A1H4X093	no	Alpha-galactosidase (EC 3.2.1.22) (Melibiase)	carbohydrate binding [GO:0030246]; raffinose alpha-galactosidase activity [GO:0052692]	CAZyme	TRUE
A0A1I6DKC4	no	Alpha-galactosidase (EC 3.2.1.22) (Melibiase)	carbohydrate binding [GO:0030246]; raffinose alpha-galactosidase activity [GO:0052692]	CAZyme	TRUE
A0A1R1SFU3	no	Alpha-galactosidase (EC 3.2.1.22) (Melibiase)	carbohydrate binding [GO:0030246]; raffinose alpha-galactosidase activity [GO:0052692]	CAZyme	TRUE
A0A286EYQ2	no	Alpha-galactosidase (EC 3.2.1.22) (Melibiase)	carbohydrate binding [GO:0030246]; raffinose alpha-galactosidase activity [GO:0052692]	CAZyme	TRUE
A0A2P9FH06	no	Alpha-galactosidase (EC 3.2.1.22) (Melibiase)	carbohydrate binding [GO:0030246]; raffinose alpha-galactosidase activity [GO:0052692]	CAZyme	TRUE
A0A505DIZ9	no	Alpha-galactosidase (EC 3.2.1.22) (Melibiase)	carbohydrate binding [GO:0030246]; raffinose alpha-galactosidase activity [GO:0052692]	CAZyme	TRUE
A0A542GCX4	no	Alpha-galactosidase (EC 3.2.1.22) (Melibiase)	carbohydrate binding [GO:0030246]; raffinose alpha-galactosidase activity [GO:0052692]	CAZyme	TRUE
A0A542HZC4	no	Alpha-galactosidase (EC 3.2.1.22) (Melibiase)	carbohydrate binding [GO:0030246]; raffinose alpha-galactosidase activity [GO:0052692]	CAZyme	TRUE
A0A542KT43	no	Alpha-galactosidase (EC 3.2.1.22) (Melibiase)	carbohydrate binding [GO:0030246]; raffinose alpha-galactosidase activity [GO:0052692]	CAZyme	TRUE
A0A561EI13	no	Alpha-galactosidase (EC 3.2.1.22) (Melibiase)	carbohydrate binding [GO:0030246]; raffinose alpha-galactosidase activity [GO:0052692]	CAZyme	TRUE
A0A5N8VZ35	no	Alpha-galactosidase (EC 3.2.1.22) (Melibiase)	carbohydrate binding [GO:0030246]; raffinose alpha-galactosidase activity [GO:0052692]	CAZyme	TRUE
A0A6B3BVT0	no	Alpha-galactosidase (EC 3.2.1.22) (Melibiase)	carbohydrate binding [GO:0030246]; raffinose alpha-galactosidase activity [GO:0052692]	CAZyme	TRUE
A0A7K3E496	no	Alpha-galactosidase (EC 3.2.1.22) (Melibiase)	carbohydrate binding [GO:0030246]; raffinose alpha-galactosidase activity [GO:0052692]	CAZyme	TRUE
A0A838EJZ4	no	Alpha-galactosidase (EC 3.2.1.22) (Melibiase)	galactosidase activity [GO:0015925]	CAZyme	TRUE
A0A8E0UZ27	no	Alpha-galactosidase (EC 3.2.1.22) (Melibiase)	galactosidase activity [GO:0015925]	CAZyme	TRUE
A0A8G1QV48	no	Alpha-galactosidase (EC 3.2.1.22) (Melibiase)	galactosidase activity [GO:0015925]	CAZyme	TRUE
A0A8G1RM89	no	Alpha-galactosidase (EC 3.2.1.22) (Melibiase)	galactosidase activity [GO:0015925]	CAZyme	TRUE
A0A8H3NGQ9	no	Alpha-galactosidase (EC 3.2.1.22) (Melibiase)	galactosidase activity [GO:0015925]	CAZyme	TRUE
A0A8H4RBU5	no	Alpha-galactosidase (EC 3.2.1.22) (Melibiase)	galactosidase activity [GO:0015925]	CAZyme	TRUE
A0A8H4VHH7	no	Alpha-galactosidase (EC 3.2.1.22) (Melibiase)	galactosidase activity [GO:0015925]	CAZyme	TRUE
A0A8H6EN68	no	Alpha-galactosidase (EC 3.2.1.22) (Melibiase)	galactosidase activity [GO:0015925]	CAZyme	TRUE
A0A8H7X8P5	no	Alpha-galactosidase (EC 3.2.1.22) (Melibiase)	galactosidase activity [GO:0015925]	CAZyme	TRUE
A0A8H8TZU8	no	Alpha-galactosidase (EC 3.2.1.22) (Melibiase)	galactosidase activity [GO:0015925]	CAZyme	TRUE
A0A8H9HBE2	no	Alpha-galactosidase (EC 3.2.1.22) (Melibiase)	galactosidase activity [GO:0015925]	CAZyme	TRUE
A0A8J3NQ13	no	Alpha-galactosidase (EC 3.2.1.22) (Melibiase)	galactosidase activity [GO:0015925]	CAZyme	TRUE
A0A8J3QBJ8	no	Alpha-galactosidase (EC 3.2.1.22) (Melibiase)	galactosidase activity [GO:0015925]	CAZyme	TRUE
A0A8J3QR23	no	Alpha-galactosidase (EC 3.2.1.22) (Melibiase)	galactosidase activity [GO:0015925]	CAZyme	TRUE
A0A8J3Z667	no	Alpha-galactosidase (EC 3.2.1.22) (Melibiase)	galactosidase activity [GO:0015925]	CAZyme	TRUE
A0A8T9C3A8	no	Alpha-galactosidase (EC 3.2.1.22) (Melibiase)	galactosidase activity [GO:0015925]	CAZyme	TRUE
A0A1B6PBR7	no	Alpha-galactosidase (EC 3.2.1.22) (Melibiase)	polysaccharide binding [GO:0030247]; raffinose alpha-galactosidase activity [GO:0052692]	CAZyme	TRUE
A0A086H2Q9	no	Alpha-galactosidase (EC 3.2.1.22) (Melibiase)	raffinose alpha-galactosidase activity [GO:0052692]	CAZyme	TRUE
A0A094DIU9	no	Alpha-galactosidase (EC 3.2.1.22) (Melibiase)	raffinose alpha-galactosidase activity [GO:0052692]	CAZyme	TRUE
A0A094FA97	no	Alpha-galactosidase (EC 3.2.1.22) (Melibiase)	raffinose alpha-galactosidase activity [GO:0052692]	CAZyme	TRUE
A0A0A0B1H8	no	Alpha-galactosidase (EC 3.2.1.22) (Melibiase)	raffinose alpha-galactosidase activity [GO:0052692]	CAZyme	TRUE
A0A0A0N6M3	no	Alpha-galactosidase (EC 3.2.1.22) (Melibiase)	raffinose alpha-galactosidase activity [GO:0052692]	CAZyme	TRUE
A0A0A1TDQ4	no	Alpha-galactosidase (EC 3.2.1.22) (Melibiase)	raffinose alpha-galactosidase activity [GO:0052692]	CAZyme	TRUE
A0A0B4G8D9	no	Alpha-galactosidase (EC 3.2.1.22) (Melibiase)	raffinose alpha-galactosidase activity [GO:0052692]	CAZyme	TRUE
A0A0C3DPH7	no	Alpha-galactosidase (EC 3.2.1.22) (Melibiase)	raffinose alpha-galactosidase activity [GO:0052692]	CAZyme	TRUE
A0A0D0UQG8	no	Alpha-galactosidase (EC 3.2.1.22) (Melibiase)	raffinose alpha-galactosidase activity [GO:0052692]	CAZyme	TRUE
A0A0D7CLP8	no	Alpha-galactosidase (EC 3.2.1.22) (Melibiase)	raffinose alpha-galactosidase activity [GO:0052692]	CAZyme	TRUE
A0A0F0GM42	no	Alpha-galactosidase (EC 3.2.1.22) (Melibiase)	raffinose alpha-galactosidase activity [GO:0052692]	CAZyme	TRUE
A0A0F7TTB1	no	Alpha-galactosidase (EC 3.2.1.22) (Melibiase)	raffinose alpha-galactosidase activity [GO:0052692]	CAZyme	TRUE
A0A0L8NLP1	no	Alpha-galactosidase (EC 3.2.1.22) (Melibiase)	raffinose alpha-galactosidase activity [GO:0052692]	CAZyme	TRUE
A0A0M2RXQ4	no	Alpha-galactosidase (EC 3.2.1.22) (Melibiase)	raffinose alpha-galactosidase activity [GO:0052692]	CAZyme	TRUE
A0A0M8VB92	no	Alpha-galactosidase (EC 3.2.1.22) (Melibiase)	raffinose alpha-galactosidase activity [GO:0052692]	CAZyme	TRUE
A0A0M8YJ50	no	Alpha-galactosidase (EC 3.2.1.22) (Melibiase)	raffinose alpha-galactosidase activity [GO:0052692]	CAZyme	TRUE
A0A0N0AT33	no	Alpha-galactosidase (EC 3.2.1.22) (Melibiase)	raffinose alpha-galactosidase activity [GO:0052692]	CAZyme	TRUE
A0A0Q5JJH8	no	Alpha-galactosidase (EC 3.2.1.22) (Melibiase)	raffinose alpha-galactosidase activity [GO:0052692]	CAZyme	TRUE
A0A0T1U6G1	no	Alpha-galactosidase (EC 3.2.1.22) (Melibiase)	raffinose alpha-galactosidase activity [GO:0052692]	CAZyme	TRUE
A0A0U1LKS2	no	Alpha-galactosidase (EC 3.2.1.22) (Melibiase)	raffinose alpha-galactosidase activity [GO:0052692]	CAZyme	TRUE
A0A100J5S6	no	Alpha-galactosidase (EC 3.2.1.22) (Melibiase)	raffinose alpha-galactosidase activity [GO:0052692]	CAZyme	TRUE
A0A101J6T2	no	Alpha-galactosidase (EC 3.2.1.22) (Melibiase)	raffinose alpha-galactosidase activity [GO:0052692]	CAZyme	TRUE
A0A101QH17	no	Alpha-galactosidase (EC 3.2.1.22) (Melibiase)	raffinose alpha-galactosidase activity [GO:0052692]	CAZyme	TRUE
A0A101SIZ6	no	Alpha-galactosidase (EC 3.2.1.22) (Melibiase)	raffinose alpha-galactosidase activity [GO:0052692]	CAZyme	TRUE
A0A117QKJ4	no	Alpha-galactosidase (EC 3.2.1.22) (Melibiase)	raffinose alpha-galactosidase activity [GO:0052692]	CAZyme	TRUE
A0A151U8X5	no	Alpha-galactosidase (EC 3.2.1.22) (Melibiase)	raffinose alpha-galactosidase activity [GO:0052692]	CAZyme	TRUE
A0A167LV97	no	Alpha-galactosidase (EC 3.2.1.22) (Melibiase)	raffinose alpha-galactosidase activity [GO:0052692]	CAZyme	TRUE
A0A168DT16	no	Alpha-galactosidase (EC 3.2.1.22) (Melibiase)	raffinose alpha-galactosidase activity [GO:0052692]	CAZyme	TRUE
A0A179FBH3	no	Alpha-galactosidase (EC 3.2.1.22) (Melibiase)	raffinose alpha-galactosidase activity [GO:0052692]	CAZyme	TRUE
A0A1B8EJC8	no	Alpha-galactosidase (EC 3.2.1.22) (Melibiase)	raffinose alpha-galactosidase activity [GO:0052692]	CAZyme	TRUE
A0A1C4JIN4	no	Alpha-galactosidase (EC 3.2.1.22) (Melibiase)	raffinose alpha-galactosidase activity [GO:0052692]	CAZyme	TRUE
A0A1C5GJL4	no	Alpha-galactosidase (EC 3.2.1.22) (Melibiase)	raffinose alpha-galactosidase activity [GO:0052692]	CAZyme	TRUE
A0A1H0PZ96	no	Alpha-galactosidase (EC 3.2.1.22) (Melibiase)	raffinose alpha-galactosidase activity [GO:0052692]	CAZyme	TRUE
A0A1H0QER1	no	Alpha-galactosidase (EC 3.2.1.22) (Melibiase)	raffinose alpha-galactosidase activity [GO:0052692]	CAZyme	TRUE
A0A1H5F325	no	Alpha-galactosidase (EC 3.2.1.22) (Melibiase)	raffinose alpha-galactosidase activity [GO:0052692]	CAZyme	TRUE
A0A1H5M8J3	no	Alpha-galactosidase (EC 3.2.1.22) (Melibiase)	raffinose alpha-galactosidase activity [GO:0052692]	CAZyme	TRUE
A0A1H6CLR9	no	Alpha-galactosidase (EC 3.2.1.22) (Melibiase)	raffinose alpha-galactosidase activity [GO:0052692]	CAZyme	TRUE
A0A1I2L552	no	Alpha-galactosidase (EC 3.2.1.22) (Melibiase)	raffinose alpha-galactosidase activity [GO:0052692]	CAZyme	TRUE
A0A1K1T3N0	no	Alpha-galactosidase (EC 3.2.1.22) (Melibiase)	raffinose alpha-galactosidase activity [GO:0052692]	CAZyme	TRUE
A0A1K2FNA0	no	Alpha-galactosidase (EC 3.2.1.22) (Melibiase)	raffinose alpha-galactosidase activity [GO:0052692]	CAZyme	TRUE
A0A1M3T3T6	no	Alpha-galactosidase (EC 3.2.1.22) (Melibiase)	raffinose alpha-galactosidase activity [GO:0052692]	CAZyme	TRUE
A0A1Q4YLN5	no	Alpha-galactosidase (EC 3.2.1.22) (Melibiase)	raffinose alpha-galactosidase activity [GO:0052692]	CAZyme	TRUE
A0A1Q5N9M8	no	Alpha-galactosidase (EC 3.2.1.22) (Melibiase)	raffinose alpha-galactosidase activity [GO:0052692]	CAZyme	TRUE
A0A1Q5Q747	no	Alpha-galactosidase (EC 3.2.1.22) (Melibiase)	raffinose alpha-galactosidase activity [GO:0052692]	CAZyme	TRUE
A0A1Q7WCS9	no	Alpha-galactosidase (EC 3.2.1.22) (Melibiase)	raffinose alpha-galactosidase activity [GO:0052692]	CAZyme	TRUE
A0A1S2PDI6	no	Alpha-galactosidase (EC 3.2.1.22) (Melibiase)	raffinose alpha-galactosidase activity [GO:0052692]	CAZyme	TRUE
A0A1S2QDN2	no	Alpha-galactosidase (EC 3.2.1.22) (Melibiase)	raffinose alpha-galactosidase activity [GO:0052692]	CAZyme	TRUE
A0A1S9RRR1	no	Alpha-galactosidase (EC 3.2.1.22) (Melibiase)	raffinose alpha-galactosidase activity [GO:0052692]	CAZyme	TRUE
A0A1V4E345	no	Alpha-galactosidase (EC 3.2.1.22) (Melibiase)	raffinose alpha-galactosidase activity [GO:0052692]	CAZyme	TRUE
A0A1V6QNX8	no	Alpha-galactosidase (EC 3.2.1.22) (Melibiase)	raffinose alpha-galactosidase activity [GO:0052692]	CAZyme	TRUE
A0A1V6TM24	no	Alpha-galactosidase (EC 3.2.1.22) (Melibiase)	raffinose alpha-galactosidase activity [GO:0052692]	CAZyme	TRUE
A0A1V6U3D7	no	Alpha-galactosidase (EC 3.2.1.22) (Melibiase)	raffinose alpha-galactosidase activity [GO:0052692]	CAZyme	TRUE
A0A1V6Z3I3	no	Alpha-galactosidase (EC 3.2.1.22) (Melibiase)	raffinose alpha-galactosidase activity [GO:0052692]	CAZyme	TRUE
A0A1X4IB64	no	Alpha-galactosidase (EC 3.2.1.22) (Melibiase)	raffinose alpha-galactosidase activity [GO:0052692]	CAZyme	TRUE
A0A229HAU0	no	Alpha-galactosidase (EC 3.2.1.22) (Melibiase)	raffinose alpha-galactosidase activity [GO:0052692]	CAZyme	TRUE
A0A229SST6	no	Alpha-galactosidase (EC 3.2.1.22) (Melibiase)	raffinose alpha-galactosidase activity [GO:0052692]	CAZyme	TRUE
A0A229XXP6	no	Alpha-galactosidase (EC 3.2.1.22) (Melibiase)	raffinose alpha-galactosidase activity [GO:0052692]	CAZyme	TRUE
A0A246RSV1	no	Alpha-galactosidase (EC 3.2.1.22) (Melibiase)	raffinose alpha-galactosidase activity [GO:0052692]	CAZyme	TRUE
A0A248YND9	no	Alpha-galactosidase (EC 3.2.1.22) (Melibiase)	raffinose alpha-galactosidase activity [GO:0052692]	CAZyme	TRUE
A0A261XXQ0	no	Alpha-galactosidase (EC 3.2.1.22) (Melibiase)	raffinose alpha-galactosidase activity [GO:0052692]	CAZyme	TRUE
A0A285CFD7	no	Alpha-galactosidase (EC 3.2.1.22) (Melibiase)	raffinose alpha-galactosidase activity [GO:0052692]	CAZyme	TRUE
A0A285QWI2	no	Alpha-galactosidase (EC 3.2.1.22) (Melibiase)	raffinose alpha-galactosidase activity [GO:0052692]	CAZyme	TRUE
A0A286CAC5	no	Alpha-galactosidase (EC 3.2.1.22) (Melibiase)	raffinose alpha-galactosidase activity [GO:0052692]	CAZyme	TRUE
A0A2D0AXC9	no	Alpha-galactosidase (EC 3.2.1.22) (Melibiase)	raffinose alpha-galactosidase activity [GO:0052692]	CAZyme	TRUE
A0A2J6SP81	no	Alpha-galactosidase (EC 3.2.1.22) (Melibiase)	raffinose alpha-galactosidase activity [GO:0052692]	CAZyme	TRUE
A0A2N6NA43	no	Alpha-galactosidase (EC 3.2.1.22) (Melibiase)	raffinose alpha-galactosidase activity [GO:0052692]	CAZyme	TRUE
A0A2P8I0N3	no	Alpha-galactosidase (EC 3.2.1.22) (Melibiase)	raffinose alpha-galactosidase activity [GO:0052692]	CAZyme	TRUE
A0A2T4NAM7	no	Alpha-galactosidase (EC 3.2.1.22) (Melibiase)	raffinose alpha-galactosidase activity [GO:0052692]	CAZyme	TRUE
A0A2V4NA96	no	Alpha-galactosidase (EC 3.2.1.22) (Melibiase)	raffinose alpha-galactosidase activity [GO:0052692]	CAZyme	TRUE
A0A2V4NXU9	no	Alpha-galactosidase (EC 3.2.1.22) (Melibiase)	raffinose alpha-galactosidase activity [GO:0052692]	CAZyme	TRUE
A0A2V5H3U7	no	Alpha-galactosidase (EC 3.2.1.22) (Melibiase)	raffinose alpha-galactosidase activity [GO:0052692]	CAZyme	TRUE
A0A2V5JA95	no	Alpha-galactosidase (EC 3.2.1.22) (Melibiase)	raffinose alpha-galactosidase activity [GO:0052692]	CAZyme	TRUE
A0A2X0KA91	no	Alpha-galactosidase (EC 3.2.1.22) (Melibiase)	raffinose alpha-galactosidase activity [GO:0052692]	CAZyme	TRUE
A0A2Z7C5H5	no	Alpha-galactosidase (EC 3.2.1.22) (Melibiase)	raffinose alpha-galactosidase activity [GO:0052692]	CAZyme	TRUE
A0A316F877	no	Alpha-galactosidase (EC 3.2.1.22) (Melibiase)	raffinose alpha-galactosidase activity [GO:0052692]	CAZyme	TRUE
A0A318ZYJ3	no	Alpha-galactosidase (EC 3.2.1.22) (Melibiase)	raffinose alpha-galactosidase activity [GO:0052692]	CAZyme	TRUE
A0A319E5P5	no	Alpha-galactosidase (EC 3.2.1.22) (Melibiase)	raffinose alpha-galactosidase activity [GO:0052692]	CAZyme	TRUE
A0A367HY41	no	Alpha-galactosidase (EC 3.2.1.22) (Melibiase)	raffinose alpha-galactosidase activity [GO:0052692]	CAZyme	TRUE
A0A372G3G8	no	Alpha-galactosidase (EC 3.2.1.22) (Melibiase)	raffinose alpha-galactosidase activity [GO:0052692]	CAZyme	TRUE
A0A397H5T1	no	Alpha-galactosidase (EC 3.2.1.22) (Melibiase)	raffinose alpha-galactosidase activity [GO:0052692]	CAZyme	TRUE
A0A3A9VZ39	no	Alpha-galactosidase (EC 3.2.1.22) (Melibiase)	raffinose alpha-galactosidase activity [GO:0052692]	CAZyme	TRUE
A0A3D9ZPH0	no	Alpha-galactosidase (EC 3.2.1.22) (Melibiase)	raffinose alpha-galactosidase activity [GO:0052692]	CAZyme	TRUE
A0A3E0GUF0	no	Alpha-galactosidase (EC 3.2.1.22) (Melibiase)	raffinose alpha-galactosidase activity [GO:0052692]	CAZyme	TRUE
A0A3N1HGW5	no	Alpha-galactosidase (EC 3.2.1.22) (Melibiase)	raffinose alpha-galactosidase activity [GO:0052692]	CAZyme	TRUE
A0A3N1HI33	no	Alpha-galactosidase (EC 3.2.1.22) (Melibiase)	raffinose alpha-galactosidase activity [GO:0052692]	CAZyme	TRUE
A0A3N1HIL2	no	Alpha-galactosidase (EC 3.2.1.22) (Melibiase)	raffinose alpha-galactosidase activity [GO:0052692]	CAZyme	TRUE
A0A3N1V3L0	no	Alpha-galactosidase (EC 3.2.1.22) (Melibiase)	raffinose alpha-galactosidase activity [GO:0052692]	CAZyme	TRUE
A0A3N4RYW1	no	Alpha-galactosidase (EC 3.2.1.22) (Melibiase)	raffinose alpha-galactosidase activity [GO:0052692]	CAZyme	TRUE
A0A3N5AHW9	no	Alpha-galactosidase (EC 3.2.1.22) (Melibiase)	raffinose alpha-galactosidase activity [GO:0052692]	CAZyme	TRUE
A0A3N9WIV8	no	Alpha-galactosidase (EC 3.2.1.22) (Melibiase)	raffinose alpha-galactosidase activity [GO:0052692]	CAZyme	TRUE
A0A3R9FT29	no	Alpha-galactosidase (EC 3.2.1.22) (Melibiase)	raffinose alpha-galactosidase activity [GO:0052692]	CAZyme	TRUE
A0A3R9V2B8	no	Alpha-galactosidase (EC 3.2.1.22) (Melibiase)	raffinose alpha-galactosidase activity [GO:0052692]	CAZyme	TRUE
A0A401UVW6	no	Alpha-galactosidase (EC 3.2.1.22) (Melibiase)	raffinose alpha-galactosidase activity [GO:0052692]	CAZyme	TRUE
A0A418MTG6	no	Alpha-galactosidase (EC 3.2.1.22) (Melibiase)	raffinose alpha-galactosidase activity [GO:0052692]	CAZyme	TRUE
A0A419YAN6	no	Alpha-galactosidase (EC 3.2.1.22) (Melibiase)	raffinose alpha-galactosidase activity [GO:0052692]	CAZyme	TRUE
A0A423W9Q3	no	Alpha-galactosidase (EC 3.2.1.22) (Melibiase)	raffinose alpha-galactosidase activity [GO:0052692]	CAZyme	TRUE
A0A427TDP1	no	Alpha-galactosidase (EC 3.2.1.22) (Melibiase)	raffinose alpha-galactosidase activity [GO:0052692]	CAZyme	TRUE
A0A428WLM9	no	Alpha-galactosidase (EC 3.2.1.22) (Melibiase)	raffinose alpha-galactosidase activity [GO:0052692]	CAZyme	TRUE
A0A428X0D5	no	Alpha-galactosidase (EC 3.2.1.22) (Melibiase)	raffinose alpha-galactosidase activity [GO:0052692]	CAZyme	TRUE
A0A428ZU00	no	Alpha-galactosidase (EC 3.2.1.22) (Melibiase)	raffinose alpha-galactosidase activity [GO:0052692]	CAZyme	TRUE
A0A429AQL8	no	Alpha-galactosidase (EC 3.2.1.22) (Melibiase)	raffinose alpha-galactosidase activity [GO:0052692]	CAZyme	TRUE
A0A429T1A5	no	Alpha-galactosidase (EC 3.2.1.22) (Melibiase)	raffinose alpha-galactosidase activity [GO:0052692]	CAZyme	TRUE
A0A4R4P6S5	no	Alpha-galactosidase (EC 3.2.1.22) (Melibiase)	raffinose alpha-galactosidase activity [GO:0052692]	CAZyme	TRUE
A0A4R4P751	no	Alpha-galactosidase (EC 3.2.1.22) (Melibiase)	raffinose alpha-galactosidase activity [GO:0052692]	CAZyme	TRUE
A0A4R4PC08	no	Alpha-galactosidase (EC 3.2.1.22) (Melibiase)	raffinose alpha-galactosidase activity [GO:0052692]	CAZyme	TRUE
A0A4R4QTU6	no	Alpha-galactosidase (EC 3.2.1.22) (Melibiase)	raffinose alpha-galactosidase activity [GO:0052692]	CAZyme	TRUE
A0A4R4SIX0	no	Alpha-galactosidase (EC 3.2.1.22) (Melibiase)	raffinose alpha-galactosidase activity [GO:0052692]	CAZyme	TRUE
A0A4R6S4R6	no	Alpha-galactosidase (EC 3.2.1.22) (Melibiase)	raffinose alpha-galactosidase activity [GO:0052692]	CAZyme	TRUE
A0A4R7MDX4	no	Alpha-galactosidase (EC 3.2.1.22) (Melibiase)	raffinose alpha-galactosidase activity [GO:0052692]	CAZyme	TRUE
A0A4S2TEV4	no	Alpha-galactosidase (EC 3.2.1.22) (Melibiase)	raffinose alpha-galactosidase activity [GO:0052692]	CAZyme	TRUE
A0A4Y8UM19	no	Alpha-galactosidase (EC 3.2.1.22) (Melibiase)	raffinose alpha-galactosidase activity [GO:0052692]	CAZyme	TRUE
A0A4Z1H8F8	no	Alpha-galactosidase (EC 3.2.1.22) (Melibiase)	raffinose alpha-galactosidase activity [GO:0052692]	CAZyme	TRUE
A0A540W0F5	no	Alpha-galactosidase (EC 3.2.1.22) (Melibiase)	raffinose alpha-galactosidase activity [GO:0052692]	CAZyme	TRUE
A0A543J6R3	no	Alpha-galactosidase (EC 3.2.1.22) (Melibiase)	raffinose alpha-galactosidase activity [GO:0052692]	CAZyme	TRUE
A0A544XEX7	no	Alpha-galactosidase (EC 3.2.1.22) (Melibiase)	raffinose alpha-galactosidase activity [GO:0052692]	CAZyme	TRUE
A0A561VM61	no	Alpha-galactosidase (EC 3.2.1.22) (Melibiase)	raffinose alpha-galactosidase activity [GO:0052692]	CAZyme	TRUE
A0A561W6T7	no	Alpha-galactosidase (EC 3.2.1.22) (Melibiase)	raffinose alpha-galactosidase activity [GO:0052692]	CAZyme	TRUE
A0A5C8JB14	no	Alpha-galactosidase (EC 3.2.1.22) (Melibiase)	raffinose alpha-galactosidase activity [GO:0052692]	CAZyme	TRUE
A0A5D0QJF0	no	Alpha-galactosidase (EC 3.2.1.22) (Melibiase)	raffinose alpha-galactosidase activity [GO:0052692]	CAZyme	TRUE
A0A5N6EAX2	no	Alpha-galactosidase (EC 3.2.1.22) (Melibiase)	raffinose alpha-galactosidase activity [GO:0052692]	CAZyme	TRUE
A0A5N6G9Q4	no	Alpha-galactosidase (EC 3.2.1.22) (Melibiase)	raffinose alpha-galactosidase activity [GO:0052692]	CAZyme	TRUE
A0A5N6KFM8	no	Alpha-galactosidase (EC 3.2.1.22) (Melibiase)	raffinose alpha-galactosidase activity [GO:0052692]	CAZyme	TRUE
A0A5N6SYK6	no	Alpha-galactosidase (EC 3.2.1.22) (Melibiase)	raffinose alpha-galactosidase activity [GO:0052692]	CAZyme	TRUE
A0A5N6TU98	no	Alpha-galactosidase (EC 3.2.1.22) (Melibiase)	raffinose alpha-galactosidase activity [GO:0052692]	CAZyme	TRUE
A0A5N6UI25	no	Alpha-galactosidase (EC 3.2.1.22) (Melibiase)	raffinose alpha-galactosidase activity [GO:0052692]	CAZyme	TRUE
A0A5N6VTV9	no	Alpha-galactosidase (EC 3.2.1.22) (Melibiase)	raffinose alpha-galactosidase activity [GO:0052692]	CAZyme	TRUE
A0A5N7ADM7	no	Alpha-galactosidase (EC 3.2.1.22) (Melibiase)	raffinose alpha-galactosidase activity [GO:0052692]	CAZyme	TRUE
A0A6A6UIH4	no	Alpha-galactosidase (EC 3.2.1.22) (Melibiase)	raffinose alpha-galactosidase activity [GO:0052692]	CAZyme	TRUE
A0A6A6XVS1	no	Alpha-galactosidase (EC 3.2.1.22) (Melibiase)	raffinose alpha-galactosidase activity [GO:0052692]	CAZyme	TRUE
A0A6B2VIF3	no	Alpha-galactosidase (EC 3.2.1.22) (Melibiase)	raffinose alpha-galactosidase activity [GO:0052692]	CAZyme	TRUE
A0A6G3CAL4	no	Alpha-galactosidase (EC 3.2.1.22) (Melibiase)	raffinose alpha-galactosidase activity [GO:0052692]	CAZyme	TRUE
A0A6G3QG87	no	Alpha-galactosidase (EC 3.2.1.22) (Melibiase)	raffinose alpha-galactosidase activity [GO:0052692]	CAZyme	TRUE
A0A6I8LSQ6	no	Alpha-galactosidase (EC 3.2.1.22) (Melibiase)	raffinose alpha-galactosidase activity [GO:0052692]	CAZyme	TRUE
A0A6M1KYR5	no	Alpha-galactosidase (EC 3.2.1.22) (Melibiase)	raffinose alpha-galactosidase activity [GO:0052692]	CAZyme	TRUE
A0A6V8H1V2	no	Alpha-galactosidase (EC 3.2.1.22) (Melibiase)	raffinose alpha-galactosidase activity [GO:0052692]	CAZyme	TRUE
A0A6V8KGL2	no	Alpha-galactosidase (EC 3.2.1.22) (Melibiase)	raffinose alpha-galactosidase activity [GO:0052692]	CAZyme	TRUE
A0A7C8I067	no	Alpha-galactosidase (EC 3.2.1.22) (Melibiase)	raffinose alpha-galactosidase activity [GO:0052692]	CAZyme	TRUE
A0A7J5AVV8	no	Alpha-galactosidase (EC 3.2.1.22) (Melibiase)	raffinose alpha-galactosidase activity [GO:0052692]	CAZyme	TRUE
A0A7K2PEG0	no	Alpha-galactosidase (EC 3.2.1.22) (Melibiase)	raffinose alpha-galactosidase activity [GO:0052692]	CAZyme	TRUE
A0A7K3EFN3	no	Alpha-galactosidase (EC 3.2.1.22) (Melibiase)	raffinose alpha-galactosidase activity [GO:0052692]	CAZyme	TRUE
A0A7W4UKK4	no	Alpha-galactosidase (EC 3.2.1.22) (Melibiase)	raffinose alpha-galactosidase activity [GO:0052692]	CAZyme	TRUE
A0A7Y9FFB7	no	Alpha-galactosidase (EC 3.2.1.22) (Melibiase)	raffinose alpha-galactosidase activity [GO:0052692]	CAZyme	TRUE
A0A7Z0BHG5	no	Alpha-galactosidase (EC 3.2.1.22) (Melibiase)	raffinose alpha-galactosidase activity [GO:0052692]	CAZyme	TRUE
E9E5I8	no	Alpha-galactosidase (EC 3.2.1.22) (Melibiase)	raffinose alpha-galactosidase activity [GO:0052692]	CAZyme	TRUE
G3JND5	no	Alpha-galactosidase (EC 3.2.1.22) (Melibiase)	raffinose alpha-galactosidase activity [GO:0052692]	CAZyme	TRUE
H0EEC1	no	Alpha-galactosidase (EC 3.2.1.22) (Melibiase)	raffinose alpha-galactosidase activity [GO:0052692]	CAZyme	TRUE
S4MNW5	no	Alpha-galactosidase (EC 3.2.1.22) (Melibiase)	raffinose alpha-galactosidase activity [GO:0052692]	CAZyme	TRUE
W7SA48	no	Alpha-galactosidase (EC 3.2.1.22) (Melibiase)	raffinose alpha-galactosidase activity [GO:0052692]	CAZyme	TRUE
A0A8J3KNJ7	no	Alpha-glucosidase	carbohydrate binding [GO:0030246]; hydrolase activity, hydrolyzing O-glycosyl compounds [GO:0004553]	CAZyme	TRUE
A0A7Z0DK19	no	Alpha-glucosidase (Family GH31 glycosyl hydrolase)	carbohydrate binding [GO:0030246]; hydrolase activity, hydrolyzing O-glycosyl compounds [GO:0004553]	CAZyme	TRUE
A0A014N0A2	no	Alpha-L-arabinofuranosidase	alpha-L-arabinofuranosidase activity [GO:0046556]	CAZyme	TRUE
A0A014P8A2	no	Alpha-L-arabinofuranosidase	alpha-L-arabinofuranosidase activity [GO:0046556]	CAZyme	TRUE
A0A022MG42	no	Alpha-L-arabinofuranosidase	alpha-L-arabinofuranosidase activity [GO:0046556]	CAZyme	TRUE
A0A066TQ59	no	Alpha-L-arabinofuranosidase	alpha-L-arabinofuranosidase activity [GO:0046556]	CAZyme	TRUE
A0A0D0V7Z6	no	Alpha-L-arabinofuranosidase	alpha-L-arabinofuranosidase activity [GO:0046556]	CAZyme	TRUE
A0A0M2RXT6	no	Alpha-L-arabinofuranosidase	alpha-L-arabinofuranosidase activity [GO:0046556]	CAZyme	TRUE
A0A0M8VEF6	no	Alpha-L-arabinofuranosidase	alpha-L-arabinofuranosidase activity [GO:0046556]	CAZyme	TRUE
A0A0N0T9J3	no	Alpha-L-arabinofuranosidase	alpha-L-arabinofuranosidase activity [GO:0046556]	CAZyme	TRUE
A0A0Q4V405	no	Alpha-L-arabinofuranosidase	alpha-L-arabinofuranosidase activity [GO:0046556]	CAZyme	TRUE
A0A101N665	no	Alpha-L-arabinofuranosidase	alpha-L-arabinofuranosidase activity [GO:0046556]	CAZyme	TRUE
A0A101S6M2	no	Alpha-L-arabinofuranosidase	alpha-L-arabinofuranosidase activity [GO:0046556]	CAZyme	TRUE
A0A1R0L9V9	no	Alpha-L-arabinofuranosidase	alpha-L-arabinofuranosidase activity [GO:0046556]	CAZyme	TRUE
A0A1V4EC89	no	Alpha-L-arabinofuranosidase	alpha-L-arabinofuranosidase activity [GO:0046556]	CAZyme	TRUE
A0A1V4ECB1	no	Alpha-L-arabinofuranosidase	alpha-L-arabinofuranosidase activity [GO:0046556]	CAZyme	TRUE
A0A2D0AWM9	no	Alpha-L-arabinofuranosidase	alpha-L-arabinofuranosidase activity [GO:0046556]	CAZyme	TRUE
A0A2I0SSH3	no	Alpha-L-arabinofuranosidase	alpha-L-arabinofuranosidase activity [GO:0046556]	CAZyme	TRUE
A0A2S4Y554	no	Alpha-L-arabinofuranosidase	alpha-L-arabinofuranosidase activity [GO:0046556]	CAZyme	TRUE
A0A318NEP8	no	Alpha-L-arabinofuranosidase	alpha-L-arabinofuranosidase activity [GO:0046556]	CAZyme	TRUE
A0A367HQY4	no	Alpha-L-arabinofuranosidase	alpha-L-arabinofuranosidase activity [GO:0046556]	CAZyme	TRUE
A0A3N9WQQ0	no	Alpha-L-arabinofuranosidase	alpha-L-arabinofuranosidase activity [GO:0046556]	CAZyme	TRUE
A0A3R8YC45	no	Alpha-L-arabinofuranosidase	alpha-L-arabinofuranosidase activity [GO:0046556]	CAZyme	TRUE
A0A3S4BJC7	no	Alpha-L-arabinofuranosidase	alpha-L-arabinofuranosidase activity [GO:0046556]	CAZyme	TRUE
A0A428X006	no	Alpha-L-arabinofuranosidase	alpha-L-arabinofuranosidase activity [GO:0046556]	CAZyme	TRUE
A0A538QPZ0	no	Alpha-L-arabinofuranosidase	alpha-L-arabinofuranosidase activity [GO:0046556]	CAZyme	TRUE
A0A544Y8E9	no	Alpha-L-arabinofuranosidase	alpha-L-arabinofuranosidase activity [GO:0046556]	CAZyme	TRUE
A0A5C4QKE4	no	Alpha-L-arabinofuranosidase	alpha-L-arabinofuranosidase activity [GO:0046556]	CAZyme	TRUE
A0A5D0P9H4	no	Alpha-L-arabinofuranosidase	alpha-L-arabinofuranosidase activity [GO:0046556]	CAZyme	TRUE
A0A5D0PCC9	no	Alpha-L-arabinofuranosidase	alpha-L-arabinofuranosidase activity [GO:0046556]	CAZyme	TRUE
A0A5J5K2C6	no	Alpha-L-arabinofuranosidase	alpha-L-arabinofuranosidase activity [GO:0046556]	CAZyme	TRUE
A0A5S4FRN4	no	Alpha-L-arabinofuranosidase	alpha-L-arabinofuranosidase activity [GO:0046556]	CAZyme	TRUE
A0A6B2DQV8	no	Alpha-L-arabinofuranosidase	alpha-L-arabinofuranosidase activity [GO:0046556]	CAZyme	TRUE
A0A6G3AK10	no	Alpha-L-arabinofuranosidase	alpha-L-arabinofuranosidase activity [GO:0046556]	CAZyme	TRUE
A0A6G3QGJ4	no	Alpha-L-arabinofuranosidase	alpha-L-arabinofuranosidase activity [GO:0046556]	CAZyme	TRUE
A0A6G3QGK2	no	Alpha-L-arabinofuranosidase	alpha-L-arabinofuranosidase activity [GO:0046556]	CAZyme	TRUE
A0A6I7YU51	no	Alpha-L-arabinofuranosidase	alpha-L-arabinofuranosidase activity [GO:0046556]	CAZyme	TRUE
A0A6P2C7J9	no	Alpha-L-arabinofuranosidase	alpha-L-arabinofuranosidase activity [GO:0046556]	CAZyme	TRUE
A0A7J5D0Y2	no	Alpha-L-arabinofuranosidase	alpha-L-arabinofuranosidase activity [GO:0046556]	CAZyme	TRUE
A0A7K2I486	no	Alpha-L-arabinofuranosidase	alpha-L-arabinofuranosidase activity [GO:0046556]	CAZyme	TRUE
A0A7W7HWB5	no	Alpha-L-arabinofuranosidase	alpha-L-arabinofuranosidase activity [GO:0046556]	CAZyme	TRUE
A0A841BZG2	no	Alpha-L-arabinofuranosidase	alpha-L-arabinofuranosidase activity [GO:0046556]	CAZyme	TRUE
R1I7A6	no	Alpha-L-arabinofuranosidase	alpha-L-arabinofuranosidase activity [GO:0046556]	CAZyme	TRUE
A0A094JGD0	no	Alpha-L-arabinofuranosidase	hydrolase activity, hydrolyzing O-glycosyl compounds [GO:0004553]	CAZyme	TRUE
A0A266Q9E7	no	Alpha-L-arabinofuranosidase	hydrolase activity, hydrolyzing O-glycosyl compounds [GO:0004553]	CAZyme	TRUE
A0A2D9KCD6	no	Alpha-L-arabinofuranosidase	hydrolase activity, hydrolyzing O-glycosyl compounds [GO:0004553]	CAZyme	TRUE
A0A2D9RY36	no	Alpha-L-arabinofuranosidase	hydrolase activity, hydrolyzing O-glycosyl compounds [GO:0004553]	CAZyme	TRUE
A0A2E6SL36	no	Alpha-L-arabinofuranosidase	hydrolase activity, hydrolyzing O-glycosyl compounds [GO:0004553]	CAZyme	TRUE
A0A2S3ZK59	no	Alpha-L-arabinofuranosidase	hydrolase activity, hydrolyzing O-glycosyl compounds [GO:0004553]	CAZyme	TRUE
A0A2S5YCD9	no	Alpha-L-arabinofuranosidase	hydrolase activity, hydrolyzing O-glycosyl compounds [GO:0004553]	CAZyme	TRUE
A0A2S8X6Z6	no	Alpha-L-arabinofuranosidase	hydrolase activity, hydrolyzing O-glycosyl compounds [GO:0004553]	CAZyme	TRUE
A0A358GKN1	no	Alpha-L-arabinofuranosidase	hydrolase activity, hydrolyzing O-glycosyl compounds [GO:0004553]	CAZyme	TRUE
A0A3D4Q623	no	Alpha-L-arabinofuranosidase	hydrolase activity, hydrolyzing O-glycosyl compounds [GO:0004553]	CAZyme	TRUE
A0A3D5AIH7	no	Alpha-L-arabinofuranosidase	hydrolase activity, hydrolyzing O-glycosyl compounds [GO:0004553]	CAZyme	TRUE
A0A3D5ELE4	no	Alpha-L-arabinofuranosidase	hydrolase activity, hydrolyzing O-glycosyl compounds [GO:0004553]	CAZyme	TRUE
A0A424TD04	no	Alpha-L-arabinofuranosidase	hydrolase activity, hydrolyzing O-glycosyl compounds [GO:0004553]	CAZyme	TRUE
A0A432WF99	no	Alpha-L-arabinofuranosidase	hydrolase activity, hydrolyzing O-glycosyl compounds [GO:0004553]	CAZyme	TRUE
A0A4V2XCP0	no	Alpha-L-arabinofuranosidase	hydrolase activity, hydrolyzing O-glycosyl compounds [GO:0004553]	CAZyme	TRUE
A0A4V5UB62	no	Alpha-L-arabinofuranosidase	hydrolase activity, hydrolyzing O-glycosyl compounds [GO:0004553]	CAZyme	TRUE
A0A5S3YB29	no	Alpha-L-arabinofuranosidase	hydrolase activity, hydrolyzing O-glycosyl compounds [GO:0004553]	CAZyme	TRUE
A0A7V1D2Z5	no	Alpha-L-arabinofuranosidase	hydrolase activity, hydrolyzing O-glycosyl compounds [GO:0004553]	CAZyme	TRUE
A0A7X4YU37	no	Alpha-L-arabinofuranosidase	hydrolase activity, hydrolyzing O-glycosyl compounds [GO:0004553]	CAZyme	TRUE
A8Y8H0	no	Alpha-L-arabinofuranosidase (EC 3.2.1.55)	alpha-L-arabinofuranosidase activity [GO:0046556]	CAZyme	TRUE
A0A0A0BLR0	no	Alpha-L-arabinofuranosidase (EC 3.2.1.55)	alpha-L-arabinofuranosidase activity [GO:0046556]	CAZyme	TRUE
A0A0K8PNI9	no	Alpha-L-arabinofuranosidase (EC 3.2.1.55)	alpha-L-arabinofuranosidase activity [GO:0046556]	CAZyme	TRUE
A0A0K8PY21	no	Alpha-L-arabinofuranosidase (EC 3.2.1.55)	alpha-L-arabinofuranosidase activity [GO:0046556]	CAZyme	TRUE
A0A0M2GQA9	no	Alpha-L-arabinofuranosidase (EC 3.2.1.55)	alpha-L-arabinofuranosidase activity [GO:0046556]	CAZyme	TRUE
A0A0M2RXN1	no	Alpha-L-arabinofuranosidase (EC 3.2.1.55)	alpha-L-arabinofuranosidase activity [GO:0046556]	CAZyme	TRUE
A0A0M8QR93	no	Alpha-L-arabinofuranosidase (EC 3.2.1.55)	alpha-L-arabinofuranosidase activity [GO:0046556]	CAZyme	TRUE
A0A0N0ANK9	no	Alpha-L-arabinofuranosidase (EC 3.2.1.55)	alpha-L-arabinofuranosidase activity [GO:0046556]	CAZyme	TRUE
A0A0N0NFS0	no	Alpha-L-arabinofuranosidase (EC 3.2.1.55)	alpha-L-arabinofuranosidase activity [GO:0046556]	CAZyme	TRUE
A0A0Q6Y1C0	no	Alpha-L-arabinofuranosidase (EC 3.2.1.55)	alpha-L-arabinofuranosidase activity [GO:0046556]	CAZyme	TRUE
A0A100J2I8	no	Alpha-L-arabinofuranosidase (EC 3.2.1.55)	alpha-L-arabinofuranosidase activity [GO:0046556]	CAZyme	TRUE
A0A100JI55	no	Alpha-L-arabinofuranosidase (EC 3.2.1.55)	alpha-L-arabinofuranosidase activity [GO:0046556]	CAZyme	TRUE
A0A101Q7C8	no	Alpha-L-arabinofuranosidase (EC 3.2.1.55)	alpha-L-arabinofuranosidase activity [GO:0046556]	CAZyme	TRUE
A0A101Q7D8	no	Alpha-L-arabinofuranosidase (EC 3.2.1.55)	alpha-L-arabinofuranosidase activity [GO:0046556]	CAZyme	TRUE
A0A117E5L5	no	Alpha-L-arabinofuranosidase (EC 3.2.1.55)	alpha-L-arabinofuranosidase activity [GO:0046556]	CAZyme	TRUE
A0A117EDD1	no	Alpha-L-arabinofuranosidase (EC 3.2.1.55)	alpha-L-arabinofuranosidase activity [GO:0046556]	CAZyme	TRUE
A0A117PYI3	no	Alpha-L-arabinofuranosidase (EC 3.2.1.55)	alpha-L-arabinofuranosidase activity [GO:0046556]	CAZyme	TRUE
A0A117QIA1	no	Alpha-L-arabinofuranosidase (EC 3.2.1.55)	alpha-L-arabinofuranosidase activity [GO:0046556]	CAZyme	TRUE
A0A171DN17	no	Alpha-L-arabinofuranosidase (EC 3.2.1.55)	alpha-L-arabinofuranosidase activity [GO:0046556]	CAZyme	TRUE
A0A1A5PG45	no	Alpha-L-arabinofuranosidase (EC 3.2.1.55)	alpha-L-arabinofuranosidase activity [GO:0046556]	CAZyme	TRUE
A0A1D3DYG3	no	Alpha-L-arabinofuranosidase (EC 3.2.1.55)	alpha-L-arabinofuranosidase activity [GO:0046556]	CAZyme	TRUE
A0A1E5PKN0	no	Alpha-L-arabinofuranosidase (EC 3.2.1.55)	alpha-L-arabinofuranosidase activity [GO:0046556]	CAZyme	TRUE
A0A1Q5CCM1	no	Alpha-L-arabinofuranosidase (EC 3.2.1.55)	alpha-L-arabinofuranosidase activity [GO:0046556]	CAZyme	TRUE
A0A1Q5MH56	no	Alpha-L-arabinofuranosidase (EC 3.2.1.55)	alpha-L-arabinofuranosidase activity [GO:0046556]	CAZyme	TRUE
A0A1Q8CK67	no	Alpha-L-arabinofuranosidase (EC 3.2.1.55)	alpha-L-arabinofuranosidase activity [GO:0046556]	CAZyme	TRUE
A0A1V2QN98	no	Alpha-L-arabinofuranosidase (EC 3.2.1.55)	alpha-L-arabinofuranosidase activity [GO:0046556]	CAZyme	TRUE
A0A1Y2P006	no	Alpha-L-arabinofuranosidase (EC 3.2.1.55)	alpha-L-arabinofuranosidase activity [GO:0046556]	CAZyme	TRUE
A0A246RF75	no	Alpha-L-arabinofuranosidase (EC 3.2.1.55)	alpha-L-arabinofuranosidase activity [GO:0046556]	CAZyme	TRUE
A0A270QQK9	no	Alpha-L-arabinofuranosidase (EC 3.2.1.55)	alpha-L-arabinofuranosidase activity [GO:0046556]	CAZyme	TRUE
A0A2I0SDM0	no	Alpha-L-arabinofuranosidase (EC 3.2.1.55)	alpha-L-arabinofuranosidase activity [GO:0046556]	CAZyme	TRUE
A0A2N3K1F2	no	Alpha-L-arabinofuranosidase (EC 3.2.1.55)	alpha-L-arabinofuranosidase activity [GO:0046556]	CAZyme	TRUE
A0A2N3VMY9	no	Alpha-L-arabinofuranosidase (EC 3.2.1.55)	alpha-L-arabinofuranosidase activity [GO:0046556]	CAZyme	TRUE
A0A2N8TYH6	no	Alpha-L-arabinofuranosidase (EC 3.2.1.55)	alpha-L-arabinofuranosidase activity [GO:0046556]	CAZyme	TRUE
A0A2P9FD45	no	Alpha-L-arabinofuranosidase (EC 3.2.1.55)	alpha-L-arabinofuranosidase activity [GO:0046556]	CAZyme	TRUE
A0A2S4YBH2	no	Alpha-L-arabinofuranosidase (EC 3.2.1.55)	alpha-L-arabinofuranosidase activity [GO:0046556]	CAZyme	TRUE
A0A2S6XE18	no	Alpha-L-arabinofuranosidase (EC 3.2.1.55)	alpha-L-arabinofuranosidase activity [GO:0046556]	CAZyme	TRUE
A0A2U2ZIL7	no	Alpha-L-arabinofuranosidase (EC 3.2.1.55)	alpha-L-arabinofuranosidase activity [GO:0046556]	CAZyme	TRUE
A0A2W2CAC4	no	Alpha-L-arabinofuranosidase (EC 3.2.1.55)	alpha-L-arabinofuranosidase activity [GO:0046556]	CAZyme	TRUE
A0A2W2EME0	no	Alpha-L-arabinofuranosidase (EC 3.2.1.55)	alpha-L-arabinofuranosidase activity [GO:0046556]	CAZyme	TRUE
A0A317KPL6	no	Alpha-L-arabinofuranosidase (EC 3.2.1.55)	alpha-L-arabinofuranosidase activity [GO:0046556]	CAZyme	TRUE
A0A365V1E8	no	Alpha-L-arabinofuranosidase (EC 3.2.1.55)	alpha-L-arabinofuranosidase activity [GO:0046556]	CAZyme	TRUE
A0A3L8RCU0	no	Alpha-L-arabinofuranosidase (EC 3.2.1.55)	alpha-L-arabinofuranosidase activity [GO:0046556]	CAZyme	TRUE
A0A3N4S2X7	no	Alpha-L-arabinofuranosidase (EC 3.2.1.55)	alpha-L-arabinofuranosidase activity [GO:0046556]	CAZyme	TRUE
A0A3N4Z8I3	no	Alpha-L-arabinofuranosidase (EC 3.2.1.55)	alpha-L-arabinofuranosidase activity [GO:0046556]	CAZyme	TRUE
A0A3N9Y1E4	no	Alpha-L-arabinofuranosidase (EC 3.2.1.55)	alpha-L-arabinofuranosidase activity [GO:0046556]	CAZyme	TRUE
A0A401WFU2	no	Alpha-L-arabinofuranosidase (EC 3.2.1.55)	alpha-L-arabinofuranosidase activity [GO:0046556]	CAZyme	TRUE
A0A426U9M7	no	Alpha-L-arabinofuranosidase (EC 3.2.1.55)	alpha-L-arabinofuranosidase activity [GO:0046556]	CAZyme	TRUE
A0A428W6G1	no	Alpha-L-arabinofuranosidase (EC 3.2.1.55)	alpha-L-arabinofuranosidase activity [GO:0046556]	CAZyme	TRUE
A0A428YK44	no	Alpha-L-arabinofuranosidase (EC 3.2.1.55)	alpha-L-arabinofuranosidase activity [GO:0046556]	CAZyme	TRUE
A0A429FRM5	no	Alpha-L-arabinofuranosidase (EC 3.2.1.55)	alpha-L-arabinofuranosidase activity [GO:0046556]	CAZyme	TRUE
A0A429TJ04	no	Alpha-L-arabinofuranosidase (EC 3.2.1.55)	alpha-L-arabinofuranosidase activity [GO:0046556]	CAZyme	TRUE
A0A444QLP3	no	Alpha-L-arabinofuranosidase (EC 3.2.1.55)	alpha-L-arabinofuranosidase activity [GO:0046556]	CAZyme	TRUE
A0A4R4L3C4	no	Alpha-L-arabinofuranosidase (EC 3.2.1.55)	alpha-L-arabinofuranosidase activity [GO:0046556]	CAZyme	TRUE
A0A4R4P6J6	no	Alpha-L-arabinofuranosidase (EC 3.2.1.55)	alpha-L-arabinofuranosidase activity [GO:0046556]	CAZyme	TRUE
A0A4R4QYA5	no	Alpha-L-arabinofuranosidase (EC 3.2.1.55)	alpha-L-arabinofuranosidase activity [GO:0046556]	CAZyme	TRUE
A0A4R4S7K1	no	Alpha-L-arabinofuranosidase (EC 3.2.1.55)	alpha-L-arabinofuranosidase activity [GO:0046556]	CAZyme	TRUE
A0A4S2V1S1	no	Alpha-L-arabinofuranosidase (EC 3.2.1.55)	alpha-L-arabinofuranosidase activity [GO:0046556]	CAZyme	TRUE
A0A4V2CZ83	no	Alpha-L-arabinofuranosidase (EC 3.2.1.55)	alpha-L-arabinofuranosidase activity [GO:0046556]	CAZyme	TRUE
A0A4Y3K615	no	Alpha-L-arabinofuranosidase (EC 3.2.1.55)	alpha-L-arabinofuranosidase activity [GO:0046556]	CAZyme	TRUE
A0A4Y3KB05	no	Alpha-L-arabinofuranosidase (EC 3.2.1.55)	alpha-L-arabinofuranosidase activity [GO:0046556]	CAZyme	TRUE
A0A4Y3KKC3	no	Alpha-L-arabinofuranosidase (EC 3.2.1.55)	alpha-L-arabinofuranosidase activity [GO:0046556]	CAZyme	TRUE
A0A4Y3RKB4	no	Alpha-L-arabinofuranosidase (EC 3.2.1.55)	alpha-L-arabinofuranosidase activity [GO:0046556]	CAZyme	TRUE
A0A4Y3VNW0	no	Alpha-L-arabinofuranosidase (EC 3.2.1.55)	alpha-L-arabinofuranosidase activity [GO:0046556]	CAZyme	TRUE
A0A505DRX3	no	Alpha-L-arabinofuranosidase (EC 3.2.1.55)	alpha-L-arabinofuranosidase activity [GO:0046556]	CAZyme	TRUE
A0A542UA65	no	Alpha-L-arabinofuranosidase (EC 3.2.1.55)	alpha-L-arabinofuranosidase activity [GO:0046556]	CAZyme	TRUE
A0A5B2XRS5	no	Alpha-L-arabinofuranosidase (EC 3.2.1.55)	alpha-L-arabinofuranosidase activity [GO:0046556]	CAZyme	TRUE
A0A5N6BK46	no	Alpha-L-arabinofuranosidase (EC 3.2.1.55)	alpha-L-arabinofuranosidase activity [GO:0046556]	CAZyme	TRUE
A0A5R9FYF5	no	Alpha-L-arabinofuranosidase (EC 3.2.1.55)	alpha-L-arabinofuranosidase activity [GO:0046556]	CAZyme	TRUE
A0A5S4ETX3	no	Alpha-L-arabinofuranosidase (EC 3.2.1.55)	alpha-L-arabinofuranosidase activity [GO:0046556]	CAZyme	TRUE
A0A5S4HBF6	no	Alpha-L-arabinofuranosidase (EC 3.2.1.55)	alpha-L-arabinofuranosidase activity [GO:0046556]	CAZyme	TRUE
A0A652KWF4	no	Alpha-L-arabinofuranosidase (EC 3.2.1.55)	alpha-L-arabinofuranosidase activity [GO:0046556]	CAZyme	TRUE
A0A6G2SQG2	no	Alpha-L-arabinofuranosidase (EC 3.2.1.55)	alpha-L-arabinofuranosidase activity [GO:0046556]	CAZyme	TRUE
A0A6G3CBC2	no	Alpha-L-arabinofuranosidase (EC 3.2.1.55)	alpha-L-arabinofuranosidase activity [GO:0046556]	CAZyme	TRUE
A0A6G3CES7	no	Alpha-L-arabinofuranosidase (EC 3.2.1.55)	alpha-L-arabinofuranosidase activity [GO:0046556]	CAZyme	TRUE
A0A6G3QFQ1	no	Alpha-L-arabinofuranosidase (EC 3.2.1.55)	alpha-L-arabinofuranosidase activity [GO:0046556]	CAZyme	TRUE
A0A6I7XPI3	no	Alpha-L-arabinofuranosidase (EC 3.2.1.55)	alpha-L-arabinofuranosidase activity [GO:0046556]	CAZyme	TRUE
A0A6N8G7G9	no	Alpha-L-arabinofuranosidase (EC 3.2.1.55)	alpha-L-arabinofuranosidase activity [GO:0046556]	CAZyme	TRUE
A0A6V8K7K0	no	Alpha-L-arabinofuranosidase (EC 3.2.1.55)	alpha-L-arabinofuranosidase activity [GO:0046556]	CAZyme	TRUE
A0A6V8KWG1	no	Alpha-L-arabinofuranosidase (EC 3.2.1.55)	alpha-L-arabinofuranosidase activity [GO:0046556]	CAZyme	TRUE
A0A7C9JEC2	no	Alpha-L-arabinofuranosidase (EC 3.2.1.55)	alpha-L-arabinofuranosidase activity [GO:0046556]	CAZyme	TRUE
A0A7J5AWX6	no	Alpha-L-arabinofuranosidase (EC 3.2.1.55)	alpha-L-arabinofuranosidase activity [GO:0046556]	CAZyme	TRUE
A0A7K2P8X9	no	Alpha-L-arabinofuranosidase (EC 3.2.1.55)	alpha-L-arabinofuranosidase activity [GO:0046556]	CAZyme	TRUE
A0A7K2PEG4	no	Alpha-L-arabinofuranosidase (EC 3.2.1.55)	alpha-L-arabinofuranosidase activity [GO:0046556]	CAZyme	TRUE
A0A7K3QC04	no	Alpha-L-arabinofuranosidase (EC 3.2.1.55)	alpha-L-arabinofuranosidase activity [GO:0046556]	CAZyme	TRUE
A0A7W0DV92	no	Alpha-L-arabinofuranosidase (EC 3.2.1.55)	alpha-L-arabinofuranosidase activity [GO:0046556]	CAZyme	TRUE
A0A7W2UKT7	no	Alpha-L-arabinofuranosidase (EC 3.2.1.55)	alpha-L-arabinofuranosidase activity [GO:0046556]	CAZyme	TRUE
A0A7W3LVY0	no	Alpha-L-arabinofuranosidase (EC 3.2.1.55)	alpha-L-arabinofuranosidase activity [GO:0046556]	CAZyme	TRUE
A0A7W5VDL6	no	Alpha-L-arabinofuranosidase (EC 3.2.1.55)	alpha-L-arabinofuranosidase activity [GO:0046556]	CAZyme	TRUE
A0A7W7DRH2	no	Alpha-L-arabinofuranosidase (EC 3.2.1.55)	alpha-L-arabinofuranosidase activity [GO:0046556]	CAZyme	TRUE
A0A7W7SIM3	no	Alpha-L-arabinofuranosidase (EC 3.2.1.55)	alpha-L-arabinofuranosidase activity [GO:0046556]	CAZyme	TRUE
A0A7W9GGC2	no	Alpha-L-arabinofuranosidase (EC 3.2.1.55)	alpha-L-arabinofuranosidase activity [GO:0046556]	CAZyme	TRUE
A0A7W9LYT0	no	Alpha-L-arabinofuranosidase (EC 3.2.1.55)	alpha-L-arabinofuranosidase activity [GO:0046556]	CAZyme	TRUE
A0A7X0L1S9	no	Alpha-L-arabinofuranosidase (EC 3.2.1.55)	alpha-L-arabinofuranosidase activity [GO:0046556]	CAZyme	TRUE
A0A7X0NVK7	no	Alpha-L-arabinofuranosidase (EC 3.2.1.55)	alpha-L-arabinofuranosidase activity [GO:0046556]	CAZyme	TRUE
A0A841EH12	no	Alpha-L-arabinofuranosidase (EC 3.2.1.55)	alpha-L-arabinofuranosidase activity [GO:0046556]	CAZyme	TRUE
A0A8J3WSI2	no	Alpha-L-arabinofuranosidase (EC 3.2.1.55)	alpha-L-arabinofuranosidase activity [GO:0046556]	CAZyme	TRUE
I0KZP8	no	Alpha-L-arabinofuranosidase (EC 3.2.1.55)	alpha-L-arabinofuranosidase activity [GO:0046556]	CAZyme	TRUE
W7TFA7	no	Alpha-L-arabinofuranosidase (EC 3.2.1.55)	alpha-L-arabinofuranosidase activity [GO:0046556]	CAZyme	TRUE
A0A1C4Y7D0	no	Alpha-L-arabinofuranosidase (EC 3.2.1.55)	alpha-L-arabinofuranosidase activity [GO:0046556]; carbohydrate binding [GO:0030246]	CAZyme	TRUE
A0A1G7VHF0	no	Alpha-L-arabinofuranosidase (EC 3.2.1.55)	alpha-L-arabinofuranosidase activity [GO:0046556]; carbohydrate binding [GO:0030246]	CAZyme	TRUE
A0A1G8USZ0	no	Alpha-L-arabinofuranosidase (EC 3.2.1.55)	alpha-L-arabinofuranosidase activity [GO:0046556]; carbohydrate binding [GO:0030246]	CAZyme	TRUE
A0A1H1BX65	no	Alpha-L-arabinofuranosidase (EC 3.2.1.55)	alpha-L-arabinofuranosidase activity [GO:0046556]; carbohydrate binding [GO:0030246]	CAZyme	TRUE
A0A1H5AC34	no	Alpha-L-arabinofuranosidase (EC 3.2.1.55)	alpha-L-arabinofuranosidase activity [GO:0046556]; carbohydrate binding [GO:0030246]	CAZyme	TRUE
A0A1H6F3L5	no	Alpha-L-arabinofuranosidase (EC 3.2.1.55)	alpha-L-arabinofuranosidase activity [GO:0046556]; carbohydrate binding [GO:0030246]	CAZyme	TRUE
A0A1H9MI52	no	Alpha-L-arabinofuranosidase (EC 3.2.1.55)	alpha-L-arabinofuranosidase activity [GO:0046556]; carbohydrate binding [GO:0030246]	CAZyme	TRUE
A0A1I2HID2	no	Alpha-L-arabinofuranosidase (EC 3.2.1.55)	alpha-L-arabinofuranosidase activity [GO:0046556]; carbohydrate binding [GO:0030246]	CAZyme	TRUE
A0A1M7P8E5	no	Alpha-L-arabinofuranosidase (EC 3.2.1.55)	alpha-L-arabinofuranosidase activity [GO:0046556]; carbohydrate binding [GO:0030246]	CAZyme	TRUE
A0A1N7FN86	no	Alpha-L-arabinofuranosidase (EC 3.2.1.55)	alpha-L-arabinofuranosidase activity [GO:0046556]; carbohydrate binding [GO:0030246]	CAZyme	TRUE
A0A286E328	no	Alpha-L-arabinofuranosidase (EC 3.2.1.55)	alpha-L-arabinofuranosidase activity [GO:0046556]; carbohydrate binding [GO:0030246]	CAZyme	TRUE
A0A2T0RNX6	no	Alpha-L-arabinofuranosidase (EC 3.2.1.55)	alpha-L-arabinofuranosidase activity [GO:0046556]; carbohydrate binding [GO:0030246]	CAZyme	TRUE
A0A2T0T6L8	no	Alpha-L-arabinofuranosidase (EC 3.2.1.55)	alpha-L-arabinofuranosidase activity [GO:0046556]; carbohydrate binding [GO:0030246]	CAZyme	TRUE
A0A316FHZ5	no	Alpha-L-arabinofuranosidase (EC 3.2.1.55)	alpha-L-arabinofuranosidase activity [GO:0046556]; carbohydrate binding [GO:0030246]	CAZyme	TRUE
A0A3N1A336	no	Alpha-L-arabinofuranosidase (EC 3.2.1.55)	alpha-L-arabinofuranosidase activity [GO:0046556]; carbohydrate binding [GO:0030246]	CAZyme	TRUE
A0A3N1Q4K8	no	Alpha-L-arabinofuranosidase (EC 3.2.1.55)	alpha-L-arabinofuranosidase activity [GO:0046556]; carbohydrate binding [GO:0030246]	CAZyme	TRUE
A0A495JDU8	no	Alpha-L-arabinofuranosidase (EC 3.2.1.55)	alpha-L-arabinofuranosidase activity [GO:0046556]; carbohydrate binding [GO:0030246]	CAZyme	TRUE
A0A495L054	no	Alpha-L-arabinofuranosidase (EC 3.2.1.55)	alpha-L-arabinofuranosidase activity [GO:0046556]; carbohydrate binding [GO:0030246]	CAZyme	TRUE
A0A495X6I0	no	Alpha-L-arabinofuranosidase (EC 3.2.1.55)	alpha-L-arabinofuranosidase activity [GO:0046556]; carbohydrate binding [GO:0030246]	CAZyme	TRUE
A0A495XBS0	no	Alpha-L-arabinofuranosidase (EC 3.2.1.55)	alpha-L-arabinofuranosidase activity [GO:0046556]; carbohydrate binding [GO:0030246]	CAZyme	TRUE
A0A495XN32	no	Alpha-L-arabinofuranosidase (EC 3.2.1.55)	alpha-L-arabinofuranosidase activity [GO:0046556]; carbohydrate binding [GO:0030246]	CAZyme	TRUE
A0A560XIK7	no	Alpha-L-arabinofuranosidase (EC 3.2.1.55)	alpha-L-arabinofuranosidase activity [GO:0046556]; carbohydrate binding [GO:0030246]	CAZyme	TRUE
A0A7Z0PT56	no	Alpha-L-arabinofuranosidase (EC 3.2.1.55)	alpha-L-arabinofuranosidase activity [GO:0046556]; carbohydrate binding [GO:0030246]	CAZyme	TRUE
A0A0K8PVN6	no	Alpha-L-arabinofuranosidase II	hydrolase activity, hydrolyzing O-glycosyl compounds [GO:0004553]	CAZyme	TRUE
S9QHG7	no	Alpha-L-arabinofuranosidase II	hydrolase activity, hydrolyzing O-glycosyl compounds [GO:0004553]	CAZyme	TRUE
A0A401MTA2	no	Alpha-L-arabinofuranosidase II (EC 3.2.1.55)	alpha-L-arabinofuranosidase activity [GO:0046556]	CAZyme	TRUE
A0A066U2S7	no	Alpha-L-fucosidase	alpha-L-fucosidase activity [GO:0004560]	CAZyme	TRUE
A0A086GTE8	no	Alpha-L-fucosidase	alpha-L-fucosidase activity [GO:0004560]	CAZyme	TRUE
A0A0D0UR69	no	Alpha-L-fucosidase	alpha-L-fucosidase activity [GO:0004560]	CAZyme	TRUE
A0A0M8W4U6	no	Alpha-L-fucosidase	alpha-L-fucosidase activity [GO:0004560]	CAZyme	TRUE
A0A0M9ZLB9	no	Alpha-L-fucosidase	alpha-L-fucosidase activity [GO:0004560]	CAZyme	TRUE
A0A0Q8ZSG3	no	Alpha-L-fucosidase	alpha-L-fucosidase activity [GO:0004560]	CAZyme	TRUE
A0A100JAX7	no	Alpha-L-fucosidase	alpha-L-fucosidase activity [GO:0004560]	CAZyme	TRUE
A0A117EC36	no	Alpha-L-fucosidase	alpha-L-fucosidase activity [GO:0004560]	CAZyme	TRUE
A0A1C5GJH6	no	Alpha-L-fucosidase	alpha-L-fucosidase activity [GO:0004560]	CAZyme	TRUE
A0A1C6U816	no	Alpha-L-fucosidase	alpha-L-fucosidase activity [GO:0004560]	CAZyme	TRUE
A0A1G9W9V7	no	Alpha-L-fucosidase	alpha-L-fucosidase activity [GO:0004560]	CAZyme	TRUE
A0A1H4RN26	no	Alpha-L-fucosidase	alpha-L-fucosidase activity [GO:0004560]	CAZyme	TRUE
A0A1H4SPP3	no	Alpha-L-fucosidase	alpha-L-fucosidase activity [GO:0004560]	CAZyme	TRUE
A0A1I1XDY2	no	Alpha-L-fucosidase	alpha-L-fucosidase activity [GO:0004560]	CAZyme	TRUE
A0A1I4S8M6	no	Alpha-L-fucosidase	alpha-L-fucosidase activity [GO:0004560]	CAZyme	TRUE
A0A1I4SLB0	no	Alpha-L-fucosidase	alpha-L-fucosidase activity [GO:0004560]	CAZyme	TRUE
A0A1V4EBZ7	no	Alpha-L-fucosidase	alpha-L-fucosidase activity [GO:0004560]	CAZyme	TRUE
A0A229HAS9	no	Alpha-L-fucosidase	alpha-L-fucosidase activity [GO:0004560]	CAZyme	TRUE
A0A229T3X0	no	Alpha-L-fucosidase	alpha-L-fucosidase activity [GO:0004560]	CAZyme	TRUE
A0A285CGP5	no	Alpha-L-fucosidase	alpha-L-fucosidase activity [GO:0004560]	CAZyme	TRUE
A0A2A2YZA1	no	Alpha-L-fucosidase	alpha-L-fucosidase activity [GO:0004560]	CAZyme	TRUE
A0A2A3HQW9	no	Alpha-L-fucosidase	alpha-L-fucosidase activity [GO:0004560]	CAZyme	TRUE
A0A2J9HJG9	no	Alpha-L-fucosidase	alpha-L-fucosidase activity [GO:0004560]	CAZyme	TRUE
A0A2V1NT84	no	Alpha-L-fucosidase	alpha-L-fucosidase activity [GO:0004560]	CAZyme	TRUE
A0A2X0ILE5	no	Alpha-L-fucosidase	alpha-L-fucosidase activity [GO:0004560]	CAZyme	TRUE
A0A3A9W7I5	no	Alpha-L-fucosidase	alpha-L-fucosidase activity [GO:0004560]	CAZyme	TRUE
A0A3N4R355	no	Alpha-L-fucosidase	alpha-L-fucosidase activity [GO:0004560]	CAZyme	TRUE
A0A3N4ZJJ1	no	Alpha-L-fucosidase	alpha-L-fucosidase activity [GO:0004560]	CAZyme	TRUE
A0A3N5QUV9	no	Alpha-L-fucosidase	alpha-L-fucosidase activity [GO:0004560]	CAZyme	TRUE
A0A3R8T9V2	no	Alpha-L-fucosidase	alpha-L-fucosidase activity [GO:0004560]	CAZyme	TRUE
A0A3R9DEV4	no	Alpha-L-fucosidase	alpha-L-fucosidase activity [GO:0004560]	CAZyme	TRUE
A0A3R9V6F5	no	Alpha-L-fucosidase	alpha-L-fucosidase activity [GO:0004560]	CAZyme	TRUE
A0A4Q7X4I4	no	Alpha-L-fucosidase	alpha-L-fucosidase activity [GO:0004560]	CAZyme	TRUE
A0A4R3BGM3	no	Alpha-L-fucosidase	alpha-L-fucosidase activity [GO:0004560]	CAZyme	TRUE
A0A4S8Q4V3	no	Alpha-L-fucosidase	alpha-L-fucosidase activity [GO:0004560]	CAZyme	TRUE
A0A505DRQ5	no	Alpha-L-fucosidase	alpha-L-fucosidase activity [GO:0004560]	CAZyme	TRUE
A0A5N8XMT7	no	Alpha-L-fucosidase	alpha-L-fucosidase activity [GO:0004560]	CAZyme	TRUE
A0A6B2WU72	no	Alpha-L-fucosidase	alpha-L-fucosidase activity [GO:0004560]	CAZyme	TRUE
A0A6G3Q774	no	Alpha-L-fucosidase	alpha-L-fucosidase activity [GO:0004560]	CAZyme	TRUE
A0A6L7ENV3	no	Alpha-L-fucosidase	alpha-L-fucosidase activity [GO:0004560]	CAZyme	TRUE
A0A7W2UDH5	no	Alpha-L-fucosidase	alpha-L-fucosidase activity [GO:0004560]	CAZyme	TRUE
A0A8H9H7E6	no	Alpha-L-fucosidase	alpha-L-fucosidase activity [GO:0004560]	CAZyme	TRUE
A0A7W9HJL8	no	Alpha-L-fucosidase (EC 3.2.1.51)	alpha-L-fucosidase activity [GO:0004560]	CAZyme	TRUE
A0A7W9LZF7	no	Alpha-L-fucosidase (EC 3.2.1.51)	alpha-L-fucosidase activity [GO:0004560]	CAZyme	TRUE
A0A6V8KIE9	no	Alpha-N-arabinofuranosidase	alpha-L-arabinofuranosidase activity [GO:0046556]	CAZyme	TRUE
W7SNY8	no	Alpha-N-arabinofuranosidase	alpha-L-arabinofuranosidase activity [GO:0046556]	CAZyme	TRUE
W7SWF4	no	Alpha-N-arabinofuranosidase	alpha-L-arabinofuranosidase activity [GO:0046556]	CAZyme	TRUE
W7SHX3	no	Alpha-N-arabinofuranosidase	feruloyl esterase activity [GO:0030600]	CAZyme	TRUE
A0A0A6UMV4	no	Alpha-N-arabinofuranosidase	hydrolase activity, hydrolyzing O-glycosyl compounds [GO:0004553]	CAZyme	TRUE
A0A0J8GZH3	no	Alpha-N-arabinofuranosidase	hydrolase activity, hydrolyzing O-glycosyl compounds [GO:0004553]	CAZyme	TRUE
A0A0L0JLF3	no	Alpha-N-arabinofuranosidase	hydrolase activity, hydrolyzing O-glycosyl compounds [GO:0004553]	CAZyme	TRUE
A0A0M8YBF8	no	Alpha-N-arabinofuranosidase	hydrolase activity, hydrolyzing O-glycosyl compounds [GO:0004553]	CAZyme	TRUE
A0A136PNI4	no	Alpha-N-arabinofuranosidase	hydrolase activity, hydrolyzing O-glycosyl compounds [GO:0004553]	CAZyme	TRUE
A0A354K5N2	no	Alpha-N-arabinofuranosidase	hydrolase activity, hydrolyzing O-glycosyl compounds [GO:0004553]	CAZyme	TRUE
A0A372G312	no	Alpha-N-arabinofuranosidase	hydrolase activity, hydrolyzing O-glycosyl compounds [GO:0004553]	CAZyme	TRUE
A0A3D4WVM7	no	Alpha-N-arabinofuranosidase	hydrolase activity, hydrolyzing O-glycosyl compounds [GO:0004553]	CAZyme	TRUE
A0A3E1NTR9	no	Alpha-N-arabinofuranosidase	hydrolase activity, hydrolyzing O-glycosyl compounds [GO:0004553]	CAZyme	TRUE
A0A3M9L100	no	Alpha-N-arabinofuranosidase	hydrolase activity, hydrolyzing O-glycosyl compounds [GO:0004553]	CAZyme	TRUE
A0A428XSK9	no	Alpha-N-arabinofuranosidase	hydrolase activity, hydrolyzing O-glycosyl compounds [GO:0004553]	CAZyme	TRUE
A0A4R1DMH9	no	Alpha-N-arabinofuranosidase	hydrolase activity, hydrolyzing O-glycosyl compounds [GO:0004553]	CAZyme	TRUE
A0A4R4R0E2	no	Alpha-N-arabinofuranosidase	hydrolase activity, hydrolyzing O-glycosyl compounds [GO:0004553]	CAZyme	TRUE
A0A4U1B2U1	no	Alpha-N-arabinofuranosidase	hydrolase activity, hydrolyzing O-glycosyl compounds [GO:0004553]	CAZyme	TRUE
A0A379ZZ03	no	Alpha-N-arabinofuranosidase 2 (EC 3.2.1.55)	alpha-L-arabinofuranosidase activity [GO:0046556]	CAZyme	TRUE
A0A5S3RT07	no	Arabinan endo-1 5-alpha-L-arabinosidase	hydrolase activity, hydrolyzing O-glycosyl compounds [GO:0004553]	CAZyme	TRUE
A0A5S3UL10	no	Arabinan endo-1 5-alpha-L-arabinosidase	hydrolase activity, hydrolyzing O-glycosyl compounds [GO:0004553]	CAZyme	TRUE
A0A5S3Y2L3	no	Arabinan endo-1 5-alpha-L-arabinosidase	hydrolase activity, hydrolyzing O-glycosyl compounds [GO:0004553]	CAZyme	TRUE
A0A328N7M0	no	Arabinan endo-1,5-alpha-L-arabinosidase	feruloyl esterase activity [GO:0030600]	CAZyme	TRUE
A0A171ACL4	no	Arabinan endo-1,5-alpha-L-arabinosidase	hydrolase activity, hydrolyzing O-glycosyl compounds [GO:0004553]	CAZyme	TRUE
A0A1C6SIT8	no	Arabinan endo-1,5-alpha-L-arabinosidase	hydrolase activity, hydrolyzing O-glycosyl compounds [GO:0004553]	CAZyme	TRUE
A0A1G4SH54	no	Arabinan endo-1,5-alpha-L-arabinosidase	hydrolase activity, hydrolyzing O-glycosyl compounds [GO:0004553]	CAZyme	TRUE
A0A1G6URV6	no	Arabinan endo-1,5-alpha-L-arabinosidase	hydrolase activity, hydrolyzing O-glycosyl compounds [GO:0004553]	CAZyme	TRUE
A0A1G7RZY8	no	Arabinan endo-1,5-alpha-L-arabinosidase	hydrolase activity, hydrolyzing O-glycosyl compounds [GO:0004553]	CAZyme	TRUE
A0A1G7XBF8	no	Arabinan endo-1,5-alpha-L-arabinosidase	hydrolase activity, hydrolyzing O-glycosyl compounds [GO:0004553]	CAZyme	TRUE
A0A1H1H7R2	no	Arabinan endo-1,5-alpha-L-arabinosidase	hydrolase activity, hydrolyzing O-glycosyl compounds [GO:0004553]	CAZyme	TRUE
A0A1H5TLA8	no	Arabinan endo-1,5-alpha-L-arabinosidase	hydrolase activity, hydrolyzing O-glycosyl compounds [GO:0004553]	CAZyme	TRUE
A0A1H8B2C3	no	Arabinan endo-1,5-alpha-L-arabinosidase	hydrolase activity, hydrolyzing O-glycosyl compounds [GO:0004553]	CAZyme	TRUE
A0A1H8WAS9	no	Arabinan endo-1,5-alpha-L-arabinosidase	hydrolase activity, hydrolyzing O-glycosyl compounds [GO:0004553]	CAZyme	TRUE
A0A1I1SBW1	no	Arabinan endo-1,5-alpha-L-arabinosidase	hydrolase activity, hydrolyzing O-glycosyl compounds [GO:0004553]	CAZyme	TRUE
A0A1I2KKP0	no	Arabinan endo-1,5-alpha-L-arabinosidase	hydrolase activity, hydrolyzing O-glycosyl compounds [GO:0004553]	CAZyme	TRUE
A0A1I4A0A8	no	Arabinan endo-1,5-alpha-L-arabinosidase	hydrolase activity, hydrolyzing O-glycosyl compounds [GO:0004553]	CAZyme	TRUE
A0A1I5WWW4	no	Arabinan endo-1,5-alpha-L-arabinosidase	hydrolase activity, hydrolyzing O-glycosyl compounds [GO:0004553]	CAZyme	TRUE
A0A1I7A578	no	Arabinan endo-1,5-alpha-L-arabinosidase	hydrolase activity, hydrolyzing O-glycosyl compounds [GO:0004553]	CAZyme	TRUE
A0A1M5K3Y9	no	Arabinan endo-1,5-alpha-L-arabinosidase	hydrolase activity, hydrolyzing O-glycosyl compounds [GO:0004553]	CAZyme	TRUE
A0A1W1Z141	no	Arabinan endo-1,5-alpha-L-arabinosidase	hydrolase activity, hydrolyzing O-glycosyl compounds [GO:0004553]	CAZyme	TRUE
A0A239QZ33	no	Arabinan endo-1,5-alpha-L-arabinosidase	hydrolase activity, hydrolyzing O-glycosyl compounds [GO:0004553]	CAZyme	TRUE
A0A2M9BNS1	no	Arabinan endo-1,5-alpha-L-arabinosidase	hydrolase activity, hydrolyzing O-glycosyl compounds [GO:0004553]	CAZyme	TRUE
A0A2T0XXH0	no	Arabinan endo-1,5-alpha-L-arabinosidase	hydrolase activity, hydrolyzing O-glycosyl compounds [GO:0004553]	CAZyme	TRUE
A0A316EDU0	no	Arabinan endo-1,5-alpha-L-arabinosidase	hydrolase activity, hydrolyzing O-glycosyl compounds [GO:0004553]	CAZyme	TRUE
A0A3N4Z3F7	no	Arabinan endo-1,5-alpha-L-arabinosidase	hydrolase activity, hydrolyzing O-glycosyl compounds [GO:0004553]	CAZyme	TRUE
A0A4R3ALV5	no	Arabinan endo-1,5-alpha-L-arabinosidase	hydrolase activity, hydrolyzing O-glycosyl compounds [GO:0004553]	CAZyme	TRUE
A0A4S8PTG3	no	Arabinan endo-1,5-alpha-L-arabinosidase	hydrolase activity, hydrolyzing O-glycosyl compounds [GO:0004553]	CAZyme	TRUE
A0A653ZN53	no	Arabinan endo-1,5-alpha-L-arabinosidase	hydrolase activity, hydrolyzing O-glycosyl compounds [GO:0004553]	CAZyme	TRUE
V4Q3N5	no	Arabinan endo-1,5-alpha-L-arabinosidase	hydrolase activity, hydrolyzing O-glycosyl compounds [GO:0004553]	CAZyme	TRUE
A0A7W4Z8J7	no	Arabinan endo-1,5-alpha-L-arabinosidase (EC 3.2.1.99)	arabinan endo-1,5-alpha-L-arabinosidase activity [GO:0046558]	CAZyme	TRUE
A0A7W5SBE0	no	Arabinan endo-1,5-alpha-L-arabinosidase (EC 3.2.1.99)	arabinan endo-1,5-alpha-L-arabinosidase activity [GO:0046558]	CAZyme	TRUE
A0A7W7F0U3	no	Arabinan endo-1,5-alpha-L-arabinosidase (EC 3.2.1.99)	arabinan endo-1,5-alpha-L-arabinosidase activity [GO:0046558]	CAZyme	TRUE
A0A7X0A7R9	no	Arabinan endo-1,5-alpha-L-arabinosidase (EC 3.2.1.99)	arabinan endo-1,5-alpha-L-arabinosidase activity [GO:0046558]	CAZyme	TRUE
A0A7X0NWC3	no	Arabinan endo-1,5-alpha-L-arabinosidase (EC 3.2.1.99)	arabinan endo-1,5-alpha-L-arabinosidase activity [GO:0046558]	CAZyme	TRUE
X5DYZ1	no	Arabinan endo-1,5-alpha-L-arabinosidase (Glycoside hydrolase)	hydrolase activity, hydrolyzing O-glycosyl compounds [GO:0004553]	CAZyme	TRUE
B3C971	no	Arabinan endo-1,5-alpha-L-arabinosidase domain protein	hydrolase activity, hydrolyzing O-glycosyl compounds [GO:0004553]	CAZyme	TRUE
E2NCZ4	no	Arabinan endo-1,5-alpha-L-arabinosidase domain protein	hydrolase activity, hydrolyzing O-glycosyl compounds [GO:0004553]	CAZyme	TRUE
A0A0F5VU05	no	Arabinase	hydrolase activity, hydrolyzing O-glycosyl compounds [GO:0004553]	CAZyme	TRUE
A0A0M8WYJ1	no	Arabinase	hydrolase activity, hydrolyzing O-glycosyl compounds [GO:0004553]	CAZyme	TRUE
A0A101RZX5	no	Arabinase	hydrolase activity, hydrolyzing O-glycosyl compounds [GO:0004553]	CAZyme	TRUE
A0A094U7F6	no	Arabinogalactan endo-beta-1,4-galactanase (EC 3.2.1.89)	arabinogalactan endo-1,4-beta-galactosidase activity [GO:0031218]; glucosidase activity [GO:0015926]	CAZyme	TRUE
A0A1V2R893	no	Arabinogalactan endo-beta-1,4-galactanase (EC 3.2.1.89)	arabinogalactan endo-1,4-beta-galactosidase activity [GO:0031218]; glucosidase activity [GO:0015926]	CAZyme	TRUE
A0A221TDV5	no	Arabinogalactan endo-beta-1,4-galactanase (EC 3.2.1.89)	arabinogalactan endo-1,4-beta-galactosidase activity [GO:0031218]; glucosidase activity [GO:0015926]	CAZyme	TRUE
A0A261FF56	no	Arabinogalactan endo-beta-1,4-galactanase (EC 3.2.1.89)	arabinogalactan endo-1,4-beta-galactosidase activity [GO:0031218]; glucosidase activity [GO:0015926]	CAZyme	TRUE
A0A351ZEZ8	no	Arabinogalactan endo-beta-1,4-galactanase (EC 3.2.1.89)	arabinogalactan endo-1,4-beta-galactosidase activity [GO:0031218]; glucosidase activity [GO:0015926]	CAZyme	TRUE
A0A6N9Z6B4	no	Arabinogalactan endo-beta-1,4-galactanase (EC 3.2.1.89)	arabinogalactan endo-1,4-beta-galactosidase activity [GO:0031218]; glucosidase activity [GO:0015926]	CAZyme	TRUE
R5Y8U5	no	Arabinogalactan endo-beta-1,4-galactanase (EC 3.2.1.89)	arabinogalactan endo-1,4-beta-galactosidase activity [GO:0031218]; glucosidase activity [GO:0015926]	CAZyme	TRUE
A0A7V8PNW7	no	Arabinogalactan endo-beta-1,4-galactanase (EC 3.2.1.89)	glucosidase activity [GO:0015926]	CAZyme	TRUE
A0A7W2E550	no	Arabinogalactan endo-beta-1,4-galactanase (EC 3.2.1.89)	glucosidase activity [GO:0015926]	CAZyme	TRUE
A0A841JTV8	no	Arabinogalactan endo-beta-1,4-galactanase (EC 3.2.1.89)	glucosidase activity [GO:0015926]	CAZyme	TRUE
A0A8J8BEF1	no	Arabinogalactan endo-beta-1,4-galactanase (EC 3.2.1.89)	glucosidase activity [GO:0015926]	CAZyme	TRUE
A0A1I3HL33	no	Arabinoxylan arabinofuranohydrolase	hydrolase activity, hydrolyzing O-glycosyl compounds [GO:0004553]; polysaccharide binding [GO:0030247]	CAZyme	TRUE
A0A841JHL0	no	Aryl-phospho-beta-D-glucosidase BglC (GH1 family)	hydrolase activity, hydrolyzing O-glycosyl compounds [GO:0004553]	CAZyme	TRUE
A0A1M7K5K8	no	Aryl-phospho-beta-D-glucosidase BglC, GH1 family	carbohydrate binding [GO:0030246]; hydrolase activity, hydrolyzing O-glycosyl compounds [GO:0004553]	CAZyme	TRUE
A0A7W9XEV7	no	Aryl-phospho-beta-D-glucosidase BglC, GH1 family	hydrolase activity, hydrolyzing O-glycosyl compounds [GO:0004553]	CAZyme	TRUE
A0A7X8TSV9	no	Beta-agarase	beta-agarase activity [GO:0033916]	CAZyme	TRUE
W7QQS6	no	Beta-agarase	beta-agarase activity [GO:0033916]	CAZyme	TRUE
A0A165RZ19	no	Beta-fructosidase	hydrolase activity, hydrolyzing O-glycosyl compounds [GO:0004553]	CAZyme	TRUE
A0A1S2F6D9	no	Beta-fructosidase	hydrolase activity, hydrolyzing O-glycosyl compounds [GO:0004553]	CAZyme	TRUE
A0A268SET7	no	Beta-fructosidase	hydrolase activity, hydrolyzing O-glycosyl compounds [GO:0004553]	CAZyme	TRUE
A0A2C2VNQ2	no	Beta-fructosidase	hydrolase activity, hydrolyzing O-glycosyl compounds [GO:0004553]	CAZyme	TRUE
A0A2T6FX24	no	Beta-fructosidase	hydrolase activity, hydrolyzing O-glycosyl compounds [GO:0004553]	CAZyme	TRUE
A0A511ZFE6	no	Beta-fructosidase	hydrolase activity, hydrolyzing O-glycosyl compounds [GO:0004553]	CAZyme	TRUE
A0A1Y1Y9E9	no	Beta-galactosidase	beta-galactosidase activity [GO:0004565]	CAZyme	TRUE
A0A0Q8PGR5	no	Beta-galactosidase	hydrolase activity, hydrolyzing O-glycosyl compounds [GO:0004553]	CAZyme	TRUE
A0A4S8PXC3	no	Beta-galactosidase	hydrolase activity, hydrolyzing O-glycosyl compounds [GO:0004553]	CAZyme	TRUE
A0A544ZD75	no	Beta-galactosidase	hydrolase activity, hydrolyzing O-glycosyl compounds [GO:0004553]	CAZyme	TRUE
A0A5D0PCD4	no	Beta-galactosidase	hydrolase activity, hydrolyzing O-glycosyl compounds [GO:0004553]	CAZyme	TRUE
A0A5N6C152	no	Beta-galactosidase	hydrolase activity, hydrolyzing O-glycosyl compounds [GO:0004553]	CAZyme	TRUE
A0A7K2PQG1	no	Beta-galactosidase	hydrolase activity, hydrolyzing O-glycosyl compounds [GO:0004553]	CAZyme	TRUE
A0A2N3VPF3	no	Beta-galactosidase (EC 3.2.1.23)	beta-galactosidase activity [GO:0004565]	CAZyme	TRUE
A0A353GTW1	no	beta-galactosidase (EC 3.2.1.23)	beta-galactosidase activity [GO:0004565]	CAZyme	TRUE
A0A7Y9X5Y3	no	Beta-galactosidase (EC 3.2.1.23)	beta-galactosidase activity [GO:0004565]	CAZyme	TRUE
A0A0D6JVL6	no	beta-galactosidase (EC 3.2.1.23)	beta-galactosidase activity [GO:0004565]; carbohydrate binding [GO:0030246]	CAZyme	TRUE
A7AFG0	no	Beta-galactosidase (EC 3.2.1.23) (Lactase)	beta-galactosidase activity [GO:0004565]; carbohydrate binding [GO:0030246]	CAZyme	TRUE
A0A017NJH7	no	Beta-galactosidase (EC 3.2.1.23) (Lactase)	beta-galactosidase activity [GO:0004565]; carbohydrate binding [GO:0030246]	CAZyme	TRUE
A0A0P0FHK7	no	Beta-galactosidase (EC 3.2.1.23) (Lactase)	beta-galactosidase activity [GO:0004565]; carbohydrate binding [GO:0030246]	CAZyme	TRUE
A0A0P0G2A7	no	Beta-galactosidase (EC 3.2.1.23) (Lactase)	beta-galactosidase activity [GO:0004565]; carbohydrate binding [GO:0030246]	CAZyme	TRUE
A0A139LL14	no	Beta-galactosidase (EC 3.2.1.23) (Lactase)	beta-galactosidase activity [GO:0004565]; carbohydrate binding [GO:0030246]	CAZyme	TRUE
A0A1G6WUV3	no	Beta-galactosidase (EC 3.2.1.23) (Lactase)	beta-galactosidase activity [GO:0004565]; carbohydrate binding [GO:0030246]	CAZyme	TRUE
A0A1G8CNW6	no	Beta-galactosidase (EC 3.2.1.23) (Lactase)	beta-galactosidase activity [GO:0004565]; carbohydrate binding [GO:0030246]	CAZyme	TRUE
A0A1M3LF01	no	Beta-galactosidase (EC 3.2.1.23) (Lactase)	beta-galactosidase activity [GO:0004565]; carbohydrate binding [GO:0030246]	CAZyme	TRUE
A0A1M5TXZ8	no	Beta-galactosidase (EC 3.2.1.23) (Lactase)	beta-galactosidase activity [GO:0004565]; carbohydrate binding [GO:0030246]	CAZyme	TRUE
A0A1Y1T1J5	no	beta-galactosidase (EC 3.2.1.23) (Lactase)	beta-galactosidase activity [GO:0004565]; carbohydrate binding [GO:0030246]	CAZyme	TRUE
A0A1Y2A8N9	no	beta-galactosidase (EC 3.2.1.23) (Lactase)	beta-galactosidase activity [GO:0004565]; carbohydrate binding [GO:0030246]	CAZyme	TRUE
A0A212JEU9	no	Beta-galactosidase (EC 3.2.1.23) (Lactase)	beta-galactosidase activity [GO:0004565]; carbohydrate binding [GO:0030246]	CAZyme	TRUE
A0A3D3THL7	no	Beta-galactosidase (EC 3.2.1.23) (Lactase)	beta-galactosidase activity [GO:0004565]; carbohydrate binding [GO:0030246]	CAZyme	TRUE
A0A426UW07	no	Beta-galactosidase (EC 3.2.1.23) (Lactase)	beta-galactosidase activity [GO:0004565]; carbohydrate binding [GO:0030246]	CAZyme	TRUE
A0A553ENM3	no	Beta-galactosidase (EC 3.2.1.23) (Lactase)	beta-galactosidase activity [GO:0004565]; carbohydrate binding [GO:0030246]	CAZyme	TRUE
A0A5M5Q065	no	Beta-galactosidase (EC 3.2.1.23) (Lactase)	beta-galactosidase activity [GO:0004565]; carbohydrate binding [GO:0030246]	CAZyme	TRUE
A0A642MJT8	no	Beta-galactosidase (EC 3.2.1.23) (Lactase)	beta-galactosidase activity [GO:0004565]; carbohydrate binding [GO:0030246]	CAZyme	TRUE
A0A6G7X1A4	no	Beta-galactosidase (EC 3.2.1.23) (Lactase)	beta-galactosidase activity [GO:0004565]; carbohydrate binding [GO:0030246]	CAZyme	TRUE
R5M131	no	Beta-galactosidase (EC 3.2.1.23) (Lactase)	beta-galactosidase activity [GO:0004565]; carbohydrate binding [GO:0030246]	CAZyme	TRUE
R9H8N5	no	Beta-galactosidase (EC 3.2.1.23) (Lactase)	beta-galactosidase activity [GO:0004565]; carbohydrate binding [GO:0030246]	CAZyme	TRUE
W7SVH6	no	Beta-glucanase	hydrolase activity, hydrolyzing O-glycosyl compounds [GO:0004553]	CAZyme	TRUE
A0A163SKL0	no	Beta-glucanase (EC 3.2.1.73)	licheninase activity [GO:0042972]	CAZyme	TRUE
A0A178XEU4	no	Beta-glucanase (EC 3.2.1.73)	licheninase activity [GO:0042972]	CAZyme	TRUE
A0A2M9MYL7	no	Beta-glucanase (EC 3.2.1.73)	licheninase activity [GO:0042972]	CAZyme	TRUE
A0A3N6D1H7	no	Beta-glucanase (EC 3.2.1.73)	licheninase activity [GO:0042972]	CAZyme	TRUE
A0A3N6GUH0	no	Beta-glucanase (EC 3.2.1.73)	licheninase activity [GO:0042972]	CAZyme	TRUE
A0A6N3AEB5	no	Beta-glucanase (EC 3.2.1.73)	licheninase activity [GO:0042972]	CAZyme	TRUE
A0A4R7MKB9	no	Beta-glucanase (GH16 family)	calcium ion binding [GO:0005509]; hydrolase activity, hydrolyzing O-glycosyl compounds [GO:0004553]	CAZyme	TRUE
A0A285CE58	no	Beta-glucanase (GH16 family)	hydrolase activity, hydrolyzing O-glycosyl compounds [GO:0004553]	CAZyme	TRUE
A0A2P8I3J3	no	Beta-glucanase (GH16 family)	hydrolase activity, hydrolyzing O-glycosyl compounds [GO:0004553]	CAZyme	TRUE
A0A2T0KBZ7	no	Beta-glucanase (GH16 family)	hydrolase activity, hydrolyzing O-glycosyl compounds [GO:0004553]	CAZyme	TRUE
A0A327ULZ8	no	Beta-glucanase (GH16 family)	hydrolase activity, hydrolyzing O-glycosyl compounds [GO:0004553]	CAZyme	TRUE
A0A327Z9D0	no	Beta-glucanase (GH16 family)	hydrolase activity, hydrolyzing O-glycosyl compounds [GO:0004553]	CAZyme	TRUE
A0A3D9ZCI8	no	Beta-glucanase (GH16 family)	hydrolase activity, hydrolyzing O-glycosyl compounds [GO:0004553]	CAZyme	TRUE
A0A3E0H2E8	no	Beta-glucanase (GH16 family)	hydrolase activity, hydrolyzing O-glycosyl compounds [GO:0004553]	CAZyme	TRUE
A0A3N1HFQ1	no	Beta-glucanase (GH16 family)	hydrolase activity, hydrolyzing O-glycosyl compounds [GO:0004553]	CAZyme	TRUE
A0A3N1HWN1	no	Beta-glucanase (GH16 family)	hydrolase activity, hydrolyzing O-glycosyl compounds [GO:0004553]	CAZyme	TRUE
A0A3N1V6C7	no	Beta-glucanase (GH16 family)	hydrolase activity, hydrolyzing O-glycosyl compounds [GO:0004553]	CAZyme	TRUE
A0A419YBU6	no	Beta-glucanase (GH16 family)	hydrolase activity, hydrolyzing O-glycosyl compounds [GO:0004553]	CAZyme	TRUE
A0A495JMU6	no	Beta-glucanase (GH16 family)	hydrolase activity, hydrolyzing O-glycosyl compounds [GO:0004553]	CAZyme	TRUE
A0A4Q7ZI23	no	Beta-glucanase (GH16 family)	hydrolase activity, hydrolyzing O-glycosyl compounds [GO:0004553]	CAZyme	TRUE
A0A4R3JQN2	no	Beta-glucanase (GH16 family)	hydrolase activity, hydrolyzing O-glycosyl compounds [GO:0004553]	CAZyme	TRUE
A0A4R8BXX6	no	Beta-glucanase (GH16 family)	hydrolase activity, hydrolyzing O-glycosyl compounds [GO:0004553]	CAZyme	TRUE
A0A561B7F6	no	Beta-glucanase (GH16 family)	hydrolase activity, hydrolyzing O-glycosyl compounds [GO:0004553]	CAZyme	TRUE
A0A562WFR1	no	Beta-glucanase (GH16 family)	hydrolase activity, hydrolyzing O-glycosyl compounds [GO:0004553]	CAZyme	TRUE
A0A5S5CJT4	no	Beta-glucanase (GH16 family)	hydrolase activity, hydrolyzing O-glycosyl compounds [GO:0004553]	CAZyme	TRUE
A0A653QT21	no	Beta-glucanase (GH16 family)	hydrolase activity, hydrolyzing O-glycosyl compounds [GO:0004553]	CAZyme	TRUE
A0A7W3J8J0	no	Beta-glucanase (GH16 family)	hydrolase activity, hydrolyzing O-glycosyl compounds [GO:0004553]	CAZyme	TRUE
A0A7W3NW86	no	Beta-glucanase (GH16 family)	hydrolase activity, hydrolyzing O-glycosyl compounds [GO:0004553]	CAZyme	TRUE
A0A7W5AI39	no	Beta-glucanase (GH16 family)	hydrolase activity, hydrolyzing O-glycosyl compounds [GO:0004553]	CAZyme	TRUE
A0A7W7G7F9	no	Beta-glucanase (GH16 family)	hydrolase activity, hydrolyzing O-glycosyl compounds [GO:0004553]	CAZyme	TRUE
A0A7W7M1H0	no	Beta-glucanase (GH16 family)	hydrolase activity, hydrolyzing O-glycosyl compounds [GO:0004553]	CAZyme	TRUE
A0A7W7ZUY5	no	Beta-glucanase (GH16 family)	hydrolase activity, hydrolyzing O-glycosyl compounds [GO:0004553]	CAZyme	TRUE
A0A7W8AAV4	no	Beta-glucanase (GH16 family)	hydrolase activity, hydrolyzing O-glycosyl compounds [GO:0004553]	CAZyme	TRUE
A0A7W9HMP4	no	Beta-glucanase (GH16 family)	hydrolase activity, hydrolyzing O-glycosyl compounds [GO:0004553]	CAZyme	TRUE
A0A7Y9FEE2	no	Beta-glucanase (GH16 family)	hydrolase activity, hydrolyzing O-glycosyl compounds [GO:0004553]	CAZyme	TRUE
A0A841B1A6	no	Beta-glucanase (GH16 family)	hydrolase activity, hydrolyzing O-glycosyl compounds [GO:0004553]	CAZyme	TRUE
A0A8E2X1C3	no	Beta-glucanase (GH16 family)	hydrolase activity, hydrolyzing O-glycosyl compounds [GO:0004553]	CAZyme	TRUE
A0A8G1XGI9	no	Beta-glucanase (GH16 family)	hydrolase activity, hydrolyzing O-glycosyl compounds [GO:0004553]	CAZyme	TRUE
A0A7Y4L5A4	no	Beta-glucanase (GH16 family) (Family 16 glycosylhydrolase)	hydrolase activity, hydrolyzing O-glycosyl compounds [GO:0004553]	CAZyme	TRUE
A0A7J0BZ77	no	Beta-glucanase (GH16 family) (Hydrolase)	hydrolase activity, hydrolyzing O-glycosyl compounds [GO:0004553]	CAZyme	TRUE
A0A653WPS0	no	Beta-glucanase BglA (EC 3.2.1.73)	licheninase activity [GO:0042972]	CAZyme	TRUE
A0A1A9BC59	no	Beta-glucanase, GH16 family	hydrolase activity, hydrolyzing O-glycosyl compounds [GO:0004553]	CAZyme	TRUE
A0A1C4UB66	no	Beta-glucanase, GH16 family	hydrolase activity, hydrolyzing O-glycosyl compounds [GO:0004553]	CAZyme	TRUE
A0A1C4WCX5	no	Beta-glucanase, GH16 family	hydrolase activity, hydrolyzing O-glycosyl compounds [GO:0004553]	CAZyme	TRUE
A0A1C5DT01	no	Beta-glucanase, GH16 family	hydrolase activity, hydrolyzing O-glycosyl compounds [GO:0004553]	CAZyme	TRUE
A0A1C6LNR8	no	Beta-glucanase, GH16 family	hydrolase activity, hydrolyzing O-glycosyl compounds [GO:0004553]	CAZyme	TRUE
A0A1G9F5T4	no	Beta-glucanase, GH16 family	hydrolase activity, hydrolyzing O-glycosyl compounds [GO:0004553]	CAZyme	TRUE
A0A1H0BVB5	no	Beta-glucanase, GH16 family	hydrolase activity, hydrolyzing O-glycosyl compounds [GO:0004553]	CAZyme	TRUE
A0A1H5PRA1	no	Beta-glucanase, GH16 family	hydrolase activity, hydrolyzing O-glycosyl compounds [GO:0004553]	CAZyme	TRUE
A0A1H5REM4	no	Beta-glucanase, GH16 family	hydrolase activity, hydrolyzing O-glycosyl compounds [GO:0004553]	CAZyme	TRUE
A0A1H6CYD0	no	Beta-glucanase, GH16 family	hydrolase activity, hydrolyzing O-glycosyl compounds [GO:0004553]	CAZyme	TRUE
A0A1H7N4I7	no	Beta-glucanase, GH16 family	hydrolase activity, hydrolyzing O-glycosyl compounds [GO:0004553]	CAZyme	TRUE
A0A1H7QMD8	no	Beta-glucanase, GH16 family	hydrolase activity, hydrolyzing O-glycosyl compounds [GO:0004553]	CAZyme	TRUE
A0A1H8DP85	no	Beta-glucanase, GH16 family	hydrolase activity, hydrolyzing O-glycosyl compounds [GO:0004553]	CAZyme	TRUE
A0A1H9QKN0	no	Beta-glucanase, GH16 family	hydrolase activity, hydrolyzing O-glycosyl compounds [GO:0004553]	CAZyme	TRUE
A0A1I2MKU0	no	Beta-glucanase, GH16 family	hydrolase activity, hydrolyzing O-glycosyl compounds [GO:0004553]	CAZyme	TRUE
A0A1I3QAB0	no	Beta-glucanase, GH16 family	hydrolase activity, hydrolyzing O-glycosyl compounds [GO:0004553]	CAZyme	TRUE
A0A1I4AW98	no	Beta-glucanase, GH16 family	hydrolase activity, hydrolyzing O-glycosyl compounds [GO:0004553]	CAZyme	TRUE
A0A1N7DV95	no	Beta-glucanase, GH16 family	hydrolase activity, hydrolyzing O-glycosyl compounds [GO:0004553]	CAZyme	TRUE
A0A239I9Q6	no	Beta-glucanase, GH16 family	hydrolase activity, hydrolyzing O-glycosyl compounds [GO:0004553]	CAZyme	TRUE
A0A2C8XNC8	no	Beta-glucanase, GH16 family	hydrolase activity, hydrolyzing O-glycosyl compounds [GO:0004553]	CAZyme	TRUE
A0A1M7JJB4	no	Beta-glucanase/Beta-glucan synthetase	hydrolase activity, hydrolyzing O-glycosyl compounds [GO:0004553]	CAZyme	TRUE
W8YFQ8	no	Beta-glucanase/beta-glucan synthetase	hydrolase activity, hydrolyzing O-glycosyl compounds [GO:0004553]	CAZyme	TRUE
W9E4C1	no	Beta-glucanase/beta-glucan synthetase	hydrolase activity, hydrolyzing O-glycosyl compounds [GO:0004553]	CAZyme	TRUE
A0A4Q2KX23	no	Beta-glucosidase	beta-glucosidase activity [GO:0008422]; scopolin beta-glucosidase activity [GO:0102483]	CAZyme	TRUE
A0A0Q1BI23	no	Beta-glucosidase	glucosylceramidase activity [GO:0004348]	CAZyme	TRUE
A0A117KFG9	no	Beta-glucosidase	glucosylceramidase activity [GO:0004348]	CAZyme	TRUE
A0A1J7BTR3	no	Beta-glucosidase	glucosylceramidase activity [GO:0004348]	CAZyme	TRUE
A0A227NZL5	no	Beta-glucosidase	glucosylceramidase activity [GO:0004348]	CAZyme	TRUE
A0A117Q916	no	Beta-glycosidase	hydrolase activity, hydrolyzing O-glycosyl compounds [GO:0004553]	CAZyme	TRUE
A0A255PFF2	no	Beta-glycosidase	hydrolase activity, hydrolyzing O-glycosyl compounds [GO:0004553]	CAZyme	TRUE
A0A429C1P0	no	Beta-glycosidase	hydrolase activity, hydrolyzing O-glycosyl compounds [GO:0004553]	CAZyme	TRUE
A0A5R9FXQ3	no	Beta-glycosidase	hydrolase activity, hydrolyzing O-glycosyl compounds [GO:0004553]	CAZyme	TRUE
A0A3N6CSI4	no	Beta-N-acetylhexosaminidase (EC 3.2.1.52)	beta-N-acetylhexosaminidase activity [GO:0004563]; N-acetyl-beta-D-galactosaminidase activity [GO:0102148]	CAZyme	TRUE
A0A5A8CE42	no	beta-N-acetylhexosaminidase (EC 3.2.1.52)	beta-N-acetylhexosaminidase activity [GO:0004563]; N-acetyl-beta-D-galactosaminidase activity [GO:0102148]	CAZyme	TRUE
A0A5A8CNL1	no	beta-N-acetylhexosaminidase (EC 3.2.1.52)	beta-N-acetylhexosaminidase activity [GO:0004563]; N-acetyl-beta-D-galactosaminidase activity [GO:0102148]	CAZyme	TRUE
A0A7U9PX09	no	Beta-xylanase (EC 3.2.1.8)	alpha-L-arabinofuranosidase activity [GO:0046556]	CAZyme	TRUE
A0A8J4E9D4	no	Beta-xylanase (EC 3.2.1.8)	alpha-L-arabinofuranosidase activity [GO:0046556]	CAZyme	TRUE
A0A0D0X7D9	no	Beta-xylanase (EC 3.2.1.8)	alpha-L-arabinofuranosidase activity [GO:0046556]; endo-1,4-beta-xylanase activity [GO:0031176]	CAZyme	TRUE
A0A0M8XPB2	no	Beta-xylanase (EC 3.2.1.8)	alpha-L-arabinofuranosidase activity [GO:0046556]; endo-1,4-beta-xylanase activity [GO:0031176]	CAZyme	TRUE
A0A0M9CN81	no	Beta-xylanase (EC 3.2.1.8)	alpha-L-arabinofuranosidase activity [GO:0046556]; endo-1,4-beta-xylanase activity [GO:0031176]	CAZyme	TRUE
A0A100J9T6	no	Beta-xylanase (EC 3.2.1.8)	alpha-L-arabinofuranosidase activity [GO:0046556]; endo-1,4-beta-xylanase activity [GO:0031176]	CAZyme	TRUE
A0A101Q661	no	Beta-xylanase (EC 3.2.1.8)	alpha-L-arabinofuranosidase activity [GO:0046556]; endo-1,4-beta-xylanase activity [GO:0031176]	CAZyme	TRUE
A0A1C4VP86	no	Beta-xylanase (EC 3.2.1.8)	alpha-L-arabinofuranosidase activity [GO:0046556]; endo-1,4-beta-xylanase activity [GO:0031176]	CAZyme	TRUE
A0A1C5A1H6	no	Beta-xylanase (EC 3.2.1.8)	alpha-L-arabinofuranosidase activity [GO:0046556]; endo-1,4-beta-xylanase activity [GO:0031176]	CAZyme	TRUE
A0A1H3K3G1	no	Beta-xylanase (EC 3.2.1.8)	alpha-L-arabinofuranosidase activity [GO:0046556]; endo-1,4-beta-xylanase activity [GO:0031176]	CAZyme	TRUE
A0A1H4XFF7	no	Beta-xylanase (EC 3.2.1.8)	alpha-L-arabinofuranosidase activity [GO:0046556]; endo-1,4-beta-xylanase activity [GO:0031176]	CAZyme	TRUE
A0A1Q2ZFL9	no	Beta-xylanase (EC 3.2.1.8)	alpha-L-arabinofuranosidase activity [GO:0046556]; endo-1,4-beta-xylanase activity [GO:0031176]	CAZyme	TRUE
A0A1Q5HAI5	no	Beta-xylanase (EC 3.2.1.8)	alpha-L-arabinofuranosidase activity [GO:0046556]; endo-1,4-beta-xylanase activity [GO:0031176]	CAZyme	TRUE
A0A229T3N3	no	Beta-xylanase (EC 3.2.1.8)	alpha-L-arabinofuranosidase activity [GO:0046556]; endo-1,4-beta-xylanase activity [GO:0031176]	CAZyme	TRUE
A0A285QN36	no	Beta-xylanase (EC 3.2.1.8)	alpha-L-arabinofuranosidase activity [GO:0046556]; endo-1,4-beta-xylanase activity [GO:0031176]	CAZyme	TRUE
A0A2G9DPY6	no	Beta-xylanase (EC 3.2.1.8)	alpha-L-arabinofuranosidase activity [GO:0046556]; endo-1,4-beta-xylanase activity [GO:0031176]	CAZyme	TRUE
A0A2N3W1X6	no	Beta-xylanase (EC 3.2.1.8)	alpha-L-arabinofuranosidase activity [GO:0046556]; endo-1,4-beta-xylanase activity [GO:0031176]	CAZyme	TRUE
A0A2T3VEF4	no	Beta-xylanase (EC 3.2.1.8)	alpha-L-arabinofuranosidase activity [GO:0046556]; endo-1,4-beta-xylanase activity [GO:0031176]	CAZyme	TRUE
A0A2X0IHT7	no	Beta-xylanase (EC 3.2.1.8)	alpha-L-arabinofuranosidase activity [GO:0046556]; endo-1,4-beta-xylanase activity [GO:0031176]	CAZyme	TRUE
A0A328N7N5	no	Beta-xylanase (EC 3.2.1.8)	alpha-L-arabinofuranosidase activity [GO:0046556]; endo-1,4-beta-xylanase activity [GO:0031176]	CAZyme	TRUE
A0A3N5ACU0	no	Beta-xylanase (EC 3.2.1.8)	alpha-L-arabinofuranosidase activity [GO:0046556]; endo-1,4-beta-xylanase activity [GO:0031176]	CAZyme	TRUE
A0A429JRX0	no	Beta-xylanase (EC 3.2.1.8)	alpha-L-arabinofuranosidase activity [GO:0046556]; endo-1,4-beta-xylanase activity [GO:0031176]	CAZyme	TRUE
A0A4Q7U977	no	Beta-xylanase (EC 3.2.1.8)	alpha-L-arabinofuranosidase activity [GO:0046556]; endo-1,4-beta-xylanase activity [GO:0031176]	CAZyme	TRUE
A0A4R7SQ27	no	Beta-xylanase (EC 3.2.1.8)	alpha-L-arabinofuranosidase activity [GO:0046556]; endo-1,4-beta-xylanase activity [GO:0031176]	CAZyme	TRUE
A0A4V3C8K7	no	Beta-xylanase (EC 3.2.1.8)	alpha-L-arabinofuranosidase activity [GO:0046556]; endo-1,4-beta-xylanase activity [GO:0031176]	CAZyme	TRUE
D9VMH4	no	Beta-xylanase (EC 3.2.1.8)	alpha-L-arabinofuranosidase activity [GO:0046556]; endo-1,4-beta-xylanase activity [GO:0031176]	CAZyme	TRUE
A0A0M8QI25	no	Beta-xylanase (EC 3.2.1.8)	endo-1,4-beta-xylanase activity [GO:0031176]	CAZyme	TRUE
A0A0N0MKV0	no	Beta-xylanase (EC 3.2.1.8)	endo-1,4-beta-xylanase activity [GO:0031176]	CAZyme	TRUE
A0A0N0YDZ5	no	Beta-xylanase (EC 3.2.1.8)	endo-1,4-beta-xylanase activity [GO:0031176]	CAZyme	TRUE
A0A0N1HDQ5	no	Beta-xylanase (EC 3.2.1.8)	endo-1,4-beta-xylanase activity [GO:0031176]	CAZyme	TRUE
A0A0Q6YCR3	no	Beta-xylanase (EC 3.2.1.8)	endo-1,4-beta-xylanase activity [GO:0031176]	CAZyme	TRUE
A0A0Q7MMH0	no	Beta-xylanase (EC 3.2.1.8)	endo-1,4-beta-xylanase activity [GO:0031176]	CAZyme	TRUE
A0A101MZU6	no	Beta-xylanase (EC 3.2.1.8)	endo-1,4-beta-xylanase activity [GO:0031176]	CAZyme	TRUE
A0A101Q761	no	Beta-xylanase (EC 3.2.1.8)	endo-1,4-beta-xylanase activity [GO:0031176]	CAZyme	TRUE
A0A101T8Q2	no	Beta-xylanase (EC 3.2.1.8)	endo-1,4-beta-xylanase activity [GO:0031176]	CAZyme	TRUE
A0A1C5D3H4	no	Beta-xylanase (EC 3.2.1.8)	endo-1,4-beta-xylanase activity [GO:0031176]	CAZyme	TRUE
A0A1C5E006	no	Beta-xylanase (EC 3.2.1.8)	endo-1,4-beta-xylanase activity [GO:0031176]	CAZyme	TRUE
A0A1C6UH12	no	Beta-xylanase (EC 3.2.1.8)	endo-1,4-beta-xylanase activity [GO:0031176]	CAZyme	TRUE
A0A1C6UZY8	no	Beta-xylanase (EC 3.2.1.8)	endo-1,4-beta-xylanase activity [GO:0031176]	CAZyme	TRUE
A0A1G6ZKM7	no	Beta-xylanase (EC 3.2.1.8)	endo-1,4-beta-xylanase activity [GO:0031176]	CAZyme	TRUE
A0A1I5PCZ4	no	Beta-xylanase (EC 3.2.1.8)	endo-1,4-beta-xylanase activity [GO:0031176]	CAZyme	TRUE
A0A1Q4YLF3	no	Beta-xylanase (EC 3.2.1.8)	endo-1,4-beta-xylanase activity [GO:0031176]	CAZyme	TRUE
A0A1Q5J9X8	no	Beta-xylanase (EC 3.2.1.8)	endo-1,4-beta-xylanase activity [GO:0031176]	CAZyme	TRUE
A0A1V2PXL7	no	Beta-xylanase (EC 3.2.1.8)	endo-1,4-beta-xylanase activity [GO:0031176]	CAZyme	TRUE
A0A1W2FLR9	no	Beta-xylanase (EC 3.2.1.8)	endo-1,4-beta-xylanase activity [GO:0031176]	CAZyme	TRUE
A0A1Y1VL05	no	Beta-xylanase (EC 3.2.1.8)	endo-1,4-beta-xylanase activity [GO:0031176]	CAZyme	TRUE
A0A1Y1VLQ1	no	Beta-xylanase (EC 3.2.1.8)	endo-1,4-beta-xylanase activity [GO:0031176]	CAZyme	TRUE
A0A1Y1X789	no	Beta-xylanase (EC 3.2.1.8)	endo-1,4-beta-xylanase activity [GO:0031176]	CAZyme	TRUE
A0A1Y1YT97	no	Beta-xylanase (EC 3.2.1.8)	endo-1,4-beta-xylanase activity [GO:0031176]	CAZyme	TRUE
A0A1Y2D8F7	no	Beta-xylanase (EC 3.2.1.8)	endo-1,4-beta-xylanase activity [GO:0031176]	CAZyme	TRUE
A0A239IFF0	no	Beta-xylanase (EC 3.2.1.8)	endo-1,4-beta-xylanase activity [GO:0031176]	CAZyme	TRUE
A0A250VSX8	no	Beta-xylanase (EC 3.2.1.8)	endo-1,4-beta-xylanase activity [GO:0031176]	CAZyme	TRUE
A0A270QUC3	no	Beta-xylanase (EC 3.2.1.8)	endo-1,4-beta-xylanase activity [GO:0031176]	CAZyme	TRUE
A0A2A3HZ65	no	Beta-xylanase (EC 3.2.1.8)	endo-1,4-beta-xylanase activity [GO:0031176]	CAZyme	TRUE
A0A2I0SDL1	no	Beta-xylanase (EC 3.2.1.8)	endo-1,4-beta-xylanase activity [GO:0031176]	CAZyme	TRUE
A0A2K2RS32	no	Beta-xylanase (EC 3.2.1.8)	endo-1,4-beta-xylanase activity [GO:0031176]	CAZyme	TRUE
A0A2W2LED9	no	Beta-xylanase (EC 3.2.1.8)	endo-1,4-beta-xylanase activity [GO:0031176]	CAZyme	TRUE
A0A2W4N7S3	no	Beta-xylanase (EC 3.2.1.8)	endo-1,4-beta-xylanase activity [GO:0031176]	CAZyme	TRUE
A0A2X0ISV5	no	Beta-xylanase (EC 3.2.1.8)	endo-1,4-beta-xylanase activity [GO:0031176]	CAZyme	TRUE
A0A328NIW3	no	Beta-xylanase (EC 3.2.1.8)	endo-1,4-beta-xylanase activity [GO:0031176]	CAZyme	TRUE
A0A365UXX7	no	Beta-xylanase (EC 3.2.1.8)	endo-1,4-beta-xylanase activity [GO:0031176]	CAZyme	TRUE
A0A3N1HI38	no	Beta-xylanase (EC 3.2.1.8)	endo-1,4-beta-xylanase activity [GO:0031176]	CAZyme	TRUE
A0A3N1Q5J4	no	Beta-xylanase (EC 3.2.1.8)	endo-1,4-beta-xylanase activity [GO:0031176]	CAZyme	TRUE
A0A3N2G2E6	no	Beta-xylanase (EC 3.2.1.8)	endo-1,4-beta-xylanase activity [GO:0031176]	CAZyme	TRUE
A0A3N6E939	no	Beta-xylanase (EC 3.2.1.8)	endo-1,4-beta-xylanase activity [GO:0031176]	CAZyme	TRUE
A0A3N6EZ21	no	Beta-xylanase (EC 3.2.1.8)	endo-1,4-beta-xylanase activity [GO:0031176]	CAZyme	TRUE
A0A3N9XSJ2	no	Beta-xylanase (EC 3.2.1.8)	endo-1,4-beta-xylanase activity [GO:0031176]	CAZyme	TRUE
A0A3R9U1X5	no	Beta-xylanase (EC 3.2.1.8)	endo-1,4-beta-xylanase activity [GO:0031176]	CAZyme	TRUE
A0A429AH19	no	Beta-xylanase (EC 3.2.1.8)	endo-1,4-beta-xylanase activity [GO:0031176]	CAZyme	TRUE
A0A4R4Q4A1	no	Beta-xylanase (EC 3.2.1.8)	endo-1,4-beta-xylanase activity [GO:0031176]	CAZyme	TRUE
A0A4R4R891	no	Beta-xylanase (EC 3.2.1.8)	endo-1,4-beta-xylanase activity [GO:0031176]	CAZyme	TRUE
A0A4R4YM78	no	Beta-xylanase (EC 3.2.1.8)	endo-1,4-beta-xylanase activity [GO:0031176]	CAZyme	TRUE
A0A4R4ZT00	no	Beta-xylanase (EC 3.2.1.8)	endo-1,4-beta-xylanase activity [GO:0031176]	CAZyme	TRUE
A0A4R5FTZ8	no	Beta-xylanase (EC 3.2.1.8)	endo-1,4-beta-xylanase activity [GO:0031176]	CAZyme	TRUE
A0A4S2V4X0	no	Beta-xylanase (EC 3.2.1.8)	endo-1,4-beta-xylanase activity [GO:0031176]	CAZyme	TRUE
A0A4U3MLS1	no	Beta-xylanase (EC 3.2.1.8)	endo-1,4-beta-xylanase activity [GO:0031176]	CAZyme	TRUE
A0A4U5WPL2	no	Beta-xylanase (EC 3.2.1.8)	endo-1,4-beta-xylanase activity [GO:0031176]	CAZyme	TRUE
A0A4U5X6L3	no	Beta-xylanase (EC 3.2.1.8)	endo-1,4-beta-xylanase activity [GO:0031176]	CAZyme	TRUE
A0A4Y3KMP6	no	Beta-xylanase (EC 3.2.1.8)	endo-1,4-beta-xylanase activity [GO:0031176]	CAZyme	TRUE
A0A4Y3KTU0	no	Beta-xylanase (EC 3.2.1.8)	endo-1,4-beta-xylanase activity [GO:0031176]	CAZyme	TRUE
A0A4Y8UVP7	no	Beta-xylanase (EC 3.2.1.8)	endo-1,4-beta-xylanase activity [GO:0031176]	CAZyme	TRUE
A0A520B9X9	no	Beta-xylanase (EC 3.2.1.8)	endo-1,4-beta-xylanase activity [GO:0031176]	CAZyme	TRUE
A0A542H5M3	no	Beta-xylanase (EC 3.2.1.8)	endo-1,4-beta-xylanase activity [GO:0031176]	CAZyme	TRUE
A0A543C096	no	Beta-xylanase (EC 3.2.1.8)	endo-1,4-beta-xylanase activity [GO:0031176]	CAZyme	TRUE
A0A543IKZ8	no	Beta-xylanase (EC 3.2.1.8)	endo-1,4-beta-xylanase activity [GO:0031176]	CAZyme	TRUE
A0A544Z3I2	no	Beta-xylanase (EC 3.2.1.8)	endo-1,4-beta-xylanase activity [GO:0031176]	CAZyme	TRUE
A0A550HFG1	no	Beta-xylanase (EC 3.2.1.8)	endo-1,4-beta-xylanase activity [GO:0031176]	CAZyme	TRUE
A0A552QVI9	no	Beta-xylanase (EC 3.2.1.8)	endo-1,4-beta-xylanase activity [GO:0031176]	CAZyme	TRUE
A0A561TVD2	no	Beta-xylanase (EC 3.2.1.8)	endo-1,4-beta-xylanase activity [GO:0031176]	CAZyme	TRUE
A0A5C4V8J6	no	Beta-xylanase (EC 3.2.1.8)	endo-1,4-beta-xylanase activity [GO:0031176]	CAZyme	TRUE
A0A5J5JV89	no	Beta-xylanase (EC 3.2.1.8)	endo-1,4-beta-xylanase activity [GO:0031176]	CAZyme	TRUE
A0A5Q4T611	no	Beta-xylanase (EC 3.2.1.8)	endo-1,4-beta-xylanase activity [GO:0031176]	CAZyme	TRUE
A0A652KWE7	no	Beta-xylanase (EC 3.2.1.8)	endo-1,4-beta-xylanase activity [GO:0031176]	CAZyme	TRUE
A0A6B2W505	no	Beta-xylanase (EC 3.2.1.8)	endo-1,4-beta-xylanase activity [GO:0031176]	CAZyme	TRUE
A0A6G2B626	no	Beta-xylanase (EC 3.2.1.8)	endo-1,4-beta-xylanase activity [GO:0031176]	CAZyme	TRUE
A0A6G2Q256	no	Beta-xylanase (EC 3.2.1.8)	endo-1,4-beta-xylanase activity [GO:0031176]	CAZyme	TRUE
A0A6G2SQP5	no	Beta-xylanase (EC 3.2.1.8)	endo-1,4-beta-xylanase activity [GO:0031176]	CAZyme	TRUE
A0A6G3XQV6	no	Beta-xylanase (EC 3.2.1.8)	endo-1,4-beta-xylanase activity [GO:0031176]	CAZyme	TRUE
A0A6H9Z9C1	no	Beta-xylanase (EC 3.2.1.8)	endo-1,4-beta-xylanase activity [GO:0031176]	CAZyme	TRUE
A0A6I4MR10	no	Beta-xylanase (EC 3.2.1.8)	endo-1,4-beta-xylanase activity [GO:0031176]	CAZyme	TRUE
A0A6I8LR07	no	Beta-xylanase (EC 3.2.1.8)	endo-1,4-beta-xylanase activity [GO:0031176]	CAZyme	TRUE
A0A7K1H2I1	no	Beta-xylanase (EC 3.2.1.8)	endo-1,4-beta-xylanase activity [GO:0031176]	CAZyme	TRUE
A0A7W0CTI1	no	Beta-xylanase (EC 3.2.1.8)	endo-1,4-beta-xylanase activity [GO:0031176]	CAZyme	TRUE
A0A7W4UGR6	no	Beta-xylanase (EC 3.2.1.8)	endo-1,4-beta-xylanase activity [GO:0031176]	CAZyme	TRUE
A0A7W7MAJ7	no	Beta-xylanase (EC 3.2.1.8)	endo-1,4-beta-xylanase activity [GO:0031176]	CAZyme	TRUE
A0A7W7MH24	no	Beta-xylanase (EC 3.2.1.8)	endo-1,4-beta-xylanase activity [GO:0031176]	CAZyme	TRUE
A0A7W7PUK7	no	Beta-xylanase (EC 3.2.1.8)	endo-1,4-beta-xylanase activity [GO:0031176]	CAZyme	TRUE
A0A7W9KSZ9	no	Beta-xylanase (EC 3.2.1.8)	endo-1,4-beta-xylanase activity [GO:0031176]	CAZyme	TRUE
A0A7W9LYS1	no	Beta-xylanase (EC 3.2.1.8)	endo-1,4-beta-xylanase activity [GO:0031176]	CAZyme	TRUE
A0A7X0G418	no	Beta-xylanase (EC 3.2.1.8)	endo-1,4-beta-xylanase activity [GO:0031176]	CAZyme	TRUE
A0A7X0IIN0	no	Beta-xylanase (EC 3.2.1.8)	endo-1,4-beta-xylanase activity [GO:0031176]	CAZyme	TRUE
F3NJM9	no	Beta-xylanase (EC 3.2.1.8)	endo-1,4-beta-xylanase activity [GO:0031176]	CAZyme	TRUE
W2EUW2	no	Beta-xylanase (EC 3.2.1.8)	endo-1,4-beta-xylanase activity [GO:0031176]	CAZyme	TRUE
A0A1M6B0Z7	no	Beta-xylanase (EC 3.2.1.8)	endo-1,4-beta-xylanase activity [GO:0031176]; polysaccharide binding [GO:0030247]	CAZyme	TRUE
A0A7W2HFL9	no	Beta-xylanase (EC 3.2.1.8)	hydrolase activity, hydrolyzing O-glycosyl compounds [GO:0004553]	CAZyme	TRUE
A0A7W3XUX0	no	Beta-xylanase (EC 3.2.1.8)	hydrolase activity, hydrolyzing O-glycosyl compounds [GO:0004553]	CAZyme	TRUE
A0A7X6HZ06	no	Beta-xylanase (EC 3.2.1.8)	hydrolase activity, hydrolyzing O-glycosyl compounds [GO:0004553]	CAZyme	TRUE
A0A840P5T7	no	Beta-xylanase (EC 3.2.1.8)	hydrolase activity, hydrolyzing O-glycosyl compounds [GO:0004553]	CAZyme	TRUE
A0A841BIW7	no	Beta-xylanase (EC 3.2.1.8)	hydrolase activity, hydrolyzing O-glycosyl compounds [GO:0004553]	CAZyme	TRUE
A0A8J3W870	no	Beta-xylanase (EC 3.2.1.8)	hydrolase activity, hydrolyzing O-glycosyl compounds [GO:0004553]	CAZyme	TRUE
A0A8J3Z2U6	no	Beta-xylanase (EC 3.2.1.8)	hydrolase activity, hydrolyzing O-glycosyl compounds [GO:0004553]	CAZyme	TRUE
A0A8J3ZYE9	no	Beta-xylanase (EC 3.2.1.8)	hydrolase activity, hydrolyzing O-glycosyl compounds [GO:0004553]	CAZyme	TRUE
A0A086GT14	no	Beta-xylosidase	hydrolase activity, hydrolyzing O-glycosyl compounds [GO:0004553]	CAZyme	TRUE
A0A0K8PML8	no	Beta-xylosidase	hydrolase activity, hydrolyzing O-glycosyl compounds [GO:0004553]	CAZyme	TRUE
A0A0L8KXX0	no	Beta-xylosidase	hydrolase activity, hydrolyzing O-glycosyl compounds [GO:0004553]	CAZyme	TRUE
A0A0L8M565	no	Beta-xylosidase	hydrolase activity, hydrolyzing O-glycosyl compounds [GO:0004553]	CAZyme	TRUE
A0A0N0SUK5	no	Beta-xylosidase	hydrolase activity, hydrolyzing O-glycosyl compounds [GO:0004553]	CAZyme	TRUE
A0A0Q7VRR8	no	Beta-xylosidase	hydrolase activity, hydrolyzing O-glycosyl compounds [GO:0004553]	CAZyme	TRUE
A0A101PPG6	no	Beta-xylosidase	hydrolase activity, hydrolyzing O-glycosyl compounds [GO:0004553]	CAZyme	TRUE
A0A101UYP0	no	Beta-xylosidase	hydrolase activity, hydrolyzing O-glycosyl compounds [GO:0004553]	CAZyme	TRUE
A0A124DYI3	no	Beta-xylosidase	hydrolase activity, hydrolyzing O-glycosyl compounds [GO:0004553]	CAZyme	TRUE
A0A1A5PE69	no	Beta-xylosidase	hydrolase activity, hydrolyzing O-glycosyl compounds [GO:0004553]	CAZyme	TRUE
A0A1C4XL38	no	Beta-xylosidase	hydrolase activity, hydrolyzing O-glycosyl compounds [GO:0004553]	CAZyme	TRUE
A0A1C5GJP3	no	Beta-xylosidase	hydrolase activity, hydrolyzing O-glycosyl compounds [GO:0004553]	CAZyme	TRUE
A0A1C6W1P9	no	Beta-xylosidase	hydrolase activity, hydrolyzing O-glycosyl compounds [GO:0004553]	CAZyme	TRUE
A0A1H3T2D4	no	Beta-xylosidase	hydrolase activity, hydrolyzing O-glycosyl compounds [GO:0004553]	CAZyme	TRUE
A0A1I0C616	no	Beta-xylosidase	hydrolase activity, hydrolyzing O-glycosyl compounds [GO:0004553]	CAZyme	TRUE
A0A1Q5IX36	no	Beta-xylosidase	hydrolase activity, hydrolyzing O-glycosyl compounds [GO:0004553]	CAZyme	TRUE
A0A1Q8C001	no	Beta-xylosidase	hydrolase activity, hydrolyzing O-glycosyl compounds [GO:0004553]	CAZyme	TRUE
A0A1S8XR14	no	Beta-xylosidase	hydrolase activity, hydrolyzing O-glycosyl compounds [GO:0004553]	CAZyme	TRUE
A0A1W2FU80	no	Beta-xylosidase	hydrolase activity, hydrolyzing O-glycosyl compounds [GO:0004553]	CAZyme	TRUE
A0A229SSM5	no	Beta-xylosidase	hydrolase activity, hydrolyzing O-glycosyl compounds [GO:0004553]	CAZyme	TRUE
A0A285CGP2	no	Beta-xylosidase	hydrolase activity, hydrolyzing O-glycosyl compounds [GO:0004553]	CAZyme	TRUE
A0A2G9DLA4	no	Beta-xylosidase	hydrolase activity, hydrolyzing O-glycosyl compounds [GO:0004553]	CAZyme	TRUE
A0A2N3JQB3	no	Beta-xylosidase	hydrolase activity, hydrolyzing O-glycosyl compounds [GO:0004553]	CAZyme	TRUE
A0A2N8TDX5	no	Beta-xylosidase	hydrolase activity, hydrolyzing O-glycosyl compounds [GO:0004553]	CAZyme	TRUE
A0A2P8Q987	no	Beta-xylosidase	hydrolase activity, hydrolyzing O-glycosyl compounds [GO:0004553]	CAZyme	TRUE
A0A2T0MUH5	no	Beta-xylosidase	hydrolase activity, hydrolyzing O-glycosyl compounds [GO:0004553]	CAZyme	TRUE
A0A2V1NN01	no	Beta-xylosidase	hydrolase activity, hydrolyzing O-glycosyl compounds [GO:0004553]	CAZyme	TRUE
A0A2W2DQM5	no	Beta-xylosidase	hydrolase activity, hydrolyzing O-glycosyl compounds [GO:0004553]	CAZyme	TRUE
A0A328B551	no	Beta-xylosidase	hydrolase activity, hydrolyzing O-glycosyl compounds [GO:0004553]	CAZyme	TRUE
A0A358GEQ6	no	Beta-xylosidase	hydrolase activity, hydrolyzing O-glycosyl compounds [GO:0004553]	CAZyme	TRUE
A0A3A9YCS8	no	Beta-xylosidase	hydrolase activity, hydrolyzing O-glycosyl compounds [GO:0004553]	CAZyme	TRUE
A0A3D4Q664	no	Beta-xylosidase	hydrolase activity, hydrolyzing O-glycosyl compounds [GO:0004553]	CAZyme	TRUE
A0A426UU01	no	Beta-xylosidase	hydrolase activity, hydrolyzing O-glycosyl compounds [GO:0004553]	CAZyme	TRUE
A0A430J585	no	Beta-xylosidase	hydrolase activity, hydrolyzing O-glycosyl compounds [GO:0004553]	CAZyme	TRUE
A0A4D4LLX9	no	Beta-xylosidase	hydrolase activity, hydrolyzing O-glycosyl compounds [GO:0004553]	CAZyme	TRUE
A0A4Q6ICW3	no	Beta-xylosidase	hydrolase activity, hydrolyzing O-glycosyl compounds [GO:0004553]	CAZyme	TRUE
A0A4R5ZD98	no	Beta-xylosidase	hydrolase activity, hydrolyzing O-glycosyl compounds [GO:0004553]	CAZyme	TRUE
A0A4S8PN13	no	Beta-xylosidase	hydrolase activity, hydrolyzing O-glycosyl compounds [GO:0004553]	CAZyme	TRUE
A0A4U2PUU6	no	Beta-xylosidase	hydrolase activity, hydrolyzing O-glycosyl compounds [GO:0004553]	CAZyme	TRUE
A0A540PD69	no	Beta-xylosidase	hydrolase activity, hydrolyzing O-glycosyl compounds [GO:0004553]	CAZyme	TRUE
A0A561VM60	no	Beta-xylosidase	hydrolase activity, hydrolyzing O-glycosyl compounds [GO:0004553]	CAZyme	TRUE
A0A561W6U7	no	Beta-xylosidase	hydrolase activity, hydrolyzing O-glycosyl compounds [GO:0004553]	CAZyme	TRUE
A0A5C4NU32	no	Beta-xylosidase	hydrolase activity, hydrolyzing O-glycosyl compounds [GO:0004553]	CAZyme	TRUE
A0A5R9FXT0	no	Beta-xylosidase	hydrolase activity, hydrolyzing O-glycosyl compounds [GO:0004553]	CAZyme	TRUE
A0A7W5AGP0	no	Beta-xylosidase	hydrolase activity, hydrolyzing O-glycosyl compounds [GO:0004553]	CAZyme	TRUE
A0A7W7MGA0	no	Beta-xylosidase	hydrolase activity, hydrolyzing O-glycosyl compounds [GO:0004553]	CAZyme	TRUE
A0A7W7QEV7	no	Beta-xylosidase	hydrolase activity, hydrolyzing O-glycosyl compounds [GO:0004553]	CAZyme	TRUE
A0A7W9GG91	no	Beta-xylosidase	hydrolase activity, hydrolyzing O-glycosyl compounds [GO:0004553]	CAZyme	TRUE
A0A7Y9X8E2	no	Beta-xylosidase	hydrolase activity, hydrolyzing O-glycosyl compounds [GO:0004553]	CAZyme	TRUE
A0A840PD91	no	Beta-xylosidase	hydrolase activity, hydrolyzing O-glycosyl compounds [GO:0004553]	CAZyme	TRUE
A0A8J3K830	no	Beta-xylosidase	hydrolase activity, hydrolyzing O-glycosyl compounds [GO:0004553]	CAZyme	TRUE
A0A8J3KTU3	no	Beta-xylosidase	hydrolase activity, hydrolyzing O-glycosyl compounds [GO:0004553]	CAZyme	TRUE
A0A8J3L5C8	no	Beta-xylosidase	hydrolase activity, hydrolyzing O-glycosyl compounds [GO:0004553]	CAZyme	TRUE
A0A8J3NV42	no	Beta-xylosidase	hydrolase activity, hydrolyzing O-glycosyl compounds [GO:0004553]	CAZyme	TRUE
A0A8J4E6B2	no	Beta-xylosidase	hydrolase activity, hydrolyzing O-glycosyl compounds [GO:0004553]	CAZyme	TRUE
A0A1I4K2Q9	no	Beta-xylosidase, GH43 family	carbohydrate binding [GO:0030246]; hydrolase activity, hydrolyzing O-glycosyl compounds [GO:0004553]	CAZyme	TRUE
A0A1M6MP35	no	Beta-xylosidase, GH43 family	carbohydrate binding [GO:0030246]; hydrolase activity, hydrolyzing O-glycosyl compounds [GO:0004553]	CAZyme	TRUE
A0A1G6Z7Q6	no	Beta-xylosidase, GH43 family	hydrolase activity, hydrolyzing O-glycosyl compounds [GO:0004553]	CAZyme	TRUE
A0A1H6LFA3	no	Beta-xylosidase, GH43 family	hydrolase activity, hydrolyzing O-glycosyl compounds [GO:0004553]	CAZyme	TRUE
A0A1H9LFF9	no	Beta-xylosidase, GH43 family	hydrolase activity, hydrolyzing O-glycosyl compounds [GO:0004553]	CAZyme	TRUE
A0A1I2BZI0	no	Beta-xylosidase, GH43 family	hydrolase activity, hydrolyzing O-glycosyl compounds [GO:0004553]	CAZyme	TRUE
A0A1I5I575	no	Beta-xylosidase, GH43 family	hydrolase activity, hydrolyzing O-glycosyl compounds [GO:0004553]	CAZyme	TRUE
A0A1I6DE60	no	Beta-xylosidase, GH43 family	hydrolase activity, hydrolyzing O-glycosyl compounds [GO:0004553]	CAZyme	TRUE
A0A1I7KX09	no	Beta-xylosidase, GH43 family	hydrolase activity, hydrolyzing O-glycosyl compounds [GO:0004553]	CAZyme	TRUE
A0A1M7LEZ2	no	Beta-xylosidase, GH43 family	hydrolase activity, hydrolyzing O-glycosyl compounds [GO:0004553]	CAZyme	TRUE
A0A1I2LR47	no	Carbohydrate binding module (Family 6)	carbohydrate binding [GO:0030246]; hydrolase activity, hydrolyzing O-glycosyl compounds [GO:0004553]	CAZyme	TRUE
A0A2T0THC7	no	Carbohydrate binding protein with CBM6 domain	carbohydrate binding [GO:0030246]; hydrolase activity, hydrolyzing O-glycosyl compounds [GO:0004553]	CAZyme	TRUE
A0A3E0GWY7	no	Carbohydrate binding protein with CBM6 domain	carbohydrate binding [GO:0030246]; hydrolase activity, hydrolyzing O-glycosyl compounds [GO:0004553]	CAZyme	TRUE
A0A1Y3N7B5	no	Carbohydrate-binding module family 13	hydrolase activity, hydrolyzing O-glycosyl compounds [GO:0004553]	CAZyme	TRUE
A0A197K7N4	no	Carbohydrate-binding module family 13 protein	hydrolase activity, hydrolyzing O-glycosyl compounds [GO:0004553]	CAZyme	TRUE
A0A1Y3N8J4	no	Carbohydrate-binding module family 13 protein	pectate lyase activity [GO:0030570]	CAZyme	TRUE
A0A4R4KNN8	no	CBM6 domain-containing protein	alpha,alpha-trehalase activity [GO:0004555]; carbohydrate binding [GO:0030246]	CAZyme	TRUE
A0A1R1CBW1	no	CBM6 domain-containing protein	carbohydrate binding [GO:0030246]; hydrolase activity, hydrolyzing O-glycosyl compounds [GO:0004553]	CAZyme	TRUE
A0A2E0X1Q5	no	CBM6 domain-containing protein	carbohydrate binding [GO:0030246]; hydrolase activity, hydrolyzing O-glycosyl compounds [GO:0004553]	CAZyme	TRUE
A0A7W7WKU2	no	CBM6 domain-containing protein	carbohydrate binding [GO:0030246]; hydrolase activity, hydrolyzing O-glycosyl compounds [GO:0004553]	CAZyme	TRUE
W4VBS9	no	CBM6 domain-containing protein	carbohydrate binding [GO:0030246]; hydrolase activity, hydrolyzing O-glycosyl compounds [GO:0004553]	CAZyme	TRUE
A0A0D0UAF4	no	Cellulase	hydrolase activity, hydrolyzing O-glycosyl compounds [GO:0004553]	CAZyme	TRUE
A0A1Q6M0N1	no	Cellulase	hydrolase activity, hydrolyzing O-glycosyl compounds [GO:0004553]	CAZyme	TRUE
R6VGX1	no	Cellulase	hydrolase activity, hydrolyzing O-glycosyl compounds [GO:0004553]	CAZyme	TRUE
A0A5S5CBT8	no	cellulase (EC 3.2.1.4)	carbohydrate binding [GO:0030246]; cellulase activity [GO:0008810]	CAZyme	TRUE
U4R2N8	no	cellulase (EC 3.2.1.4)	carbohydrate binding [GO:0030246]; cellulase activity [GO:0008810]	CAZyme	TRUE
F1TCE6	no	cellulase (EC 3.2.1.4)	carbohydrate binding [GO:0030246]; cellulase activity [GO:0008810]; electron transfer activity [GO:0009055]; heme binding [GO:0020037]; metal ion binding [GO:0046872]	CAZyme	TRUE
U4QXI3	no	cellulase (EC 3.2.1.4)	carbohydrate binding [GO:0030246]; cellulase activity [GO:0008810]; electron transfer activity [GO:0009055]; heme binding [GO:0020037]; metal ion binding [GO:0046872]	CAZyme	TRUE
A0A0B0IBZ0	no	cellulase (EC 3.2.1.4)	cellulase activity [GO:0008810]	CAZyme	TRUE
A0A0W1ATK9	no	cellulase (EC 3.2.1.4)	cellulase activity [GO:0008810]	CAZyme	TRUE
A0A1R1EN36	no	cellulase (EC 3.2.1.4)	cellulase activity [GO:0008810]	CAZyme	TRUE
A0A2W1LDB9	no	cellulase (EC 3.2.1.4)	cellulase activity [GO:0008810]	CAZyme	TRUE
A0A7W5ASN9	no	cellulase (EC 3.2.1.4)	hydrolase activity, hydrolyzing O-glycosyl compounds [GO:0004553]	CAZyme	TRUE
A0A8J2U2N3	no	cellulase (EC 3.2.1.4)	hydrolase activity, hydrolyzing O-glycosyl compounds [GO:0004553]	CAZyme	TRUE
A0A8J6QI96	no	cellulase (EC 3.2.1.4)	hydrolase activity, hydrolyzing O-glycosyl compounds [GO:0004553]	CAZyme	TRUE
A0A1C4UN19	no	Cellulase (Glycosyl hydrolase family 5)	hydrolase activity, hydrolyzing O-glycosyl compounds [GO:0004553]	CAZyme	TRUE
A0A1C5AUI0	no	Cellulase (Glycosyl hydrolase family 5)	hydrolase activity, hydrolyzing O-glycosyl compounds [GO:0004553]	CAZyme	TRUE
A0A1I5M510	no	Cellulase (Glycosyl hydrolase family 5)	hydrolase activity, hydrolyzing O-glycosyl compounds [GO:0004553]	CAZyme	TRUE
A0A3N4S5W5	no	Cellulase (Glycosyl hydrolase family 5)	hydrolase activity, hydrolyzing O-glycosyl compounds [GO:0004553]	CAZyme	TRUE
A0A4Q7PYW7	no	Cellulase (Glycosyl hydrolase family 5)	hydrolase activity, hydrolyzing O-glycosyl compounds [GO:0004553]	CAZyme	TRUE
A0A4R2IHU4	no	Cellulase (Glycosyl hydrolase family 5)	hydrolase activity, hydrolyzing O-glycosyl compounds [GO:0004553]	CAZyme	TRUE
A0A4R6KSG2	no	Cellulase (Glycosyl hydrolase family 5)	hydrolase activity, hydrolyzing O-glycosyl compounds [GO:0004553]	CAZyme	TRUE
A0A4R8DFP2	no	Cellulase (Glycosyl hydrolase family 5)	hydrolase activity, hydrolyzing O-glycosyl compounds [GO:0004553]	CAZyme	TRUE
B5HUJ6	no	Cellulase Cel5K	hydrolase activity, hydrolyzing O-glycosyl compounds [GO:0004553]	CAZyme	TRUE
A0A7W7VZY3	no	Cellulase domain-containing protein	hydrolase activity, hydrolyzing O-glycosyl compounds [GO:0004553]	CAZyme	TRUE
A0A7V6Z1V7	no	Cellulase family glycosylhydrolase	carbohydrate binding [GO:0030246]; hydrolase activity, hydrolyzing O-glycosyl compounds [GO:0004553]	CAZyme	TRUE
A0A3N7HM79	no	Cellulase family glycosylhydrolase	hydrolase activity, hydrolyzing O-glycosyl compounds [GO:0004553]	CAZyme	TRUE
A0A544Y5V2	no	Cellulase family glycosylhydrolase	hydrolase activity, hydrolyzing O-glycosyl compounds [GO:0004553]	CAZyme	TRUE
A0A5D0PDK3	no	Cellulase family glycosylhydrolase	hydrolase activity, hydrolyzing O-glycosyl compounds [GO:0004553]	CAZyme	TRUE
A0A5J5GBH5	no	Cellulase family glycosylhydrolase	hydrolase activity, hydrolyzing O-glycosyl compounds [GO:0004553]	CAZyme	TRUE
A0A5M9WPS6	no	Cellulase family glycosylhydrolase	hydrolase activity, hydrolyzing O-glycosyl compounds [GO:0004553]	CAZyme	TRUE
A0A6B3BYG1	no	Cellulase family glycosylhydrolase	hydrolase activity, hydrolyzing O-glycosyl compounds [GO:0004553]	CAZyme	TRUE
A0A6G3C517	no	Cellulase family glycosylhydrolase	hydrolase activity, hydrolyzing O-glycosyl compounds [GO:0004553]	CAZyme	TRUE
A0A6G3UVZ1	no	Cellulase family glycosylhydrolase	hydrolase activity, hydrolyzing O-glycosyl compounds [GO:0004553]	CAZyme	TRUE
A0A6L5G8K5	no	Cellulase family glycosylhydrolase	hydrolase activity, hydrolyzing O-glycosyl compounds [GO:0004553]	CAZyme	TRUE
A0A7Y3M2U9	no	Cellulase family glycosylhydrolase	hydrolase activity, hydrolyzing O-glycosyl compounds [GO:0004553]	CAZyme	TRUE
A0A840MNZ8	no	Cellulase family glycosylhydrolase	hydrolase activity, hydrolyzing O-glycosyl compounds [GO:0004553]	CAZyme	TRUE
A0A8A5KEB3	no	Cellulase family glycosylhydrolase	hydrolase activity, hydrolyzing O-glycosyl compounds [GO:0004553]	CAZyme	TRUE
A0A3A8JAC7	no	Chitinase	chitin binding [GO:0008061]; hydrolase activity, hydrolyzing O-glycosyl compounds [GO:0004553]	CAZyme	TRUE
A0A3A8K8R9	no	Chitinase	chitin binding [GO:0008061]; hydrolase activity, hydrolyzing O-glycosyl compounds [GO:0004553]	CAZyme	TRUE
A0A3A8L421	no	Chitinase	chitin binding [GO:0008061]; hydrolase activity, hydrolyzing O-glycosyl compounds [GO:0004553]	CAZyme	TRUE
A0A3A8LAU6	no	Chitinase	chitin binding [GO:0008061]; hydrolase activity, hydrolyzing O-glycosyl compounds [GO:0004553]	CAZyme	TRUE
A0A3A8T3Y0	no	Chitinase	chitin binding [GO:0008061]; hydrolase activity, hydrolyzing O-glycosyl compounds [GO:0004553]	CAZyme	TRUE
A0A540X054	no	Chitinase	chitin binding [GO:0008061]; hydrolase activity, hydrolyzing O-glycosyl compounds [GO:0004553]	CAZyme	TRUE
A0A7Y4JY38	no	Chitinase	chitin binding [GO:0008061]; hydrolase activity, hydrolyzing O-glycosyl compounds [GO:0004553]	CAZyme	TRUE
A0A0M9ZUL3	no	Chitinase	chitinase activity [GO:0004568]	CAZyme	TRUE
A0A101S1J0	no	Chitinase	chitinase activity [GO:0004568]	CAZyme	TRUE
A0A2T4VAS1	no	Chitinase	chitinase activity [GO:0004568]	CAZyme	TRUE
A0A365ZPN7	no	Chitinase	chitinase activity [GO:0004568]	CAZyme	TRUE
A0A3A8G3J7	no	Chitinase	chitinase activity [GO:0004568]	CAZyme	TRUE
A0A3A8R5X0	no	Chitinase	chitinase activity [GO:0004568]	CAZyme	TRUE
A0A3R8SY72	no	Chitinase	chitinase activity [GO:0004568]	CAZyme	TRUE
A0A426UA53	no	Chitinase	chitinase activity [GO:0004568]	CAZyme	TRUE
A0A550HIB2	no	Chitinase	chitinase activity [GO:0004568]	CAZyme	TRUE
A0A554GQM7	no	Chitinase	chitinase activity [GO:0004568]	CAZyme	TRUE
A0A5C8Q107	no	Chitinase	chitinase activity [GO:0004568]	CAZyme	TRUE
A0A7K2PYU2	no	Chitinase	chitinase activity [GO:0004568]	CAZyme	TRUE
A0A7K2VZ94	no	Chitinase	chitinase activity [GO:0004568]	CAZyme	TRUE
A0A7K3BIZ4	no	Chitinase	chitinase activity [GO:0004568]	CAZyme	TRUE
A0A3N6CQT2	no	Chitinase (EC 3.2.1.14)	chitinase activity [GO:0004568]	CAZyme	TRUE
A0A6I8LRG6	no	Chitinase (EC) (EC 3.2.1.14)	chitinase activity [GO:0004568]	CAZyme	TRUE
A0A1H0RU11	no	Chitinase, GH18 family	chitin binding [GO:0008061]; hydrolase activity, hydrolyzing O-glycosyl compounds [GO:0004553]	CAZyme	TRUE
A0A1H9EHR6	no	Chitinase, GH18 family	chitin binding [GO:0008061]; hydrolase activity, hydrolyzing O-glycosyl compounds [GO:0004553]	CAZyme	TRUE
A0A1N6WGR0	no	Chitinase, GH18 family	chitin binding [GO:0008061]; hydrolase activity, hydrolyzing O-glycosyl compounds [GO:0004553]	CAZyme	TRUE
A0A328NDT3	no	Chitosanase	chitosanase activity [GO:0016977]	CAZyme	TRUE
A0A542F6Q0	no	Chitosanase	chitosanase activity [GO:0016977]	CAZyme	TRUE
A0A1G9ZNZ3	no	Chitosanase of glycosyl hydrolase group 75	chitosanase activity [GO:0016977]	CAZyme	TRUE
A0A1H5REV0	no	Chitosanase of glycosyl hydrolase group 75	chitosanase activity [GO:0016977]	CAZyme	TRUE
A0A5Q4T0X0	no	Dextranase	hydrolase activity, hydrolyzing O-glycosyl compounds [GO:0004553]	CAZyme	TRUE
A0A8J3C114	no	Endo-1,3-beta-glucanase	hydrolase activity, hydrolyzing O-glycosyl compounds [GO:0004553]	CAZyme	TRUE
A0A8J3PE76	no	Endo-1,3-beta-glucanase	hydrolase activity, hydrolyzing O-glycosyl compounds [GO:0004553]	CAZyme	TRUE
A0A8J3VEC1	no	Endo-1,3-beta-glucanase	hydrolase activity, hydrolyzing O-glycosyl compounds [GO:0004553]	CAZyme	TRUE
A0A8J3VGD7	no	Endo-1,3-beta-glucanase	hydrolase activity, hydrolyzing O-glycosyl compounds [GO:0004553]	CAZyme	TRUE
D9UCP1	no	Endo-1,3-beta-glucanase	hydrolase activity, hydrolyzing O-glycosyl compounds [GO:0004553]	CAZyme	TRUE
R1IE58	no	Endo-1,3-beta-glucanase	hydrolase activity, hydrolyzing O-glycosyl compounds [GO:0004553]	CAZyme	TRUE
A0A328N742	no	Endo-1,4-beta-xylanase	alpha-L-arabinofuranosidase activity [GO:0046556]	CAZyme	TRUE
A0A1C4NRU7	no	Endo-1,4-beta-xylanase	hydrolase activity, acting on glycosyl bonds [GO:0016798]	CAZyme	TRUE
A0A285JFD8	no	Endo-1,4-beta-xylanase	hydrolase activity, acting on glycosyl bonds [GO:0016798]	CAZyme	TRUE
A0A328N1S5	no	Endo-1,4-beta-xylanase	hydrolase activity, acting on glycosyl bonds [GO:0016798]	CAZyme	TRUE
A0A1I2MFG6	no	Endo-1,4-beta-xylanase	hydrolase activity, hydrolyzing O-glycosyl compounds [GO:0004553]	CAZyme	TRUE
A0A1T5DHD8	no	Endo-1,4-beta-xylanase (EC 3.2.1.8)	carbohydrate binding [GO:0030246]; endo-1,4-beta-xylanase activity [GO:0031176]	CAZyme	TRUE
A0A1G9CSY1	no	endo-1,4-beta-xylanase (EC 3.2.1.8)	endo-1,4-beta-xylanase activity [GO:0031176]	CAZyme	TRUE
A0A1I6KK42	no	endo-1,4-beta-xylanase (EC 3.2.1.8)	endo-1,4-beta-xylanase activity [GO:0031176]	CAZyme	TRUE
A0A0L6WXV7	no	Endo-1,4-beta-xylanase A	hydrolase activity, acting on glycosyl bonds [GO:0016798]	CAZyme	TRUE
A0A369K119	no	Endo-1,4-beta-xylanase A	hydrolase activity, acting on glycosyl bonds [GO:0016798]	CAZyme	TRUE
A0A100JMS3	no	Endo-1,4-beta-xylanase A (EC 3.2.1.8)	carbohydrate binding [GO:0030246]; endo-1,4-beta-xylanase activity [GO:0031176]	CAZyme	TRUE
A0A100J1Q0	no	Endo-1,4-beta-xylanase A (EC 3.2.1.8)	endo-1,4-beta-xylanase activity [GO:0031176]	CAZyme	TRUE
A0A100J2K1	no	Endo-1,4-beta-xylanase A (EC 3.2.1.8)	endo-1,4-beta-xylanase activity [GO:0031176]	CAZyme	TRUE
A0A1X7ARC7	no	Endo-1,4-beta-xylanase A (EC 3.2.1.8)	endo-1,4-beta-xylanase activity [GO:0031176]	CAZyme	TRUE
A0A2P9EVY2	no	Endo-1,4-beta-xylanase A (EC 3.2.1.8)	endo-1,4-beta-xylanase activity [GO:0031176]	CAZyme	TRUE
A0A2P9FET7	no	Endo-1,4-beta-xylanase A (EC 3.2.1.8)	endo-1,4-beta-xylanase activity [GO:0031176]	CAZyme	TRUE
A0A2P9IAN1	no	Endo-1,4-beta-xylanase A (EC 3.2.1.8)	endo-1,4-beta-xylanase activity [GO:0031176]	CAZyme	TRUE
A0A2P9IYP9	no	Endo-1,4-beta-xylanase A (EC 3.2.1.8)	endo-1,4-beta-xylanase activity [GO:0031176]	CAZyme	TRUE
A0A3E2YGG3	no	Endo-1,4-beta-xylanase A (EC 3.2.1.8)	endo-1,4-beta-xylanase activity [GO:0031176]	CAZyme	TRUE
A0A3N6CMY1	no	Endo-1,4-beta-xylanase A (EC 3.2.1.8)	endo-1,4-beta-xylanase activity [GO:0031176]	CAZyme	TRUE
A0A3N6F0M8	no	Endo-1,4-beta-xylanase A (EC 3.2.1.8)	endo-1,4-beta-xylanase activity [GO:0031176]	CAZyme	TRUE
A0A100JAX4	no	Endo-1,4-beta-xylanase A (EC 3.2.1.8)	endo-1,4-beta-xylanase activity [GO:0031176]; feruloyl esterase activity [GO:0030600]	CAZyme	TRUE
A0A2P9FET6	no	Endo-1,4-beta-xylanase A (EC 3.2.1.8)	endo-1,4-beta-xylanase activity [GO:0031176]; feruloyl esterase activity [GO:0030600]	CAZyme	TRUE
A0A5S9QP02	no	Endo-1,4-beta-xylanase A (EC 3.2.1.8)	endo-1,4-beta-xylanase activity [GO:0031176]; phosphoric diester hydrolase activity [GO:0008081]	CAZyme	TRUE
A0A1S8L1K7	no	Endo-1,4-beta-xylanase Z (EC 3.2.1.8)	endo-1,4-beta-xylanase activity [GO:0031176]	CAZyme	TRUE
A0A5S5CJQ0	no	Endo-1,4-beta-xylanase/mannan endo-1,4-beta-mannosidase/arabinogalactan endo-1,4-beta-galactosidase	hydrolase activity, acting on glycosyl bonds [GO:0016798]	CAZyme	TRUE
A0A2X2Y581	no	Endo-beta-galactosidase, GlcNAc-alpha-1,4-Gal-releasing (EC 3.2.1.39)	glucan endo-1,3-beta-D-glucosidase activity [GO:0042973]	CAZyme	TRUE
A0A1V9YYS2	no	Endochitinase 1	chitin binding [GO:0008061]; hydrolase activity, hydrolyzing O-glycosyl compounds [GO:0004553]	CAZyme	TRUE
D2KFK5	no	Endoglucanase	hydrolase activity, hydrolyzing O-glycosyl compounds [GO:0004553]	CAZyme	TRUE
A0A268BAQ7	no	Endoglucanase	hydrolase activity, hydrolyzing O-glycosyl compounds [GO:0004553]	CAZyme	TRUE
A0A268SMT6	no	Endoglucanase	hydrolase activity, hydrolyzing O-glycosyl compounds [GO:0004553]	CAZyme	TRUE
A0A2W6NMS2	no	Endoglucanase	hydrolase activity, hydrolyzing O-glycosyl compounds [GO:0004553]	CAZyme	TRUE
A0A4V3B780	no	Endoglucanase	hydrolase activity, hydrolyzing O-glycosyl compounds [GO:0004553]	CAZyme	TRUE
A0A5S5CJT6	no	Endoglucanase	hydrolase activity, hydrolyzing O-glycosyl compounds [GO:0004553]	CAZyme	TRUE
I5AUN0	no	Endoglucanase	hydrolase activity, hydrolyzing O-glycosyl compounds [GO:0004553]	CAZyme	TRUE
A0A840MGA7	no	Endoglucanase (EC 3.2.1.4)	carbohydrate binding [GO:0030246]; hydrolase activity, hydrolyzing O-glycosyl compounds [GO:0004553]	CAZyme	TRUE
A0A7W9HJX8	no	Endoglucanase (EC 3.2.1.4)	cellulase activity [GO:0008810]	CAZyme	TRUE
A0A1C6CDL9	no	Endoglucanase (EC 3.2.1.4)	cellulase activity [GO:0008810]; lyase activity [GO:0016829]	CAZyme	TRUE
A0A031GG82	no	Exo-alpha-(1->5)-L-arabinofuranosidase (EC 3.2.1.-)	hydrolase activity, hydrolyzing O-glycosyl compounds [GO:0004553]	CAZyme	TRUE
A0A031HP48	no	Exo-alpha-(1->5)-L-arabinofuranosidase (EC 3.2.1.-)	hydrolase activity, hydrolyzing O-glycosyl compounds [GO:0004553]	CAZyme	TRUE
A0A0F0LBL3	no	Exo-beta-D-glucosaminidase (EC 3.2.1.165)	carbohydrate binding [GO:0030246]; exo-1,4-beta-D-glucosaminidase activity [GO:0052761]	CAZyme	TRUE
I0L9H8	no	Extracellular cellulose-binding xylosidase	hydrolase activity, hydrolyzing O-glycosyl compounds [GO:0004553]	CAZyme	TRUE
I0L424	no	Extracellular chitinase	chitin binding [GO:0008061]; hydrolase activity, hydrolyzing O-glycosyl compounds [GO:0004553]	CAZyme	TRUE
A0A0D6JUY2	no	Extracellular endo-alpha-(1->5)-L-arabinanase 1	hydrolase activity, hydrolyzing O-glycosyl compounds [GO:0004553]	CAZyme	TRUE
A0A8J3BVK5	no	Extracellular exo-alpha-(1->5)-L-arabinofuranosidase	hydrolase activity, hydrolyzing O-glycosyl compounds [GO:0004553]	CAZyme	TRUE
A0A1R4B4X4	no	Extracellular exo-alpha-(1->5)-L-arabinofuranosidase (EC 3.2.1.55)	alpha-L-arabinofuranosidase activity [GO:0046556]	CAZyme	TRUE
A0A2P9FE85	no	Extracellular exo-alpha-(1->5)-L-arabinofuranosidase (EC 3.2.1.55)	alpha-L-arabinofuranosidase activity [GO:0046556]	CAZyme	TRUE
A0A0M2HMY3	no	Extracellular exo-alpha-L-arabinofuranosidase (EC 3.2.1.55)	alpha-L-arabinofuranosidase activity [GO:0046556]	CAZyme	TRUE
A0A100J714	no	Extracellular exo-alpha-L-arabinofuranosidase (EC 3.2.1.55)	alpha-L-arabinofuranosidase activity [GO:0046556]	CAZyme	TRUE
A0A100JMQ5	no	Extracellular exo-alpha-L-arabinofuranosidase (EC 3.2.1.55)	alpha-L-arabinofuranosidase activity [GO:0046556]	CAZyme	TRUE
A0A1D2IBT4	no	Extracellular exo-alpha-L-arabinofuranosidase (EC 3.2.1.55)	alpha-L-arabinofuranosidase activity [GO:0046556]	CAZyme	TRUE
A0A2P8B4W4	no	Extracellular exo-alpha-L-arabinofuranosidase (EC 3.2.1.55)	alpha-L-arabinofuranosidase activity [GO:0046556]	CAZyme	TRUE
A0A2P9FET5	no	Extracellular exo-alpha-L-arabinofuranosidase (EC 3.2.1.55)	alpha-L-arabinofuranosidase activity [GO:0046556]	CAZyme	TRUE
A0A3N6GDM5	no	Extracellular exo-alpha-L-arabinofuranosidase (EC 3.2.1.55)	alpha-L-arabinofuranosidase activity [GO:0046556]	CAZyme	TRUE
A0A3N6IUT1	no	Extracellular exo-alpha-L-arabinofuranosidase (EC 3.2.1.55)	alpha-L-arabinofuranosidase activity [GO:0046556]	CAZyme	TRUE
A0A2P9FEV5	no	Extracellular exo-alpha-L-arabinofuranosidase (EC 3.2.1.55)	alpha-L-arabinofuranosidase activity [GO:0046556]; carbohydrate binding [GO:0030246]	CAZyme	TRUE
A0A177HPD9	no	Extracellular exo-alpha-L-arabinofuranosidase (EC 3.2.1.55)	alpha-L-arabinofuranosidase activity [GO:0046556]; feruloyl esterase activity [GO:0030600]	CAZyme	TRUE
A0A2N9BJQ7	no	Extracellular exo-alpha-L-arabinofuranosidase (EC 3.2.1.55)	alpha-L-arabinofuranosidase activity [GO:0046556]; feruloyl esterase activity [GO:0030600]	CAZyme	TRUE
A0A1Y2NCA8	no	Extracellular exo-alpha-L-arabinofuranosidase (EC 3.2.1.55)	alpha-L-arabinofuranosidase activity [GO:0046556]; hydrolase activity, acting on ester bonds [GO:0016788]	CAZyme	TRUE
A0A1X7AI13	no	Extracellular exo-alpha-L-arabinofuranosidase (EC 3.2.1.55)	alpha-L-arabinofuranosidase activity [GO:0046556]; phosphoric diester hydrolase activity [GO:0008081]	CAZyme	TRUE
A0A1X7AKB8	no	Extracellular exo-alpha-L-arabinofuranosidase (EC 3.2.1.55)	alpha-L-arabinofuranosidase activity [GO:0046556]; phosphoric diester hydrolase activity [GO:0008081]	CAZyme	TRUE
A0A1Y6IX17	no	Extracellular exo-alpha-L-arabinofuranosidase (EC 3.2.1.55)	alpha-L-arabinofuranosidase activity [GO:0046556]; phosphoric diester hydrolase activity [GO:0008081]	CAZyme	TRUE
I0L768	no	Extracellular ferruloyl esterase hemicellulase (EC 3.1.1.73)	feruloyl esterase activity [GO:0030600]	CAZyme	TRUE
I0L216	no	Extracellular glycoside hydrolase	galactosylceramidase activity [GO:0004336]	CAZyme	TRUE
I0LAA5	no	Extracellular xylan 1,4-beta-xylosidase	alpha-L-arabinofuranosidase activity [GO:0046556]	CAZyme	TRUE
A0A841TCD1	no	Family 16 glycosylhydrolase	carbohydrate binding [GO:0030246]; hydrolase activity, hydrolyzing O-glycosyl compounds [GO:0004553]	CAZyme	TRUE
A0A552QV67	no	Family 16 glycosylhydrolase	hydrolase activity, hydrolyzing O-glycosyl compounds [GO:0004553]	CAZyme	TRUE
A0A563EFS3	no	Family 16 glycosylhydrolase	hydrolase activity, hydrolyzing O-glycosyl compounds [GO:0004553]	CAZyme	TRUE
A0A6B2DF00	no	Family 16 glycosylhydrolase	hydrolase activity, hydrolyzing O-glycosyl compounds [GO:0004553]	CAZyme	TRUE
A0A6B2U1T0	no	Family 16 glycosylhydrolase	hydrolase activity, hydrolyzing O-glycosyl compounds [GO:0004553]	CAZyme	TRUE
A0A6B2VRS9	no	Family 16 glycosylhydrolase	hydrolase activity, hydrolyzing O-glycosyl compounds [GO:0004553]	CAZyme	TRUE
A0A6B3BLN3	no	Family 16 glycosylhydrolase	hydrolase activity, hydrolyzing O-glycosyl compounds [GO:0004553]	CAZyme	TRUE
A0A6G0FIC1	no	Family 16 glycosylhydrolase	hydrolase activity, hydrolyzing O-glycosyl compounds [GO:0004553]	CAZyme	TRUE
A0A6G3A9C5	no	Family 16 glycosylhydrolase	hydrolase activity, hydrolyzing O-glycosyl compounds [GO:0004553]	CAZyme	TRUE
A0A6G3BGL5	no	Family 16 glycosylhydrolase	hydrolase activity, hydrolyzing O-glycosyl compounds [GO:0004553]	CAZyme	TRUE
A0A6I5HPS7	no	Family 16 glycosylhydrolase	hydrolase activity, hydrolyzing O-glycosyl compounds [GO:0004553]	CAZyme	TRUE
A0A7K2FM31	no	Family 16 glycosylhydrolase	hydrolase activity, hydrolyzing O-glycosyl compounds [GO:0004553]	CAZyme	TRUE
A0A7K2FM97	no	Family 16 glycosylhydrolase	hydrolase activity, hydrolyzing O-glycosyl compounds [GO:0004553]	CAZyme	TRUE
A0A7K2I2U0	no	Family 16 glycosylhydrolase	hydrolase activity, hydrolyzing O-glycosyl compounds [GO:0004553]	CAZyme	TRUE
A0A7K2SIV3	no	Family 16 glycosylhydrolase	hydrolase activity, hydrolyzing O-glycosyl compounds [GO:0004553]	CAZyme	TRUE
A0A7K3BI95	no	Family 16 glycosylhydrolase	hydrolase activity, hydrolyzing O-glycosyl compounds [GO:0004553]	CAZyme	TRUE
A0A7X3FEY0	no	Family 16 glycosylhydrolase	hydrolase activity, hydrolyzing O-glycosyl compounds [GO:0004553]	CAZyme	TRUE
A0A850C6Z4	no	Family 16 glycosylhydrolase	hydrolase activity, hydrolyzing O-glycosyl compounds [GO:0004553]	CAZyme	TRUE
A0A8G1N0L2	no	Family 16 glycosylhydrolase	hydrolase activity, hydrolyzing O-glycosyl compounds [GO:0004553]	CAZyme	TRUE
A0A5B2XUT3	no	Family 20 glycosylhydrolase	beta-N-acetylhexosaminidase activity [GO:0004563]; N-acetyl-beta-D-galactosaminidase activity [GO:0102148]	CAZyme	TRUE
A0A6G4XAP3	no	Family 20 glycosylhydrolase	beta-N-acetylhexosaminidase activity [GO:0004563]; N-acetyl-beta-D-galactosaminidase activity [GO:0102148]	CAZyme	TRUE
A0A2P4XM69	no	Family 30 Glycoside hydrolase	glucosylceramidase activity [GO:0004348]	CAZyme	TRUE
A0A544XJR8	no	Family 43 glycosylhydrolase	carbohydrate binding [GO:0030246]; hydrolase activity, hydrolyzing O-glycosyl compounds [GO:0004553]	CAZyme	TRUE
A0A544Y6I4	no	Family 43 glycosylhydrolase	hydrolase activity, hydrolyzing O-glycosyl compounds [GO:0004553]	CAZyme	TRUE
A0A544Y6V1	no	Family 43 glycosylhydrolase	hydrolase activity, hydrolyzing O-glycosyl compounds [GO:0004553]	CAZyme	TRUE
A0A544YQA1	no	Family 43 glycosylhydrolase	hydrolase activity, hydrolyzing O-glycosyl compounds [GO:0004553]	CAZyme	TRUE
A0A553C790	no	Family 43 glycosylhydrolase	hydrolase activity, hydrolyzing O-glycosyl compounds [GO:0004553]	CAZyme	TRUE
A0A553FC07	no	Family 43 glycosylhydrolase	hydrolase activity, hydrolyzing O-glycosyl compounds [GO:0004553]	CAZyme	TRUE
A0A5C8M5V0	no	Family 43 glycosylhydrolase	hydrolase activity, hydrolyzing O-glycosyl compounds [GO:0004553]	CAZyme	TRUE
A0A5D0P1S4	no	Family 43 glycosylhydrolase	hydrolase activity, hydrolyzing O-glycosyl compounds [GO:0004553]	CAZyme	TRUE
A0A5D0PL45	no	Family 43 glycosylhydrolase	hydrolase activity, hydrolyzing O-glycosyl compounds [GO:0004553]	CAZyme	TRUE
A0A5N8W1T5	no	Family 43 glycosylhydrolase	hydrolase activity, hydrolyzing O-glycosyl compounds [GO:0004553]	CAZyme	TRUE
A0A5N8WRQ1	no	Family 43 glycosylhydrolase	hydrolase activity, hydrolyzing O-glycosyl compounds [GO:0004553]	CAZyme	TRUE
A0A5P0WNQ8	no	Family 43 glycosylhydrolase	hydrolase activity, hydrolyzing O-glycosyl compounds [GO:0004553]	CAZyme	TRUE
A0A5P0X0L2	no	Family 43 glycosylhydrolase	hydrolase activity, hydrolyzing O-glycosyl compounds [GO:0004553]	CAZyme	TRUE
A0A646G3V8	no	Family 43 glycosylhydrolase	hydrolase activity, hydrolyzing O-glycosyl compounds [GO:0004553]	CAZyme	TRUE
A0A6B3GNG4	no	Family 43 glycosylhydrolase	hydrolase activity, hydrolyzing O-glycosyl compounds [GO:0004553]	CAZyme	TRUE
A0A6G3QA71	no	Family 43 glycosylhydrolase	hydrolase activity, hydrolyzing O-glycosyl compounds [GO:0004553]	CAZyme	TRUE
A0A6G3QLG6	no	Family 43 glycosylhydrolase	hydrolase activity, hydrolyzing O-glycosyl compounds [GO:0004553]	CAZyme	TRUE
A0A6G3XDJ6	no	Family 43 glycosylhydrolase	hydrolase activity, hydrolyzing O-glycosyl compounds [GO:0004553]	CAZyme	TRUE
A0A6I1HUL4	no	Family 43 glycosylhydrolase	hydrolase activity, hydrolyzing O-glycosyl compounds [GO:0004553]	CAZyme	TRUE
A0A6I2TZ78	no	Family 43 glycosylhydrolase	hydrolase activity, hydrolyzing O-glycosyl compounds [GO:0004553]	CAZyme	TRUE
A0A6I3N404	no	Family 43 glycosylhydrolase	hydrolase activity, hydrolyzing O-glycosyl compounds [GO:0004553]	CAZyme	TRUE
A0A6I3XLP7	no	Family 43 glycosylhydrolase	hydrolase activity, hydrolyzing O-glycosyl compounds [GO:0004553]	CAZyme	TRUE
A0A6I4ICF7	no	Family 43 glycosylhydrolase	hydrolase activity, hydrolyzing O-glycosyl compounds [GO:0004553]	CAZyme	TRUE
A0A6I4ICG7	no	Family 43 glycosylhydrolase	hydrolase activity, hydrolyzing O-glycosyl compounds [GO:0004553]	CAZyme	TRUE
A0A6I4N9K7	no	Family 43 glycosylhydrolase	hydrolase activity, hydrolyzing O-glycosyl compounds [GO:0004553]	CAZyme	TRUE
A0A6L5G8I9	no	Family 43 glycosylhydrolase	hydrolase activity, hydrolyzing O-glycosyl compounds [GO:0004553]	CAZyme	TRUE
A0A6L5G8S1	no	Family 43 glycosylhydrolase	hydrolase activity, hydrolyzing O-glycosyl compounds [GO:0004553]	CAZyme	TRUE
A0A6L6Q6I2	no	Family 43 glycosylhydrolase	hydrolase activity, hydrolyzing O-glycosyl compounds [GO:0004553]	CAZyme	TRUE
A0A6L6QIZ9	no	Family 43 glycosylhydrolase	hydrolase activity, hydrolyzing O-glycosyl compounds [GO:0004553]	CAZyme	TRUE
A0A6M1L4H9	no	Family 43 glycosylhydrolase	hydrolase activity, hydrolyzing O-glycosyl compounds [GO:0004553]	CAZyme	TRUE
A0A6N8EV22	no	Family 43 glycosylhydrolase	hydrolase activity, hydrolyzing O-glycosyl compounds [GO:0004553]	CAZyme	TRUE
A0A7C6G740	no	Family 43 glycosylhydrolase	hydrolase activity, hydrolyzing O-glycosyl compounds [GO:0004553]	CAZyme	TRUE
A0A7C9J5D1	no	Family 43 glycosylhydrolase	hydrolase activity, hydrolyzing O-glycosyl compounds [GO:0004553]	CAZyme	TRUE
A0A7C9RVU3	no	Family 43 glycosylhydrolase	hydrolase activity, hydrolyzing O-glycosyl compounds [GO:0004553]	CAZyme	TRUE
A0A7J5AVG2	no	Family 43 glycosylhydrolase	hydrolase activity, hydrolyzing O-glycosyl compounds [GO:0004553]	CAZyme	TRUE
A0A7K0G4X1	no	Family 43 glycosylhydrolase	hydrolase activity, hydrolyzing O-glycosyl compounds [GO:0004553]	CAZyme	TRUE
A0A7K0KJ80	no	Family 43 glycosylhydrolase	hydrolase activity, hydrolyzing O-glycosyl compounds [GO:0004553]	CAZyme	TRUE
A0A7K2ZXT3	no	Family 43 glycosylhydrolase	hydrolase activity, hydrolyzing O-glycosyl compounds [GO:0004553]	CAZyme	TRUE
A0A7K3HKH9	no	Family 43 glycosylhydrolase	hydrolase activity, hydrolyzing O-glycosyl compounds [GO:0004553]	CAZyme	TRUE
A0A7V6H2J7	no	Family 43 glycosylhydrolase	hydrolase activity, hydrolyzing O-glycosyl compounds [GO:0004553]	CAZyme	TRUE
A0A7V7ZQ09	no	Family 43 glycosylhydrolase	hydrolase activity, hydrolyzing O-glycosyl compounds [GO:0004553]	CAZyme	TRUE
A0A7W2CYT6	no	Family 43 glycosylhydrolase	hydrolase activity, hydrolyzing O-glycosyl compounds [GO:0004553]	CAZyme	TRUE
A0A7X2IMU7	no	Family 43 glycosylhydrolase	hydrolase activity, hydrolyzing O-glycosyl compounds [GO:0004553]	CAZyme	TRUE
A0A7X4RWH1	no	Family 43 glycosylhydrolase	hydrolase activity, hydrolyzing O-glycosyl compounds [GO:0004553]	CAZyme	TRUE
A0A7X7Q285	no	Family 43 glycosylhydrolase	hydrolase activity, hydrolyzing O-glycosyl compounds [GO:0004553]	CAZyme	TRUE
A0A7X8JW52	no	Family 43 glycosylhydrolase	hydrolase activity, hydrolyzing O-glycosyl compounds [GO:0004553]	CAZyme	TRUE
A0A7X8R930	no	Family 43 glycosylhydrolase	hydrolase activity, hydrolyzing O-glycosyl compounds [GO:0004553]	CAZyme	TRUE
A0A7X8RZH4	no	Family 43 glycosylhydrolase	hydrolase activity, hydrolyzing O-glycosyl compounds [GO:0004553]	CAZyme	TRUE
A0A7X9D114	no	Family 43 glycosylhydrolase	hydrolase activity, hydrolyzing O-glycosyl compounds [GO:0004553]	CAZyme	TRUE
A0A7X9F9U5	no	Family 43 glycosylhydrolase	hydrolase activity, hydrolyzing O-glycosyl compounds [GO:0004553]	CAZyme	TRUE
A0A7X9UH61	no	Family 43 glycosylhydrolase	hydrolase activity, hydrolyzing O-glycosyl compounds [GO:0004553]	CAZyme	TRUE
A0A7Y0JGE1	no	Family 43 glycosylhydrolase	hydrolase activity, hydrolyzing O-glycosyl compounds [GO:0004553]	CAZyme	TRUE
A0A7Y2Q4F8	no	Family 43 glycosylhydrolase	hydrolase activity, hydrolyzing O-glycosyl compounds [GO:0004553]	CAZyme	TRUE
A0A7Y6C0I8	no	Family 43 glycosylhydrolase	hydrolase activity, hydrolyzing O-glycosyl compounds [GO:0004553]	CAZyme	TRUE
A0A7Y6ZT28	no	Family 43 glycosylhydrolase	hydrolase activity, hydrolyzing O-glycosyl compounds [GO:0004553]	CAZyme	TRUE
A0A832R332	no	Family 43 glycosylhydrolase	hydrolase activity, hydrolyzing O-glycosyl compounds [GO:0004553]	CAZyme	TRUE
A0A838EQK5	no	Family 43 glycosylhydrolase	hydrolase activity, hydrolyzing O-glycosyl compounds [GO:0004553]	CAZyme	TRUE
A0A845G603	no	Family 43 glycosylhydrolase	hydrolase activity, hydrolyzing O-glycosyl compounds [GO:0004553]	CAZyme	TRUE
A0A847EWY4	no	Family 43 glycosylhydrolase	hydrolase activity, hydrolyzing O-glycosyl compounds [GO:0004553]	CAZyme	TRUE
A0A847P355	no	Family 43 glycosylhydrolase	hydrolase activity, hydrolyzing O-glycosyl compounds [GO:0004553]	CAZyme	TRUE
A0A847XVQ4	no	Family 43 glycosylhydrolase	hydrolase activity, hydrolyzing O-glycosyl compounds [GO:0004553]	CAZyme	TRUE
A0A8J8GPW9	no	Family 43 glycosylhydrolase	hydrolase activity, hydrolyzing O-glycosyl compounds [GO:0004553]	CAZyme	TRUE
A0A8J8HFS6	no	Family 43 glycosylhydrolase	hydrolase activity, hydrolyzing O-glycosyl compounds [GO:0004553]	CAZyme	TRUE
C4RQT2	no	Ferruloyl esterase fee1B	feruloyl esterase activity [GO:0030600]	CAZyme	TRUE
A0A0V1B356	no	Fucosyltransferase (EC 2.4.1.-)	ATP binding [GO:0005524]; ATP hydrolysis activity [GO:0016887]; carbohydrate binding [GO:0030246]; fucosyltransferase activity [GO:0008417]; metal ion binding [GO:0046872]	CAZyme	TRUE
A0A0V1LP48	no	Fucosyltransferase (EC 2.4.1.-)	ATP binding [GO:0005524]; carbohydrate binding [GO:0030246]; fucosyltransferase activity [GO:0008417]; metal ion binding [GO:0046872]	CAZyme	TRUE
A0A7W6Z7U4	no	Galactose oxidase (EC 1.1.3.9)	galactose oxidase activity [GO:0045480]	CAZyme	TRUE
A0A7W2UDA4	no	galactosylceramidase (EC 3.2.1.46) (Galactosylceramidase)	carbohydrate binding [GO:0030246]; galactosylceramidase activity [GO:0004336]	CAZyme	TRUE
A0A066TUQ0	no	galactosylceramidase (EC 3.2.1.46) (Galactosylceramidase)	galactosylceramidase activity [GO:0004336]	CAZyme	TRUE
A0A0A0N7X4	no	galactosylceramidase (EC 3.2.1.46) (Galactosylceramidase)	galactosylceramidase activity [GO:0004336]	CAZyme	TRUE
A0A0C1XSV5	no	galactosylceramidase (EC 3.2.1.46) (Galactosylceramidase)	galactosylceramidase activity [GO:0004336]	CAZyme	TRUE
A0A0F2TNL6	no	galactosylceramidase (EC 3.2.1.46) (Galactosylceramidase)	galactosylceramidase activity [GO:0004336]	CAZyme	TRUE
A0A101JRG9	no	galactosylceramidase (EC 3.2.1.46) (Galactosylceramidase)	galactosylceramidase activity [GO:0004336]	CAZyme	TRUE
A0A124HH83	no	galactosylceramidase (EC 3.2.1.46) (Galactosylceramidase)	galactosylceramidase activity [GO:0004336]	CAZyme	TRUE
A0A1C5IUV8	no	galactosylceramidase (EC 3.2.1.46) (Galactosylceramidase)	galactosylceramidase activity [GO:0004336]	CAZyme	TRUE
A0A1C6U808	no	galactosylceramidase (EC 3.2.1.46) (Galactosylceramidase)	galactosylceramidase activity [GO:0004336]	CAZyme	TRUE
A0A1E7N451	no	galactosylceramidase (EC 3.2.1.46) (Galactosylceramidase)	galactosylceramidase activity [GO:0004336]	CAZyme	TRUE
A0A1H4RRX7	no	galactosylceramidase (EC 3.2.1.46) (Galactosylceramidase)	galactosylceramidase activity [GO:0004336]	CAZyme	TRUE
A0A1H5G1U8	no	galactosylceramidase (EC 3.2.1.46) (Galactosylceramidase)	galactosylceramidase activity [GO:0004336]	CAZyme	TRUE
A0A1H7TTH9	no	galactosylceramidase (EC 3.2.1.46) (Galactosylceramidase)	galactosylceramidase activity [GO:0004336]	CAZyme	TRUE
A0A1Q2Z388	no	galactosylceramidase (EC 3.2.1.46) (Galactosylceramidase)	galactosylceramidase activity [GO:0004336]	CAZyme	TRUE
A0A1Q5MSB9	no	galactosylceramidase (EC 3.2.1.46) (Galactosylceramidase)	galactosylceramidase activity [GO:0004336]	CAZyme	TRUE
A0A1Q7W9L1	no	galactosylceramidase (EC 3.2.1.46) (Galactosylceramidase)	galactosylceramidase activity [GO:0004336]	CAZyme	TRUE
A0A1Q7WFI5	no	galactosylceramidase (EC 3.2.1.46) (Galactosylceramidase)	galactosylceramidase activity [GO:0004336]	CAZyme	TRUE
A0A1R0LEK1	no	galactosylceramidase (EC 3.2.1.46) (Galactosylceramidase)	galactosylceramidase activity [GO:0004336]	CAZyme	TRUE
A0A246RUC5	no	galactosylceramidase (EC 3.2.1.46) (Galactosylceramidase)	galactosylceramidase activity [GO:0004336]	CAZyme	TRUE
A0A285QCT2	no	galactosylceramidase (EC 3.2.1.46) (Galactosylceramidase)	galactosylceramidase activity [GO:0004336]	CAZyme	TRUE
A0A2U2ZKQ5	no	galactosylceramidase (EC 3.2.1.46) (Galactosylceramidase)	galactosylceramidase activity [GO:0004336]	CAZyme	TRUE
A0A365V0H7	no	galactosylceramidase (EC 3.2.1.46) (Galactosylceramidase)	galactosylceramidase activity [GO:0004336]	CAZyme	TRUE
A0A428WW39	no	galactosylceramidase (EC 3.2.1.46) (Galactosylceramidase)	galactosylceramidase activity [GO:0004336]	CAZyme	TRUE
A0A4R7MI93	no	galactosylceramidase (EC 3.2.1.46) (Galactosylceramidase)	galactosylceramidase activity [GO:0004336]	CAZyme	TRUE
A0A4S2U4I9	no	galactosylceramidase (EC 3.2.1.46) (Galactosylceramidase)	galactosylceramidase activity [GO:0004336]	CAZyme	TRUE
A0A4V2FYM5	no	galactosylceramidase (EC 3.2.1.46) (Galactosylceramidase)	galactosylceramidase activity [GO:0004336]	CAZyme	TRUE
A0A535ESE0	no	galactosylceramidase (EC 3.2.1.46) (Galactosylceramidase)	galactosylceramidase activity [GO:0004336]	CAZyme	TRUE
A0A561TSM6	no	galactosylceramidase (EC 3.2.1.46) (Galactosylceramidase)	galactosylceramidase activity [GO:0004336]	CAZyme	TRUE
A0A5B2XBU5	no	galactosylceramidase (EC 3.2.1.46) (Galactosylceramidase)	galactosylceramidase activity [GO:0004336]	CAZyme	TRUE
A0A5N6AWW1	no	galactosylceramidase (EC 3.2.1.46) (Galactosylceramidase)	galactosylceramidase activity [GO:0004336]	CAZyme	TRUE
A0A6B2VJU6	no	galactosylceramidase (EC 3.2.1.46) (Galactosylceramidase)	galactosylceramidase activity [GO:0004336]	CAZyme	TRUE
A0A6G3BZK0	no	galactosylceramidase (EC 3.2.1.46) (Galactosylceramidase)	galactosylceramidase activity [GO:0004336]	CAZyme	TRUE
A0A7K2PEH6	no	galactosylceramidase (EC 3.2.1.46) (Galactosylceramidase)	galactosylceramidase activity [GO:0004336]	CAZyme	TRUE
A0A7W0I010	no	galactosylceramidase (EC 3.2.1.46) (Galactosylceramidase)	galactosylceramidase activity [GO:0004336]	CAZyme	TRUE
A0A7W7CRC8	no	galactosylceramidase (EC 3.2.1.46) (Galactosylceramidase)	galactosylceramidase activity [GO:0004336]	CAZyme	TRUE
A0A846Z3C7	no	galactosylceramidase (EC 3.2.1.46) (Galactosylceramidase)	galactosylceramidase activity [GO:0004336]	CAZyme	TRUE
A0A8H9H6X8	no	galactosylceramidase (EC 3.2.1.46) (Galactosylceramidase)	galactosylceramidase activity [GO:0004336]	CAZyme	TRUE
A0A8J3HLM4	no	galactosylceramidase (EC 3.2.1.46) (Galactosylceramidase)	galactosylceramidase activity [GO:0004336]	CAZyme	TRUE
A0A8J7KDZ8	no	galactosylceramidase (EC 3.2.1.46) (Galactosylceramidase)	galactosylceramidase activity [GO:0004336]	CAZyme	TRUE
A0A8T4FE55	no	galactosylceramidase (EC 3.2.1.46) (Galactosylceramidase)	galactosylceramidase activity [GO:0004336]	CAZyme	TRUE
W2EYR3	no	galactosylceramidase (EC 3.2.1.46) (Galactosylceramidase)	galactosylceramidase activity [GO:0004336]	CAZyme	TRUE
W7SHX9	no	galactosylceramidase (EC 3.2.1.46) (Galactosylceramidase)	galactosylceramidase activity [GO:0004336]	CAZyme	TRUE
W7T7Z0	no	galactosylceramidase (EC 3.2.1.46) (Galactosylceramidase)	galactosylceramidase activity [GO:0004336]	CAZyme	TRUE
A0A086M8K8	no	GalNac (EC 2.4.1.41)	carbohydrate binding [GO:0030246]; polypeptide N-acetylgalactosaminyltransferase activity [GO:0004653]	CAZyme	TRUE
A0A086QE42	no	GalNac (EC 2.4.1.41)	carbohydrate binding [GO:0030246]; polypeptide N-acetylgalactosaminyltransferase activity [GO:0004653]	CAZyme	TRUE
A0A8S3QRU4	no	GALNT (EC 2.4.1.41)	carbohydrate binding [GO:0030246]; glycosyltransferase activity [GO:0016757]; nucleic acid binding [GO:0003676]; zinc ion binding [GO:0008270]	CAZyme	TRUE
A0A8S3R2P5	no	GALNT (EC 2.4.1.41)	carbohydrate binding [GO:0030246]; glycosyltransferase activity [GO:0016757]; nucleic acid binding [GO:0003676]; zinc ion binding [GO:0008270]	CAZyme	TRUE
A0A8S3RI66	no	GALNT (EC 2.4.1.41)	glycosyltransferase activity [GO:0016757]	CAZyme	TRUE
A0A814CAG0	no	GH10 domain-containing protein	endo-1,4-beta-xylanase activity [GO:0031176]	CAZyme	TRUE
A0A814IM97	no	GH10 domain-containing protein	endo-1,4-beta-xylanase activity [GO:0031176]	CAZyme	TRUE
A0A814L0V8	no	GH10 domain-containing protein	endo-1,4-beta-xylanase activity [GO:0031176]	CAZyme	TRUE
A0A815L7B9	no	GH10 domain-containing protein	endo-1,4-beta-xylanase activity [GO:0031176]	CAZyme	TRUE
A0A819L2C6	no	GH10 domain-containing protein	endo-1,4-beta-xylanase activity [GO:0031176]	CAZyme	TRUE
A0A819Z8Z5	no	GH10 domain-containing protein	endo-1,4-beta-xylanase activity [GO:0031176]	CAZyme	TRUE
A0A820IKA9	no	GH10 domain-containing protein	endo-1,4-beta-xylanase activity [GO:0031176]	CAZyme	TRUE
A0A318NZR8	no	GH10 domain-containing protein	feruloyl esterase activity [GO:0030600]; hydrolase activity, hydrolyzing O-glycosyl compounds [GO:0004553]	CAZyme	TRUE
A0A0Q4UI33	no	GH16 domain-containing protein	hydrolase activity, hydrolyzing O-glycosyl compounds [GO:0004553]	CAZyme	TRUE
A0A0Q6LQI7	no	GH16 domain-containing protein	hydrolase activity, hydrolyzing O-glycosyl compounds [GO:0004553]	CAZyme	TRUE
A0A1Q5NCW8	no	GH16 domain-containing protein	hydrolase activity, hydrolyzing O-glycosyl compounds [GO:0004553]	CAZyme	TRUE
A0A374PEH3	no	GH16 domain-containing protein	hydrolase activity, hydrolyzing O-glycosyl compounds [GO:0004553]	CAZyme	TRUE
A0A414P850	no	GH16 domain-containing protein	hydrolase activity, hydrolyzing O-glycosyl compounds [GO:0004553]	CAZyme	TRUE
A0A511MZ09	no	GH16 domain-containing protein	hydrolase activity, hydrolyzing O-glycosyl compounds [GO:0004553]	CAZyme	TRUE
A0A7W4UJX3	no	GH16 domain-containing protein	hydrolase activity, hydrolyzing O-glycosyl compounds [GO:0004553]	CAZyme	TRUE
A0A7Y9X114	no	GH16 domain-containing protein	hydrolase activity, hydrolyzing O-glycosyl compounds [GO:0004553]	CAZyme	TRUE
A0A814EX42	no	GH16 domain-containing protein	hydrolase activity, hydrolyzing O-glycosyl compounds [GO:0004553]	CAZyme	TRUE
A0A814QNC5	no	GH16 domain-containing protein	hydrolase activity, hydrolyzing O-glycosyl compounds [GO:0004553]	CAZyme	TRUE
A0A818M542	no	GH16 domain-containing protein	hydrolase activity, hydrolyzing O-glycosyl compounds [GO:0004553]	CAZyme	TRUE
A0A819H3K3	no	GH16 domain-containing protein	hydrolase activity, hydrolyzing O-glycosyl compounds [GO:0004553]	CAZyme	TRUE
A0A8J3Y6S6	no	GH16 domain-containing protein	hydrolase activity, hydrolyzing O-glycosyl compounds [GO:0004553]	CAZyme	TRUE
A0A197SVC9	no	GH18 domain-containing protein	chitin binding [GO:0008061]; hydrolase activity, hydrolyzing O-glycosyl compounds [GO:0004553]	CAZyme	TRUE
A0A6V8KGQ1	no	GH18 domain-containing protein	chitin binding [GO:0008061]; hydrolase activity, hydrolyzing O-glycosyl compounds [GO:0004553]	CAZyme	TRUE
A0A846R1K3	no	GH18 domain-containing protein	chitin binding [GO:0008061]; hydrolase activity, hydrolyzing O-glycosyl compounds [GO:0004553]	CAZyme	TRUE
A0A8J3BZF5	no	GH18 domain-containing protein	chitin binding [GO:0008061]; hydrolase activity, hydrolyzing O-glycosyl compounds [GO:0004553]	CAZyme	TRUE
A0A2T0SWL2	no	GH18 family chitinase	chitin binding [GO:0008061]; hydrolase activity, hydrolyzing O-glycosyl compounds [GO:0004553]	CAZyme	TRUE
A0A316HNA2	no	GH18 family chitinase	chitin binding [GO:0008061]; hydrolase activity, hydrolyzing O-glycosyl compounds [GO:0004553]	CAZyme	TRUE
A0A498B3C6	no	GH18 family chitinase	chitin binding [GO:0008061]; hydrolase activity, hydrolyzing O-glycosyl compounds [GO:0004553]	CAZyme	TRUE
A0A4R7VXW7	no	GH18 family chitinase	chitin binding [GO:0008061]; hydrolase activity, hydrolyzing O-glycosyl compounds [GO:0004553]	CAZyme	TRUE
A0A4R1R1E5	no	GH25 family lysozyme M1 (1,4-beta-N-acetylmuramidase)	lysozyme activity [GO:0003796]	CAZyme	TRUE
A0A8J3HGL5	no	GH26 domain-containing protein	hydrolase activity, hydrolyzing O-glycosyl compounds [GO:0004553]	CAZyme	TRUE
A0A3N7HMI1	no	GH26 domain-containing protein	mannan endo-1,4-beta-mannosidase activity [GO:0016985]	CAZyme	TRUE
A0A8J3MGW1	no	GH26 domain-containing protein	mannan endo-1,4-beta-mannosidase activity [GO:0016985]	CAZyme	TRUE
A0A8J3MH44	no	GH26 domain-containing protein	mannan endo-1,4-beta-mannosidase activity [GO:0016985]	CAZyme	TRUE
A0A2T0KIK5	no	GH43 family beta-xylosidase	hydrolase activity, hydrolyzing O-glycosyl compounds [GO:0004553]	CAZyme	TRUE
A0A316FW14	no	GH43 family beta-xylosidase	hydrolase activity, hydrolyzing O-glycosyl compounds [GO:0004553]	CAZyme	TRUE
A0A317M6N2	no	GH43 family beta-xylosidase	hydrolase activity, hydrolyzing O-glycosyl compounds [GO:0004553]	CAZyme	TRUE
A0A3N1MQA0	no	GH43 family beta-xylosidase	hydrolase activity, hydrolyzing O-glycosyl compounds [GO:0004553]	CAZyme	TRUE
A0A3N4YQX6	no	GH43 family beta-xylosidase	hydrolase activity, hydrolyzing O-glycosyl compounds [GO:0004553]	CAZyme	TRUE
A0A542HL81	no	GH43 family beta-xylosidase	hydrolase activity, hydrolyzing O-glycosyl compounds [GO:0004553]	CAZyme	TRUE
A0A542HWS6	no	GH43 family beta-xylosidase	hydrolase activity, hydrolyzing O-glycosyl compounds [GO:0004553]	CAZyme	TRUE
A0A543J4Z4	no	GH43 family beta-xylosidase	hydrolase activity, hydrolyzing O-glycosyl compounds [GO:0004553]	CAZyme	TRUE
A0A7W4UC95	no	GH43 family beta-xylosidase	hydrolase activity, hydrolyzing O-glycosyl compounds [GO:0004553]	CAZyme	TRUE
A0A7W4WAW3	no	GH43 family beta-xylosidase	hydrolase activity, hydrolyzing O-glycosyl compounds [GO:0004553]	CAZyme	TRUE
A0A7W9HDM0	no	GH43 family beta-xylosidase	hydrolase activity, hydrolyzing O-glycosyl compounds [GO:0004553]	CAZyme	TRUE
A0A7W9HMD4	no	GH43 family beta-xylosidase	hydrolase activity, hydrolyzing O-glycosyl compounds [GO:0004553]	CAZyme	TRUE
A0A7W9LSI9	no	GH43 family beta-xylosidase	hydrolase activity, hydrolyzing O-glycosyl compounds [GO:0004553]	CAZyme	TRUE
A0A7X0NWF9	no	GH43 family beta-xylosidase	hydrolase activity, hydrolyzing O-glycosyl compounds [GO:0004553]	CAZyme	TRUE
A0A8I0P3H9	no	GH43 family beta-xylosidase	hydrolase activity, hydrolyzing O-glycosyl compounds [GO:0004553]	CAZyme	TRUE
A0A6J4S985	no	GH43_5 / GH43_3 / GH43_6 / GH43_7 / GH43 / G H43_4 / GH43_8 / GH43_30 / GH5_35 / GH43_31 / CBM13 (EC 3.2.1.99)	arabinan endo-1,5-alpha-L-arabinosidase activity [GO:0046558]	CAZyme	TRUE
A0A117E7Z5	no	Glucan endo-1,3-beta-glucosidase (EC 3.2.1.39)	glucan endo-1,3-beta-D-glucosidase activity [GO:0042973]	CAZyme	TRUE
A0A128F480	no	Glucan endo-1,3-beta-glucosidase (EC 3.2.1.39)	glucan endo-1,3-beta-D-glucosidase activity [GO:0042973]	CAZyme	TRUE
A0A1D2I7A5	no	Glucan endo-1,3-beta-glucosidase (EC 3.2.1.39)	glucan endo-1,3-beta-D-glucosidase activity [GO:0042973]	CAZyme	TRUE
A0A2P8AU76	no	Glucan endo-1,3-beta-glucosidase (EC 3.2.1.39)	glucan endo-1,3-beta-D-glucosidase activity [GO:0042973]	CAZyme	TRUE
A0A2P9EWA1	no	Glucan endo-1,3-beta-glucosidase (EC 3.2.1.39)	glucan endo-1,3-beta-D-glucosidase activity [GO:0042973]	CAZyme	TRUE
A0A380U4K9	no	Glucan endo-1,3-beta-glucosidase (EC 3.2.1.39)	glucan endo-1,3-beta-D-glucosidase activity [GO:0042973]	CAZyme	TRUE
A0A1V4SU22	no	Glucan endo-1,3-beta-glucosidase A1 (EC 3.2.1.39)	glucan endo-1,3-beta-D-glucosidase activity [GO:0042973]	CAZyme	TRUE
A0A246FH89	no	Glucan endo-1,6-beta-glucosidase	glucosylceramidase activity [GO:0004348]	CAZyme	TRUE
E0IBL6	no	Glucan endo-1,6-beta-glucosidase (EC 3.2.1.75)	carbohydrate binding [GO:0030246]; glucan endo-1,4-beta-glucosidase activity [GO:0052859]; glucan endo-1,6-beta-glucosidase activity [GO:0046557]; glucosylceramidase activity [GO:0004348]	CAZyme	TRUE
A0A4Y8Q096	no	Glucanase (EC 3.2.1.-)	hydrolase activity, hydrolyzing O-glycosyl compounds [GO:0004553]	CAZyme	TRUE
A0A068EYG9	no	Glucocerebrosidase 1	glucosylceramidase activity [GO:0004348]	CAZyme	TRUE
A0A0C2B6M9	no	Glucosylceramidase	glucosylceramidase activity [GO:0004348]	CAZyme	TRUE
A0A0L8JQA2	no	Glucosylceramidase	glucosylceramidase activity [GO:0004348]	CAZyme	TRUE
A0A0L8NG93	no	Glucosylceramidase	glucosylceramidase activity [GO:0004348]	CAZyme	TRUE
A0A0M8WYE2	no	Glucosylceramidase	glucosylceramidase activity [GO:0004348]	CAZyme	TRUE
A0A0X3V0B6	no	Glucosylceramidase	glucosylceramidase activity [GO:0004348]	CAZyme	TRUE
A0A101Q8C6	no	Glucosylceramidase	glucosylceramidase activity [GO:0004348]	CAZyme	TRUE
A0A1D3DYR9	no	Glucosylceramidase	glucosylceramidase activity [GO:0004348]	CAZyme	TRUE
A0A1E5P2X6	no	Glucosylceramidase	glucosylceramidase activity [GO:0004348]	CAZyme	TRUE
A0A1G9E9J8	no	Glucosylceramidase	glucosylceramidase activity [GO:0004348]	CAZyme	TRUE
A0A1H0L9T0	no	Glucosylceramidase	glucosylceramidase activity [GO:0004348]	CAZyme	TRUE
A0A1H5RHD3	no	Glucosylceramidase	glucosylceramidase activity [GO:0004348]	CAZyme	TRUE
A0A1H7VZD5	no	Glucosylceramidase	glucosylceramidase activity [GO:0004348]	CAZyme	TRUE
A0A1H8JUN0	no	Glucosylceramidase	glucosylceramidase activity [GO:0004348]	CAZyme	TRUE
A0A1H9XYQ6	no	Glucosylceramidase	glucosylceramidase activity [GO:0004348]	CAZyme	TRUE
A0A1I1XCX6	no	Glucosylceramidase	glucosylceramidase activity [GO:0004348]	CAZyme	TRUE
A0A1I2CRE3	no	Glucosylceramidase	glucosylceramidase activity [GO:0004348]	CAZyme	TRUE
A0A1I2IHW6	no	Glucosylceramidase	glucosylceramidase activity [GO:0004348]	CAZyme	TRUE
A0A1I4MGL1	no	Glucosylceramidase	glucosylceramidase activity [GO:0004348]	CAZyme	TRUE
A0A1M7AQI2	no	Glucosylceramidase	glucosylceramidase activity [GO:0004348]	CAZyme	TRUE
A0A1Q5J4U3	no	Glucosylceramidase	glucosylceramidase activity [GO:0004348]	CAZyme	TRUE
A0A1Q5KV83	no	Glucosylceramidase	glucosylceramidase activity [GO:0004348]	CAZyme	TRUE
A0A1R0LGZ0	no	Glucosylceramidase	glucosylceramidase activity [GO:0004348]	CAZyme	TRUE
A0A1S2Q717	no	Glucosylceramidase	glucosylceramidase activity [GO:0004348]	CAZyme	TRUE
A0A1S9NH75	no	Glucosylceramidase	glucosylceramidase activity [GO:0004348]	CAZyme	TRUE
A0A1V2P804	no	Glucosylceramidase	glucosylceramidase activity [GO:0004348]	CAZyme	TRUE
A0A1V4DTH2	no	Glucosylceramidase	glucosylceramidase activity [GO:0004348]	CAZyme	TRUE
A0A229T2S0	no	Glucosylceramidase	glucosylceramidase activity [GO:0004348]	CAZyme	TRUE
A0A239BT54	no	Glucosylceramidase	glucosylceramidase activity [GO:0004348]	CAZyme	TRUE
A0A239PBS8	no	Glucosylceramidase	glucosylceramidase activity [GO:0004348]	CAZyme	TRUE
A0A2P4XLY7	no	Glucosylceramidase	glucosylceramidase activity [GO:0004348]	CAZyme	TRUE
A0A2P4XM78	no	Glucosylceramidase	glucosylceramidase activity [GO:0004348]	CAZyme	TRUE
A0A2S4ZT31	no	Glucosylceramidase	glucosylceramidase activity [GO:0004348]	CAZyme	TRUE
A0A2T6L0G2	no	Glucosylceramidase	glucosylceramidase activity [GO:0004348]	CAZyme	TRUE
A0A3N1HER0	no	Glucosylceramidase	glucosylceramidase activity [GO:0004348]	CAZyme	TRUE
A0A428ZL78	no	Glucosylceramidase	glucosylceramidase activity [GO:0004348]	CAZyme	TRUE
A0A495XG86	no	Glucosylceramidase	glucosylceramidase activity [GO:0004348]	CAZyme	TRUE
A0A4R0J8A4	no	Glucosylceramidase	glucosylceramidase activity [GO:0004348]	CAZyme	TRUE
A0A4R1JP65	no	Glucosylceramidase	glucosylceramidase activity [GO:0004348]	CAZyme	TRUE
A0A4U3LI13	no	Glucosylceramidase	glucosylceramidase activity [GO:0004348]	CAZyme	TRUE
A0A4Y4K4D2	no	Glucosylceramidase	glucosylceramidase activity [GO:0004348]	CAZyme	TRUE
A0A542HV51	no	Glucosylceramidase	glucosylceramidase activity [GO:0004348]	CAZyme	TRUE
A0A542UB75	no	Glucosylceramidase	glucosylceramidase activity [GO:0004348]	CAZyme	TRUE
A0A543CES7	no	Glucosylceramidase	glucosylceramidase activity [GO:0004348]	CAZyme	TRUE
A0A543JLH9	no	Glucosylceramidase	glucosylceramidase activity [GO:0004348]	CAZyme	TRUE
A0A561T875	no	Glucosylceramidase	glucosylceramidase activity [GO:0004348]	CAZyme	TRUE
A0A562WH66	no	Glucosylceramidase	glucosylceramidase activity [GO:0004348]	CAZyme	TRUE
A0A5C8QLG3	no	Glucosylceramidase	glucosylceramidase activity [GO:0004348]	CAZyme	TRUE
A0A5M3XC04	no	Glucosylceramidase	glucosylceramidase activity [GO:0004348]	CAZyme	TRUE
A0A5N8VZF3	no	Glucosylceramidase	glucosylceramidase activity [GO:0004348]	CAZyme	TRUE
A0A5S4F0W3	no	Glucosylceramidase	glucosylceramidase activity [GO:0004348]	CAZyme	TRUE
A0A652K491	no	Glucosylceramidase	glucosylceramidase activity [GO:0004348]	CAZyme	TRUE
A0A652K9J4	no	Glucosylceramidase	glucosylceramidase activity [GO:0004348]	CAZyme	TRUE
A0A6G2IIJ7	no	Glucosylceramidase	glucosylceramidase activity [GO:0004348]	CAZyme	TRUE
A0A6G2PXI2	no	Glucosylceramidase	glucosylceramidase activity [GO:0004348]	CAZyme	TRUE
A0A6G2VPM4	no	Glucosylceramidase	glucosylceramidase activity [GO:0004348]	CAZyme	TRUE
A0A6N9U022	no	Glucosylceramidase	glucosylceramidase activity [GO:0004348]	CAZyme	TRUE
A0A7C9NGI8	no	Glucosylceramidase	glucosylceramidase activity [GO:0004348]	CAZyme	TRUE
A0A7J5C9I9	no	Glucosylceramidase	glucosylceramidase activity [GO:0004348]	CAZyme	TRUE
A0A7K2WA19	no	Glucosylceramidase	glucosylceramidase activity [GO:0004348]	CAZyme	TRUE
A0A7Y0JP81	no	Glucosylceramidase	glucosylceramidase activity [GO:0004348]	CAZyme	TRUE
A0A8J3C403	no	Glucosylceramidase	glucosylceramidase activity [GO:0004348]	CAZyme	TRUE
A0A8J3P5R6	no	Glucosylceramidase	glucosylceramidase activity [GO:0004348]	CAZyme	TRUE
R1GBE4	no	Glucosylceramidase	glucosylceramidase activity [GO:0004348]	CAZyme	TRUE
V6KF10	no	Glucosylceramidase	glucosylceramidase activity [GO:0004348]	CAZyme	TRUE
V6KNF5	no	Glucosylceramidase	glucosylceramidase activity [GO:0004348]	CAZyme	TRUE
W7SE00	no	Glucosylceramidase	glucosylceramidase activity [GO:0004348]	CAZyme	TRUE
W7TFW9	no	Glucosylceramidase	glucosylceramidase activity [GO:0004348]	CAZyme	TRUE
A0A7W5AKV8	no	Glucosylceramidase (EC 3.2.1.45)	glucosylceramidase activity [GO:0004348]	CAZyme	TRUE
A0A7W7U2M4	no	Glucosylceramidase (EC 3.2.1.45)	glucosylceramidase activity [GO:0004348]	CAZyme	TRUE
A0A7W9JET5	no	Glucosylceramidase (EC 3.2.1.45)	glucosylceramidase activity [GO:0004348]	CAZyme	TRUE
A0A7W9PYF0	no	Glucosylceramidase (EC 3.2.1.45)	glucosylceramidase activity [GO:0004348]	CAZyme	TRUE
A0A7X5VBC1	no	Glucosylceramidase (EC 3.2.1.45)	glucosylceramidase activity [GO:0004348]	CAZyme	TRUE
A0A841BL49	no	Glucosylceramidase (EC 3.2.1.45)	glucosylceramidase activity [GO:0004348]	CAZyme	TRUE
A0A841FEJ5	no	Glucosylceramidase (EC 3.2.1.45)	glucosylceramidase activity [GO:0004348]	CAZyme	TRUE
D0N990	no	Glucosylceramidase, putative	glucosylceramidase activity [GO:0004348]	CAZyme	TRUE
A0A1I6LLT1	no	Glucuronoarabinoxylan endo-1,4-beta-xylanase	glucosylceramidase activity [GO:0004348]	CAZyme	TRUE
A0A2P8MAF7	no	Glucuronoarabinoxylan endo-1,4-beta-xylanase	glucosylceramidase activity [GO:0004348]	CAZyme	TRUE
A0A316FAB7	no	Glucuronoarabinoxylan endo-1,4-beta-xylanase	glucosylceramidase activity [GO:0004348]	CAZyme	TRUE
A0A8J3ZZE1	no	Glucuronoarabinoxylan endo-1,4-beta-xylanase	glucosylceramidase activity [GO:0004348]	CAZyme	TRUE
A0A183U6F8	no	Glyco_hydro_2_N domain-containing protein	glycosyltransferase activity [GO:0016757]	CAZyme	TRUE
A0A3F2S3I5	no	Glyco_hydro_30 domain-containing protein	glucosylceramidase activity [GO:0004348]	CAZyme	TRUE
A0A7S0RV47	no	Glyco_hydro_30 domain-containing protein	glucosylceramidase activity [GO:0004348]	CAZyme	TRUE
A0A1V2QUU0	no	Glyco_hydro_42 domain-containing protein	beta-galactosidase activity [GO:0004565]	CAZyme	TRUE
A0A0B1RYD9	no	Glyco_transf_7C domain-containing protein	glycosyltransferase activity [GO:0016757]; metal ion binding [GO:0046872]	CAZyme	TRUE
A0A2G9TZ57	no	Glyco_transf_7C domain-containing protein	glycosyltransferase activity [GO:0016757]; metal ion binding [GO:0046872]	CAZyme	TRUE
A0A1J4NA91	no	Glycoside hydrolase	carbohydrate binding [GO:0030246]; hydrolase activity, hydrolyzing O-glycosyl compounds [GO:0004553]	CAZyme	TRUE
A0A1Q8CKW9	no	Glycoside hydrolase	carbohydrate binding [GO:0030246]; hydrolase activity, hydrolyzing O-glycosyl compounds [GO:0004553]	CAZyme	TRUE
A0A1V2QSU6	no	Glycoside hydrolase	carbohydrate binding [GO:0030246]; hydrolase activity, hydrolyzing O-glycosyl compounds [GO:0004553]	CAZyme	TRUE
A0A4Y3L3Y7	no	Glycoside hydrolase	carbohydrate binding [GO:0030246]; hydrolase activity, hydrolyzing O-glycosyl compounds [GO:0004553]	CAZyme	TRUE
A0A317CTT4	no	Glycoside hydrolase	chitosanase activity [GO:0016977]	CAZyme	TRUE
A0A3L7BRI1	no	Glycoside hydrolase	chitosanase activity [GO:0016977]	CAZyme	TRUE
A0A3L7BUE1	no	Glycoside hydrolase	chitosanase activity [GO:0016977]	CAZyme	TRUE
A0A3N9Y156	no	Glycoside hydrolase	chitosanase activity [GO:0016977]	CAZyme	TRUE
A0A519DXA1	no	Glycoside hydrolase	chitosanase activity [GO:0016977]	CAZyme	TRUE
A0A7J5CJB3	no	Glycoside hydrolase	chitosanase activity [GO:0016977]	CAZyme	TRUE
A0A7Y0PB34	no	Glycoside hydrolase	chitosanase activity [GO:0016977]	CAZyme	TRUE
A0A225X1R2	no	Glycoside hydrolase	glucosylceramidase activity [GO:0004348]	CAZyme	TRUE
A0A0A0B4E3	no	Glycoside hydrolase	hydrolase activity, hydrolyzing O-glycosyl compounds [GO:0004553]	CAZyme	TRUE
A0A0A6UJK1	no	Glycoside hydrolase	hydrolase activity, hydrolyzing O-glycosyl compounds [GO:0004553]	CAZyme	TRUE
A0A0D0X5M6	no	Glycoside hydrolase	hydrolase activity, hydrolyzing O-glycosyl compounds [GO:0004553]	CAZyme	TRUE
A0A0D8JBM8	no	Glycoside hydrolase	hydrolase activity, hydrolyzing O-glycosyl compounds [GO:0004553]	CAZyme	TRUE
A0A0K8PLT6	no	Glycoside hydrolase	hydrolase activity, hydrolyzing O-glycosyl compounds [GO:0004553]	CAZyme	TRUE
A0A0M2GDR1	no	Glycoside hydrolase	hydrolase activity, hydrolyzing O-glycosyl compounds [GO:0004553]	CAZyme	TRUE
A0A0Q7RYB4	no	Glycoside hydrolase	hydrolase activity, hydrolyzing O-glycosyl compounds [GO:0004553]	CAZyme	TRUE
A0A0X3V9C1	no	Glycoside hydrolase	hydrolase activity, hydrolyzing O-glycosyl compounds [GO:0004553]	CAZyme	TRUE
A0A1Q4YLF4	no	Glycoside hydrolase	hydrolase activity, hydrolyzing O-glycosyl compounds [GO:0004553]	CAZyme	TRUE
A0A1Q5NAA9	no	Glycoside hydrolase	hydrolase activity, hydrolyzing O-glycosyl compounds [GO:0004553]	CAZyme	TRUE
A0A1Q6LJE2	no	Glycoside hydrolase	hydrolase activity, hydrolyzing O-glycosyl compounds [GO:0004553]	CAZyme	TRUE
A0A1V2PXK4	no	Glycoside hydrolase	hydrolase activity, hydrolyzing O-glycosyl compounds [GO:0004553]	CAZyme	TRUE
A0A1V9YJV2	no	Glycoside hydrolase	hydrolase activity, hydrolyzing O-glycosyl compounds [GO:0004553]	CAZyme	TRUE
A0A225V7B8	no	Glycoside hydrolase	hydrolase activity, hydrolyzing O-glycosyl compounds [GO:0004553]	CAZyme	TRUE
A0A233S7K3	no	Glycoside hydrolase	hydrolase activity, hydrolyzing O-glycosyl compounds [GO:0004553]	CAZyme	TRUE
A0A254T0D9	no	Glycoside hydrolase	hydrolase activity, hydrolyzing O-glycosyl compounds [GO:0004553]	CAZyme	TRUE
A0A2T3VPV9	no	Glycoside hydrolase	hydrolase activity, hydrolyzing O-glycosyl compounds [GO:0004553]	CAZyme	TRUE
A0A2U2PK74	no	Glycoside hydrolase	hydrolase activity, hydrolyzing O-glycosyl compounds [GO:0004553]	CAZyme	TRUE
A0A356CVT8	no	Glycoside hydrolase	hydrolase activity, hydrolyzing O-glycosyl compounds [GO:0004553]	CAZyme	TRUE
A0A3B8Q7L6	no	Glycoside hydrolase	hydrolase activity, hydrolyzing O-glycosyl compounds [GO:0004553]	CAZyme	TRUE
A0A3D1L0N4	no	Glycoside hydrolase	hydrolase activity, hydrolyzing O-glycosyl compounds [GO:0004553]	CAZyme	TRUE
A0A3N2MEZ6	no	Glycoside hydrolase	hydrolase activity, hydrolyzing O-glycosyl compounds [GO:0004553]	CAZyme	TRUE
A0A3N9WV20	no	Glycoside hydrolase	hydrolase activity, hydrolyzing O-glycosyl compounds [GO:0004553]	CAZyme	TRUE
A0A3R6AA57	no	Glycoside hydrolase	hydrolase activity, hydrolyzing O-glycosyl compounds [GO:0004553]	CAZyme	TRUE
A0A3R6B2A3	no	Glycoside hydrolase	hydrolase activity, hydrolyzing O-glycosyl compounds [GO:0004553]	CAZyme	TRUE
A0A4Q0GQI5	no	Glycoside hydrolase	hydrolase activity, hydrolyzing O-glycosyl compounds [GO:0004553]	CAZyme	TRUE
A0A4Q5TTG1	no	Glycoside hydrolase	hydrolase activity, hydrolyzing O-glycosyl compounds [GO:0004553]	CAZyme	TRUE
A0A4R4MGR4	no	Glycoside hydrolase	hydrolase activity, hydrolyzing O-glycosyl compounds [GO:0004553]	CAZyme	TRUE
A0A4S2ANK8	no	Glycoside hydrolase	hydrolase activity, hydrolyzing O-glycosyl compounds [GO:0004553]	CAZyme	TRUE
A0A537ISI3	no	Glycoside hydrolase	hydrolase activity, hydrolyzing O-glycosyl compounds [GO:0004553]	CAZyme	TRUE
A0A7K1GZ35	no	Glycoside hydrolase	hydrolase activity, hydrolyzing O-glycosyl compounds [GO:0004553]	CAZyme	TRUE
A0A7V4J0Y8	no	Glycoside hydrolase	hydrolase activity, hydrolyzing O-glycosyl compounds [GO:0004553]	CAZyme	TRUE
A0A7Z1AYF7	no	Glycoside hydrolase	hydrolase activity, hydrolyzing O-glycosyl compounds [GO:0004553]	CAZyme	TRUE
A0A8J3HBQ3	no	Glycoside hydrolase	hydrolase activity, hydrolyzing O-glycosyl compounds [GO:0004553]	CAZyme	TRUE
A0A8J4E8P4	no	Glycoside hydrolase	hydrolase activity, hydrolyzing O-glycosyl compounds [GO:0004553]	CAZyme	TRUE
A0A5N6S874	no	Glycoside hydrolase	lysozyme activity [GO:0003796]	CAZyme	TRUE
A0A2D8RET0	no	Glycoside hydrolase	mannan endo-1,4-beta-mannosidase activity [GO:0016985]	CAZyme	TRUE
A0A428WMF5	no	Glycoside hydrolase	mannan endo-1,4-beta-mannosidase activity [GO:0016985]	CAZyme	TRUE
A0A4R4LN62	no	Glycoside hydrolase	mannan endo-1,4-beta-mannosidase activity [GO:0016985]	CAZyme	TRUE
A0A8J3QEF1	no	Glycoside hydrolase	mannan endo-1,4-beta-mannosidase activity [GO:0016985]	CAZyme	TRUE
A0A8T1WYC8	no	Glycoside hydrolase 3 protein	hydrolase activity, hydrolyzing O-glycosyl compounds [GO:0004553]	CAZyme	TRUE
A0A6A7MYY8	no	Glycoside hydrolase family 12	cellulase activity [GO:0008810]	CAZyme	TRUE
A0A845G728	no	Glycoside hydrolase family 12	cellulase activity [GO:0008810]	CAZyme	TRUE
A0A845GPD9	no	Glycoside hydrolase family 12	cellulase activity [GO:0008810]	CAZyme	TRUE
A0A0N1NIW0	no	Glycoside hydrolase family 16	hydrolase activity, hydrolyzing O-glycosyl compounds [GO:0004553]	CAZyme	TRUE
R6GFL4	no	Glycoside hydrolase family 16	hydrolase activity, hydrolyzing O-glycosyl compounds [GO:0004553]	CAZyme	TRUE
A0A416W5L9	no	Glycoside hydrolase family 16 protein	hydrolase activity, hydrolyzing O-glycosyl compounds [GO:0004553]	CAZyme	TRUE
A0A6M1WD74	no	Glycoside hydrolase family 16 protein	hydrolase activity, hydrolyzing O-glycosyl compounds [GO:0004553]	CAZyme	TRUE
A0A7H8K2C9	no	Glycoside hydrolase family 16 protein	hydrolase activity, hydrolyzing O-glycosyl compounds [GO:0004553]	CAZyme	TRUE
A0A1Q8C5F3	no	Glycoside hydrolase family 18	chitin binding [GO:0008061]; hydrolase activity, hydrolyzing O-glycosyl compounds [GO:0004553]	CAZyme	TRUE
A0A1Q9LNX4	no	Glycoside hydrolase family 18	chitin binding [GO:0008061]; hydrolase activity, hydrolyzing O-glycosyl compounds [GO:0004553]	CAZyme	TRUE
A0A317DDE7	no	Glycoside hydrolase family 18	chitin binding [GO:0008061]; hydrolase activity, hydrolyzing O-glycosyl compounds [GO:0004553]	CAZyme	TRUE
A0A317DP46	no	Glycoside hydrolase family 18	chitin binding [GO:0008061]; hydrolase activity, hydrolyzing O-glycosyl compounds [GO:0004553]	CAZyme	TRUE
A0A3L7BPT5	no	Glycoside hydrolase family 18	chitin binding [GO:0008061]; hydrolase activity, hydrolyzing O-glycosyl compounds [GO:0004553]	CAZyme	TRUE
A0A3N9XBT5	no	Glycoside hydrolase family 18	chitin binding [GO:0008061]; hydrolase activity, hydrolyzing O-glycosyl compounds [GO:0004553]	CAZyme	TRUE
A0A4R4Q975	no	Glycoside hydrolase family 18	chitin binding [GO:0008061]; hydrolase activity, hydrolyzing O-glycosyl compounds [GO:0004553]	CAZyme	TRUE
A0A7J5A1H2	no	Glycoside hydrolase family 18	chitin binding [GO:0008061]; hydrolase activity, hydrolyzing O-glycosyl compounds [GO:0004553]	CAZyme	TRUE
A0A7J5CH76	no	Glycoside hydrolase family 18	chitin binding [GO:0008061]; hydrolase activity, hydrolyzing O-glycosyl compounds [GO:0004553]	CAZyme	TRUE
A0A6I5BJS0	no	Glycoside hydrolase family 26	feruloyl esterase activity [GO:0030600]; mannan endo-1,4-beta-mannosidase activity [GO:0016985]	CAZyme	TRUE
A0A830GKY0	no	Glycoside hydrolase family 32 protein	hydrolase activity, hydrolyzing O-glycosyl compounds [GO:0004553]	CAZyme	TRUE
A0A850D693	no	Glycoside hydrolase family 32 protein	hydrolase activity, hydrolyzing O-glycosyl compounds [GO:0004553]	CAZyme	TRUE
A0A2W0CEP0	no	Glycoside hydrolase family 43	hydrolase activity, hydrolyzing O-glycosyl compounds [GO:0004553]	CAZyme	TRUE
A0A3P3RGL6	no	Glycoside hydrolase family 43	hydrolase activity, hydrolyzing O-glycosyl compounds [GO:0004553]	CAZyme	TRUE
M0B6E4	no	Glycoside hydrolase family 43	hydrolase activity, hydrolyzing O-glycosyl compounds [GO:0004553]	CAZyme	TRUE
R5BU37	no	Glycoside hydrolase family 43	hydrolase activity, hydrolyzing O-glycosyl compounds [GO:0004553]	CAZyme	TRUE
A0A0Q6Y433	no	Glycosyl hydrolase	alpha-L-fucosidase activity [GO:0004560]	CAZyme	TRUE
A0A117QYJ0	no	Glycosyl hydrolase	alpha-L-fucosidase activity [GO:0004560]	CAZyme	TRUE
A0A5B2WUD4	no	Glycosyl hydrolase	beta-glucosidase activity [GO:0008422]; scopolin beta-glucosidase activity [GO:0102483]	CAZyme	TRUE
A0A0L8L8E5	no	Glycosyl hydrolase	feruloyl esterase activity [GO:0030600]	CAZyme	TRUE
A0A136PPR6	no	Glycosyl hydrolase	feruloyl esterase activity [GO:0030600]	CAZyme	TRUE
A0A1Q4YLG6	no	Glycosyl hydrolase	feruloyl esterase activity [GO:0030600]	CAZyme	TRUE
A0A3M8VWM4	no	Glycosyl hydrolase	feruloyl esterase activity [GO:0030600]	CAZyme	TRUE
A0A4R4MIF6	no	Glycosyl hydrolase	feruloyl esterase activity [GO:0030600]	CAZyme	TRUE
A0A550HFL0	no	Glycosyl hydrolase	feruloyl esterase activity [GO:0030600]	CAZyme	TRUE
A0A6G3XRC3	no	Glycosyl hydrolase	feruloyl esterase activity [GO:0030600]	CAZyme	TRUE
A0A6G4XPY8	no	Glycosyl hydrolase	feruloyl esterase activity [GO:0030600]	CAZyme	TRUE
A0A6M1KNJ2	no	Glycosyl hydrolase	feruloyl esterase activity [GO:0030600]	CAZyme	TRUE
A0A846Z7P2	no	Glycosyl hydrolase	feruloyl esterase activity [GO:0030600]	CAZyme	TRUE
A0A087JYH2	no	Glycosyl hydrolase	glucosylceramidase activity [GO:0004348]	CAZyme	TRUE
A0A1L9AZK6	no	Glycosyl hydrolase	glucosylceramidase activity [GO:0004348]	CAZyme	TRUE
A0A1Q4WWG1	no	Glycosyl hydrolase	glucosylceramidase activity [GO:0004348]	CAZyme	TRUE
A0A1Q5BWH2	no	Glycosyl hydrolase	glucosylceramidase activity [GO:0004348]	CAZyme	TRUE
A0A1Q5DBM7	no	Glycosyl hydrolase	glucosylceramidase activity [GO:0004348]	CAZyme	TRUE
A0A1Q5FXI5	no	Glycosyl hydrolase	glucosylceramidase activity [GO:0004348]	CAZyme	TRUE
A0A1Q5JGY6	no	Glycosyl hydrolase	glucosylceramidase activity [GO:0004348]	CAZyme	TRUE
A0A2P8Q921	no	Glycosyl hydrolase	glucosylceramidase activity [GO:0004348]	CAZyme	TRUE
A0A3A8H1V8	no	Glycosyl hydrolase	glucosylceramidase activity [GO:0004348]	CAZyme	TRUE
A0A3A8KIC7	no	Glycosyl hydrolase	glucosylceramidase activity [GO:0004348]	CAZyme	TRUE
A0A3A8SZ33	no	Glycosyl hydrolase	glucosylceramidase activity [GO:0004348]	CAZyme	TRUE
A0A3D8NQU6	no	Glycosyl hydrolase	glucosylceramidase activity [GO:0004348]	CAZyme	TRUE
A0A5A9ZWT4	no	Glycosyl hydrolase	glucosylceramidase activity [GO:0004348]	CAZyme	TRUE
A0A6B2Z7G6	no	Glycosyl hydrolase	glucosylceramidase activity [GO:0004348]	CAZyme	TRUE
A0A6G2V5N6	no	Glycosyl hydrolase	glucosylceramidase activity [GO:0004348]	CAZyme	TRUE
A0A6G3CE97	no	Glycosyl hydrolase	glucosylceramidase activity [GO:0004348]	CAZyme	TRUE
A0A7Y4N132	no	Glycosyl hydrolase	glucosylceramidase activity [GO:0004348]	CAZyme	TRUE
A0A7Z0HT67	no	Glycosyl hydrolase	glucosylceramidase activity [GO:0004348]	CAZyme	TRUE
A0A1V2QSJ2	no	Glycosyl hydrolase	hydrolase activity, hydrolyzing O-glycosyl compounds [GO:0004553]	CAZyme	TRUE
A0A2N8TUK4	no	Glycosyl hydrolase	hydrolase activity, hydrolyzing O-glycosyl compounds [GO:0004553]	CAZyme	TRUE
A0A386WIP0	no	Glycosyl hydrolase	hydrolase activity, hydrolyzing O-glycosyl compounds [GO:0004553]	CAZyme	TRUE
A0A3B0CGT5	no	Glycosyl hydrolase	hydrolase activity, hydrolyzing O-glycosyl compounds [GO:0004553]	CAZyme	TRUE
A0A3D4LU01	no	Glycosyl hydrolase	hydrolase activity, hydrolyzing O-glycosyl compounds [GO:0004553]	CAZyme	TRUE
A0A1X1NM63	no	Glycosyl hydrolase	mannan endo-1,4-beta-mannosidase activity [GO:0016985]	CAZyme	TRUE
R5YUY9	no	Glycosyl hydrolase family 16	hydrolase activity, hydrolyzing O-glycosyl compounds [GO:0004553]	CAZyme	TRUE
A0A2T0PYW2	no	Glycosyl hydrolase family 2	hydrolase activity, hydrolyzing O-glycosyl compounds [GO:0004553]	CAZyme	TRUE
A0A2S6Q2D0	no	Glycosyl hydrolase family 20	beta-N-acetylhexosaminidase activity [GO:0004563]; N-acetyl-beta-D-galactosaminidase activity [GO:0102148]	CAZyme	TRUE
A0A652KRN6	no	Glycosyl hydrolase family 20	beta-N-acetylhexosaminidase activity [GO:0004563]; N-acetyl-beta-D-galactosaminidase activity [GO:0102148]	CAZyme	TRUE
A0A6I7Y3I4	no	Glycosyl hydrolase family 20	beta-N-acetylhexosaminidase activity [GO:0004563]; N-acetyl-beta-D-galactosaminidase activity [GO:0102148]	CAZyme	TRUE
J1LMS0	no	Glycosyl hydrolase family 20, catalytic domain protein	beta-N-acetylhexosaminidase activity [GO:0004563]; N-acetyl-beta-D-galactosaminidase activity [GO:0102148]	CAZyme	TRUE
A0A087BZI4	no	Glycosyl hydrolase family 25	lysozyme activity [GO:0003796]	CAZyme	TRUE
A0A2M9HID3	no	Glycosyl hydrolase family 25	lysozyme activity [GO:0003796]	CAZyme	TRUE
A0A374U1H1	no	Glycosyl hydrolase family 25	lysozyme activity [GO:0003796]	CAZyme	TRUE
A0A374VGL5	no	Glycosyl hydrolase family 25	lysozyme activity [GO:0003796]	CAZyme	TRUE
E6JZ04	no	Glycosyl hydrolase family 25	lysozyme activity [GO:0003796]	CAZyme	TRUE
A0A0J6XNX9	no	Glycosyl hydrolase family 31	carbohydrate binding [GO:0030246]; hydrolase activity, hydrolyzing O-glycosyl compounds [GO:0004553]	CAZyme	TRUE
A0A316FAH2	no	Glycosyl hydrolase family 39	hydrolase activity, hydrolyzing O-glycosyl compounds [GO:0004553]	CAZyme	TRUE
A0A285CB40	no	Glycosyl hydrolase family 43	hydrolase activity, hydrolyzing O-glycosyl compounds [GO:0004553]	CAZyme	TRUE
A0A2T6LCQ6	no	Glycosyl hydrolase family 43	hydrolase activity, hydrolyzing O-glycosyl compounds [GO:0004553]	CAZyme	TRUE
A0A316HSK7	no	Glycosyl hydrolase family 43	hydrolase activity, hydrolyzing O-glycosyl compounds [GO:0004553]	CAZyme	TRUE
A0A0M2S086	no	Glycosyl hydrolase family 5	hydrolase activity, hydrolyzing O-glycosyl compounds [GO:0004553]	CAZyme	TRUE
A0A0Q5J3J5	no	Glycosyl hydrolase family 5	hydrolase activity, hydrolyzing O-glycosyl compounds [GO:0004553]	CAZyme	TRUE
A0A246RGR5	no	Glycosyl hydrolase family 5	hydrolase activity, hydrolyzing O-glycosyl compounds [GO:0004553]	CAZyme	TRUE
A0A3N9WTD3	no	Glycosyl hydrolase family 5	hydrolase activity, hydrolyzing O-glycosyl compounds [GO:0004553]	CAZyme	TRUE
A0A3N9XT32	no	Glycosyl hydrolase family 5	hydrolase activity, hydrolyzing O-glycosyl compounds [GO:0004553]	CAZyme	TRUE
A0A3N9Y0A2	no	Glycosyl hydrolase family 5	hydrolase activity, hydrolyzing O-glycosyl compounds [GO:0004553]	CAZyme	TRUE
A0A4R4NHB3	no	Glycosyl hydrolase family 5	hydrolase activity, hydrolyzing O-glycosyl compounds [GO:0004553]	CAZyme	TRUE
A0A4R4SF50	no	Glycosyl hydrolase family 5	hydrolase activity, hydrolyzing O-glycosyl compounds [GO:0004553]	CAZyme	TRUE
A0A4R4W0R9	no	Glycosyl hydrolase family 5	hydrolase activity, hydrolyzing O-glycosyl compounds [GO:0004553]	CAZyme	TRUE
A0A4R5EIZ0	no	Glycosyl hydrolase family 5	hydrolase activity, hydrolyzing O-glycosyl compounds [GO:0004553]	CAZyme	TRUE
A0A4S8QCM1	no	Glycosyl hydrolase family 5	hydrolase activity, hydrolyzing O-glycosyl compounds [GO:0004553]	CAZyme	TRUE
A0A5S4G1D8	no	Glycosyl hydrolase family 5	hydrolase activity, hydrolyzing O-glycosyl compounds [GO:0004553]	CAZyme	TRUE
A0A3A9YQ67	no	Glycosyl hydrolase family protein	hydrolase activity, hydrolyzing O-glycosyl compounds [GO:0004553]	CAZyme	TRUE
A0A3L7BKS0	no	Glycosyl hydrolase family protein	hydrolase activity, hydrolyzing O-glycosyl compounds [GO:0004553]	CAZyme	TRUE
A0A3P3UBH9	no	Glycosyl hydrolase family protein	hydrolase activity, hydrolyzing O-glycosyl compounds [GO:0004553]	CAZyme	TRUE
A0A4R0GHA8	no	Glycosyl hydrolase family protein	hydrolase activity, hydrolyzing O-glycosyl compounds [GO:0004553]	CAZyme	TRUE
A0A4R0JL07	no	Glycosyl hydrolase family protein	hydrolase activity, hydrolyzing O-glycosyl compounds [GO:0004553]	CAZyme	TRUE
A0A4R1D494	no	Glycosyl hydrolase family protein	hydrolase activity, hydrolyzing O-glycosyl compounds [GO:0004553]	CAZyme	TRUE
A0A4R4N439	no	Glycosyl hydrolase family protein	hydrolase activity, hydrolyzing O-glycosyl compounds [GO:0004553]	CAZyme	TRUE
A0A4R4QK80	no	Glycosyl hydrolase family protein	hydrolase activity, hydrolyzing O-glycosyl compounds [GO:0004553]	CAZyme	TRUE
A0A4R4V4T5	no	Glycosyl hydrolase family protein	hydrolase activity, hydrolyzing O-glycosyl compounds [GO:0004553]	CAZyme	TRUE
A0A4U0S4P0	no	Glycosyl hydrolase family protein	hydrolase activity, hydrolyzing O-glycosyl compounds [GO:0004553]	CAZyme	TRUE
A0A4U5WKL0	no	Glycosyl hydrolase family protein	hydrolase activity, hydrolyzing O-glycosyl compounds [GO:0004553]	CAZyme	TRUE
A0A545BMR3	no	Glycosyl hydrolase family protein	hydrolase activity, hydrolyzing O-glycosyl compounds [GO:0004553]	CAZyme	TRUE
A0A5C8Q9H9	no	Glycosyl hydrolase family protein	hydrolase activity, hydrolyzing O-glycosyl compounds [GO:0004553]	CAZyme	TRUE
A0A652K4D9	no	Glycosyl hydrolase family protein	hydrolase activity, hydrolyzing O-glycosyl compounds [GO:0004553]	CAZyme	TRUE
A0A6I7Y689	no	Glycosyl hydrolase family protein	hydrolase activity, hydrolyzing O-glycosyl compounds [GO:0004553]	CAZyme	TRUE
A0A6P2C437	no	Glycosyl hydrolase family protein	hydrolase activity, hydrolyzing O-glycosyl compounds [GO:0004553]	CAZyme	TRUE
A0A7M3NQP8	no	Glycosyl hydrolase family protein	hydrolase activity, hydrolyzing O-glycosyl compounds [GO:0004553]	CAZyme	TRUE
C9RIW5	no	Glycosyl hydrolase, family 43	hydrolase activity, hydrolyzing O-glycosyl compounds [GO:0004553]	CAZyme	TRUE
A0A1H3UHP9	no	Glycosyl hydrolases family 16	hydrolase activity, hydrolyzing O-glycosyl compounds [GO:0004553]	CAZyme	TRUE
A0A1I1BYR8	no	Glycosyl hydrolases family 16	hydrolase activity, hydrolyzing O-glycosyl compounds [GO:0004553]	CAZyme	TRUE
A0A1G6ZPG2	no	Glycosyl hydrolases family 2	hydrolase activity, hydrolyzing O-glycosyl compounds [GO:0004553]	CAZyme	TRUE
A0A1H9BNF3	no	Glycosyl hydrolases family 2	hydrolase activity, hydrolyzing O-glycosyl compounds [GO:0004553]	CAZyme	TRUE
A0A1C4VHJ8	no	Glycosyl hydrolases family 43	hydrolase activity, hydrolyzing O-glycosyl compounds [GO:0004553]	CAZyme	TRUE
A0A1G9RFJ3	no	Glycosyl hydrolases family 43	hydrolase activity, hydrolyzing O-glycosyl compounds [GO:0004553]	CAZyme	TRUE
A0A1H4HFD5	no	Glycosyl hydrolases family 43	hydrolase activity, hydrolyzing O-glycosyl compounds [GO:0004553]	CAZyme	TRUE
A0A1I6VK82	no	Glycosyl hydrolases family 43	hydrolase activity, hydrolyzing O-glycosyl compounds [GO:0004553]	CAZyme	TRUE
A0A1K1QGT4	no	Glycosyl hydrolases family 43	hydrolase activity, hydrolyzing O-glycosyl compounds [GO:0004553]	CAZyme	TRUE
A0A1M5K830	no	Glycosyl hydrolases family 43	hydrolase activity, hydrolyzing O-glycosyl compounds [GO:0004553]	CAZyme	TRUE
A0A1M6QQR8	no	Glycosyl hydrolases family 43	hydrolase activity, hydrolyzing O-glycosyl compounds [GO:0004553]	CAZyme	TRUE
A0A1N6GLT3	no	Glycosyl hydrolases family 43	hydrolase activity, hydrolyzing O-glycosyl compounds [GO:0004553]	CAZyme	TRUE
A0A285GP32	no	Glycosyl hydrolases family 43	hydrolase activity, hydrolyzing O-glycosyl compounds [GO:0004553]	CAZyme	TRUE
A0A2C9A6M8	no	Glycosyl hydrolases family 43	hydrolase activity, hydrolyzing O-glycosyl compounds [GO:0004553]	CAZyme	TRUE
A0A139XK46	no	Glycosyl transferase (EC 2.4.1.41)	carbohydrate binding [GO:0030246]; polypeptide N-acetylgalactosaminyltransferase activity [GO:0004653]	CAZyme	TRUE
A0A1G6ZI59	no	Hexosaminidase	beta-N-acetylhexosaminidase activity [GO:0004563]; N-acetyl-beta-D-galactosaminidase activity [GO:0102148]	CAZyme	TRUE
A0A2A3HG29	no	Hexosaminidase	beta-N-acetylhexosaminidase activity [GO:0004563]; N-acetyl-beta-D-galactosaminidase activity [GO:0102148]	CAZyme	TRUE
A0A2A3J1U0	no	Hexosaminidase	beta-N-acetylhexosaminidase activity [GO:0004563]; N-acetyl-beta-D-galactosaminidase activity [GO:0102148]	CAZyme	TRUE
A0A3N1SFV0	no	Hexosaminidase	beta-N-acetylhexosaminidase activity [GO:0004563]; N-acetyl-beta-D-galactosaminidase activity [GO:0102148]	CAZyme	TRUE
A0A4R2J5S5	no	Hexosaminidase	beta-N-acetylhexosaminidase activity [GO:0004563]; N-acetyl-beta-D-galactosaminidase activity [GO:0102148]	CAZyme	TRUE
A0A8J7KKZ5	no	Hexosaminidase (EC 3.2.1.52)	beta-N-acetylhexosaminidase activity [GO:0004563]	CAZyme	TRUE
A0A7W7SJE4	no	Hexosaminidase (EC 3.2.1.52)	beta-N-acetylhexosaminidase activity [GO:0004563]; N-acetyl-beta-D-galactosaminidase activity [GO:0102148]	CAZyme	TRUE
A0A7Z0BHB7	no	Hexosaminidase (EC 3.2.1.52)	beta-N-acetylhexosaminidase activity [GO:0004563]; N-acetyl-beta-D-galactosaminidase activity [GO:0102148]	CAZyme	TRUE
A0A1C5X5C3	no	Kappa-carrageenase (EC 3.2.1.83)	kappa-carrageenase activity [GO:0033918]	CAZyme	TRUE
A0A239V9Z7	no	Kappa-carrageenase (EC 3.2.1.83)	kappa-carrageenase activity [GO:0033918]	CAZyme	TRUE
A0A376EYR0	no	Kappa-carrageenase (EC 3.2.1.83)	kappa-carrageenase activity [GO:0033918]	CAZyme	TRUE
Q9Z4I7	no	Lacto-N-biosidase	beta-N-acetylhexosaminidase activity [GO:0004563]; N-acetyl-beta-D-galactosaminidase activity [GO:0102148]	CAZyme	TRUE
A0A7C9PMY0	no	Levanase	hydrolase activity, hydrolyzing O-glycosyl compounds [GO:0004553]	CAZyme	TRUE
A0A850CTE5	no	Levanase	hydrolase activity, hydrolyzing O-glycosyl compounds [GO:0004553]	CAZyme	TRUE
A0A1G6MM21	no	Levanbiose-producing levanase	hydrolase activity, hydrolyzing O-glycosyl compounds [GO:0004553]	CAZyme	TRUE
A0A1H7FNE7	no	Levanbiose-producing levanase	hydrolase activity, hydrolyzing O-glycosyl compounds [GO:0004553]	CAZyme	TRUE
A0A1I4HWB9	no	Levanbiose-producing levanase	hydrolase activity, hydrolyzing O-glycosyl compounds [GO:0004553]	CAZyme	TRUE
A0A4R2BHI6	no	Levanbiose-producing levanase	hydrolase activity, hydrolyzing O-glycosyl compounds [GO:0004553]	CAZyme	TRUE
A0A561DNH8	no	Levanbiose-producing levanase	hydrolase activity, hydrolyzing O-glycosyl compounds [GO:0004553]	CAZyme	TRUE
A0A855XQN6	no	Levanbiose-producing levanase	hydrolase activity, hydrolyzing O-glycosyl compounds [GO:0004553]	CAZyme	TRUE
A0A2D8RFV7	no	Licheninase	carbohydrate binding [GO:0030246]; hydrolase activity, hydrolyzing O-glycosyl compounds [GO:0004553]	CAZyme	TRUE
A0A7Z6T2K0	no	Licheninase, Glucan endo-1,3-beta-D-glucosidase	hydrolase activity, hydrolyzing O-glycosyl compounds [GO:0004553]	CAZyme	TRUE
A0A1H1AQ37	no	Mannan endo-1,4-beta-mannosidase	hydrolase activity, hydrolyzing O-glycosyl compounds [GO:0004553]	CAZyme	TRUE
A0A1I2LQB7	no	Mannan endo-1,4-beta-mannosidase	mannan endo-1,4-beta-mannosidase activity [GO:0016985]	CAZyme	TRUE
A0A2M8WRP2	no	Mannan endo-1,4-beta-mannosidase	mannan endo-1,4-beta-mannosidase activity [GO:0016985]	CAZyme	TRUE
A0A2T6KTI0	no	Mannan endo-1,4-beta-mannosidase	mannan endo-1,4-beta-mannosidase activity [GO:0016985]	CAZyme	TRUE
A0A4R7VHR3	no	Mannan endo-1,4-beta-mannosidase	mannan endo-1,4-beta-mannosidase activity [GO:0016985]	CAZyme	TRUE
A0A4V3FSU9	no	Mannan endo-1,4-beta-mannosidase	mannan endo-1,4-beta-mannosidase activity [GO:0016985]	CAZyme	TRUE
A0A562WE24	no	Mannan endo-1,4-beta-mannosidase	mannan endo-1,4-beta-mannosidase activity [GO:0016985]	CAZyme	TRUE
A0A1C5RX62	no	Mannan endo-1,4-beta-mannosidase (EC 3.2.1.78)	mannan endo-1,4-beta-mannosidase activity [GO:0016985]	CAZyme	TRUE
A0A7W0CJ07	no	Mannan endo-1,4-beta-mannosidase (EC 3.2.1.78)	mannan endo-1,4-beta-mannosidase activity [GO:0016985]	CAZyme	TRUE
A0A091C8J5	no	Mannanase	hydrolase activity, hydrolyzing O-glycosyl compounds [GO:0004553]	CAZyme	TRUE
A0A0Q7JDF7	no	Melibiase A	galactosidase activity [GO:0015925]	CAZyme	TRUE
A0A4Q5SDT0	no	Melibiase A	galactosidase activity [GO:0015925]	CAZyme	TRUE
A0A819W329	no	Melibiase_C domain-containing protein	galactosidase activity [GO:0015925]	CAZyme	TRUE
A0A100JIG4	no	O-GlcNAcase NagJ (EC 3.2.1.169)	[protein]-3-O-(N-acetyl-D-glucosaminyl)-L-serine O-N-acetyl-alpha-D-glucosaminase activity [GO:0102167]; [protein]-3-O-(N-acetyl-D-glucosaminyl)-L-serine/L-threonine O-N-acetyl-alpha-D-glucosaminase activity [GO:0102571]; [protein]-3-O-(N-acetyl-D-glucosaminyl)-L-threonine O-N-acetyl-alpha-D-glucosaminase activity [GO:0102166]; alpha-L-fucosidase activity [GO:0004560]	CAZyme	TRUE
A0A542SP47	no	O-glycosyl hydrolase	glucosylceramidase activity [GO:0004348]	CAZyme	TRUE
A0A1G8PPF0	no	O-Glycosyl hydrolase	hydrolase activity, hydrolyzing O-glycosyl compounds [GO:0004553]	CAZyme	TRUE
A0A1G9K5D4	no	O-Glycosyl hydrolase	hydrolase activity, hydrolyzing O-glycosyl compounds [GO:0004553]	CAZyme	TRUE
A0A1H0CF86	no	O-Glycosyl hydrolase	hydrolase activity, hydrolyzing O-glycosyl compounds [GO:0004553]	CAZyme	TRUE
A0A1H2SES9	no	O-Glycosyl hydrolase	hydrolase activity, hydrolyzing O-glycosyl compounds [GO:0004553]	CAZyme	TRUE
A0A1H5L065	no	O-Glycosyl hydrolase	hydrolase activity, hydrolyzing O-glycosyl compounds [GO:0004553]	CAZyme	TRUE
A0A1H9QS89	no	O-Glycosyl hydrolase	hydrolase activity, hydrolyzing O-glycosyl compounds [GO:0004553]	CAZyme	TRUE
A0A1I2X2C7	no	O-Glycosyl hydrolase	hydrolase activity, hydrolyzing O-glycosyl compounds [GO:0004553]	CAZyme	TRUE
A0A1I6DKE8	no	O-Glycosyl hydrolase	hydrolase activity, hydrolyzing O-glycosyl compounds [GO:0004553]	CAZyme	TRUE
A0A1I6U7B1	no	O-Glycosyl hydrolase	hydrolase activity, hydrolyzing O-glycosyl compounds [GO:0004553]	CAZyme	TRUE
A0A1M7N9H2	no	O-Glycosyl hydrolase	hydrolase activity, hydrolyzing O-glycosyl compounds [GO:0004553]	CAZyme	TRUE
A0A1Y6FH23	no	O-Glycosyl hydrolase	hydrolase activity, hydrolyzing O-glycosyl compounds [GO:0004553]	CAZyme	TRUE
A0A2S6IEJ4	no	O-glycosyl hydrolase	hydrolase activity, hydrolyzing O-glycosyl compounds [GO:0004553]	CAZyme	TRUE
A0A2T0UAR2	no	O-glycosyl hydrolase	hydrolase activity, hydrolyzing O-glycosyl compounds [GO:0004553]	CAZyme	TRUE
A0A316EJY7	no	O-glycosyl hydrolase	hydrolase activity, hydrolyzing O-glycosyl compounds [GO:0004553]	CAZyme	TRUE
A0A4Q8BAX9	no	O-glycosyl hydrolase	hydrolase activity, hydrolyzing O-glycosyl compounds [GO:0004553]	CAZyme	TRUE
A0A4R1ZWW6	no	O-glycosyl hydrolase	hydrolase activity, hydrolyzing O-glycosyl compounds [GO:0004553]	CAZyme	TRUE
A0A561T841	no	O-glycosyl hydrolase	hydrolase activity, hydrolyzing O-glycosyl compounds [GO:0004553]	CAZyme	TRUE
A0A7C9RVX8	no	O-Glycosyl hydrolase	hydrolase activity, hydrolyzing O-glycosyl compounds [GO:0004553]	CAZyme	TRUE
A0A7W4V2X9	no	O-glycosyl hydrolase	hydrolase activity, hydrolyzing O-glycosyl compounds [GO:0004553]	CAZyme	TRUE
A0A7W5AR57	no	O-glycosyl hydrolase	hydrolase activity, hydrolyzing O-glycosyl compounds [GO:0004553]	CAZyme	TRUE
A0A7W7DWK4	no	O-glycosyl hydrolase	hydrolase activity, hydrolyzing O-glycosyl compounds [GO:0004553]	CAZyme	TRUE
A0A7W7HIN3	no	O-glycosyl hydrolase	hydrolase activity, hydrolyzing O-glycosyl compounds [GO:0004553]	CAZyme	TRUE
A0A7W9TFQ8	no	O-glycosyl hydrolase	hydrolase activity, hydrolyzing O-glycosyl compounds [GO:0004553]	CAZyme	TRUE
A0A7Z7CM90	no	O-Glycosyl hydrolase	hydrolase activity, hydrolyzing O-glycosyl compounds [GO:0004553]	CAZyme	TRUE
A0A7Y6DWG7	no	Pectate lyase	aspartyl esterase activity [GO:0045330]; lyase activity [GO:0016829]; pectinesterase activity [GO:0030599]	CAZyme	TRUE
A0A0A0BY76	no	Pectate lyase	pectate lyase activity [GO:0030570]	CAZyme	TRUE
A0A0M2S2C5	no	Pectate lyase	pectate lyase activity [GO:0030570]	CAZyme	TRUE
A0A1H9BFH5	no	Pectate lyase	pectate lyase activity [GO:0030570]	CAZyme	TRUE
A0A1I1L730	no	Pectate lyase	pectate lyase activity [GO:0030570]	CAZyme	TRUE
A0A1Q5HM43	no	Pectate lyase	pectate lyase activity [GO:0030570]	CAZyme	TRUE
A0A2A2E987	no	Pectate lyase	pectate lyase activity [GO:0030570]	CAZyme	TRUE
A0A2S6PTG8	no	Pectate lyase	pectate lyase activity [GO:0030570]	CAZyme	TRUE
A0A327ZHJ4	no	Pectate lyase	pectate lyase activity [GO:0030570]	CAZyme	TRUE
A0A327ZL98	no	Pectate lyase	pectate lyase activity [GO:0030570]	CAZyme	TRUE
A0A329CBL7	no	Pectate lyase	pectate lyase activity [GO:0030570]	CAZyme	TRUE
A0A3N9TKN2	no	Pectate lyase	pectate lyase activity [GO:0030570]	CAZyme	TRUE
A0A4R3MNT2	no	Pectate lyase	pectate lyase activity [GO:0030570]	CAZyme	TRUE
A0A561VG49	no	Pectate lyase	pectate lyase activity [GO:0030570]	CAZyme	TRUE
A0A5M3X9H1	no	Pectate lyase	pectate lyase activity [GO:0030570]	CAZyme	TRUE
A0A5S4FQ49	no	Pectate lyase	pectate lyase activity [GO:0030570]	CAZyme	TRUE
A0A5S4G2I0	no	Pectate lyase	pectate lyase activity [GO:0030570]	CAZyme	TRUE
A0A7K0CKL0	no	Pectate lyase	pectate lyase activity [GO:0030570]	CAZyme	TRUE
A0A7W5ARX3	no	Pectate lyase	pectate lyase activity [GO:0030570]	CAZyme	TRUE
A0A7W9GFG6	no	Pectate lyase	pectate lyase activity [GO:0030570]	CAZyme	TRUE
A0A7X0IBH4	no	Pectate lyase	pectate lyase activity [GO:0030570]	CAZyme	TRUE
A0A7X4LML7	no	Pectate lyase	pectate lyase activity [GO:0030570]	CAZyme	TRUE
A0A849DGD9	no	Pectate lyase	pectate lyase activity [GO:0030570]	CAZyme	TRUE
A0A8G1U9E8	no	Pectate lyase	pectate lyase activity [GO:0030570]	CAZyme	TRUE
A0A8J3RSJ1	no	Pectate lyase	pectate lyase activity [GO:0030570]	CAZyme	TRUE
A0A8J3RWH9	no	Pectate lyase	pectate lyase activity [GO:0030570]	CAZyme	TRUE
W4QBL8	no	Pectate lyase	pectate lyase activity [GO:0030570]	CAZyme	TRUE
A0A168IV68	no	pectate lyase (EC 4.2.2.2)	carbohydrate binding [GO:0030246]; pectate lyase activity [GO:0030570]	CAZyme	TRUE
A0A1A9C4I1	no	pectate lyase (EC 4.2.2.2)	carbohydrate binding [GO:0030246]; pectate lyase activity [GO:0030570]	CAZyme	TRUE
A0A1H6EHC6	no	pectate lyase (EC 4.2.2.2)	carbohydrate binding [GO:0030246]; pectate lyase activity [GO:0030570]	CAZyme	TRUE
A0A1I4H001	no	Pectate lyase (EC 4.2.2.2)	carbohydrate binding [GO:0030246]; pectate lyase activity [GO:0030570]	CAZyme	TRUE
A0A1N7HJ30	no	Pectate lyase (EC 4.2.2.2)	carbohydrate binding [GO:0030246]; pectate lyase activity [GO:0030570]	CAZyme	TRUE
A0A0M8YLE5	no	pectate lyase (EC 4.2.2.2)	pectate lyase activity [GO:0030570]	CAZyme	TRUE
A0A1Q5DFZ0	no	pectate lyase (EC 4.2.2.2)	pectate lyase activity [GO:0030570]	CAZyme	TRUE
A0A285I5J8	no	Pectate lyase (EC 4.2.2.2)	pectate lyase activity [GO:0030570]	CAZyme	TRUE
A0A3N6IUT7	no	pectate lyase (EC 4.2.2.2)	pectate lyase activity [GO:0030570]	CAZyme	TRUE
A0A402DWC0	no	pectate lyase (EC 4.2.2.2)	pectate lyase activity [GO:0030570]	CAZyme	TRUE
A0A4R4VFI3	no	Pectate lyase (EC 4.2.2.2)	pectate lyase activity [GO:0030570]	CAZyme	TRUE
A0A4R4W106	no	pectate lyase (EC 4.2.2.2)	pectate lyase activity [GO:0030570]	CAZyme	TRUE
A0A4R5FTN5	no	pectate lyase (EC 4.2.2.2)	pectate lyase activity [GO:0030570]	CAZyme	TRUE
A0A4S2V026	no	pectate lyase (EC 4.2.2.2)	pectate lyase activity [GO:0030570]	CAZyme	TRUE
A0A5J5K9Q0	no	pectate lyase (EC 4.2.2.2)	pectate lyase activity [GO:0030570]	CAZyme	TRUE
A0A5R9FUJ5	no	pectate lyase (EC 4.2.2.2)	pectate lyase activity [GO:0030570]	CAZyme	TRUE
A0A7C8GQL3	no	Pectate lyase (EC 4.2.2.2)	pectate lyase activity [GO:0030570]	CAZyme	TRUE
A0A7W4UEP0	no	pectate lyase (EC 4.2.2.2)	pectate lyase activity [GO:0030570]	CAZyme	TRUE
A0A7W4UF54	no	pectate lyase (EC 4.2.2.2)	pectate lyase activity [GO:0030570]	CAZyme	TRUE
A0A7Y2M7X7	no	pectate lyase (EC 4.2.2.2)	pectate lyase activity [GO:0030570]	CAZyme	TRUE
A0A8J3L639	no	pectate lyase (EC 4.2.2.2)	pectate lyase activity [GO:0030570]	CAZyme	TRUE
A0A8J3NS89	no	pectate lyase (EC 4.2.2.2)	pectate lyase activity [GO:0030570]	CAZyme	TRUE
A0A8T4EU15	no	pectate lyase (EC 4.2.2.2)	pectate lyase activity [GO:0030570]	CAZyme	TRUE
N4WAN9	no	Pectate lyase (EC 4.2.2.2)	pectate lyase activity [GO:0030570]	CAZyme	TRUE
A0A1M5UH95	no	Pectate trisaccharide-lyase (EC 4.2.2.22)	pectate lyase activity [GO:0030570]	CAZyme	TRUE
A0A3A9YSB0	no	Pectin esterase	aspartyl esterase activity [GO:0045330]; pectinesterase activity [GO:0030599]	CAZyme	TRUE
A0A5Q4SB64	no	Pectin esterase	aspartyl esterase activity [GO:0045330]; pectinesterase activity [GO:0030599]	CAZyme	TRUE
A0A1I0CT11	no	Pectin lyase	hydrolase activity, hydrolyzing O-glycosyl compounds [GO:0004553]; pectate lyase activity [GO:0030570]; polysaccharide binding [GO:0030247]	CAZyme	TRUE
A0A8G1U9E3	no	Pectinesterase	aspartyl esterase activity [GO:0045330]; pectinesterase activity [GO:0030599]	CAZyme	TRUE
A0A101JCI4	no	Pectinesterase (EC 3.1.1.11)	aspartyl esterase activity [GO:0045330]; pectinesterase activity [GO:0030599]	CAZyme	TRUE
A0A101JMT7	no	Pectinesterase (EC 3.1.1.11)	aspartyl esterase activity [GO:0045330]; pectinesterase activity [GO:0030599]	CAZyme	TRUE
A0A1G9F407	no	Pectinesterase (EC 3.1.1.11)	aspartyl esterase activity [GO:0045330]; pectinesterase activity [GO:0030599]	CAZyme	TRUE
A0A1S8XMS4	no	Pectinesterase (EC 3.1.1.11)	aspartyl esterase activity [GO:0045330]; pectinesterase activity [GO:0030599]	CAZyme	TRUE
A0A316FDN8	no	Pectinesterase (EC 3.1.1.11)	aspartyl esterase activity [GO:0045330]; pectinesterase activity [GO:0030599]	CAZyme	TRUE
A0A327ZI16	no	Pectinesterase (EC 3.1.1.11)	aspartyl esterase activity [GO:0045330]; pectinesterase activity [GO:0030599]	CAZyme	TRUE
A0A5M3WFV1	no	Pectinesterase (EC 3.1.1.11)	aspartyl esterase activity [GO:0045330]; pectinesterase activity [GO:0030599]	CAZyme	TRUE
A0A5M3XCI2	no	Pectinesterase (EC 3.1.1.11)	aspartyl esterase activity [GO:0045330]; pectinesterase activity [GO:0030599]	CAZyme	TRUE
A0A6V8KC75	no	Pectinesterase (EC 3.1.1.11)	aspartyl esterase activity [GO:0045330]; pectinesterase activity [GO:0030599]	CAZyme	TRUE
A0A8J3ZA81	no	Pectinesterase (EC 3.1.1.11)	aspartyl esterase activity [GO:0045330]; pectinesterase activity [GO:0030599]	CAZyme	TRUE
A0A8S9ZMB7	no	Polypeptide N-acetylgalactosaminyltransferase	carbohydrate binding [GO:0030246]; glycosyltransferase activity [GO:0016757]; metal ion binding [GO:0046872]; nucleic acid binding [GO:0003676]	CAZyme	TRUE
A0A2T7NXS2	no	Polypeptide N-acetylgalactosaminyltransferase (EC 2.4.1.-) (Protein-UDP acetylgalactosaminyltransferase)	acyltransferase activity, transferring groups other than amino-acyl groups [GO:0016747]; carbohydrate binding [GO:0030246]; glycosyltransferase activity [GO:0016757]	CAZyme	TRUE
A0A821DYL1	no	Polypeptide N-acetylgalactosaminyltransferase (EC 2.4.1.-) (Protein-UDP acetylgalactosaminyltransferase)	ATP binding [GO:0005524]; carbohydrate binding [GO:0030246]; glycosyltransferase activity [GO:0016757]; protein kinase activity [GO:0004672]	CAZyme	TRUE
A0A286ZJR1	no	Polypeptide N-acetylgalactosaminyltransferase (EC 2.4.1.-) (Protein-UDP acetylgalactosaminyltransferase)	calcium ion binding [GO:0005509]; carbohydrate binding [GO:0030246]; manganese ion binding [GO:0030145]; polypeptide N-acetylgalactosaminyltransferase activity [GO:0004653]	CAZyme	TRUE
A0A023GCV6	no	Polypeptide N-acetylgalactosaminyltransferase (EC 2.4.1.-) (Protein-UDP acetylgalactosaminyltransferase)	carbohydrate binding [GO:0030246]; glycosyltransferase activity [GO:0016757]	CAZyme	TRUE
A0A026W442	no	Polypeptide N-acetylgalactosaminyltransferase (EC 2.4.1.-) (Protein-UDP acetylgalactosaminyltransferase)	carbohydrate binding [GO:0030246]; glycosyltransferase activity [GO:0016757]	CAZyme	TRUE
A0A026WNX2	no	Polypeptide N-acetylgalactosaminyltransferase (EC 2.4.1.-) (Protein-UDP acetylgalactosaminyltransferase)	carbohydrate binding [GO:0030246]; glycosyltransferase activity [GO:0016757]	CAZyme	TRUE
A0A034VJ11	no	Polypeptide N-acetylgalactosaminyltransferase (EC 2.4.1.-) (Protein-UDP acetylgalactosaminyltransferase)	carbohydrate binding [GO:0030246]; glycosyltransferase activity [GO:0016757]	CAZyme	TRUE
A0A034VN53	no	Polypeptide N-acetylgalactosaminyltransferase (EC 2.4.1.-) (Protein-UDP acetylgalactosaminyltransferase)	carbohydrate binding [GO:0030246]; glycosyltransferase activity [GO:0016757]	CAZyme	TRUE
A0A034W8C3	no	Polypeptide N-acetylgalactosaminyltransferase (EC 2.4.1.-) (Protein-UDP acetylgalactosaminyltransferase)	carbohydrate binding [GO:0030246]; glycosyltransferase activity [GO:0016757]	CAZyme	TRUE
A0A067QGM9	no	Polypeptide N-acetylgalactosaminyltransferase (EC 2.4.1.-) (Protein-UDP acetylgalactosaminyltransferase)	carbohydrate binding [GO:0030246]; glycosyltransferase activity [GO:0016757]	CAZyme	TRUE
A0A067RJ22	no	Polypeptide N-acetylgalactosaminyltransferase (EC 2.4.1.-) (Protein-UDP acetylgalactosaminyltransferase)	carbohydrate binding [GO:0030246]; glycosyltransferase activity [GO:0016757]	CAZyme	TRUE
A0A067RJP5	no	Polypeptide N-acetylgalactosaminyltransferase (EC 2.4.1.-) (Protein-UDP acetylgalactosaminyltransferase)	carbohydrate binding [GO:0030246]; glycosyltransferase activity [GO:0016757]	CAZyme	TRUE
A0A067RSV6	no	Polypeptide N-acetylgalactosaminyltransferase (EC 2.4.1.-) (Protein-UDP acetylgalactosaminyltransferase)	carbohydrate binding [GO:0030246]; glycosyltransferase activity [GO:0016757]	CAZyme	TRUE
A0A068YH42	no	Polypeptide N-acetylgalactosaminyltransferase (EC 2.4.1.-) (Protein-UDP acetylgalactosaminyltransferase)	carbohydrate binding [GO:0030246]; glycosyltransferase activity [GO:0016757]	CAZyme	TRUE
A0A077ZGV5	no	Polypeptide N-acetylgalactosaminyltransferase (EC 2.4.1.-) (Protein-UDP acetylgalactosaminyltransferase)	carbohydrate binding [GO:0030246]; glycosyltransferase activity [GO:0016757]	CAZyme	TRUE
A0A084W403	no	Polypeptide N-acetylgalactosaminyltransferase (EC 2.4.1.-) (Protein-UDP acetylgalactosaminyltransferase)	carbohydrate binding [GO:0030246]; glycosyltransferase activity [GO:0016757]	CAZyme	TRUE
A0A084WLP3	no	Polypeptide N-acetylgalactosaminyltransferase (EC 2.4.1.-) (Protein-UDP acetylgalactosaminyltransferase)	carbohydrate binding [GO:0030246]; glycosyltransferase activity [GO:0016757]	CAZyme	TRUE
A0A084WLP4	no	Polypeptide N-acetylgalactosaminyltransferase (EC 2.4.1.-) (Protein-UDP acetylgalactosaminyltransferase)	carbohydrate binding [GO:0030246]; glycosyltransferase activity [GO:0016757]	CAZyme	TRUE
A0A087UME6	no	Polypeptide N-acetylgalactosaminyltransferase (EC 2.4.1.-) (Protein-UDP acetylgalactosaminyltransferase)	carbohydrate binding [GO:0030246]; glycosyltransferase activity [GO:0016757]	CAZyme	TRUE
A0A091MUJ7	no	Polypeptide N-acetylgalactosaminyltransferase (EC 2.4.1.-) (Protein-UDP acetylgalactosaminyltransferase)	carbohydrate binding [GO:0030246]; glycosyltransferase activity [GO:0016757]	CAZyme	TRUE
A0A0A1WUZ1	no	Polypeptide N-acetylgalactosaminyltransferase (EC 2.4.1.-) (Protein-UDP acetylgalactosaminyltransferase)	carbohydrate binding [GO:0030246]; glycosyltransferase activity [GO:0016757]	CAZyme	TRUE
A0A0A1X329	no	Polypeptide N-acetylgalactosaminyltransferase (EC 2.4.1.-) (Protein-UDP acetylgalactosaminyltransferase)	carbohydrate binding [GO:0030246]; glycosyltransferase activity [GO:0016757]	CAZyme	TRUE
A0A0A1XJN6	no	Polypeptide N-acetylgalactosaminyltransferase (EC 2.4.1.-) (Protein-UDP acetylgalactosaminyltransferase)	carbohydrate binding [GO:0030246]; glycosyltransferase activity [GO:0016757]	CAZyme	TRUE
A0A0J7KFZ5	no	Polypeptide N-acetylgalactosaminyltransferase (EC 2.4.1.-) (Protein-UDP acetylgalactosaminyltransferase)	carbohydrate binding [GO:0030246]; glycosyltransferase activity [GO:0016757]	CAZyme	TRUE
A0A0K2TIP3	no	Polypeptide N-acetylgalactosaminyltransferase (EC 2.4.1.-) (Protein-UDP acetylgalactosaminyltransferase)	carbohydrate binding [GO:0030246]; glycosyltransferase activity [GO:0016757]	CAZyme	TRUE
A0A0K2TIQ4	no	Polypeptide N-acetylgalactosaminyltransferase (EC 2.4.1.-) (Protein-UDP acetylgalactosaminyltransferase)	carbohydrate binding [GO:0030246]; glycosyltransferase activity [GO:0016757]	CAZyme	TRUE
A0A0K2TVM8	no	Polypeptide N-acetylgalactosaminyltransferase (EC 2.4.1.-) (Protein-UDP acetylgalactosaminyltransferase)	carbohydrate binding [GO:0030246]; glycosyltransferase activity [GO:0016757]	CAZyme	TRUE
A0A0K8RJB5	no	Polypeptide N-acetylgalactosaminyltransferase (EC 2.4.1.-) (Protein-UDP acetylgalactosaminyltransferase)	carbohydrate binding [GO:0030246]; glycosyltransferase activity [GO:0016757]	CAZyme	TRUE
A0A0K8SYF1	no	Polypeptide N-acetylgalactosaminyltransferase (EC 2.4.1.-) (Protein-UDP acetylgalactosaminyltransferase)	carbohydrate binding [GO:0030246]; glycosyltransferase activity [GO:0016757]	CAZyme	TRUE
A0A0K8VBM1	no	Polypeptide N-acetylgalactosaminyltransferase (EC 2.4.1.-) (Protein-UDP acetylgalactosaminyltransferase)	carbohydrate binding [GO:0030246]; glycosyltransferase activity [GO:0016757]	CAZyme	TRUE
A0A0K8VJU9	no	Polypeptide N-acetylgalactosaminyltransferase (EC 2.4.1.-) (Protein-UDP acetylgalactosaminyltransferase)	carbohydrate binding [GO:0030246]; glycosyltransferase activity [GO:0016757]	CAZyme	TRUE
A0A0K8W8V1	no	Polypeptide N-acetylgalactosaminyltransferase (EC 2.4.1.-) (Protein-UDP acetylgalactosaminyltransferase)	carbohydrate binding [GO:0030246]; glycosyltransferase activity [GO:0016757]	CAZyme	TRUE
A0A0L0BZ68	no	Polypeptide N-acetylgalactosaminyltransferase (EC 2.4.1.-) (Protein-UDP acetylgalactosaminyltransferase)	carbohydrate binding [GO:0030246]; glycosyltransferase activity [GO:0016757]	CAZyme	TRUE
A0A0L7L0N0	no	Polypeptide N-acetylgalactosaminyltransferase (EC 2.4.1.-) (Protein-UDP acetylgalactosaminyltransferase)	carbohydrate binding [GO:0030246]; glycosyltransferase activity [GO:0016757]	CAZyme	TRUE
A0A0L8H7R2	no	Polypeptide N-acetylgalactosaminyltransferase (EC 2.4.1.-) (Protein-UDP acetylgalactosaminyltransferase)	carbohydrate binding [GO:0030246]; glycosyltransferase activity [GO:0016757]	CAZyme	TRUE
A0A0L8H7R8	no	Polypeptide N-acetylgalactosaminyltransferase (EC 2.4.1.-) (Protein-UDP acetylgalactosaminyltransferase)	carbohydrate binding [GO:0030246]; glycosyltransferase activity [GO:0016757]	CAZyme	TRUE
A0A0M8ZUK3	no	Polypeptide N-acetylgalactosaminyltransferase (EC 2.4.1.-) (Protein-UDP acetylgalactosaminyltransferase)	carbohydrate binding [GO:0030246]; glycosyltransferase activity [GO:0016757]	CAZyme	TRUE
A0A0N0BC90	no	Polypeptide N-acetylgalactosaminyltransferase (EC 2.4.1.-) (Protein-UDP acetylgalactosaminyltransferase)	carbohydrate binding [GO:0030246]; glycosyltransferase activity [GO:0016757]	CAZyme	TRUE
A0A0N8P0D7	no	Polypeptide N-acetylgalactosaminyltransferase (EC 2.4.1.-) (Protein-UDP acetylgalactosaminyltransferase)	carbohydrate binding [GO:0030246]; glycosyltransferase activity [GO:0016757]	CAZyme	TRUE
A0A0P4VZA6	no	Polypeptide N-acetylgalactosaminyltransferase (EC 2.4.1.-) (Protein-UDP acetylgalactosaminyltransferase)	carbohydrate binding [GO:0030246]; glycosyltransferase activity [GO:0016757]	CAZyme	TRUE
A0A0P4VZX2	no	Polypeptide N-acetylgalactosaminyltransferase (EC 2.4.1.-) (Protein-UDP acetylgalactosaminyltransferase)	carbohydrate binding [GO:0030246]; glycosyltransferase activity [GO:0016757]	CAZyme	TRUE
A0A0P4W672	no	Polypeptide N-acetylgalactosaminyltransferase (EC 2.4.1.-) (Protein-UDP acetylgalactosaminyltransferase)	carbohydrate binding [GO:0030246]; glycosyltransferase activity [GO:0016757]	CAZyme	TRUE
A0A0P4WKQ6	no	Polypeptide N-acetylgalactosaminyltransferase (EC 2.4.1.-) (Protein-UDP acetylgalactosaminyltransferase)	carbohydrate binding [GO:0030246]; glycosyltransferase activity [GO:0016757]	CAZyme	TRUE
A0A0P5STJ6	no	Polypeptide N-acetylgalactosaminyltransferase (EC 2.4.1.-) (Protein-UDP acetylgalactosaminyltransferase)	carbohydrate binding [GO:0030246]; glycosyltransferase activity [GO:0016757]	CAZyme	TRUE
A0A0R3TR09	no	Polypeptide N-acetylgalactosaminyltransferase (EC 2.4.1.-) (Protein-UDP acetylgalactosaminyltransferase)	carbohydrate binding [GO:0030246]; glycosyltransferase activity [GO:0016757]	CAZyme	TRUE
A0A0T6BBM4	no	Polypeptide N-acetylgalactosaminyltransferase (EC 2.4.1.-) (Protein-UDP acetylgalactosaminyltransferase)	carbohydrate binding [GO:0030246]; glycosyltransferase activity [GO:0016757]	CAZyme	TRUE
A0A0V0G802	no	Polypeptide N-acetylgalactosaminyltransferase (EC 2.4.1.-) (Protein-UDP acetylgalactosaminyltransferase)	carbohydrate binding [GO:0030246]; glycosyltransferase activity [GO:0016757]	CAZyme	TRUE
A0A0X3PA21	no	Polypeptide N-acetylgalactosaminyltransferase (EC 2.4.1.-) (Protein-UDP acetylgalactosaminyltransferase)	carbohydrate binding [GO:0030246]; glycosyltransferase activity [GO:0016757]	CAZyme	TRUE
A0A0X3PQ73	no	Polypeptide N-acetylgalactosaminyltransferase (EC 2.4.1.-) (Protein-UDP acetylgalactosaminyltransferase)	carbohydrate binding [GO:0030246]; glycosyltransferase activity [GO:0016757]	CAZyme	TRUE
A0A131XMT4	no	Polypeptide N-acetylgalactosaminyltransferase (EC 2.4.1.-) (Protein-UDP acetylgalactosaminyltransferase)	carbohydrate binding [GO:0030246]; glycosyltransferase activity [GO:0016757]	CAZyme	TRUE
A0A131Y9R2	no	Polypeptide N-acetylgalactosaminyltransferase (EC 2.4.1.-) (Protein-UDP acetylgalactosaminyltransferase)	carbohydrate binding [GO:0030246]; glycosyltransferase activity [GO:0016757]	CAZyme	TRUE
A0A131YH36	no	Polypeptide N-acetylgalactosaminyltransferase (EC 2.4.1.-) (Protein-UDP acetylgalactosaminyltransferase)	carbohydrate binding [GO:0030246]; glycosyltransferase activity [GO:0016757]	CAZyme	TRUE
A0A131YLV4	no	Polypeptide N-acetylgalactosaminyltransferase (EC 2.4.1.-) (Protein-UDP acetylgalactosaminyltransferase)	carbohydrate binding [GO:0030246]; glycosyltransferase activity [GO:0016757]	CAZyme	TRUE
A0A146LKK0	no	Polypeptide N-acetylgalactosaminyltransferase (EC 2.4.1.-) (Protein-UDP acetylgalactosaminyltransferase)	carbohydrate binding [GO:0030246]; glycosyltransferase activity [GO:0016757]	CAZyme	TRUE
A0A151WV38	no	Polypeptide N-acetylgalactosaminyltransferase (EC 2.4.1.-) (Protein-UDP acetylgalactosaminyltransferase)	carbohydrate binding [GO:0030246]; glycosyltransferase activity [GO:0016757]	CAZyme	TRUE
A0A151X933	no	Polypeptide N-acetylgalactosaminyltransferase (EC 2.4.1.-) (Protein-UDP acetylgalactosaminyltransferase)	carbohydrate binding [GO:0030246]; glycosyltransferase activity [GO:0016757]	CAZyme	TRUE
A0A154P465	no	Polypeptide N-acetylgalactosaminyltransferase (EC 2.4.1.-) (Protein-UDP acetylgalactosaminyltransferase)	carbohydrate binding [GO:0030246]; glycosyltransferase activity [GO:0016757]	CAZyme	TRUE
A0A182G5E7	no	Polypeptide N-acetylgalactosaminyltransferase (EC 2.4.1.-) (Protein-UDP acetylgalactosaminyltransferase)	carbohydrate binding [GO:0030246]; glycosyltransferase activity [GO:0016757]	CAZyme	TRUE
A0A182GTH4	no	Polypeptide N-acetylgalactosaminyltransferase (EC 2.4.1.-) (Protein-UDP acetylgalactosaminyltransferase)	carbohydrate binding [GO:0030246]; glycosyltransferase activity [GO:0016757]	CAZyme	TRUE
A0A182H476	no	Polypeptide N-acetylgalactosaminyltransferase (EC 2.4.1.-) (Protein-UDP acetylgalactosaminyltransferase)	carbohydrate binding [GO:0030246]; glycosyltransferase activity [GO:0016757]	CAZyme	TRUE
A0A182HBH5	no	Polypeptide N-acetylgalactosaminyltransferase (EC 2.4.1.-) (Protein-UDP acetylgalactosaminyltransferase)	carbohydrate binding [GO:0030246]; glycosyltransferase activity [GO:0016757]	CAZyme	TRUE
A0A183P756	no	Polypeptide N-acetylgalactosaminyltransferase (EC 2.4.1.-) (Protein-UDP acetylgalactosaminyltransferase)	carbohydrate binding [GO:0030246]; glycosyltransferase activity [GO:0016757]	CAZyme	TRUE
A0A194Q2R8	no	Polypeptide N-acetylgalactosaminyltransferase (EC 2.4.1.-) (Protein-UDP acetylgalactosaminyltransferase)	carbohydrate binding [GO:0030246]; glycosyltransferase activity [GO:0016757]	CAZyme	TRUE
A0A194RMQ9	no	Polypeptide N-acetylgalactosaminyltransferase (EC 2.4.1.-) (Protein-UDP acetylgalactosaminyltransferase)	carbohydrate binding [GO:0030246]; glycosyltransferase activity [GO:0016757]	CAZyme	TRUE
A0A195AWN0	no	Polypeptide N-acetylgalactosaminyltransferase (EC 2.4.1.-) (Protein-UDP acetylgalactosaminyltransferase)	carbohydrate binding [GO:0030246]; glycosyltransferase activity [GO:0016757]	CAZyme	TRUE
A0A195CIK7	no	Polypeptide N-acetylgalactosaminyltransferase (EC 2.4.1.-) (Protein-UDP acetylgalactosaminyltransferase)	carbohydrate binding [GO:0030246]; glycosyltransferase activity [GO:0016757]	CAZyme	TRUE
A0A195CLS3	no	Polypeptide N-acetylgalactosaminyltransferase (EC 2.4.1.-) (Protein-UDP acetylgalactosaminyltransferase)	carbohydrate binding [GO:0030246]; glycosyltransferase activity [GO:0016757]	CAZyme	TRUE
A0A195EYQ3	no	Polypeptide N-acetylgalactosaminyltransferase (EC 2.4.1.-) (Protein-UDP acetylgalactosaminyltransferase)	carbohydrate binding [GO:0030246]; glycosyltransferase activity [GO:0016757]	CAZyme	TRUE
A0A1B6MB11	no	Polypeptide N-acetylgalactosaminyltransferase (EC 2.4.1.-) (Protein-UDP acetylgalactosaminyltransferase)	carbohydrate binding [GO:0030246]; glycosyltransferase activity [GO:0016757]	CAZyme	TRUE
A0A1B6MQ95	no	Polypeptide N-acetylgalactosaminyltransferase (EC 2.4.1.-) (Protein-UDP acetylgalactosaminyltransferase)	carbohydrate binding [GO:0030246]; glycosyltransferase activity [GO:0016757]	CAZyme	TRUE
A0A1D1VKL5	no	Polypeptide N-acetylgalactosaminyltransferase (EC 2.4.1.-) (Protein-UDP acetylgalactosaminyltransferase)	carbohydrate binding [GO:0030246]; glycosyltransferase activity [GO:0016757]	CAZyme	TRUE
A0A1D1VX97	no	Polypeptide N-acetylgalactosaminyltransferase (EC 2.4.1.-) (Protein-UDP acetylgalactosaminyltransferase)	carbohydrate binding [GO:0030246]; glycosyltransferase activity [GO:0016757]	CAZyme	TRUE
A0A1J1HKB9	no	Polypeptide N-acetylgalactosaminyltransferase (EC 2.4.1.-) (Protein-UDP acetylgalactosaminyltransferase)	carbohydrate binding [GO:0030246]; glycosyltransferase activity [GO:0016757]	CAZyme	TRUE
A0A1J1HMP0	no	Polypeptide N-acetylgalactosaminyltransferase (EC 2.4.1.-) (Protein-UDP acetylgalactosaminyltransferase)	carbohydrate binding [GO:0030246]; glycosyltransferase activity [GO:0016757]	CAZyme	TRUE
A0A1J1I8E2	no	Polypeptide N-acetylgalactosaminyltransferase (EC 2.4.1.-) (Protein-UDP acetylgalactosaminyltransferase)	carbohydrate binding [GO:0030246]; glycosyltransferase activity [GO:0016757]	CAZyme	TRUE
A0A1L8E1H7	no	Polypeptide N-acetylgalactosaminyltransferase (EC 2.4.1.-) (Protein-UDP acetylgalactosaminyltransferase)	carbohydrate binding [GO:0030246]; glycosyltransferase activity [GO:0016757]	CAZyme	TRUE
A0A1L8E219	no	Polypeptide N-acetylgalactosaminyltransferase (EC 2.4.1.-) (Protein-UDP acetylgalactosaminyltransferase)	carbohydrate binding [GO:0030246]; glycosyltransferase activity [GO:0016757]	CAZyme	TRUE
A0A1Q3FQP6	no	Polypeptide N-acetylgalactosaminyltransferase (EC 2.4.1.-) (Protein-UDP acetylgalactosaminyltransferase)	carbohydrate binding [GO:0030246]; glycosyltransferase activity [GO:0016757]	CAZyme	TRUE
A0A1S8WHY8	no	Polypeptide N-acetylgalactosaminyltransferase (EC 2.4.1.-) (Protein-UDP acetylgalactosaminyltransferase)	carbohydrate binding [GO:0030246]; glycosyltransferase activity [GO:0016757]	CAZyme	TRUE
A0A1V9WZA6	no	Polypeptide N-acetylgalactosaminyltransferase (EC 2.4.1.-) (Protein-UDP acetylgalactosaminyltransferase)	carbohydrate binding [GO:0030246]; glycosyltransferase activity [GO:0016757]	CAZyme	TRUE
A0A1V9X2Q3	no	Polypeptide N-acetylgalactosaminyltransferase (EC 2.4.1.-) (Protein-UDP acetylgalactosaminyltransferase)	carbohydrate binding [GO:0030246]; glycosyltransferase activity [GO:0016757]	CAZyme	TRUE
A0A1V9XRJ9	no	Polypeptide N-acetylgalactosaminyltransferase (EC 2.4.1.-) (Protein-UDP acetylgalactosaminyltransferase)	carbohydrate binding [GO:0030246]; glycosyltransferase activity [GO:0016757]	CAZyme	TRUE
A0A1V9Y2B8	no	Polypeptide N-acetylgalactosaminyltransferase (EC 2.4.1.-) (Protein-UDP acetylgalactosaminyltransferase)	carbohydrate binding [GO:0030246]; glycosyltransferase activity [GO:0016757]	CAZyme	TRUE
A0A1W0WCC4	no	Polypeptide N-acetylgalactosaminyltransferase (EC 2.4.1.-) (Protein-UDP acetylgalactosaminyltransferase)	carbohydrate binding [GO:0030246]; glycosyltransferase activity [GO:0016757]	CAZyme	TRUE
A0A1W0WDH0	no	Polypeptide N-acetylgalactosaminyltransferase (EC 2.4.1.-) (Protein-UDP acetylgalactosaminyltransferase)	carbohydrate binding [GO:0030246]; glycosyltransferase activity [GO:0016757]	CAZyme	TRUE
A0A1W7RB57	no	Polypeptide N-acetylgalactosaminyltransferase (EC 2.4.1.-) (Protein-UDP acetylgalactosaminyltransferase)	carbohydrate binding [GO:0030246]; glycosyltransferase activity [GO:0016757]	CAZyme	TRUE
A0A1Y1JSS5	no	Polypeptide N-acetylgalactosaminyltransferase (EC 2.4.1.-) (Protein-UDP acetylgalactosaminyltransferase)	carbohydrate binding [GO:0030246]; glycosyltransferase activity [GO:0016757]	CAZyme	TRUE
A0A1Y3AZV2	no	Polypeptide N-acetylgalactosaminyltransferase (EC 2.4.1.-) (Protein-UDP acetylgalactosaminyltransferase)	carbohydrate binding [GO:0030246]; glycosyltransferase activity [GO:0016757]	CAZyme	TRUE
A0A210PR80	no	Polypeptide N-acetylgalactosaminyltransferase (EC 2.4.1.-) (Protein-UDP acetylgalactosaminyltransferase)	carbohydrate binding [GO:0030246]; glycosyltransferase activity [GO:0016757]	CAZyme	TRUE
A0A210Q169	no	Polypeptide N-acetylgalactosaminyltransferase (EC 2.4.1.-) (Protein-UDP acetylgalactosaminyltransferase)	carbohydrate binding [GO:0030246]; glycosyltransferase activity [GO:0016757]	CAZyme	TRUE
A0A210Q7P4	no	Polypeptide N-acetylgalactosaminyltransferase (EC 2.4.1.-) (Protein-UDP acetylgalactosaminyltransferase)	carbohydrate binding [GO:0030246]; glycosyltransferase activity [GO:0016757]	CAZyme	TRUE
A0A210QMA0	no	Polypeptide N-acetylgalactosaminyltransferase (EC 2.4.1.-) (Protein-UDP acetylgalactosaminyltransferase)	carbohydrate binding [GO:0030246]; glycosyltransferase activity [GO:0016757]	CAZyme	TRUE
A0A210QRG7	no	Polypeptide N-acetylgalactosaminyltransferase (EC 2.4.1.-) (Protein-UDP acetylgalactosaminyltransferase)	carbohydrate binding [GO:0030246]; glycosyltransferase activity [GO:0016757]	CAZyme	TRUE
A0A210QVQ7	no	Polypeptide N-acetylgalactosaminyltransferase (EC 2.4.1.-) (Protein-UDP acetylgalactosaminyltransferase)	carbohydrate binding [GO:0030246]; glycosyltransferase activity [GO:0016757]	CAZyme	TRUE
A0A212CC86	no	Polypeptide N-acetylgalactosaminyltransferase (EC 2.4.1.-) (Protein-UDP acetylgalactosaminyltransferase)	carbohydrate binding [GO:0030246]; glycosyltransferase activity [GO:0016757]	CAZyme	TRUE
A0A212EH41	no	Polypeptide N-acetylgalactosaminyltransferase (EC 2.4.1.-) (Protein-UDP acetylgalactosaminyltransferase)	carbohydrate binding [GO:0030246]; glycosyltransferase activity [GO:0016757]	CAZyme	TRUE
A0A212F9N8	no	Polypeptide N-acetylgalactosaminyltransferase (EC 2.4.1.-) (Protein-UDP acetylgalactosaminyltransferase)	carbohydrate binding [GO:0030246]; glycosyltransferase activity [GO:0016757]	CAZyme	TRUE
A0A212FDU4	no	Polypeptide N-acetylgalactosaminyltransferase (EC 2.4.1.-) (Protein-UDP acetylgalactosaminyltransferase)	carbohydrate binding [GO:0030246]; glycosyltransferase activity [GO:0016757]	CAZyme	TRUE
A0A224XL08	no	Polypeptide N-acetylgalactosaminyltransferase (EC 2.4.1.-) (Protein-UDP acetylgalactosaminyltransferase)	carbohydrate binding [GO:0030246]; glycosyltransferase activity [GO:0016757]	CAZyme	TRUE
A0A224Z597	no	Polypeptide N-acetylgalactosaminyltransferase (EC 2.4.1.-) (Protein-UDP acetylgalactosaminyltransferase)	carbohydrate binding [GO:0030246]; glycosyltransferase activity [GO:0016757]	CAZyme	TRUE
A0A224Z637	no	Polypeptide N-acetylgalactosaminyltransferase (EC 2.4.1.-) (Protein-UDP acetylgalactosaminyltransferase)	carbohydrate binding [GO:0030246]; glycosyltransferase activity [GO:0016757]	CAZyme	TRUE
A0A226EH74	no	Polypeptide N-acetylgalactosaminyltransferase (EC 2.4.1.-) (Protein-UDP acetylgalactosaminyltransferase)	carbohydrate binding [GO:0030246]; glycosyltransferase activity [GO:0016757]	CAZyme	TRUE
A0A226EVA0	no	Polypeptide N-acetylgalactosaminyltransferase (EC 2.4.1.-) (Protein-UDP acetylgalactosaminyltransferase)	carbohydrate binding [GO:0030246]; glycosyltransferase activity [GO:0016757]	CAZyme	TRUE
A0A232F8X5	no	Polypeptide N-acetylgalactosaminyltransferase (EC 2.4.1.-) (Protein-UDP acetylgalactosaminyltransferase)	carbohydrate binding [GO:0030246]; glycosyltransferase activity [GO:0016757]	CAZyme	TRUE
A0A267EH10	no	Polypeptide N-acetylgalactosaminyltransferase (EC 2.4.1.-) (Protein-UDP acetylgalactosaminyltransferase)	carbohydrate binding [GO:0030246]; glycosyltransferase activity [GO:0016757]	CAZyme	TRUE
A0A267ENR0	no	Polypeptide N-acetylgalactosaminyltransferase (EC 2.4.1.-) (Protein-UDP acetylgalactosaminyltransferase)	carbohydrate binding [GO:0030246]; glycosyltransferase activity [GO:0016757]	CAZyme	TRUE
A0A267EU19	no	Polypeptide N-acetylgalactosaminyltransferase (EC 2.4.1.-) (Protein-UDP acetylgalactosaminyltransferase)	carbohydrate binding [GO:0030246]; glycosyltransferase activity [GO:0016757]	CAZyme	TRUE
A0A267GU08	no	Polypeptide N-acetylgalactosaminyltransferase (EC 2.4.1.-) (Protein-UDP acetylgalactosaminyltransferase)	carbohydrate binding [GO:0030246]; glycosyltransferase activity [GO:0016757]	CAZyme	TRUE
A0A293LYI6	no	Polypeptide N-acetylgalactosaminyltransferase (EC 2.4.1.-) (Protein-UDP acetylgalactosaminyltransferase)	carbohydrate binding [GO:0030246]; glycosyltransferase activity [GO:0016757]	CAZyme	TRUE
A0A2A3EI05	no	Polypeptide N-acetylgalactosaminyltransferase (EC 2.4.1.-) (Protein-UDP acetylgalactosaminyltransferase)	carbohydrate binding [GO:0030246]; glycosyltransferase activity [GO:0016757]	CAZyme	TRUE
A0A2B4S4N3	no	Polypeptide N-acetylgalactosaminyltransferase (EC 2.4.1.-) (Protein-UDP acetylgalactosaminyltransferase)	carbohydrate binding [GO:0030246]; glycosyltransferase activity [GO:0016757]	CAZyme	TRUE
A0A2B4S7S7	no	Polypeptide N-acetylgalactosaminyltransferase (EC 2.4.1.-) (Protein-UDP acetylgalactosaminyltransferase)	carbohydrate binding [GO:0030246]; glycosyltransferase activity [GO:0016757]	CAZyme	TRUE
A0A2G8KYM0	no	Polypeptide N-acetylgalactosaminyltransferase (EC 2.4.1.-) (Protein-UDP acetylgalactosaminyltransferase)	carbohydrate binding [GO:0030246]; glycosyltransferase activity [GO:0016757]	CAZyme	TRUE
A0A2H8TH72	no	Polypeptide N-acetylgalactosaminyltransferase (EC 2.4.1.-) (Protein-UDP acetylgalactosaminyltransferase)	carbohydrate binding [GO:0030246]; glycosyltransferase activity [GO:0016757]	CAZyme	TRUE
A0A2J7RF92	no	Polypeptide N-acetylgalactosaminyltransferase (EC 2.4.1.-) (Protein-UDP acetylgalactosaminyltransferase)	carbohydrate binding [GO:0030246]; glycosyltransferase activity [GO:0016757]	CAZyme	TRUE
A0A2J7RRG8	no	Polypeptide N-acetylgalactosaminyltransferase (EC 2.4.1.-) (Protein-UDP acetylgalactosaminyltransferase)	carbohydrate binding [GO:0030246]; glycosyltransferase activity [GO:0016757]	CAZyme	TRUE
A0A2L2YF78	no	Polypeptide N-acetylgalactosaminyltransferase (EC 2.4.1.-) (Protein-UDP acetylgalactosaminyltransferase)	carbohydrate binding [GO:0030246]; glycosyltransferase activity [GO:0016757]	CAZyme	TRUE
A0A2M3YXX4	no	Polypeptide N-acetylgalactosaminyltransferase (EC 2.4.1.-) (Protein-UDP acetylgalactosaminyltransferase)	carbohydrate binding [GO:0030246]; glycosyltransferase activity [GO:0016757]	CAZyme	TRUE
A0A2M3Z1T3	no	Polypeptide N-acetylgalactosaminyltransferase (EC 2.4.1.-) (Protein-UDP acetylgalactosaminyltransferase)	carbohydrate binding [GO:0030246]; glycosyltransferase activity [GO:0016757]	CAZyme	TRUE
A0A2M3Z2T2	no	Polypeptide N-acetylgalactosaminyltransferase (EC 2.4.1.-) (Protein-UDP acetylgalactosaminyltransferase)	carbohydrate binding [GO:0030246]; glycosyltransferase activity [GO:0016757]	CAZyme	TRUE
A0A2M3Z7F6	no	Polypeptide N-acetylgalactosaminyltransferase (EC 2.4.1.-) (Protein-UDP acetylgalactosaminyltransferase)	carbohydrate binding [GO:0030246]; glycosyltransferase activity [GO:0016757]	CAZyme	TRUE
A0A2M4A4H8	no	Polypeptide N-acetylgalactosaminyltransferase (EC 2.4.1.-) (Protein-UDP acetylgalactosaminyltransferase)	carbohydrate binding [GO:0030246]; glycosyltransferase activity [GO:0016757]	CAZyme	TRUE
A0A2M4BHE1	no	Polypeptide N-acetylgalactosaminyltransferase (EC 2.4.1.-) (Protein-UDP acetylgalactosaminyltransferase)	carbohydrate binding [GO:0030246]; glycosyltransferase activity [GO:0016757]	CAZyme	TRUE
A0A2M4CLD5	no	Polypeptide N-acetylgalactosaminyltransferase (EC 2.4.1.-) (Protein-UDP acetylgalactosaminyltransferase)	carbohydrate binding [GO:0030246]; glycosyltransferase activity [GO:0016757]	CAZyme	TRUE
A0A2M4CNZ2	no	Polypeptide N-acetylgalactosaminyltransferase (EC 2.4.1.-) (Protein-UDP acetylgalactosaminyltransferase)	carbohydrate binding [GO:0030246]; glycosyltransferase activity [GO:0016757]	CAZyme	TRUE
A0A2M4CPY5	no	Polypeptide N-acetylgalactosaminyltransferase (EC 2.4.1.-) (Protein-UDP acetylgalactosaminyltransferase)	carbohydrate binding [GO:0030246]; glycosyltransferase activity [GO:0016757]	CAZyme	TRUE
A0A2P4V9U7	no	Polypeptide N-acetylgalactosaminyltransferase (EC 2.4.1.-) (Protein-UDP acetylgalactosaminyltransferase)	carbohydrate binding [GO:0030246]; glycosyltransferase activity [GO:0016757]	CAZyme	TRUE
A0A2P8Y6L9	no	Polypeptide N-acetylgalactosaminyltransferase (EC 2.4.1.-) (Protein-UDP acetylgalactosaminyltransferase)	carbohydrate binding [GO:0030246]; glycosyltransferase activity [GO:0016757]	CAZyme	TRUE
A0A2P8YLL3	no	Polypeptide N-acetylgalactosaminyltransferase (EC 2.4.1.-) (Protein-UDP acetylgalactosaminyltransferase)	carbohydrate binding [GO:0030246]; glycosyltransferase activity [GO:0016757]	CAZyme	TRUE
A0A2S2N6P9	no	Polypeptide N-acetylgalactosaminyltransferase (EC 2.4.1.-) (Protein-UDP acetylgalactosaminyltransferase)	carbohydrate binding [GO:0030246]; glycosyltransferase activity [GO:0016757]	CAZyme	TRUE
A0A2S2P4H4	no	Polypeptide N-acetylgalactosaminyltransferase (EC 2.4.1.-) (Protein-UDP acetylgalactosaminyltransferase)	carbohydrate binding [GO:0030246]; glycosyltransferase activity [GO:0016757]	CAZyme	TRUE
A0A2S2QDM6	no	Polypeptide N-acetylgalactosaminyltransferase (EC 2.4.1.-) (Protein-UDP acetylgalactosaminyltransferase)	carbohydrate binding [GO:0030246]; glycosyltransferase activity [GO:0016757]	CAZyme	TRUE
A0A2S2QXH7	no	Polypeptide N-acetylgalactosaminyltransferase (EC 2.4.1.-) (Protein-UDP acetylgalactosaminyltransferase)	carbohydrate binding [GO:0030246]; glycosyltransferase activity [GO:0016757]	CAZyme	TRUE
A0A2T7P8I1	no	Polypeptide N-acetylgalactosaminyltransferase (EC 2.4.1.-) (Protein-UDP acetylgalactosaminyltransferase)	carbohydrate binding [GO:0030246]; glycosyltransferase activity [GO:0016757]	CAZyme	TRUE
A0A2T7PAH9	no	Polypeptide N-acetylgalactosaminyltransferase (EC 2.4.1.-) (Protein-UDP acetylgalactosaminyltransferase)	carbohydrate binding [GO:0030246]; glycosyltransferase activity [GO:0016757]	CAZyme	TRUE
A0A369SDI6	no	Polypeptide N-acetylgalactosaminyltransferase (EC 2.4.1.-) (Protein-UDP acetylgalactosaminyltransferase)	carbohydrate binding [GO:0030246]; glycosyltransferase activity [GO:0016757]	CAZyme	TRUE
A0A3B0IXZ9	no	Polypeptide N-acetylgalactosaminyltransferase (EC 2.4.1.-) (Protein-UDP acetylgalactosaminyltransferase)	carbohydrate binding [GO:0030246]; glycosyltransferase activity [GO:0016757]	CAZyme	TRUE
A0A3B0JA73	no	Polypeptide N-acetylgalactosaminyltransferase (EC 2.4.1.-) (Protein-UDP acetylgalactosaminyltransferase)	carbohydrate binding [GO:0030246]; glycosyltransferase activity [GO:0016757]	CAZyme	TRUE
A0A3B0JPI1	no	Polypeptide N-acetylgalactosaminyltransferase (EC 2.4.1.-) (Protein-UDP acetylgalactosaminyltransferase)	carbohydrate binding [GO:0030246]; glycosyltransferase activity [GO:0016757]	CAZyme	TRUE
A0A3B0K2J7	no	Polypeptide N-acetylgalactosaminyltransferase (EC 2.4.1.-) (Protein-UDP acetylgalactosaminyltransferase)	carbohydrate binding [GO:0030246]; glycosyltransferase activity [GO:0016757]	CAZyme	TRUE
A0A3M7SBE9	no	Polypeptide N-acetylgalactosaminyltransferase (EC 2.4.1.-) (Protein-UDP acetylgalactosaminyltransferase)	carbohydrate binding [GO:0030246]; glycosyltransferase activity [GO:0016757]	CAZyme	TRUE
A0A3S0ZKK7	no	Polypeptide N-acetylgalactosaminyltransferase (EC 2.4.1.-) (Protein-UDP acetylgalactosaminyltransferase)	carbohydrate binding [GO:0030246]; glycosyltransferase activity [GO:0016757]	CAZyme	TRUE
A0A3S1A7R7	no	Polypeptide N-acetylgalactosaminyltransferase (EC 2.4.1.-) (Protein-UDP acetylgalactosaminyltransferase)	carbohydrate binding [GO:0030246]; glycosyltransferase activity [GO:0016757]	CAZyme	TRUE
A0A3S1BFI3	no	Polypeptide N-acetylgalactosaminyltransferase (EC 2.4.1.-) (Protein-UDP acetylgalactosaminyltransferase)	carbohydrate binding [GO:0030246]; glycosyltransferase activity [GO:0016757]	CAZyme	TRUE
A0A3S2NXY9	no	Polypeptide N-acetylgalactosaminyltransferase (EC 2.4.1.-) (Protein-UDP acetylgalactosaminyltransferase)	carbohydrate binding [GO:0030246]; glycosyltransferase activity [GO:0016757]	CAZyme	TRUE
A0A3S2P3U9	no	Polypeptide N-acetylgalactosaminyltransferase (EC 2.4.1.-) (Protein-UDP acetylgalactosaminyltransferase)	carbohydrate binding [GO:0030246]; glycosyltransferase activity [GO:0016757]	CAZyme	TRUE
A0A423TT65	no	Polypeptide N-acetylgalactosaminyltransferase (EC 2.4.1.-) (Protein-UDP acetylgalactosaminyltransferase)	carbohydrate binding [GO:0030246]; glycosyltransferase activity [GO:0016757]	CAZyme	TRUE
A0A443SBP6	no	Polypeptide N-acetylgalactosaminyltransferase (EC 2.4.1.-) (Protein-UDP acetylgalactosaminyltransferase)	carbohydrate binding [GO:0030246]; glycosyltransferase activity [GO:0016757]	CAZyme	TRUE
A0A482WAW9	no	Polypeptide N-acetylgalactosaminyltransferase (EC 2.4.1.-) (Protein-UDP acetylgalactosaminyltransferase)	carbohydrate binding [GO:0030246]; glycosyltransferase activity [GO:0016757]	CAZyme	TRUE
A0A482WLL9	no	Polypeptide N-acetylgalactosaminyltransferase (EC 2.4.1.-) (Protein-UDP acetylgalactosaminyltransferase)	carbohydrate binding [GO:0030246]; glycosyltransferase activity [GO:0016757]	CAZyme	TRUE
A0A482XFG5	no	Polypeptide N-acetylgalactosaminyltransferase (EC 2.4.1.-) (Protein-UDP acetylgalactosaminyltransferase)	carbohydrate binding [GO:0030246]; glycosyltransferase activity [GO:0016757]	CAZyme	TRUE
A0A484B7Q6	no	Polypeptide N-acetylgalactosaminyltransferase (EC 2.4.1.-) (Protein-UDP acetylgalactosaminyltransferase)	carbohydrate binding [GO:0030246]; glycosyltransferase activity [GO:0016757]	CAZyme	TRUE
A0A484B911	no	Polypeptide N-acetylgalactosaminyltransferase (EC 2.4.1.-) (Protein-UDP acetylgalactosaminyltransferase)	carbohydrate binding [GO:0030246]; glycosyltransferase activity [GO:0016757]	CAZyme	TRUE
A0A484BPF7	no	Polypeptide N-acetylgalactosaminyltransferase (EC 2.4.1.-) (Protein-UDP acetylgalactosaminyltransferase)	carbohydrate binding [GO:0030246]; glycosyltransferase activity [GO:0016757]	CAZyme	TRUE
A0A484BXE6	no	Polypeptide N-acetylgalactosaminyltransferase (EC 2.4.1.-) (Protein-UDP acetylgalactosaminyltransferase)	carbohydrate binding [GO:0030246]; glycosyltransferase activity [GO:0016757]	CAZyme	TRUE
A0A4C1T2E6	no	Polypeptide N-acetylgalactosaminyltransferase (EC 2.4.1.-) (Protein-UDP acetylgalactosaminyltransferase)	carbohydrate binding [GO:0030246]; glycosyltransferase activity [GO:0016757]	CAZyme	TRUE
A0A4D5RKD3	no	Polypeptide N-acetylgalactosaminyltransferase (EC 2.4.1.-) (Protein-UDP acetylgalactosaminyltransferase)	carbohydrate binding [GO:0030246]; glycosyltransferase activity [GO:0016757]	CAZyme	TRUE
A0A4D5S9C9	no	Polypeptide N-acetylgalactosaminyltransferase (EC 2.4.1.-) (Protein-UDP acetylgalactosaminyltransferase)	carbohydrate binding [GO:0030246]; glycosyltransferase activity [GO:0016757]	CAZyme	TRUE
A0A4S2KTY1	no	Polypeptide N-acetylgalactosaminyltransferase (EC 2.4.1.-) (Protein-UDP acetylgalactosaminyltransferase)	carbohydrate binding [GO:0030246]; glycosyltransferase activity [GO:0016757]	CAZyme	TRUE
A0A4S2L0R2	no	Polypeptide N-acetylgalactosaminyltransferase (EC 2.4.1.-) (Protein-UDP acetylgalactosaminyltransferase)	carbohydrate binding [GO:0030246]; glycosyltransferase activity [GO:0016757]	CAZyme	TRUE
A0A4S2L4F3	no	Polypeptide N-acetylgalactosaminyltransferase (EC 2.4.1.-) (Protein-UDP acetylgalactosaminyltransferase)	carbohydrate binding [GO:0030246]; glycosyltransferase activity [GO:0016757]	CAZyme	TRUE
A0A4S2MF76	no	Polypeptide N-acetylgalactosaminyltransferase (EC 2.4.1.-) (Protein-UDP acetylgalactosaminyltransferase)	carbohydrate binding [GO:0030246]; glycosyltransferase activity [GO:0016757]	CAZyme	TRUE
A0A4Y2BTJ9	no	Polypeptide N-acetylgalactosaminyltransferase (EC 2.4.1.-) (Protein-UDP acetylgalactosaminyltransferase)	carbohydrate binding [GO:0030246]; glycosyltransferase activity [GO:0016757]	CAZyme	TRUE
A0A4Y2J8S5	no	Polypeptide N-acetylgalactosaminyltransferase (EC 2.4.1.-) (Protein-UDP acetylgalactosaminyltransferase)	carbohydrate binding [GO:0030246]; glycosyltransferase activity [GO:0016757]	CAZyme	TRUE
A0A4Z2DS09	no	Polypeptide N-acetylgalactosaminyltransferase (EC 2.4.1.-) (Protein-UDP acetylgalactosaminyltransferase)	carbohydrate binding [GO:0030246]; glycosyltransferase activity [GO:0016757]	CAZyme	TRUE
A0A504YQQ4	no	Polypeptide N-acetylgalactosaminyltransferase (EC 2.4.1.-) (Protein-UDP acetylgalactosaminyltransferase)	carbohydrate binding [GO:0030246]; glycosyltransferase activity [GO:0016757]	CAZyme	TRUE
A0A553P644	no	Polypeptide N-acetylgalactosaminyltransferase (EC 2.4.1.-) (Protein-UDP acetylgalactosaminyltransferase)	carbohydrate binding [GO:0030246]; glycosyltransferase activity [GO:0016757]	CAZyme	TRUE
A0A5B7D2N1	no	Polypeptide N-acetylgalactosaminyltransferase (EC 2.4.1.-) (Protein-UDP acetylgalactosaminyltransferase)	carbohydrate binding [GO:0030246]; glycosyltransferase activity [GO:0016757]	CAZyme	TRUE
A0A5E4MW99	no	Polypeptide N-acetylgalactosaminyltransferase (EC 2.4.1.-) (Protein-UDP acetylgalactosaminyltransferase)	carbohydrate binding [GO:0030246]; glycosyltransferase activity [GO:0016757]	CAZyme	TRUE
A0A5E4PSR5	no	Polypeptide N-acetylgalactosaminyltransferase (EC 2.4.1.-) (Protein-UDP acetylgalactosaminyltransferase)	carbohydrate binding [GO:0030246]; glycosyltransferase activity [GO:0016757]	CAZyme	TRUE
A0A5E4Q3A5	no	Polypeptide N-acetylgalactosaminyltransferase (EC 2.4.1.-) (Protein-UDP acetylgalactosaminyltransferase)	carbohydrate binding [GO:0030246]; glycosyltransferase activity [GO:0016757]	CAZyme	TRUE
A0A5J4P1S3	no	Polypeptide N-acetylgalactosaminyltransferase (EC 2.4.1.-) (Protein-UDP acetylgalactosaminyltransferase)	carbohydrate binding [GO:0030246]; glycosyltransferase activity [GO:0016757]	CAZyme	TRUE
A0A5N5SL36	no	Polypeptide N-acetylgalactosaminyltransferase (EC 2.4.1.-) (Protein-UDP acetylgalactosaminyltransferase)	carbohydrate binding [GO:0030246]; glycosyltransferase activity [GO:0016757]	CAZyme	TRUE
A0A653BI12	no	Polypeptide N-acetylgalactosaminyltransferase (EC 2.4.1.-) (Protein-UDP acetylgalactosaminyltransferase)	carbohydrate binding [GO:0030246]; glycosyltransferase activity [GO:0016757]	CAZyme	TRUE
A0A653CWQ8	no	Polypeptide N-acetylgalactosaminyltransferase (EC 2.4.1.-) (Protein-UDP acetylgalactosaminyltransferase)	carbohydrate binding [GO:0030246]; glycosyltransferase activity [GO:0016757]	CAZyme	TRUE
A0A6A0GUA7	no	Polypeptide N-acetylgalactosaminyltransferase (EC 2.4.1.-) (Protein-UDP acetylgalactosaminyltransferase)	carbohydrate binding [GO:0030246]; glycosyltransferase activity [GO:0016757]	CAZyme	TRUE
A0A6A0GWR2	no	Polypeptide N-acetylgalactosaminyltransferase (EC 2.4.1.-) (Protein-UDP acetylgalactosaminyltransferase)	carbohydrate binding [GO:0030246]; glycosyltransferase activity [GO:0016757]	CAZyme	TRUE
A0A6A4ISC5	no	Polypeptide N-acetylgalactosaminyltransferase (EC 2.4.1.-) (Protein-UDP acetylgalactosaminyltransferase)	carbohydrate binding [GO:0030246]; glycosyltransferase activity [GO:0016757]	CAZyme	TRUE
A0A6A4JCL6	no	Polypeptide N-acetylgalactosaminyltransferase (EC 2.4.1.-) (Protein-UDP acetylgalactosaminyltransferase)	carbohydrate binding [GO:0030246]; glycosyltransferase activity [GO:0016757]	CAZyme	TRUE
A0A6A4UZ79	no	Polypeptide N-acetylgalactosaminyltransferase (EC 2.4.1.-) (Protein-UDP acetylgalactosaminyltransferase)	carbohydrate binding [GO:0030246]; glycosyltransferase activity [GO:0016757]	CAZyme	TRUE
A0A6A4VMA8	no	Polypeptide N-acetylgalactosaminyltransferase (EC 2.4.1.-) (Protein-UDP acetylgalactosaminyltransferase)	carbohydrate binding [GO:0030246]; glycosyltransferase activity [GO:0016757]	CAZyme	TRUE
A0A6A4WJF8	no	Polypeptide N-acetylgalactosaminyltransferase (EC 2.4.1.-) (Protein-UDP acetylgalactosaminyltransferase)	carbohydrate binding [GO:0030246]; glycosyltransferase activity [GO:0016757]	CAZyme	TRUE
A0A6B0VFI8	no	Polypeptide N-acetylgalactosaminyltransferase (EC 2.4.1.-) (Protein-UDP acetylgalactosaminyltransferase)	carbohydrate binding [GO:0030246]; glycosyltransferase activity [GO:0016757]	CAZyme	TRUE
A0A6B2EFL7	no	Polypeptide N-acetylgalactosaminyltransferase (EC 2.4.1.-) (Protein-UDP acetylgalactosaminyltransferase)	carbohydrate binding [GO:0030246]; glycosyltransferase activity [GO:0016757]	CAZyme	TRUE
A0A6B2EGI2	no	Polypeptide N-acetylgalactosaminyltransferase (EC 2.4.1.-) (Protein-UDP acetylgalactosaminyltransferase)	carbohydrate binding [GO:0030246]; glycosyltransferase activity [GO:0016757]	CAZyme	TRUE
A0A6G0YG37	no	Polypeptide N-acetylgalactosaminyltransferase (EC 2.4.1.-) (Protein-UDP acetylgalactosaminyltransferase)	carbohydrate binding [GO:0030246]; glycosyltransferase activity [GO:0016757]	CAZyme	TRUE
A0A6G0ZMY3	no	Polypeptide N-acetylgalactosaminyltransferase (EC 2.4.1.-) (Protein-UDP acetylgalactosaminyltransferase)	carbohydrate binding [GO:0030246]; glycosyltransferase activity [GO:0016757]	CAZyme	TRUE
A0A6G1SG38	no	Polypeptide N-acetylgalactosaminyltransferase (EC 2.4.1.-) (Protein-UDP acetylgalactosaminyltransferase)	carbohydrate binding [GO:0030246]; glycosyltransferase activity [GO:0016757]	CAZyme	TRUE
A0A6G1SJ57	no	Polypeptide N-acetylgalactosaminyltransferase (EC 2.4.1.-) (Protein-UDP acetylgalactosaminyltransferase)	carbohydrate binding [GO:0030246]; glycosyltransferase activity [GO:0016757]	CAZyme	TRUE
A0A6H5IHB5	no	Polypeptide N-acetylgalactosaminyltransferase (EC 2.4.1.-) (Protein-UDP acetylgalactosaminyltransferase)	carbohydrate binding [GO:0030246]; glycosyltransferase activity [GO:0016757]	CAZyme	TRUE
A0A6J8C454	no	Polypeptide N-acetylgalactosaminyltransferase (EC 2.4.1.-) (Protein-UDP acetylgalactosaminyltransferase)	carbohydrate binding [GO:0030246]; glycosyltransferase activity [GO:0016757]	CAZyme	TRUE
A0A6J8EMX9	no	Polypeptide N-acetylgalactosaminyltransferase (EC 2.4.1.-) (Protein-UDP acetylgalactosaminyltransferase)	carbohydrate binding [GO:0030246]; glycosyltransferase activity [GO:0016757]	CAZyme	TRUE
A0A6L2PPQ0	no	Polypeptide N-acetylgalactosaminyltransferase (EC 2.4.1.-) (Protein-UDP acetylgalactosaminyltransferase)	carbohydrate binding [GO:0030246]; glycosyltransferase activity [GO:0016757]	CAZyme	TRUE
A0A6L2PW09	no	Polypeptide N-acetylgalactosaminyltransferase (EC 2.4.1.-) (Protein-UDP acetylgalactosaminyltransferase)	carbohydrate binding [GO:0030246]; glycosyltransferase activity [GO:0016757]	CAZyme	TRUE
A0A6L5CB17	no	Polypeptide N-acetylgalactosaminyltransferase (EC 2.4.1.-) (Protein-UDP acetylgalactosaminyltransferase)	carbohydrate binding [GO:0030246]; glycosyltransferase activity [GO:0016757]	CAZyme	TRUE
A0A6L5DFM0	no	Polypeptide N-acetylgalactosaminyltransferase (EC 2.4.1.-) (Protein-UDP acetylgalactosaminyltransferase)	carbohydrate binding [GO:0030246]; glycosyltransferase activity [GO:0016757]	CAZyme	TRUE
A0A6M2DI13	no	Polypeptide N-acetylgalactosaminyltransferase (EC 2.4.1.-) (Protein-UDP acetylgalactosaminyltransferase)	carbohydrate binding [GO:0030246]; glycosyltransferase activity [GO:0016757]	CAZyme	TRUE
A0A6M2DNN9	no	Polypeptide N-acetylgalactosaminyltransferase (EC 2.4.1.-) (Protein-UDP acetylgalactosaminyltransferase)	carbohydrate binding [GO:0030246]; glycosyltransferase activity [GO:0016757]	CAZyme	TRUE
A0A6M2E192	no	Polypeptide N-acetylgalactosaminyltransferase (EC 2.4.1.-) (Protein-UDP acetylgalactosaminyltransferase)	carbohydrate binding [GO:0030246]; glycosyltransferase activity [GO:0016757]	CAZyme	TRUE
A0A6V7GTJ0	no	Polypeptide N-acetylgalactosaminyltransferase (EC 2.4.1.-) (Protein-UDP acetylgalactosaminyltransferase)	carbohydrate binding [GO:0030246]; glycosyltransferase activity [GO:0016757]	CAZyme	TRUE
A0A6V7H561	no	Polypeptide N-acetylgalactosaminyltransferase (EC 2.4.1.-) (Protein-UDP acetylgalactosaminyltransferase)	carbohydrate binding [GO:0030246]; glycosyltransferase activity [GO:0016757]	CAZyme	TRUE
A0A6V7XAD9	no	Polypeptide N-acetylgalactosaminyltransferase (EC 2.4.1.-) (Protein-UDP acetylgalactosaminyltransferase)	carbohydrate binding [GO:0030246]; glycosyltransferase activity [GO:0016757]	CAZyme	TRUE
A0A7G3ANG2	no	Polypeptide N-acetylgalactosaminyltransferase (EC 2.4.1.-) (Protein-UDP acetylgalactosaminyltransferase)	carbohydrate binding [GO:0030246]; glycosyltransferase activity [GO:0016757]	CAZyme	TRUE
A0A7I8VMQ8	no	Polypeptide N-acetylgalactosaminyltransferase (EC 2.4.1.-) (Protein-UDP acetylgalactosaminyltransferase)	carbohydrate binding [GO:0030246]; glycosyltransferase activity [GO:0016757]	CAZyme	TRUE
A0A7I8VSP3	no	Polypeptide N-acetylgalactosaminyltransferase (EC 2.4.1.-) (Protein-UDP acetylgalactosaminyltransferase)	carbohydrate binding [GO:0030246]; glycosyltransferase activity [GO:0016757]	CAZyme	TRUE
A0A7J7ATX7	no	Polypeptide N-acetylgalactosaminyltransferase (EC 2.4.1.-) (Protein-UDP acetylgalactosaminyltransferase)	carbohydrate binding [GO:0030246]; glycosyltransferase activity [GO:0016757]	CAZyme	TRUE
A0A7J7BQW6	no	Polypeptide N-acetylgalactosaminyltransferase (EC 2.4.1.-) (Protein-UDP acetylgalactosaminyltransferase)	carbohydrate binding [GO:0030246]; glycosyltransferase activity [GO:0016757]	CAZyme	TRUE
A0A7J7JPZ5	no	Polypeptide N-acetylgalactosaminyltransferase (EC 2.4.1.-) (Protein-UDP acetylgalactosaminyltransferase)	carbohydrate binding [GO:0030246]; glycosyltransferase activity [GO:0016757]	CAZyme	TRUE
A0A7J7JZI4	no	Polypeptide N-acetylgalactosaminyltransferase (EC 2.4.1.-) (Protein-UDP acetylgalactosaminyltransferase)	carbohydrate binding [GO:0030246]; glycosyltransferase activity [GO:0016757]	CAZyme	TRUE
A0A7K5NBJ6	no	Polypeptide N-acetylgalactosaminyltransferase (EC 2.4.1.-) (Protein-UDP acetylgalactosaminyltransferase)	carbohydrate binding [GO:0030246]; glycosyltransferase activity [GO:0016757]	CAZyme	TRUE
A0A7K9EZ18	no	Polypeptide N-acetylgalactosaminyltransferase (EC 2.4.1.-) (Protein-UDP acetylgalactosaminyltransferase)	carbohydrate binding [GO:0030246]; glycosyltransferase activity [GO:0016757]	CAZyme	TRUE
A0A7L2VTB3	no	Polypeptide N-acetylgalactosaminyltransferase (EC 2.4.1.-) (Protein-UDP acetylgalactosaminyltransferase)	carbohydrate binding [GO:0030246]; glycosyltransferase activity [GO:0016757]	CAZyme	TRUE
A0A7L4LV49	no	Polypeptide N-acetylgalactosaminyltransferase (EC 2.4.1.-) (Protein-UDP acetylgalactosaminyltransferase)	carbohydrate binding [GO:0030246]; glycosyltransferase activity [GO:0016757]	CAZyme	TRUE
A0A7R9DTF6	no	Polypeptide N-acetylgalactosaminyltransferase (EC 2.4.1.-) (Protein-UDP acetylgalactosaminyltransferase)	carbohydrate binding [GO:0030246]; glycosyltransferase activity [GO:0016757]	CAZyme	TRUE
A0A7R9EC95	no	Polypeptide N-acetylgalactosaminyltransferase (EC 2.4.1.-) (Protein-UDP acetylgalactosaminyltransferase)	carbohydrate binding [GO:0030246]; glycosyltransferase activity [GO:0016757]	CAZyme	TRUE
A0A7R9ERI1	no	Polypeptide N-acetylgalactosaminyltransferase (EC 2.4.1.-) (Protein-UDP acetylgalactosaminyltransferase)	carbohydrate binding [GO:0030246]; glycosyltransferase activity [GO:0016757]	CAZyme	TRUE
A0A7R9F805	no	Polypeptide N-acetylgalactosaminyltransferase (EC 2.4.1.-) (Protein-UDP acetylgalactosaminyltransferase)	carbohydrate binding [GO:0030246]; glycosyltransferase activity [GO:0016757]	CAZyme	TRUE
A0A7R9H1Z6	no	Polypeptide N-acetylgalactosaminyltransferase (EC 2.4.1.-) (Protein-UDP acetylgalactosaminyltransferase)	carbohydrate binding [GO:0030246]; glycosyltransferase activity [GO:0016757]	CAZyme	TRUE
A0A7R9I7V0	no	Polypeptide N-acetylgalactosaminyltransferase (EC 2.4.1.-) (Protein-UDP acetylgalactosaminyltransferase)	carbohydrate binding [GO:0030246]; glycosyltransferase activity [GO:0016757]	CAZyme	TRUE
A0A7R9J4P6	no	Polypeptide N-acetylgalactosaminyltransferase (EC 2.4.1.-) (Protein-UDP acetylgalactosaminyltransferase)	carbohydrate binding [GO:0030246]; glycosyltransferase activity [GO:0016757]	CAZyme	TRUE
A0A7R9KCI2	no	Polypeptide N-acetylgalactosaminyltransferase (EC 2.4.1.-) (Protein-UDP acetylgalactosaminyltransferase)	carbohydrate binding [GO:0030246]; glycosyltransferase activity [GO:0016757]	CAZyme	TRUE
A0A7R9P193	no	Polypeptide N-acetylgalactosaminyltransferase (EC 2.4.1.-) (Protein-UDP acetylgalactosaminyltransferase)	carbohydrate binding [GO:0030246]; glycosyltransferase activity [GO:0016757]	CAZyme	TRUE
A0A7R9P971	no	Polypeptide N-acetylgalactosaminyltransferase (EC 2.4.1.-) (Protein-UDP acetylgalactosaminyltransferase)	carbohydrate binding [GO:0030246]; glycosyltransferase activity [GO:0016757]	CAZyme	TRUE
A0A7R9PQX3	no	Polypeptide N-acetylgalactosaminyltransferase (EC 2.4.1.-) (Protein-UDP acetylgalactosaminyltransferase)	carbohydrate binding [GO:0030246]; glycosyltransferase activity [GO:0016757]	CAZyme	TRUE
A0A7R9XIS9	no	Polypeptide N-acetylgalactosaminyltransferase (EC 2.4.1.-) (Protein-UDP acetylgalactosaminyltransferase)	carbohydrate binding [GO:0030246]; glycosyltransferase activity [GO:0016757]	CAZyme	TRUE
A0A811Y766	no	Polypeptide N-acetylgalactosaminyltransferase (EC 2.4.1.-) (Protein-UDP acetylgalactosaminyltransferase)	carbohydrate binding [GO:0030246]; glycosyltransferase activity [GO:0016757]	CAZyme	TRUE
A0A811ZFT3	no	Polypeptide N-acetylgalactosaminyltransferase (EC 2.4.1.-) (Protein-UDP acetylgalactosaminyltransferase)	carbohydrate binding [GO:0030246]; glycosyltransferase activity [GO:0016757]	CAZyme	TRUE
A0A811ZIU1	no	Polypeptide N-acetylgalactosaminyltransferase (EC 2.4.1.-) (Protein-UDP acetylgalactosaminyltransferase)	carbohydrate binding [GO:0030246]; glycosyltransferase activity [GO:0016757]	CAZyme	TRUE
A0A811ZQB4	no	Polypeptide N-acetylgalactosaminyltransferase (EC 2.4.1.-) (Protein-UDP acetylgalactosaminyltransferase)	carbohydrate binding [GO:0030246]; glycosyltransferase activity [GO:0016757]	CAZyme	TRUE
A0A812CNB2	no	Polypeptide N-acetylgalactosaminyltransferase (EC 2.4.1.-) (Protein-UDP acetylgalactosaminyltransferase)	carbohydrate binding [GO:0030246]; glycosyltransferase activity [GO:0016757]	CAZyme	TRUE
A0A813STN2	no	Polypeptide N-acetylgalactosaminyltransferase (EC 2.4.1.-) (Protein-UDP acetylgalactosaminyltransferase)	carbohydrate binding [GO:0030246]; glycosyltransferase activity [GO:0016757]	CAZyme	TRUE
A0A813T5Q0	no	Polypeptide N-acetylgalactosaminyltransferase (EC 2.4.1.-) (Protein-UDP acetylgalactosaminyltransferase)	carbohydrate binding [GO:0030246]; glycosyltransferase activity [GO:0016757]	CAZyme	TRUE
A0A813TNS9	no	Polypeptide N-acetylgalactosaminyltransferase (EC 2.4.1.-) (Protein-UDP acetylgalactosaminyltransferase)	carbohydrate binding [GO:0030246]; glycosyltransferase activity [GO:0016757]	CAZyme	TRUE
A0A813VEG2	no	Polypeptide N-acetylgalactosaminyltransferase (EC 2.4.1.-) (Protein-UDP acetylgalactosaminyltransferase)	carbohydrate binding [GO:0030246]; glycosyltransferase activity [GO:0016757]	CAZyme	TRUE
A0A813VF61	no	Polypeptide N-acetylgalactosaminyltransferase (EC 2.4.1.-) (Protein-UDP acetylgalactosaminyltransferase)	carbohydrate binding [GO:0030246]; glycosyltransferase activity [GO:0016757]	CAZyme	TRUE
A0A814CHJ5	no	Polypeptide N-acetylgalactosaminyltransferase (EC 2.4.1.-) (Protein-UDP acetylgalactosaminyltransferase)	carbohydrate binding [GO:0030246]; glycosyltransferase activity [GO:0016757]	CAZyme	TRUE
A0A814DDD8	no	Polypeptide N-acetylgalactosaminyltransferase (EC 2.4.1.-) (Protein-UDP acetylgalactosaminyltransferase)	carbohydrate binding [GO:0030246]; glycosyltransferase activity [GO:0016757]	CAZyme	TRUE
A0A814H0F4	no	Polypeptide N-acetylgalactosaminyltransferase (EC 2.4.1.-) (Protein-UDP acetylgalactosaminyltransferase)	carbohydrate binding [GO:0030246]; glycosyltransferase activity [GO:0016757]	CAZyme	TRUE
A0A814MAG7	no	Polypeptide N-acetylgalactosaminyltransferase (EC 2.4.1.-) (Protein-UDP acetylgalactosaminyltransferase)	carbohydrate binding [GO:0030246]; glycosyltransferase activity [GO:0016757]	CAZyme	TRUE
A0A814T4V1	no	Polypeptide N-acetylgalactosaminyltransferase (EC 2.4.1.-) (Protein-UDP acetylgalactosaminyltransferase)	carbohydrate binding [GO:0030246]; glycosyltransferase activity [GO:0016757]	CAZyme	TRUE
A0A814TTI6	no	Polypeptide N-acetylgalactosaminyltransferase (EC 2.4.1.-) (Protein-UDP acetylgalactosaminyltransferase)	carbohydrate binding [GO:0030246]; glycosyltransferase activity [GO:0016757]	CAZyme	TRUE
A0A814TUD3	no	Polypeptide N-acetylgalactosaminyltransferase (EC 2.4.1.-) (Protein-UDP acetylgalactosaminyltransferase)	carbohydrate binding [GO:0030246]; glycosyltransferase activity [GO:0016757]	CAZyme	TRUE
A0A814YGJ7	no	Polypeptide N-acetylgalactosaminyltransferase (EC 2.4.1.-) (Protein-UDP acetylgalactosaminyltransferase)	carbohydrate binding [GO:0030246]; glycosyltransferase activity [GO:0016757]	CAZyme	TRUE
A0A815CHU4	no	Polypeptide N-acetylgalactosaminyltransferase (EC 2.4.1.-) (Protein-UDP acetylgalactosaminyltransferase)	carbohydrate binding [GO:0030246]; glycosyltransferase activity [GO:0016757]	CAZyme	TRUE
A0A815I5W0	no	Polypeptide N-acetylgalactosaminyltransferase (EC 2.4.1.-) (Protein-UDP acetylgalactosaminyltransferase)	carbohydrate binding [GO:0030246]; glycosyltransferase activity [GO:0016757]	CAZyme	TRUE
A0A815YK81	no	Polypeptide N-acetylgalactosaminyltransferase (EC 2.4.1.-) (Protein-UDP acetylgalactosaminyltransferase)	carbohydrate binding [GO:0030246]; glycosyltransferase activity [GO:0016757]	CAZyme	TRUE
A0A816XJ06	no	Polypeptide N-acetylgalactosaminyltransferase (EC 2.4.1.-) (Protein-UDP acetylgalactosaminyltransferase)	carbohydrate binding [GO:0030246]; glycosyltransferase activity [GO:0016757]	CAZyme	TRUE
A0A817M5I8	no	Polypeptide N-acetylgalactosaminyltransferase (EC 2.4.1.-) (Protein-UDP acetylgalactosaminyltransferase)	carbohydrate binding [GO:0030246]; glycosyltransferase activity [GO:0016757]	CAZyme	TRUE
A0A817SVY5	no	Polypeptide N-acetylgalactosaminyltransferase (EC 2.4.1.-) (Protein-UDP acetylgalactosaminyltransferase)	carbohydrate binding [GO:0030246]; glycosyltransferase activity [GO:0016757]	CAZyme	TRUE
A0A817TEE5	no	Polypeptide N-acetylgalactosaminyltransferase (EC 2.4.1.-) (Protein-UDP acetylgalactosaminyltransferase)	carbohydrate binding [GO:0030246]; glycosyltransferase activity [GO:0016757]	CAZyme	TRUE
A0A818CIB3	no	Polypeptide N-acetylgalactosaminyltransferase (EC 2.4.1.-) (Protein-UDP acetylgalactosaminyltransferase)	carbohydrate binding [GO:0030246]; glycosyltransferase activity [GO:0016757]	CAZyme	TRUE
A0A818XC48	no	Polypeptide N-acetylgalactosaminyltransferase (EC 2.4.1.-) (Protein-UDP acetylgalactosaminyltransferase)	carbohydrate binding [GO:0030246]; glycosyltransferase activity [GO:0016757]	CAZyme	TRUE
A0A818Y0A9	no	Polypeptide N-acetylgalactosaminyltransferase (EC 2.4.1.-) (Protein-UDP acetylgalactosaminyltransferase)	carbohydrate binding [GO:0030246]; glycosyltransferase activity [GO:0016757]	CAZyme	TRUE
A0A819BQH0	no	Polypeptide N-acetylgalactosaminyltransferase (EC 2.4.1.-) (Protein-UDP acetylgalactosaminyltransferase)	carbohydrate binding [GO:0030246]; glycosyltransferase activity [GO:0016757]	CAZyme	TRUE
A0A819FDZ1	no	Polypeptide N-acetylgalactosaminyltransferase (EC 2.4.1.-) (Protein-UDP acetylgalactosaminyltransferase)	carbohydrate binding [GO:0030246]; glycosyltransferase activity [GO:0016757]	CAZyme	TRUE
A0A819T673	no	Polypeptide N-acetylgalactosaminyltransferase (EC 2.4.1.-) (Protein-UDP acetylgalactosaminyltransferase)	carbohydrate binding [GO:0030246]; glycosyltransferase activity [GO:0016757]	CAZyme	TRUE
A0A819XCH9	no	Polypeptide N-acetylgalactosaminyltransferase (EC 2.4.1.-) (Protein-UDP acetylgalactosaminyltransferase)	carbohydrate binding [GO:0030246]; glycosyltransferase activity [GO:0016757]	CAZyme	TRUE
A0A820AKB7	no	Polypeptide N-acetylgalactosaminyltransferase (EC 2.4.1.-) (Protein-UDP acetylgalactosaminyltransferase)	carbohydrate binding [GO:0030246]; glycosyltransferase activity [GO:0016757]	CAZyme	TRUE
A0A820XAE8	no	Polypeptide N-acetylgalactosaminyltransferase (EC 2.4.1.-) (Protein-UDP acetylgalactosaminyltransferase)	carbohydrate binding [GO:0030246]; glycosyltransferase activity [GO:0016757]	CAZyme	TRUE
A0A821IVJ7	no	Polypeptide N-acetylgalactosaminyltransferase (EC 2.4.1.-) (Protein-UDP acetylgalactosaminyltransferase)	carbohydrate binding [GO:0030246]; glycosyltransferase activity [GO:0016757]	CAZyme	TRUE
A0A821U6H8	no	Polypeptide N-acetylgalactosaminyltransferase (EC 2.4.1.-) (Protein-UDP acetylgalactosaminyltransferase)	carbohydrate binding [GO:0030246]; glycosyltransferase activity [GO:0016757]	CAZyme	TRUE
A0A821V925	no	Polypeptide N-acetylgalactosaminyltransferase (EC 2.4.1.-) (Protein-UDP acetylgalactosaminyltransferase)	carbohydrate binding [GO:0030246]; glycosyltransferase activity [GO:0016757]	CAZyme	TRUE
A0A821WND7	no	Polypeptide N-acetylgalactosaminyltransferase (EC 2.4.1.-) (Protein-UDP acetylgalactosaminyltransferase)	carbohydrate binding [GO:0030246]; glycosyltransferase activity [GO:0016757]	CAZyme	TRUE
A0A821YCN5	no	Polypeptide N-acetylgalactosaminyltransferase (EC 2.4.1.-) (Protein-UDP acetylgalactosaminyltransferase)	carbohydrate binding [GO:0030246]; glycosyltransferase activity [GO:0016757]	CAZyme	TRUE
A0A833RSA7	no	Polypeptide N-acetylgalactosaminyltransferase (EC 2.4.1.-) (Protein-UDP acetylgalactosaminyltransferase)	carbohydrate binding [GO:0030246]; glycosyltransferase activity [GO:0016757]	CAZyme	TRUE
A0A833Z497	no	Polypeptide N-acetylgalactosaminyltransferase (EC 2.4.1.-) (Protein-UDP acetylgalactosaminyltransferase)	carbohydrate binding [GO:0030246]; glycosyltransferase activity [GO:0016757]	CAZyme	TRUE
A0A834BVT0	no	Polypeptide N-acetylgalactosaminyltransferase (EC 2.4.1.-) (Protein-UDP acetylgalactosaminyltransferase)	carbohydrate binding [GO:0030246]; glycosyltransferase activity [GO:0016757]	CAZyme	TRUE
A0A834EEH5	no	Polypeptide N-acetylgalactosaminyltransferase (EC 2.4.1.-) (Protein-UDP acetylgalactosaminyltransferase)	carbohydrate binding [GO:0030246]; glycosyltransferase activity [GO:0016757]	CAZyme	TRUE
A0A834IDV4	no	Polypeptide N-acetylgalactosaminyltransferase (EC 2.4.1.-) (Protein-UDP acetylgalactosaminyltransferase)	carbohydrate binding [GO:0030246]; glycosyltransferase activity [GO:0016757]	CAZyme	TRUE
A0A834KQS5	no	Polypeptide N-acetylgalactosaminyltransferase (EC 2.4.1.-) (Protein-UDP acetylgalactosaminyltransferase)	carbohydrate binding [GO:0030246]; glycosyltransferase activity [GO:0016757]	CAZyme	TRUE
A0A834MSN0	no	Polypeptide N-acetylgalactosaminyltransferase (EC 2.4.1.-) (Protein-UDP acetylgalactosaminyltransferase)	carbohydrate binding [GO:0030246]; glycosyltransferase activity [GO:0016757]	CAZyme	TRUE
A0A834QN42	no	Polypeptide N-acetylgalactosaminyltransferase (EC 2.4.1.-) (Protein-UDP acetylgalactosaminyltransferase)	carbohydrate binding [GO:0030246]; glycosyltransferase activity [GO:0016757]	CAZyme	TRUE
A0A835GKC8	no	Polypeptide N-acetylgalactosaminyltransferase (EC 2.4.1.-) (Protein-UDP acetylgalactosaminyltransferase)	carbohydrate binding [GO:0030246]; glycosyltransferase activity [GO:0016757]	CAZyme	TRUE
A0A835L5I2	no	Polypeptide N-acetylgalactosaminyltransferase (EC 2.4.1.-) (Protein-UDP acetylgalactosaminyltransferase)	carbohydrate binding [GO:0030246]; glycosyltransferase activity [GO:0016757]	CAZyme	TRUE
A0A835NE97	no	Polypeptide N-acetylgalactosaminyltransferase (EC 2.4.1.-) (Protein-UDP acetylgalactosaminyltransferase)	carbohydrate binding [GO:0030246]; glycosyltransferase activity [GO:0016757]	CAZyme	TRUE
A0A835NX25	no	Polypeptide N-acetylgalactosaminyltransferase (EC 2.4.1.-) (Protein-UDP acetylgalactosaminyltransferase)	carbohydrate binding [GO:0030246]; glycosyltransferase activity [GO:0016757]	CAZyme	TRUE
A0A835U0X8	no	Polypeptide N-acetylgalactosaminyltransferase (EC 2.4.1.-) (Protein-UDP acetylgalactosaminyltransferase)	carbohydrate binding [GO:0030246]; glycosyltransferase activity [GO:0016757]	CAZyme	TRUE
A0A836AAY4	no	Polypeptide N-acetylgalactosaminyltransferase (EC 2.4.1.-) (Protein-UDP acetylgalactosaminyltransferase)	carbohydrate binding [GO:0030246]; glycosyltransferase activity [GO:0016757]	CAZyme	TRUE
A0A836ELB2	no	Polypeptide N-acetylgalactosaminyltransferase (EC 2.4.1.-) (Protein-UDP acetylgalactosaminyltransferase)	carbohydrate binding [GO:0030246]; glycosyltransferase activity [GO:0016757]	CAZyme	TRUE
A0A850UCW6	no	Polypeptide N-acetylgalactosaminyltransferase (EC 2.4.1.-) (Protein-UDP acetylgalactosaminyltransferase)	carbohydrate binding [GO:0030246]; glycosyltransferase activity [GO:0016757]	CAZyme	TRUE
A0A850UKU5	no	Polypeptide N-acetylgalactosaminyltransferase (EC 2.4.1.-) (Protein-UDP acetylgalactosaminyltransferase)	carbohydrate binding [GO:0030246]; glycosyltransferase activity [GO:0016757]	CAZyme	TRUE
A0A850UNP7	no	Polypeptide N-acetylgalactosaminyltransferase (EC 2.4.1.-) (Protein-UDP acetylgalactosaminyltransferase)	carbohydrate binding [GO:0030246]; glycosyltransferase activity [GO:0016757]	CAZyme	TRUE
A0A850UPF2	no	Polypeptide N-acetylgalactosaminyltransferase (EC 2.4.1.-) (Protein-UDP acetylgalactosaminyltransferase)	carbohydrate binding [GO:0030246]; glycosyltransferase activity [GO:0016757]	CAZyme	TRUE
A0A850VRP8	no	Polypeptide N-acetylgalactosaminyltransferase (EC 2.4.1.-) (Protein-UDP acetylgalactosaminyltransferase)	carbohydrate binding [GO:0030246]; glycosyltransferase activity [GO:0016757]	CAZyme	TRUE
A0A850ZM27	no	Polypeptide N-acetylgalactosaminyltransferase (EC 2.4.1.-) (Protein-UDP acetylgalactosaminyltransferase)	carbohydrate binding [GO:0030246]; glycosyltransferase activity [GO:0016757]	CAZyme	TRUE
A0A851A450	no	Polypeptide N-acetylgalactosaminyltransferase (EC 2.4.1.-) (Protein-UDP acetylgalactosaminyltransferase)	carbohydrate binding [GO:0030246]; glycosyltransferase activity [GO:0016757]	CAZyme	TRUE
A0A851C384	no	Polypeptide N-acetylgalactosaminyltransferase (EC 2.4.1.-) (Protein-UDP acetylgalactosaminyltransferase)	carbohydrate binding [GO:0030246]; glycosyltransferase activity [GO:0016757]	CAZyme	TRUE
A0A851CJ99	no	Polypeptide N-acetylgalactosaminyltransferase (EC 2.4.1.-) (Protein-UDP acetylgalactosaminyltransferase)	carbohydrate binding [GO:0030246]; glycosyltransferase activity [GO:0016757]	CAZyme	TRUE
A0A851DHL2	no	Polypeptide N-acetylgalactosaminyltransferase (EC 2.4.1.-) (Protein-UDP acetylgalactosaminyltransferase)	carbohydrate binding [GO:0030246]; glycosyltransferase activity [GO:0016757]	CAZyme	TRUE
A0A851EGA5	no	Polypeptide N-acetylgalactosaminyltransferase (EC 2.4.1.-) (Protein-UDP acetylgalactosaminyltransferase)	carbohydrate binding [GO:0030246]; glycosyltransferase activity [GO:0016757]	CAZyme	TRUE
A0A851FQW9	no	Polypeptide N-acetylgalactosaminyltransferase (EC 2.4.1.-) (Protein-UDP acetylgalactosaminyltransferase)	carbohydrate binding [GO:0030246]; glycosyltransferase activity [GO:0016757]	CAZyme	TRUE
A0A851FTR2	no	Polypeptide N-acetylgalactosaminyltransferase (EC 2.4.1.-) (Protein-UDP acetylgalactosaminyltransferase)	carbohydrate binding [GO:0030246]; glycosyltransferase activity [GO:0016757]	CAZyme	TRUE
A0A851JIH1	no	Polypeptide N-acetylgalactosaminyltransferase (EC 2.4.1.-) (Protein-UDP acetylgalactosaminyltransferase)	carbohydrate binding [GO:0030246]; glycosyltransferase activity [GO:0016757]	CAZyme	TRUE
A0A851JMU2	no	Polypeptide N-acetylgalactosaminyltransferase (EC 2.4.1.-) (Protein-UDP acetylgalactosaminyltransferase)	carbohydrate binding [GO:0030246]; glycosyltransferase activity [GO:0016757]	CAZyme	TRUE
A0A851JZD8	no	Polypeptide N-acetylgalactosaminyltransferase (EC 2.4.1.-) (Protein-UDP acetylgalactosaminyltransferase)	carbohydrate binding [GO:0030246]; glycosyltransferase activity [GO:0016757]	CAZyme	TRUE
A0A851K764	no	Polypeptide N-acetylgalactosaminyltransferase (EC 2.4.1.-) (Protein-UDP acetylgalactosaminyltransferase)	carbohydrate binding [GO:0030246]; glycosyltransferase activity [GO:0016757]	CAZyme	TRUE
A0A851MPT0	no	Polypeptide N-acetylgalactosaminyltransferase (EC 2.4.1.-) (Protein-UDP acetylgalactosaminyltransferase)	carbohydrate binding [GO:0030246]; glycosyltransferase activity [GO:0016757]	CAZyme	TRUE
A0A851NA36	no	Polypeptide N-acetylgalactosaminyltransferase (EC 2.4.1.-) (Protein-UDP acetylgalactosaminyltransferase)	carbohydrate binding [GO:0030246]; glycosyltransferase activity [GO:0016757]	CAZyme	TRUE
A0A851NHI7	no	Polypeptide N-acetylgalactosaminyltransferase (EC 2.4.1.-) (Protein-UDP acetylgalactosaminyltransferase)	carbohydrate binding [GO:0030246]; glycosyltransferase activity [GO:0016757]	CAZyme	TRUE
A0A851NZ33	no	Polypeptide N-acetylgalactosaminyltransferase (EC 2.4.1.-) (Protein-UDP acetylgalactosaminyltransferase)	carbohydrate binding [GO:0030246]; glycosyltransferase activity [GO:0016757]	CAZyme	TRUE
A0A851P679	no	Polypeptide N-acetylgalactosaminyltransferase (EC 2.4.1.-) (Protein-UDP acetylgalactosaminyltransferase)	carbohydrate binding [GO:0030246]; glycosyltransferase activity [GO:0016757]	CAZyme	TRUE
A0A851QYK6	no	Polypeptide N-acetylgalactosaminyltransferase (EC 2.4.1.-) (Protein-UDP acetylgalactosaminyltransferase)	carbohydrate binding [GO:0030246]; glycosyltransferase activity [GO:0016757]	CAZyme	TRUE
A0A851RNA7	no	Polypeptide N-acetylgalactosaminyltransferase (EC 2.4.1.-) (Protein-UDP acetylgalactosaminyltransferase)	carbohydrate binding [GO:0030246]; glycosyltransferase activity [GO:0016757]	CAZyme	TRUE
A0A851RPF2	no	Polypeptide N-acetylgalactosaminyltransferase (EC 2.4.1.-) (Protein-UDP acetylgalactosaminyltransferase)	carbohydrate binding [GO:0030246]; glycosyltransferase activity [GO:0016757]	CAZyme	TRUE
A0A851T3F5	no	Polypeptide N-acetylgalactosaminyltransferase (EC 2.4.1.-) (Protein-UDP acetylgalactosaminyltransferase)	carbohydrate binding [GO:0030246]; glycosyltransferase activity [GO:0016757]	CAZyme	TRUE
A0A851T9X6	no	Polypeptide N-acetylgalactosaminyltransferase (EC 2.4.1.-) (Protein-UDP acetylgalactosaminyltransferase)	carbohydrate binding [GO:0030246]; glycosyltransferase activity [GO:0016757]	CAZyme	TRUE
A0A851U3Z6	no	Polypeptide N-acetylgalactosaminyltransferase (EC 2.4.1.-) (Protein-UDP acetylgalactosaminyltransferase)	carbohydrate binding [GO:0030246]; glycosyltransferase activity [GO:0016757]	CAZyme	TRUE
A0A851UW05	no	Polypeptide N-acetylgalactosaminyltransferase (EC 2.4.1.-) (Protein-UDP acetylgalactosaminyltransferase)	carbohydrate binding [GO:0030246]; glycosyltransferase activity [GO:0016757]	CAZyme	TRUE
A0A851V7M7	no	Polypeptide N-acetylgalactosaminyltransferase (EC 2.4.1.-) (Protein-UDP acetylgalactosaminyltransferase)	carbohydrate binding [GO:0030246]; glycosyltransferase activity [GO:0016757]	CAZyme	TRUE
A0A851XQM1	no	Polypeptide N-acetylgalactosaminyltransferase (EC 2.4.1.-) (Protein-UDP acetylgalactosaminyltransferase)	carbohydrate binding [GO:0030246]; glycosyltransferase activity [GO:0016757]	CAZyme	TRUE
A0A852ASC2	no	Polypeptide N-acetylgalactosaminyltransferase (EC 2.4.1.-) (Protein-UDP acetylgalactosaminyltransferase)	carbohydrate binding [GO:0030246]; glycosyltransferase activity [GO:0016757]	CAZyme	TRUE
A0A852BIV5	no	Polypeptide N-acetylgalactosaminyltransferase (EC 2.4.1.-) (Protein-UDP acetylgalactosaminyltransferase)	carbohydrate binding [GO:0030246]; glycosyltransferase activity [GO:0016757]	CAZyme	TRUE
A0A852BKT1	no	Polypeptide N-acetylgalactosaminyltransferase (EC 2.4.1.-) (Protein-UDP acetylgalactosaminyltransferase)	carbohydrate binding [GO:0030246]; glycosyltransferase activity [GO:0016757]	CAZyme	TRUE
A0A852BQ82	no	Polypeptide N-acetylgalactosaminyltransferase (EC 2.4.1.-) (Protein-UDP acetylgalactosaminyltransferase)	carbohydrate binding [GO:0030246]; glycosyltransferase activity [GO:0016757]	CAZyme	TRUE
A0A852BUN3	no	Polypeptide N-acetylgalactosaminyltransferase (EC 2.4.1.-) (Protein-UDP acetylgalactosaminyltransferase)	carbohydrate binding [GO:0030246]; glycosyltransferase activity [GO:0016757]	CAZyme	TRUE
A0A852C785	no	Polypeptide N-acetylgalactosaminyltransferase (EC 2.4.1.-) (Protein-UDP acetylgalactosaminyltransferase)	carbohydrate binding [GO:0030246]; glycosyltransferase activity [GO:0016757]	CAZyme	TRUE
A0A852D7U6	no	Polypeptide N-acetylgalactosaminyltransferase (EC 2.4.1.-) (Protein-UDP acetylgalactosaminyltransferase)	carbohydrate binding [GO:0030246]; glycosyltransferase activity [GO:0016757]	CAZyme	TRUE
A0A852EA45	no	Polypeptide N-acetylgalactosaminyltransferase (EC 2.4.1.-) (Protein-UDP acetylgalactosaminyltransferase)	carbohydrate binding [GO:0030246]; glycosyltransferase activity [GO:0016757]	CAZyme	TRUE
A0A852EF78	no	Polypeptide N-acetylgalactosaminyltransferase (EC 2.4.1.-) (Protein-UDP acetylgalactosaminyltransferase)	carbohydrate binding [GO:0030246]; glycosyltransferase activity [GO:0016757]	CAZyme	TRUE
A0A852EVE8	no	Polypeptide N-acetylgalactosaminyltransferase (EC 2.4.1.-) (Protein-UDP acetylgalactosaminyltransferase)	carbohydrate binding [GO:0030246]; glycosyltransferase activity [GO:0016757]	CAZyme	TRUE
A0A852FWM2	no	Polypeptide N-acetylgalactosaminyltransferase (EC 2.4.1.-) (Protein-UDP acetylgalactosaminyltransferase)	carbohydrate binding [GO:0030246]; glycosyltransferase activity [GO:0016757]	CAZyme	TRUE
A0A852GVT0	no	Polypeptide N-acetylgalactosaminyltransferase (EC 2.4.1.-) (Protein-UDP acetylgalactosaminyltransferase)	carbohydrate binding [GO:0030246]; glycosyltransferase activity [GO:0016757]	CAZyme	TRUE
A0A852H8I5	no	Polypeptide N-acetylgalactosaminyltransferase (EC 2.4.1.-) (Protein-UDP acetylgalactosaminyltransferase)	carbohydrate binding [GO:0030246]; glycosyltransferase activity [GO:0016757]	CAZyme	TRUE
A0A852HP62	no	Polypeptide N-acetylgalactosaminyltransferase (EC 2.4.1.-) (Protein-UDP acetylgalactosaminyltransferase)	carbohydrate binding [GO:0030246]; glycosyltransferase activity [GO:0016757]	CAZyme	TRUE
A0A852IX42	no	Polypeptide N-acetylgalactosaminyltransferase (EC 2.4.1.-) (Protein-UDP acetylgalactosaminyltransferase)	carbohydrate binding [GO:0030246]; glycosyltransferase activity [GO:0016757]	CAZyme	TRUE
A0A852KFJ3	no	Polypeptide N-acetylgalactosaminyltransferase (EC 2.4.1.-) (Protein-UDP acetylgalactosaminyltransferase)	carbohydrate binding [GO:0030246]; glycosyltransferase activity [GO:0016757]	CAZyme	TRUE
A0A852LU35	no	Polypeptide N-acetylgalactosaminyltransferase (EC 2.4.1.-) (Protein-UDP acetylgalactosaminyltransferase)	carbohydrate binding [GO:0030246]; glycosyltransferase activity [GO:0016757]	CAZyme	TRUE
A0A852M8B6	no	Polypeptide N-acetylgalactosaminyltransferase (EC 2.4.1.-) (Protein-UDP acetylgalactosaminyltransferase)	carbohydrate binding [GO:0030246]; glycosyltransferase activity [GO:0016757]	CAZyme	TRUE
A0A852NSJ1	no	Polypeptide N-acetylgalactosaminyltransferase (EC 2.4.1.-) (Protein-UDP acetylgalactosaminyltransferase)	carbohydrate binding [GO:0030246]; glycosyltransferase activity [GO:0016757]	CAZyme	TRUE
A0A852NTY0	no	Polypeptide N-acetylgalactosaminyltransferase (EC 2.4.1.-) (Protein-UDP acetylgalactosaminyltransferase)	carbohydrate binding [GO:0030246]; glycosyltransferase activity [GO:0016757]	CAZyme	TRUE
A0A852PMP1	no	Polypeptide N-acetylgalactosaminyltransferase (EC 2.4.1.-) (Protein-UDP acetylgalactosaminyltransferase)	carbohydrate binding [GO:0030246]; glycosyltransferase activity [GO:0016757]	CAZyme	TRUE
A0A8B6DIB1	no	Polypeptide N-acetylgalactosaminyltransferase (EC 2.4.1.-) (Protein-UDP acetylgalactosaminyltransferase)	carbohydrate binding [GO:0030246]; glycosyltransferase activity [GO:0016757]	CAZyme	TRUE
A0A8B6DJV6	no	Polypeptide N-acetylgalactosaminyltransferase (EC 2.4.1.-) (Protein-UDP acetylgalactosaminyltransferase)	carbohydrate binding [GO:0030246]; glycosyltransferase activity [GO:0016757]	CAZyme	TRUE
A0A8B6E6X8	no	Polypeptide N-acetylgalactosaminyltransferase (EC 2.4.1.-) (Protein-UDP acetylgalactosaminyltransferase)	carbohydrate binding [GO:0030246]; glycosyltransferase activity [GO:0016757]	CAZyme	TRUE
A0A8B6GC96	no	Polypeptide N-acetylgalactosaminyltransferase (EC 2.4.1.-) (Protein-UDP acetylgalactosaminyltransferase)	carbohydrate binding [GO:0030246]; glycosyltransferase activity [GO:0016757]	CAZyme	TRUE
A0A8B9GQT5	no	Polypeptide N-acetylgalactosaminyltransferase (EC 2.4.1.-) (Protein-UDP acetylgalactosaminyltransferase)	carbohydrate binding [GO:0030246]; glycosyltransferase activity [GO:0016757]	CAZyme	TRUE
A0A8B9K9N9	no	Polypeptide N-acetylgalactosaminyltransferase (EC 2.4.1.-) (Protein-UDP acetylgalactosaminyltransferase)	carbohydrate binding [GO:0030246]; glycosyltransferase activity [GO:0016757]	CAZyme	TRUE
A0A8C3RZV4	no	Polypeptide N-acetylgalactosaminyltransferase (EC 2.4.1.-) (Protein-UDP acetylgalactosaminyltransferase)	carbohydrate binding [GO:0030246]; glycosyltransferase activity [GO:0016757]	CAZyme	TRUE
A0A8E0S3H5	no	Polypeptide N-acetylgalactosaminyltransferase (EC 2.4.1.-) (Protein-UDP acetylgalactosaminyltransferase)	carbohydrate binding [GO:0030246]; glycosyltransferase activity [GO:0016757]	CAZyme	TRUE
A0A8J2MKB5	no	Polypeptide N-acetylgalactosaminyltransferase (EC 2.4.1.-) (Protein-UDP acetylgalactosaminyltransferase)	carbohydrate binding [GO:0030246]; glycosyltransferase activity [GO:0016757]	CAZyme	TRUE
A0A8J2QGA2	no	Polypeptide N-acetylgalactosaminyltransferase (EC 2.4.1.-) (Protein-UDP acetylgalactosaminyltransferase)	carbohydrate binding [GO:0030246]; glycosyltransferase activity [GO:0016757]	CAZyme	TRUE
A0A8J4IAZ2	no	Polypeptide N-acetylgalactosaminyltransferase (EC 2.4.1.-) (Protein-UDP acetylgalactosaminyltransferase)	carbohydrate binding [GO:0030246]; glycosyltransferase activity [GO:0016757]	CAZyme	TRUE
A0A8J4ILA8	no	Polypeptide N-acetylgalactosaminyltransferase (EC 2.4.1.-) (Protein-UDP acetylgalactosaminyltransferase)	carbohydrate binding [GO:0030246]; glycosyltransferase activity [GO:0016757]	CAZyme	TRUE
A0A8J4L4L3	no	Polypeptide N-acetylgalactosaminyltransferase (EC 2.4.1.-) (Protein-UDP acetylgalactosaminyltransferase)	carbohydrate binding [GO:0030246]; glycosyltransferase activity [GO:0016757]	CAZyme	TRUE
A0A8J4NC57	no	Polypeptide N-acetylgalactosaminyltransferase (EC 2.4.1.-) (Protein-UDP acetylgalactosaminyltransferase)	carbohydrate binding [GO:0030246]; glycosyltransferase activity [GO:0016757]	CAZyme	TRUE
A0A8J4NQ81	no	Polypeptide N-acetylgalactosaminyltransferase (EC 2.4.1.-) (Protein-UDP acetylgalactosaminyltransferase)	carbohydrate binding [GO:0030246]; glycosyltransferase activity [GO:0016757]	CAZyme	TRUE
A0A8J4P8N7	no	Polypeptide N-acetylgalactosaminyltransferase (EC 2.4.1.-) (Protein-UDP acetylgalactosaminyltransferase)	carbohydrate binding [GO:0030246]; glycosyltransferase activity [GO:0016757]	CAZyme	TRUE
A0A8J4PA63	no	Polypeptide N-acetylgalactosaminyltransferase (EC 2.4.1.-) (Protein-UDP acetylgalactosaminyltransferase)	carbohydrate binding [GO:0030246]; glycosyltransferase activity [GO:0016757]	CAZyme	TRUE
A0A8J4PC77	no	Polypeptide N-acetylgalactosaminyltransferase (EC 2.4.1.-) (Protein-UDP acetylgalactosaminyltransferase)	carbohydrate binding [GO:0030246]; glycosyltransferase activity [GO:0016757]	CAZyme	TRUE
A0A8J4TWC9	no	Polypeptide N-acetylgalactosaminyltransferase (EC 2.4.1.-) (Protein-UDP acetylgalactosaminyltransferase)	carbohydrate binding [GO:0030246]; glycosyltransferase activity [GO:0016757]	CAZyme	TRUE
A0A8J4X2E3	no	Polypeptide N-acetylgalactosaminyltransferase (EC 2.4.1.-) (Protein-UDP acetylgalactosaminyltransferase)	carbohydrate binding [GO:0030246]; glycosyltransferase activity [GO:0016757]	CAZyme	TRUE
A0A8J4XDT8	no	Polypeptide N-acetylgalactosaminyltransferase (EC 2.4.1.-) (Protein-UDP acetylgalactosaminyltransferase)	carbohydrate binding [GO:0030246]; glycosyltransferase activity [GO:0016757]	CAZyme	TRUE
A0A8J4XGT3	no	Polypeptide N-acetylgalactosaminyltransferase (EC 2.4.1.-) (Protein-UDP acetylgalactosaminyltransferase)	carbohydrate binding [GO:0030246]; glycosyltransferase activity [GO:0016757]	CAZyme	TRUE
A0A8J4Y4S5	no	Polypeptide N-acetylgalactosaminyltransferase (EC 2.4.1.-) (Protein-UDP acetylgalactosaminyltransferase)	carbohydrate binding [GO:0030246]; glycosyltransferase activity [GO:0016757]	CAZyme	TRUE
A0A8J5B3W2	no	Polypeptide N-acetylgalactosaminyltransferase (EC 2.4.1.-) (Protein-UDP acetylgalactosaminyltransferase)	carbohydrate binding [GO:0030246]; glycosyltransferase activity [GO:0016757]	CAZyme	TRUE
A0A8J5B8V6	no	Polypeptide N-acetylgalactosaminyltransferase (EC 2.4.1.-) (Protein-UDP acetylgalactosaminyltransferase)	carbohydrate binding [GO:0030246]; glycosyltransferase activity [GO:0016757]	CAZyme	TRUE
A0A8J5D661	no	Polypeptide N-acetylgalactosaminyltransferase (EC 2.4.1.-) (Protein-UDP acetylgalactosaminyltransferase)	carbohydrate binding [GO:0030246]; glycosyltransferase activity [GO:0016757]	CAZyme	TRUE
A0A8J5DXN8	no	Polypeptide N-acetylgalactosaminyltransferase (EC 2.4.1.-) (Protein-UDP acetylgalactosaminyltransferase)	carbohydrate binding [GO:0030246]; glycosyltransferase activity [GO:0016757]	CAZyme	TRUE
A0A8J5NB55	no	Polypeptide N-acetylgalactosaminyltransferase (EC 2.4.1.-) (Protein-UDP acetylgalactosaminyltransferase)	carbohydrate binding [GO:0030246]; glycosyltransferase activity [GO:0016757]	CAZyme	TRUE
A0A8J5ZVY0	no	Polypeptide N-acetylgalactosaminyltransferase (EC 2.4.1.-) (Protein-UDP acetylgalactosaminyltransferase)	carbohydrate binding [GO:0030246]; glycosyltransferase activity [GO:0016757]	CAZyme	TRUE
A0A8J6A029	no	Polypeptide N-acetylgalactosaminyltransferase (EC 2.4.1.-) (Protein-UDP acetylgalactosaminyltransferase)	carbohydrate binding [GO:0030246]; glycosyltransferase activity [GO:0016757]	CAZyme	TRUE
A0A8J6DMK7	no	Polypeptide N-acetylgalactosaminyltransferase (EC 2.4.1.-) (Protein-UDP acetylgalactosaminyltransferase)	carbohydrate binding [GO:0030246]; glycosyltransferase activity [GO:0016757]	CAZyme	TRUE
A0A8J6EHX9	no	Polypeptide N-acetylgalactosaminyltransferase (EC 2.4.1.-) (Protein-UDP acetylgalactosaminyltransferase)	carbohydrate binding [GO:0030246]; glycosyltransferase activity [GO:0016757]	CAZyme	TRUE
A0A8J6EVK2	no	Polypeptide N-acetylgalactosaminyltransferase (EC 2.4.1.-) (Protein-UDP acetylgalactosaminyltransferase)	carbohydrate binding [GO:0030246]; glycosyltransferase activity [GO:0016757]	CAZyme	TRUE
A0A8J6GLV4	no	Polypeptide N-acetylgalactosaminyltransferase (EC 2.4.1.-) (Protein-UDP acetylgalactosaminyltransferase)	carbohydrate binding [GO:0030246]; glycosyltransferase activity [GO:0016757]	CAZyme	TRUE
A0A8J6H1P5	no	Polypeptide N-acetylgalactosaminyltransferase (EC 2.4.1.-) (Protein-UDP acetylgalactosaminyltransferase)	carbohydrate binding [GO:0030246]; glycosyltransferase activity [GO:0016757]	CAZyme	TRUE
A0A8J7NSP5	no	Polypeptide N-acetylgalactosaminyltransferase (EC 2.4.1.-) (Protein-UDP acetylgalactosaminyltransferase)	carbohydrate binding [GO:0030246]; glycosyltransferase activity [GO:0016757]	CAZyme	TRUE
A0A8J7NWD4	no	Polypeptide N-acetylgalactosaminyltransferase (EC 2.4.1.-) (Protein-UDP acetylgalactosaminyltransferase)	carbohydrate binding [GO:0030246]; glycosyltransferase activity [GO:0016757]	CAZyme	TRUE
A0A8J7P243	no	Polypeptide N-acetylgalactosaminyltransferase (EC 2.4.1.-) (Protein-UDP acetylgalactosaminyltransferase)	carbohydrate binding [GO:0030246]; glycosyltransferase activity [GO:0016757]	CAZyme	TRUE
A0A8J7T6I9	no	Polypeptide N-acetylgalactosaminyltransferase (EC 2.4.1.-) (Protein-UDP acetylgalactosaminyltransferase)	carbohydrate binding [GO:0030246]; glycosyltransferase activity [GO:0016757]	CAZyme	TRUE
A0A8J9W8S7	no	Polypeptide N-acetylgalactosaminyltransferase (EC 2.4.1.-) (Protein-UDP acetylgalactosaminyltransferase)	carbohydrate binding [GO:0030246]; glycosyltransferase activity [GO:0016757]	CAZyme	TRUE
A0A8J9ZU59	no	Polypeptide N-acetylgalactosaminyltransferase (EC 2.4.1.-) (Protein-UDP acetylgalactosaminyltransferase)	carbohydrate binding [GO:0030246]; glycosyltransferase activity [GO:0016757]	CAZyme	TRUE
A0A8K0BTY8	no	Polypeptide N-acetylgalactosaminyltransferase (EC 2.4.1.-) (Protein-UDP acetylgalactosaminyltransferase)	carbohydrate binding [GO:0030246]; glycosyltransferase activity [GO:0016757]	CAZyme	TRUE
A0A8K0C684	no	Polypeptide N-acetylgalactosaminyltransferase (EC 2.4.1.-) (Protein-UDP acetylgalactosaminyltransferase)	carbohydrate binding [GO:0030246]; glycosyltransferase activity [GO:0016757]	CAZyme	TRUE
A0A8K0CD46	no	Polypeptide N-acetylgalactosaminyltransferase (EC 2.4.1.-) (Protein-UDP acetylgalactosaminyltransferase)	carbohydrate binding [GO:0030246]; glycosyltransferase activity [GO:0016757]	CAZyme	TRUE
[truncated: 6,978 more rows]

## Sheet: Putative RBL with CAZyme name
Uniprot ID	CAZy-CBM13 membership	Protein name
A0A1I3HL33	no	Arabinoxylan arabinofuranohydrolase
A0A0F0LBL3	no	Exo-beta-D-glucosaminidase (EC 3.2.1.165)
A0A100JIG4	no	O-GlcNAcase NagJ (EC 3.2.1.169)
A0A1R4KS68	no	1,3-(1,31,4)-beta-D-glucan 3(4)-glucanohydrolase
A0A098M2A1	no	1,3--beta-D-glucan 3-glucanohydrolase
A0A0M9BND1	no	1,3--beta-D-glucan 3-glucanohydrolase
A0A1R0XCV0	no	1,3--beta-D-glucan 3-glucanohydrolase
A0A1R1F119	no	1,3--beta-D-glucan 3-glucanohydrolase
A0A264DNB3	no	1,3--beta-D-glucan 3-glucanohydrolase
A0A358GH29	no	1,3--beta-D-glucan 3-glucanohydrolase
A0A4Y8Q4T8	no	1,3--beta-D-glucan 3-glucanohydrolase
A0A086MSD6	no	1,3-beta-glucanase
A0A0J7ZPA0	no	1,3-beta-glucanase
A0A0N0ANL4	no	1,3-beta-glucanase
A0A0Q7MY88	no	1,3-beta-glucanase
A0A101R3R2	no	1,3-beta-glucanase
A0A101S1B4	no	1,3-beta-glucanase
A0A101SK74	no	1,3-beta-glucanase
A0A117IXT4	no	1,3-beta-glucanase
A0A154MV58	no	1,3-beta-glucanase
A0A1Q5CDI7	no	1,3-beta-glucanase
A0A1Q5F0B3	no	1,3-beta-glucanase
A0A1Q5J3B1	no	1,3-beta-glucanase
A0A1Q9VRE0	no	1,3-beta-glucanase
A0A1R0KWI8	no	1,3-beta-glucanase
A0A1V2P9H2	no	1,3-beta-glucanase
A0A1V4ELR1	no	1,3-beta-glucanase
A0A1V4PNV8	no	1,3-beta-glucanase
A0A1V9KIP0	no	1,3-beta-glucanase
A0A1X4HTX7	no	1,3-beta-glucanase
A0A2G5ITL0	no	1,3-beta-glucanase
A0A2T3VG68	no	1,3-beta-glucanase
A0A2U2ZNE1	no	1,3-beta-glucanase
A0A365ZZ36	no	1,3-beta-glucanase
A0A367FPG6	no	1,3-beta-glucanase
A0A372FVL8	no	1,3-beta-glucanase
A0A418MZA9	no	1,3-beta-glucanase
A0A428X503	no	1,3-beta-glucanase
A0A428Z4C1	no	1,3-beta-glucanase
A0A229VVS5	no	1,4-beta-N-acetylmuramidase
A0A7Y0ERL6	no	1,4-beta-N-acetylmuramidase
A0A1X2ZNK4	no	1,4-beta-N-acetylmuramidase
A0A7J5NEH6	no	1,4-beta-N-acetylmuramidase
A0A7X9RN92	no	1,4-beta-N-acetylmuramidase
A0A8B3C512	no	1,4-beta-N-acetylmuramidase
I8UPP9	no	1,4-beta-N-acetylmuramidase
A0A066UBY3	no	1,4-beta-xylanase
A0A0F0GJL5	no	1,4-beta-xylanase
A0A1L9B6J6	no	1,4-beta-xylanase
A0A1Q5J5P5	no	1,4-beta-xylanase
A0A229T0J6	no	1,4-beta-xylanase
A0A233S7S0	no	1,4-beta-xylanase
A0A2U3A0G5	no	1,4-beta-xylanase
A0A3A9YNP9	no	1,4-beta-xylanase
A0A3D8NER1	no	1,4-beta-xylanase
A0A3L7B5F5	no	1,4-beta-xylanase
A0A3N9XQ46	no	1,4-beta-xylanase
A0A426U4C0	no	1,4-beta-xylanase
A0A428ZR32	no	1,4-beta-xylanase
A0A429AAU4	no	1,4-beta-xylanase
A0A4R0HTG0	no	1,4-beta-xylanase
A0A4U5WD17	no	1,4-beta-xylanase
A0A563ETM8	no	1,4-beta-xylanase
A0A5D0SWK7	no	1,4-beta-xylanase
A0A6B2ZLC2	no	1,4-beta-xylanase
A0A6G3AG79	no	1,4-beta-xylanase
A0A6I5HSL4	no	1,4-beta-xylanase
A0A7K2WLW2	no	1,4-beta-xylanase
A0A7K3BL53	no	1,4-beta-xylanase
A0A0M8MGE3	no	1,4-beta-xylanase
A0A1V4E6G9	no	1,4-beta-xylanase
A0A367F9I2	no	1,4-beta-xylanase
A0A544YPF6	no	1,4-beta-xylanase
A0A1H7ZTM9	no	Alginate lyase
A0A1I2E302	no	Alginate lyase
A0A2T0UPY7	no	Alginate lyase
A0A090SLW6	no	Alginate lyase (EC 4.2.2.3)
A0A402D0P0	no	Alpha-1,2-mannosidase
A0A6B2VI31	no	Alpha-1,2-mannosidase
A0A8J3X3Z4	no	Alpha-1,2-mannosidase
W7SE96	no	Alpha-1,2-mannosidase
W7SEL3	no	Alpha-1,2-mannosidase
L8DMG7	no	Alpha-1,2-mannosidase
A0A1H8KC72	no	Alpha-1,2-mannosidase, putative
A0A1X2Z7K9	no	Alpha-amylase
A0A1X3A288	no	Alpha-amylase
A0A7J5NCT7	no	Alpha-amylase
A0A8B2ZBT8	no	Alpha-amylase
A0A812JM85	no	alpha-amylase (EC 3.2.1.1)
A0A328NRF8	no	Alpha-galactosidase
A0A814BQ77	no	Alpha-galactosidase (EC 3.2.1.-)
A0A814CET3	no	Alpha-galactosidase (EC 3.2.1.-)
A0A814I9X3	no	Alpha-galactosidase (EC 3.2.1.-)
A0A814YWA1	no	Alpha-galactosidase (EC 3.2.1.-)
A0A815HF15	no	Alpha-galactosidase (EC 3.2.1.-)
A0A815PDE3	no	Alpha-galactosidase (EC 3.2.1.-)
A0A815S3Y9	no	Alpha-galactosidase (EC 3.2.1.-)
A0A817PI76	no	Alpha-galactosidase (EC 3.2.1.-)
A0A818UKJ5	no	Alpha-galactosidase (EC 3.2.1.-)
A0A819CG86	no	Alpha-galactosidase (EC 3.2.1.-)
A0A819QVF7	no	Alpha-galactosidase (EC 3.2.1.-)
A0A820Q053	no	Alpha-galactosidase (EC 3.2.1.-)
A0A820ZBU1	no	Alpha-galactosidase (EC 3.2.1.-)
A0A821VEG7	no	Alpha-galactosidase (EC 3.2.1.-)
A0A814LDG6	no	Alpha-galactosidase (EC 3.2.1.-)
A0A820AMV5	no	Alpha-galactosidase (EC 3.2.1.-)
A0A815MUK5	no	Alpha-galactosidase (EC 3.2.1.-)
A0A815MZS3	no	Alpha-galactosidase (EC 3.2.1.-)
A0A814RFP2	no	alpha-galactosidase (EC 3.2.1.22) (Melibiase A)
A0A815J6Y1	no	alpha-galactosidase (EC 3.2.1.22) (Melibiase A)
A0A817L3F5	no	alpha-galactosidase (EC 3.2.1.22) (Melibiase A)
A0A0F0GV06	no	Alpha-galactosidase (EC 3.2.1.22) (Melibiase)
A0A0F4IJA7	no	Alpha-galactosidase (EC 3.2.1.22) (Melibiase)
A0A0F5VUA1	no	Alpha-galactosidase (EC 3.2.1.22) (Melibiase)
A0A0J7ANV7	no	Alpha-galactosidase (EC 3.2.1.22) (Melibiase)
A0A0M9CM33	no	Alpha-galactosidase (EC 3.2.1.22) (Melibiase)
A0A0Q8Z9B1	no	Alpha-galactosidase (EC 3.2.1.22) (Melibiase)
A0A1H4UAW0	no	Alpha-galactosidase (EC 3.2.1.22) (Melibiase)
A0A1H4X093	no	Alpha-galactosidase (EC 3.2.1.22) (Melibiase)
A0A1I6DKC4	no	Alpha-galactosidase (EC 3.2.1.22) (Melibiase)
A0A1R1SFU3	no	Alpha-galactosidase (EC 3.2.1.22) (Melibiase)
A0A286EYQ2	no	Alpha-galactosidase (EC 3.2.1.22) (Melibiase)
A0A2P9FH06	no	Alpha-galactosidase (EC 3.2.1.22) (Melibiase)
A0A505DIZ9	no	Alpha-galactosidase (EC 3.2.1.22) (Melibiase)
A0A542GCX4	no	Alpha-galactosidase (EC 3.2.1.22) (Melibiase)
A0A542HZC4	no	Alpha-galactosidase (EC 3.2.1.22) (Melibiase)
A0A542KT43	no	Alpha-galactosidase (EC 3.2.1.22) (Melibiase)
A0A561EI13	no	Alpha-galactosidase (EC 3.2.1.22) (Melibiase)
A0A5N8VZ35	no	Alpha-galactosidase (EC 3.2.1.22) (Melibiase)
A0A6B3BVT0	no	Alpha-galactosidase (EC 3.2.1.22) (Melibiase)
A0A7K3E496	no	Alpha-galactosidase (EC 3.2.1.22) (Melibiase)
A0A838EJZ4	no	Alpha-galactosidase (EC 3.2.1.22) (Melibiase)
A0A8E0UZ27	no	Alpha-galactosidase (EC 3.2.1.22) (Melibiase)
A0A8G1QV48	no	Alpha-galactosidase (EC 3.2.1.22) (Melibiase)
A0A8G1RM89	no	Alpha-galactosidase (EC 3.2.1.22) (Melibiase)
A0A8H3NGQ9	no	Alpha-galactosidase (EC 3.2.1.22) (Melibiase)
A0A8H4RBU5	no	Alpha-galactosidase (EC 3.2.1.22) (Melibiase)
A0A8H4VHH7	no	Alpha-galactosidase (EC 3.2.1.22) (Melibiase)
A0A8H6EN68	no	Alpha-galactosidase (EC 3.2.1.22) (Melibiase)
A0A8H7X8P5	no	Alpha-galactosidase (EC 3.2.1.22) (Melibiase)
A0A8H8TZU8	no	Alpha-galactosidase (EC 3.2.1.22) (Melibiase)
A0A8H9HBE2	no	Alpha-galactosidase (EC 3.2.1.22) (Melibiase)
A0A8J3NQ13	no	Alpha-galactosidase (EC 3.2.1.22) (Melibiase)
A0A8J3QBJ8	no	Alpha-galactosidase (EC 3.2.1.22) (Melibiase)
A0A8J3QR23	no	Alpha-galactosidase (EC 3.2.1.22) (Melibiase)
A0A8J3Z667	no	Alpha-galactosidase (EC 3.2.1.22) (Melibiase)
A0A8T9C3A8	no	Alpha-galactosidase (EC 3.2.1.22) (Melibiase)
A0A1B6PBR7	no	Alpha-galactosidase (EC 3.2.1.22) (Melibiase)
A0A086H2Q9	no	Alpha-galactosidase (EC 3.2.1.22) (Melibiase)
A0A094DIU9	no	Alpha-galactosidase (EC 3.2.1.22) (Melibiase)
A0A094FA97	no	Alpha-galactosidase (EC 3.2.1.22) (Melibiase)
A0A0A0B1H8	no	Alpha-galactosidase (EC 3.2.1.22) (Melibiase)
A0A0A0N6M3	no	Alpha-galactosidase (EC 3.2.1.22) (Melibiase)
A0A0A1TDQ4	no	Alpha-galactosidase (EC 3.2.1.22) (Melibiase)
A0A0B4G8D9	no	Alpha-galactosidase (EC 3.2.1.22) (Melibiase)
A0A0C3DPH7	no	Alpha-galactosidase (EC 3.2.1.22) (Melibiase)
A0A0D0UQG8	no	Alpha-galactosidase (EC 3.2.1.22) (Melibiase)
A0A0D7CLP8	no	Alpha-galactosidase (EC 3.2.1.22) (Melibiase)
A0A0F0GM42	no	Alpha-galactosidase (EC 3.2.1.22) (Melibiase)
A0A0F7TTB1	no	Alpha-galactosidase (EC 3.2.1.22) (Melibiase)
A0A0L8NLP1	no	Alpha-galactosidase (EC 3.2.1.22) (Melibiase)
A0A0M2RXQ4	no	Alpha-galactosidase (EC 3.2.1.22) (Melibiase)
A0A0M8VB92	no	Alpha-galactosidase (EC 3.2.1.22) (Melibiase)
A0A0M8YJ50	no	Alpha-galactosidase (EC 3.2.1.22) (Melibiase)
A0A0N0AT33	no	Alpha-galactosidase (EC 3.2.1.22) (Melibiase)
A0A0Q5JJH8	no	Alpha-galactosidase (EC 3.2.1.22) (Melibiase)
A0A0T1U6G1	no	Alpha-galactosidase (EC 3.2.1.22) (Melibiase)
A0A0U1LKS2	no	Alpha-galactosidase (EC 3.2.1.22) (Melibiase)
A0A100J5S6	no	Alpha-galactosidase (EC 3.2.1.22) (Melibiase)
A0A101J6T2	no	Alpha-galactosidase (EC 3.2.1.22) (Melibiase)
A0A101QH17	no	Alpha-galactosidase (EC 3.2.1.22) (Melibiase)
A0A101SIZ6	no	Alpha-galactosidase (EC 3.2.1.22) (Melibiase)
A0A117QKJ4	no	Alpha-galactosidase (EC 3.2.1.22) (Melibiase)
A0A151U8X5	no	Alpha-galactosidase (EC 3.2.1.22) (Melibiase)
A0A167LV97	no	Alpha-galactosidase (EC 3.2.1.22) (Melibiase)
A0A168DT16	no	Alpha-galactosidase (EC 3.2.1.22) (Melibiase)
A0A179FBH3	no	Alpha-galactosidase (EC 3.2.1.22) (Melibiase)
A0A1B8EJC8	no	Alpha-galactosidase (EC 3.2.1.22) (Melibiase)
A0A1C4JIN4	no	Alpha-galactosidase (EC 3.2.1.22) (Melibiase)
A0A1C5GJL4	no	Alpha-galactosidase (EC 3.2.1.22) (Melibiase)
A0A1H0PZ96	no	Alpha-galactosidase (EC 3.2.1.22) (Melibiase)
A0A1H0QER1	no	Alpha-galactosidase (EC 3.2.1.22) (Melibiase)
A0A1H5F325	no	Alpha-galactosidase (EC 3.2.1.22) (Melibiase)
A0A1H5M8J3	no	Alpha-galactosidase (EC 3.2.1.22) (Melibiase)
A0A1H6CLR9	no	Alpha-galactosidase (EC 3.2.1.22) (Melibiase)
A0A1I2L552	no	Alpha-galactosidase (EC 3.2.1.22) (Melibiase)
A0A1K1T3N0	no	Alpha-galactosidase (EC 3.2.1.22) (Melibiase)
A0A1K2FNA0	no	Alpha-galactosidase (EC 3.2.1.22) (Melibiase)
A0A1M3T3T6	no	Alpha-galactosidase (EC 3.2.1.22) (Melibiase)
A0A1Q4YLN5	no	Alpha-galactosidase (EC 3.2.1.22) (Melibiase)
A0A1Q5N9M8	no	Alpha-galactosidase (EC 3.2.1.22) (Melibiase)
A0A1Q5Q747	no	Alpha-galactosidase (EC 3.2.1.22) (Melibiase)
A0A1Q7WCS9	no	Alpha-galactosidase (EC 3.2.1.22) (Melibiase)
A0A1S2PDI6	no	Alpha-galactosidase (EC 3.2.1.22) (Melibiase)
A0A1S2QDN2	no	Alpha-galactosidase (EC 3.2.1.22) (Melibiase)
A0A1S9RRR1	no	Alpha-galactosidase (EC 3.2.1.22) (Melibiase)
A0A1V4E345	no	Alpha-galactosidase (EC 3.2.1.22) (Melibiase)
A0A1V6QNX8	no	Alpha-galactosidase (EC 3.2.1.22) (Melibiase)
A0A1V6TM24	no	Alpha-galactosidase (EC 3.2.1.22) (Melibiase)
A0A1V6U3D7	no	Alpha-galactosidase (EC 3.2.1.22) (Melibiase)
A0A1V6Z3I3	no	Alpha-galactosidase (EC 3.2.1.22) (Melibiase)
A0A1X4IB64	no	Alpha-galactosidase (EC 3.2.1.22) (Melibiase)
A0A229HAU0	no	Alpha-galactosidase (EC 3.2.1.22) (Melibiase)
A0A229SST6	no	Alpha-galactosidase (EC 3.2.1.22) (Melibiase)
A0A229XXP6	no	Alpha-galactosidase (EC 3.2.1.22) (Melibiase)
A0A246RSV1	no	Alpha-galactosidase (EC 3.2.1.22) (Melibiase)
A0A248YND9	no	Alpha-galactosidase (EC 3.2.1.22) (Melibiase)
A0A261XXQ0	no	Alpha-galactosidase (EC 3.2.1.22) (Melibiase)
A0A285CFD7	no	Alpha-galactosidase (EC 3.2.1.22) (Melibiase)
A0A285QWI2	no	Alpha-galactosidase (EC 3.2.1.22) (Melibiase)
A0A286CAC5	no	Alpha-galactosidase (EC 3.2.1.22) (Melibiase)
A0A2D0AXC9	no	Alpha-galactosidase (EC 3.2.1.22) (Melibiase)
A0A2J6SP81	no	Alpha-galactosidase (EC 3.2.1.22) (Melibiase)
A0A2N6NA43	no	Alpha-galactosidase (EC 3.2.1.22) (Melibiase)
A0A2P8I0N3	no	Alpha-galactosidase (EC 3.2.1.22) (Melibiase)
A0A2T4NAM7	no	Alpha-galactosidase (EC 3.2.1.22) (Melibiase)
A0A2V4NA96	no	Alpha-galactosidase (EC 3.2.1.22) (Melibiase)
A0A2V4NXU9	no	Alpha-galactosidase (EC 3.2.1.22) (Melibiase)
A0A2V5H3U7	no	Alpha-galactosidase (EC 3.2.1.22) (Melibiase)
A0A2V5JA95	no	Alpha-galactosidase (EC 3.2.1.22) (Melibiase)
A0A2X0KA91	no	Alpha-galactosidase (EC 3.2.1.22) (Melibiase)
A0A2Z7C5H5	no	Alpha-galactosidase (EC 3.2.1.22) (Melibiase)
A0A316F877	no	Alpha-galactosidase (EC 3.2.1.22) (Melibiase)
A0A318ZYJ3	no	Alpha-galactosidase (EC 3.2.1.22) (Melibiase)
A0A319E5P5	no	Alpha-galactosidase (EC 3.2.1.22) (Melibiase)
A0A367HY41	no	Alpha-galactosidase (EC 3.2.1.22) (Melibiase)
A0A372G3G8	no	Alpha-galactosidase (EC 3.2.1.22) (Melibiase)
A0A397H5T1	no	Alpha-galactosidase (EC 3.2.1.22) (Melibiase)
A0A3A9VZ39	no	Alpha-galactosidase (EC 3.2.1.22) (Melibiase)
A0A3D9ZPH0	no	Alpha-galactosidase (EC 3.2.1.22) (Melibiase)
A0A3E0GUF0	no	Alpha-galactosidase (EC 3.2.1.22) (Melibiase)
A0A3N1HGW5	no	Alpha-galactosidase (EC 3.2.1.22) (Melibiase)
A0A3N1HI33	no	Alpha-galactosidase (EC 3.2.1.22) (Melibiase)
A0A3N1HIL2	no	Alpha-galactosidase (EC 3.2.1.22) (Melibiase)
A0A3N1V3L0	no	Alpha-galactosidase (EC 3.2.1.22) (Melibiase)
A0A3N4RYW1	no	Alpha-galactosidase (EC 3.2.1.22) (Melibiase)
A0A3N5AHW9	no	Alpha-galactosidase (EC 3.2.1.22) (Melibiase)
A0A3N9WIV8	no	Alpha-galactosidase (EC 3.2.1.22) (Melibiase)
A0A3R9FT29	no	Alpha-galactosidase (EC 3.2.1.22) (Melibiase)
A0A3R9V2B8	no	Alpha-galactosidase (EC 3.2.1.22) (Melibiase)
A0A401UVW6	no	Alpha-galactosidase (EC 3.2.1.22) (Melibiase)
A0A418MTG6	no	Alpha-galactosidase (EC 3.2.1.22) (Melibiase)
A0A419YAN6	no	Alpha-galactosidase (EC 3.2.1.22) (Melibiase)
A0A423W9Q3	no	Alpha-galactosidase (EC 3.2.1.22) (Melibiase)
A0A427TDP1	no	Alpha-galactosidase (EC 3.2.1.22) (Melibiase)
A0A428WLM9	no	Alpha-galactosidase (EC 3.2.1.22) (Melibiase)
A0A428X0D5	no	Alpha-galactosidase (EC 3.2.1.22) (Melibiase)
A0A428ZU00	no	Alpha-galactosidase (EC 3.2.1.22) (Melibiase)
A0A429AQL8	no	Alpha-galactosidase (EC 3.2.1.22) (Melibiase)
A0A429T1A5	no	Alpha-galactosidase (EC 3.2.1.22) (Melibiase)
A0A4R4P6S5	no	Alpha-galactosidase (EC 3.2.1.22) (Melibiase)
A0A4R4P751	no	Alpha-galactosidase (EC 3.2.1.22) (Melibiase)
A0A4R4PC08	no	Alpha-galactosidase (EC 3.2.1.22) (Melibiase)
A0A4R4QTU6	no	Alpha-galactosidase (EC 3.2.1.22) (Melibiase)
A0A4R4SIX0	no	Alpha-galactosidase (EC 3.2.1.22) (Melibiase)
A0A4R6S4R6	no	Alpha-galactosidase (EC 3.2.1.22) (Melibiase)
A0A4R7MDX4	no	Alpha-galactosidase (EC 3.2.1.22) (Melibiase)
A0A4S2TEV4	no	Alpha-galactosidase (EC 3.2.1.22) (Melibiase)
A0A4Y8UM19	no	Alpha-galactosidase (EC 3.2.1.22) (Melibiase)
A0A4Z1H8F8	no	Alpha-galactosidase (EC 3.2.1.22) (Melibiase)
A0A540W0F5	no	Alpha-galactosidase (EC 3.2.1.22) (Melibiase)
A0A543J6R3	no	Alpha-galactosidase (EC 3.2.1.22) (Melibiase)
A0A544XEX7	no	Alpha-galactosidase (EC 3.2.1.22) (Melibiase)
A0A561VM61	no	Alpha-galactosidase (EC 3.2.1.22) (Melibiase)
A0A561W6T7	no	Alpha-galactosidase (EC 3.2.1.22) (Melibiase)
A0A5C8JB14	no	Alpha-galactosidase (EC 3.2.1.22) (Melibiase)
A0A5D0QJF0	no	Alpha-galactosidase (EC 3.2.1.22) (Melibiase)
A0A5N6EAX2	no	Alpha-galactosidase (EC 3.2.1.22) (Melibiase)
A0A5N6G9Q4	no	Alpha-galactosidase (EC 3.2.1.22) (Melibiase)
A0A5N6KFM8	no	Alpha-galactosidase (EC 3.2.1.22) (Melibiase)
A0A5N6SYK6	no	Alpha-galactosidase (EC 3.2.1.22) (Melibiase)
A0A5N6TU98	no	Alpha-galactosidase (EC 3.2.1.22) (Melibiase)
A0A5N6UI25	no	Alpha-galactosidase (EC 3.2.1.22) (Melibiase)
A0A5N6VTV9	no	Alpha-galactosidase (EC 3.2.1.22) (Melibiase)
A0A5N7ADM7	no	Alpha-galactosidase (EC 3.2.1.22) (Melibiase)
A0A6A6UIH4	no	Alpha-galactosidase (EC 3.2.1.22) (Melibiase)
A0A6A6XVS1	no	Alpha-galactosidase (EC 3.2.1.22) (Melibiase)
A0A6B2VIF3	no	Alpha-galactosidase (EC 3.2.1.22) (Melibiase)
A0A6G3CAL4	no	Alpha-galactosidase (EC 3.2.1.22) (Melibiase)
A0A6G3QG87	no	Alpha-galactosidase (EC 3.2.1.22) (Melibiase)
A0A6I8LSQ6	no	Alpha-galactosidase (EC 3.2.1.22) (Melibiase)
A0A6M1KYR5	no	Alpha-galactosidase (EC 3.2.1.22) (Melibiase)
A0A6V8H1V2	no	Alpha-galactosidase (EC 3.2.1.22) (Melibiase)
A0A6V8KGL2	no	Alpha-galactosidase (EC 3.2.1.22) (Melibiase)
A0A7C8I067	no	Alpha-galactosidase (EC 3.2.1.22) (Melibiase)
A0A7J5AVV8	no	Alpha-galactosidase (EC 3.2.1.22) (Melibiase)
A0A7K2PEG0	no	Alpha-galactosidase (EC 3.2.1.22) (Melibiase)
A0A7K3EFN3	no	Alpha-galactosidase (EC 3.2.1.22) (Melibiase)
A0A7W4UKK4	no	Alpha-galactosidase (EC 3.2.1.22) (Melibiase)
A0A7Y9FFB7	no	Alpha-galactosidase (EC 3.2.1.22) (Melibiase)
A0A7Z0BHG5	no	Alpha-galactosidase (EC 3.2.1.22) (Melibiase)
E9E5I8	no	Alpha-galactosidase (EC 3.2.1.22) (Melibiase)
G3JND5	no	Alpha-galactosidase (EC 3.2.1.22) (Melibiase)
H0EEC1	no	Alpha-galactosidase (EC 3.2.1.22) (Melibiase)
S4MNW5	no	Alpha-galactosidase (EC 3.2.1.22) (Melibiase)
W7SA48	no	Alpha-galactosidase (EC 3.2.1.22) (Melibiase)
A6FY56	no	Alpha-glucosidase
M4Z7X8	no	Alpha-glucosidase
A0A421E1A0	no	Alpha-glucosidase
A0A8J3KNJ7	no	Alpha-glucosidase
A0A7Z0DK19	no	Alpha-glucosidase (Family GH31 glycosyl hydrolase)
A0A0M2GBS5	no	Alpha-L-arabinofuranosidase
A0A0M8VI74	no	Alpha-L-arabinofuranosidase
A0A4R4L6Q6	no	Alpha-L-arabinofuranosidase
A0A4R4N5M0	no	Alpha-L-arabinofuranosidase
A0A5S3RJL8	no	Alpha-L-arabinofuranosidase
A0A6G3C2D9	no	Alpha-L-arabinofuranosidase
A0A6G3C773	no	Alpha-L-arabinofuranosidase
W7SEV7	no	Alpha-L-arabinofuranosidase
A0A014N0A2	no	Alpha-L-arabinofuranosidase
A0A014P8A2	no	Alpha-L-arabinofuranosidase
A0A022MG42	no	Alpha-L-arabinofuranosidase
A0A066TQ59	no	Alpha-L-arabinofuranosidase
A0A0D0V7Z6	no	Alpha-L-arabinofuranosidase
A0A0M2RXT6	no	Alpha-L-arabinofuranosidase
A0A0M8VEF6	no	Alpha-L-arabinofuranosidase
A0A0N0T9J3	no	Alpha-L-arabinofuranosidase
A0A0Q4V405	no	Alpha-L-arabinofuranosidase
A0A101N665	no	Alpha-L-arabinofuranosidase
A0A101S6M2	no	Alpha-L-arabinofuranosidase
A0A1R0L9V9	no	Alpha-L-arabinofuranosidase
A0A1V4EC89	no	Alpha-L-arabinofuranosidase
A0A1V4ECB1	no	Alpha-L-arabinofuranosidase
A0A2D0AWM9	no	Alpha-L-arabinofuranosidase
A0A2I0SSH3	no	Alpha-L-arabinofuranosidase
A0A2S4Y554	no	Alpha-L-arabinofuranosidase
A0A318NEP8	no	Alpha-L-arabinofuranosidase
A0A367HQY4	no	Alpha-L-arabinofuranosidase
A0A3N9WQQ0	no	Alpha-L-arabinofuranosidase
A0A3R8YC45	no	Alpha-L-arabinofuranosidase
A0A3S4BJC7	no	Alpha-L-arabinofuranosidase
A0A428X006	no	Alpha-L-arabinofuranosidase
A0A538QPZ0	no	Alpha-L-arabinofuranosidase
A0A544Y8E9	no	Alpha-L-arabinofuranosidase
A0A5C4QKE4	no	Alpha-L-arabinofuranosidase
A0A5D0P9H4	no	Alpha-L-arabinofuranosidase
A0A5D0PCC9	no	Alpha-L-arabinofuranosidase
A0A5J5K2C6	no	Alpha-L-arabinofuranosidase
A0A5S4FRN4	no	Alpha-L-arabinofuranosidase
A0A6B2DQV8	no	Alpha-L-arabinofuranosidase
A0A6G3AK10	no	Alpha-L-arabinofuranosidase
A0A6G3QGJ4	no	Alpha-L-arabinofuranosidase
A0A6G3QGK2	no	Alpha-L-arabinofuranosidase
A0A6I7YU51	no	Alpha-L-arabinofuranosidase
A0A6P2C7J9	no	Alpha-L-arabinofuranosidase
A0A7J5D0Y2	no	Alpha-L-arabinofuranosidase
A0A7K2I486	no	Alpha-L-arabinofuranosidase
A0A7W7HWB5	no	Alpha-L-arabinofuranosidase
A0A841BZG2	no	Alpha-L-arabinofuranosidase
R1I7A6	no	Alpha-L-arabinofuranosidase
A0A094JGD0	no	Alpha-L-arabinofuranosidase
A0A266Q9E7	no	Alpha-L-arabinofuranosidase
A0A2D9KCD6	no	Alpha-L-arabinofuranosidase
A0A2D9RY36	no	Alpha-L-arabinofuranosidase
A0A2E6SL36	no	Alpha-L-arabinofuranosidase
A0A2S3ZK59	no	Alpha-L-arabinofuranosidase
A0A2S5YCD9	no	Alpha-L-arabinofuranosidase
A0A2S8X6Z6	no	Alpha-L-arabinofuranosidase
A0A358GKN1	no	Alpha-L-arabinofuranosidase
A0A3D4Q623	no	Alpha-L-arabinofuranosidase
A0A3D5AIH7	no	Alpha-L-arabinofuranosidase
A0A3D5ELE4	no	Alpha-L-arabinofuranosidase
A0A424TD04	no	Alpha-L-arabinofuranosidase
A0A432WF99	no	Alpha-L-arabinofuranosidase
A0A4V2XCP0	no	Alpha-L-arabinofuranosidase
A0A4V5UB62	no	Alpha-L-arabinofuranosidase
A0A5S3YB29	no	Alpha-L-arabinofuranosidase
A0A7V1D2Z5	no	Alpha-L-arabinofuranosidase
A0A7X4YU37	no	Alpha-L-arabinofuranosidase
A8Y8H0	no	Alpha-L-arabinofuranosidase (EC 3.2.1.55)
A0A0A0BLR0	no	Alpha-L-arabinofuranosidase (EC 3.2.1.55)
A0A0K8PNI9	no	Alpha-L-arabinofuranosidase (EC 3.2.1.55)
A0A0K8PY21	no	Alpha-L-arabinofuranosidase (EC 3.2.1.55)
A0A0M2GQA9	no	Alpha-L-arabinofuranosidase (EC 3.2.1.55)
A0A0M2RXN1	no	Alpha-L-arabinofuranosidase (EC 3.2.1.55)
A0A0M8QR93	no	Alpha-L-arabinofuranosidase (EC 3.2.1.55)
A0A0N0ANK9	no	Alpha-L-arabinofuranosidase (EC 3.2.1.55)
A0A0N0NFS0	no	Alpha-L-arabinofuranosidase (EC 3.2.1.55)
A0A0Q6Y1C0	no	Alpha-L-arabinofuranosidase (EC 3.2.1.55)
A0A100J2I8	no	Alpha-L-arabinofuranosidase (EC 3.2.1.55)
A0A100JI55	no	Alpha-L-arabinofuranosidase (EC 3.2.1.55)
A0A101Q7C8	no	Alpha-L-arabinofuranosidase (EC 3.2.1.55)
A0A101Q7D8	no	Alpha-L-arabinofuranosidase (EC 3.2.1.55)
A0A117E5L5	no	Alpha-L-arabinofuranosidase (EC 3.2.1.55)
A0A117EDD1	no	Alpha-L-arabinofuranosidase (EC 3.2.1.55)
A0A117PYI3	no	Alpha-L-arabinofuranosidase (EC 3.2.1.55)
A0A117QIA1	no	Alpha-L-arabinofuranosidase (EC 3.2.1.55)
A0A171DN17	no	Alpha-L-arabinofuranosidase (EC 3.2.1.55)
A0A1A5PG45	no	Alpha-L-arabinofuranosidase (EC 3.2.1.55)
A0A1D3DYG3	no	Alpha-L-arabinofuranosidase (EC 3.2.1.55)
A0A1E5PKN0	no	Alpha-L-arabinofuranosidase (EC 3.2.1.55)
A0A1Q5CCM1	no	Alpha-L-arabinofuranosidase (EC 3.2.1.55)
A0A1Q5MH56	no	Alpha-L-arabinofuranosidase (EC 3.2.1.55)
A0A1Q8CK67	no	Alpha-L-arabinofuranosidase (EC 3.2.1.55)
A0A1V2QN98	no	Alpha-L-arabinofuranosidase (EC 3.2.1.55)
A0A1Y2P006	no	Alpha-L-arabinofuranosidase (EC 3.2.1.55)
A0A246RF75	no	Alpha-L-arabinofuranosidase (EC 3.2.1.55)
A0A270QQK9	no	Alpha-L-arabinofuranosidase (EC 3.2.1.55)
A0A2I0SDM0	no	Alpha-L-arabinofuranosidase (EC 3.2.1.55)
A0A2N3K1F2	no	Alpha-L-arabinofuranosidase (EC 3.2.1.55)
A0A2N3VMY9	no	Alpha-L-arabinofuranosidase (EC 3.2.1.55)
A0A2N8TYH6	no	Alpha-L-arabinofuranosidase (EC 3.2.1.55)
A0A2P9FD45	no	Alpha-L-arabinofuranosidase (EC 3.2.1.55)
A0A2S4YBH2	no	Alpha-L-arabinofuranosidase (EC 3.2.1.55)
A0A2S6XE18	no	Alpha-L-arabinofuranosidase (EC 3.2.1.55)
A0A2U2ZIL7	no	Alpha-L-arabinofuranosidase (EC 3.2.1.55)
A0A2W2CAC4	no	Alpha-L-arabinofuranosidase (EC 3.2.1.55)
A0A2W2EME0	no	Alpha-L-arabinofuranosidase (EC 3.2.1.55)
A0A317KPL6	no	Alpha-L-arabinofuranosidase (EC 3.2.1.55)
A0A365V1E8	no	Alpha-L-arabinofuranosidase (EC 3.2.1.55)
A0A3L8RCU0	no	Alpha-L-arabinofuranosidase (EC 3.2.1.55)
A0A3N4S2X7	no	Alpha-L-arabinofuranosidase (EC 3.2.1.55)
A0A3N4Z8I3	no	Alpha-L-arabinofuranosidase (EC 3.2.1.55)
A0A3N9Y1E4	no	Alpha-L-arabinofuranosidase (EC 3.2.1.55)
A0A401WFU2	no	Alpha-L-arabinofuranosidase (EC 3.2.1.55)
A0A426U9M7	no	Alpha-L-arabinofuranosidase (EC 3.2.1.55)
A0A428W6G1	no	Alpha-L-arabinofuranosidase (EC 3.2.1.55)
A0A428YK44	no	Alpha-L-arabinofuranosidase (EC 3.2.1.55)
A0A429FRM5	no	Alpha-L-arabinofuranosidase (EC 3.2.1.55)
A0A429TJ04	no	Alpha-L-arabinofuranosidase (EC 3.2.1.55)
A0A444QLP3	no	Alpha-L-arabinofuranosidase (EC 3.2.1.55)
A0A4R4L3C4	no	Alpha-L-arabinofuranosidase (EC 3.2.1.55)
A0A4R4P6J6	no	Alpha-L-arabinofuranosidase (EC 3.2.1.55)
A0A4R4QYA5	no	Alpha-L-arabinofuranosidase (EC 3.2.1.55)
A0A4R4S7K1	no	Alpha-L-arabinofuranosidase (EC 3.2.1.55)
A0A4S2V1S1	no	Alpha-L-arabinofuranosidase (EC 3.2.1.55)
A0A4V2CZ83	no	Alpha-L-arabinofuranosidase (EC 3.2.1.55)
A0A4Y3K615	no	Alpha-L-arabinofuranosidase (EC 3.2.1.55)
A0A4Y3KB05	no	Alpha-L-arabinofuranosidase (EC 3.2.1.55)
A0A4Y3KKC3	no	Alpha-L-arabinofuranosidase (EC 3.2.1.55)
A0A4Y3RKB4	no	Alpha-L-arabinofuranosidase (EC 3.2.1.55)
A0A4Y3VNW0	no	Alpha-L-arabinofuranosidase (EC 3.2.1.55)
A0A505DRX3	no	Alpha-L-arabinofuranosidase (EC 3.2.1.55)
A0A542UA65	no	Alpha-L-arabinofuranosidase (EC 3.2.1.55)
A0A5B2XRS5	no	Alpha-L-arabinofuranosidase (EC 3.2.1.55)
A0A5N6BK46	no	Alpha-L-arabinofuranosidase (EC 3.2.1.55)
A0A5R9FYF5	no	Alpha-L-arabinofuranosidase (EC 3.2.1.55)
A0A5S4ETX3	no	Alpha-L-arabinofuranosidase (EC 3.2.1.55)
A0A5S4HBF6	no	Alpha-L-arabinofuranosidase (EC 3.2.1.55)
A0A652KWF4	no	Alpha-L-arabinofuranosidase (EC 3.2.1.55)
A0A6G2SQG2	no	Alpha-L-arabinofuranosidase (EC 3.2.1.55)
A0A6G3CBC2	no	Alpha-L-arabinofuranosidase (EC 3.2.1.55)
A0A6G3CES7	no	Alpha-L-arabinofuranosidase (EC 3.2.1.55)
A0A6G3QFQ1	no	Alpha-L-arabinofuranosidase (EC 3.2.1.55)
A0A6I7XPI3	no	Alpha-L-arabinofuranosidase (EC 3.2.1.55)
A0A6N8G7G9	no	Alpha-L-arabinofuranosidase (EC 3.2.1.55)
A0A6V8K7K0	no	Alpha-L-arabinofuranosidase (EC 3.2.1.55)
A0A6V8KWG1	no	Alpha-L-arabinofuranosidase (EC 3.2.1.55)
A0A7C9JEC2	no	Alpha-L-arabinofuranosidase (EC 3.2.1.55)
A0A7J5AWX6	no	Alpha-L-arabinofuranosidase (EC 3.2.1.55)
A0A7K2P8X9	no	Alpha-L-arabinofuranosidase (EC 3.2.1.55)
A0A7K2PEG4	no	Alpha-L-arabinofuranosidase (EC 3.2.1.55)
A0A7K3QC04	no	Alpha-L-arabinofuranosidase (EC 3.2.1.55)
A0A7W0DV92	no	Alpha-L-arabinofuranosidase (EC 3.2.1.55)
A0A7W2UKT7	no	Alpha-L-arabinofuranosidase (EC 3.2.1.55)
A0A7W3LVY0	no	Alpha-L-arabinofuranosidase (EC 3.2.1.55)
A0A7W5VDL6	no	Alpha-L-arabinofuranosidase (EC 3.2.1.55)
A0A7W7DRH2	no	Alpha-L-arabinofuranosidase (EC 3.2.1.55)
A0A7W7SIM3	no	Alpha-L-arabinofuranosidase (EC 3.2.1.55)
A0A7W9GGC2	no	Alpha-L-arabinofuranosidase (EC 3.2.1.55)
A0A7W9LYT0	no	Alpha-L-arabinofuranosidase (EC 3.2.1.55)
A0A7X0L1S9	no	Alpha-L-arabinofuranosidase (EC 3.2.1.55)
A0A7X0NVK7	no	Alpha-L-arabinofuranosidase (EC 3.2.1.55)
A0A841EH12	no	Alpha-L-arabinofuranosidase (EC 3.2.1.55)
A0A8J3WSI2	no	Alpha-L-arabinofuranosidase (EC 3.2.1.55)
I0KZP8	no	Alpha-L-arabinofuranosidase (EC 3.2.1.55)
W7TFA7	no	Alpha-L-arabinofuranosidase (EC 3.2.1.55)
A0A1C4Y7D0	no	Alpha-L-arabinofuranosidase (EC 3.2.1.55)
A0A1G7VHF0	no	Alpha-L-arabinofuranosidase (EC 3.2.1.55)
A0A1G8USZ0	no	Alpha-L-arabinofuranosidase (EC 3.2.1.55)
A0A1H1BX65	no	Alpha-L-arabinofuranosidase (EC 3.2.1.55)
A0A1H5AC34	no	Alpha-L-arabinofuranosidase (EC 3.2.1.55)
A0A1H6F3L5	no	Alpha-L-arabinofuranosidase (EC 3.2.1.55)
A0A1H9MI52	no	Alpha-L-arabinofuranosidase (EC 3.2.1.55)
A0A1I2HID2	no	Alpha-L-arabinofuranosidase (EC 3.2.1.55)
A0A1M7P8E5	no	Alpha-L-arabinofuranosidase (EC 3.2.1.55)
A0A1N7FN86	no	Alpha-L-arabinofuranosidase (EC 3.2.1.55)
A0A286E328	no	Alpha-L-arabinofuranosidase (EC 3.2.1.55)
A0A2T0RNX6	no	Alpha-L-arabinofuranosidase (EC 3.2.1.55)
A0A2T0T6L8	no	Alpha-L-arabinofuranosidase (EC 3.2.1.55)
A0A316FHZ5	no	Alpha-L-arabinofuranosidase (EC 3.2.1.55)
A0A3N1A336	no	Alpha-L-arabinofuranosidase (EC 3.2.1.55)
A0A3N1Q4K8	no	Alpha-L-arabinofuranosidase (EC 3.2.1.55)
A0A495JDU8	no	Alpha-L-arabinofuranosidase (EC 3.2.1.55)
A0A495L054	no	Alpha-L-arabinofuranosidase (EC 3.2.1.55)
A0A495X6I0	no	Alpha-L-arabinofuranosidase (EC 3.2.1.55)
A0A495XBS0	no	Alpha-L-arabinofuranosidase (EC 3.2.1.55)
A0A495XN32	no	Alpha-L-arabinofuranosidase (EC 3.2.1.55)
A0A560XIK7	no	Alpha-L-arabinofuranosidase (EC 3.2.1.55)
A0A7Z0PT56	no	Alpha-L-arabinofuranosidase (EC 3.2.1.55)
A0A0K8PVN6	no	Alpha-L-arabinofuranosidase II
S9QHG7	no	Alpha-L-arabinofuranosidase II
A0A401MTA2	no	Alpha-L-arabinofuranosidase II (EC 3.2.1.55)
A0A2P6NBF6	no	Alpha-L-fucosidase
A0A066U2S7	no	Alpha-L-fucosidase
A0A086GTE8	no	Alpha-L-fucosidase
A0A0D0UR69	no	Alpha-L-fucosidase
A0A0M8W4U6	no	Alpha-L-fucosidase
A0A0M9ZLB9	no	Alpha-L-fucosidase
A0A0Q8ZSG3	no	Alpha-L-fucosidase
A0A100JAX7	no	Alpha-L-fucosidase
A0A117EC36	no	Alpha-L-fucosidase
A0A1C5GJH6	no	Alpha-L-fucosidase
A0A1C6U816	no	Alpha-L-fucosidase
A0A1G9W9V7	no	Alpha-L-fucosidase
A0A1H4RN26	no	Alpha-L-fucosidase
A0A1H4SPP3	no	Alpha-L-fucosidase
A0A1I1XDY2	no	Alpha-L-fucosidase
A0A1I4S8M6	no	Alpha-L-fucosidase
A0A1I4SLB0	no	Alpha-L-fucosidase
A0A1V4EBZ7	no	Alpha-L-fucosidase
A0A229HAS9	no	Alpha-L-fucosidase
A0A229T3X0	no	Alpha-L-fucosidase
A0A285CGP5	no	Alpha-L-fucosidase
A0A2A2YZA1	no	Alpha-L-fucosidase
A0A2A3HQW9	no	Alpha-L-fucosidase
A0A2J9HJG9	no	Alpha-L-fucosidase
A0A2V1NT84	no	Alpha-L-fucosidase
A0A2X0ILE5	no	Alpha-L-fucosidase
A0A3A9W7I5	no	Alpha-L-fucosidase
A0A3N4R355	no	Alpha-L-fucosidase
A0A3N4ZJJ1	no	Alpha-L-fucosidase
A0A3N5QUV9	no	Alpha-L-fucosidase
A0A3R8T9V2	no	Alpha-L-fucosidase
A0A3R9DEV4	no	Alpha-L-fucosidase
A0A3R9V6F5	no	Alpha-L-fucosidase
A0A4Q7X4I4	no	Alpha-L-fucosidase
A0A4R3BGM3	no	Alpha-L-fucosidase
A0A4S8Q4V3	no	Alpha-L-fucosidase
A0A505DRQ5	no	Alpha-L-fucosidase
A0A5N8XMT7	no	Alpha-L-fucosidase
A0A6B2WU72	no	Alpha-L-fucosidase
A0A6G3Q774	no	Alpha-L-fucosidase
A0A6L7ENV3	no	Alpha-L-fucosidase
A0A7W2UDH5	no	Alpha-L-fucosidase
A0A8H9H7E6	no	Alpha-L-fucosidase
A0A7W9HJL8	no	Alpha-L-fucosidase (EC 3.2.1.51)
A0A7W9LZF7	no	Alpha-L-fucosidase (EC 3.2.1.51)
A0A1G8CNF9	no	Alpha-L-fucosidase 2
A0A1H0KW77	no	Alpha-L-fucosidase 2
A0A1H0W1N4	no	Alpha-L-fucosidase 2
A0A1I0CC83	no	Alpha-L-fucosidase 2
A0A1N6XDP3	no	Alpha-L-fucosidase 2
A0A2P8I0N7	no	Alpha-L-fucosidase 2
A0A3N1TKI9	no	Alpha-L-fucosidase 2
A0A438M2W0	no	Alpha-L-fucosidase 2
A0A542F0U9	no	Alpha-L-fucosidase 2
A0A543J6W3	no	Alpha-L-fucosidase 2
A0A1C4S2Z2	no	Alpha-L-rhamnosidase
A0A6I5GM35	no	Alpha-mannosidase
A0A165KC18	no	Alpha-N-arabinofuranosidase
A0A6V8KIE9	no	Alpha-N-arabinofuranosidase
W7SNY8	no	Alpha-N-arabinofuranosidase
W7SWF4	no	Alpha-N-arabinofuranosidase
W7SHX3	no	Alpha-N-arabinofuranosidase
W7SRS2	no	Alpha-N-arabinofuranosidase
A0A0A6UMV4	no	Alpha-N-arabinofuranosidase
A0A0J8GZH3	no	Alpha-N-arabinofuranosidase
A0A0L0JLF3	no	Alpha-N-arabinofuranosidase
A0A0M8YBF8	no	Alpha-N-arabinofuranosidase
A0A136PNI4	no	Alpha-N-arabinofuranosidase
A0A354K5N2	no	Alpha-N-arabinofuranosidase
A0A372G312	no	Alpha-N-arabinofuranosidase
A0A3D4WVM7	no	Alpha-N-arabinofuranosidase
A0A3E1NTR9	no	Alpha-N-arabinofuranosidase
A0A3M9L100	no	Alpha-N-arabinofuranosidase
A0A428XSK9	no	Alpha-N-arabinofuranosidase
A0A4R1DMH9	no	Alpha-N-arabinofuranosidase
A0A4R4R0E2	no	Alpha-N-arabinofuranosidase
A0A4U1B2U1	no	Alpha-N-arabinofuranosidase
A0A379ZZ03	no	Alpha-N-arabinofuranosidase 2 (EC 3.2.1.55)
A0A812LJD7	no	Amy protein
A0A5S3RT07	no	Arabinan endo-1 5-alpha-L-arabinosidase
A0A5S3UL10	no	Arabinan endo-1 5-alpha-L-arabinosidase
A0A5S3Y2L3	no	Arabinan endo-1 5-alpha-L-arabinosidase
A0A328N7M0	no	Arabinan endo-1,5-alpha-L-arabinosidase
A0A171ACL4	no	Arabinan endo-1,5-alpha-L-arabinosidase
A0A1C6SIT8	no	Arabinan endo-1,5-alpha-L-arabinosidase
A0A1G4SH54	no	Arabinan endo-1,5-alpha-L-arabinosidase
A0A1G6URV6	no	Arabinan endo-1,5-alpha-L-arabinosidase
A0A1G7RZY8	no	Arabinan endo-1,5-alpha-L-arabinosidase
A0A1G7XBF8	no	Arabinan endo-1,5-alpha-L-arabinosidase
A0A1H1H7R2	no	Arabinan endo-1,5-alpha-L-arabinosidase
A0A1H5TLA8	no	Arabinan endo-1,5-alpha-L-arabinosidase
A0A1H8B2C3	no	Arabinan endo-1,5-alpha-L-arabinosidase
A0A1H8WAS9	no	Arabinan endo-1,5-alpha-L-arabinosidase
A0A1I1SBW1	no	Arabinan endo-1,5-alpha-L-arabinosidase
A0A1I2KKP0	no	Arabinan endo-1,5-alpha-L-arabinosidase
A0A1I4A0A8	no	Arabinan endo-1,5-alpha-L-arabinosidase
A0A1I5WWW4	no	Arabinan endo-1,5-alpha-L-arabinosidase
A0A1I7A578	no	Arabinan endo-1,5-alpha-L-arabinosidase
A0A1M5K3Y9	no	Arabinan endo-1,5-alpha-L-arabinosidase
A0A1W1Z141	no	Arabinan endo-1,5-alpha-L-arabinosidase
A0A239QZ33	no	Arabinan endo-1,5-alpha-L-arabinosidase
A0A2M9BNS1	no	Arabinan endo-1,5-alpha-L-arabinosidase
A0A2T0XXH0	no	Arabinan endo-1,5-alpha-L-arabinosidase
A0A316EDU0	no	Arabinan endo-1,5-alpha-L-arabinosidase
A0A3N4Z3F7	no	Arabinan endo-1,5-alpha-L-arabinosidase
A0A4R3ALV5	no	Arabinan endo-1,5-alpha-L-arabinosidase
A0A4S8PTG3	no	Arabinan endo-1,5-alpha-L-arabinosidase
A0A653ZN53	no	Arabinan endo-1,5-alpha-L-arabinosidase
V4Q3N5	no	Arabinan endo-1,5-alpha-L-arabinosidase
A0A7W4Z8J7	no	Arabinan endo-1,5-alpha-L-arabinosidase (EC 3.2.1.99)
A0A7W5SBE0	no	Arabinan endo-1,5-alpha-L-arabinosidase (EC 3.2.1.99)
A0A7W7F0U3	no	Arabinan endo-1,5-alpha-L-arabinosidase (EC 3.2.1.99)
A0A7X0A7R9	no	Arabinan endo-1,5-alpha-L-arabinosidase (EC 3.2.1.99)
A0A7X0NWC3	no	Arabinan endo-1,5-alpha-L-arabinosidase (EC 3.2.1.99)
X5DYZ1	no	Arabinan endo-1,5-alpha-L-arabinosidase (Glycoside hydrolase)
B3C971	no	Arabinan endo-1,5-alpha-L-arabinosidase domain protein
E2NCZ4	no	Arabinan endo-1,5-alpha-L-arabinosidase domain protein
A0A0F5VU05	no	Arabinase
A0A0M8WYJ1	no	Arabinase
A0A101RZX5	no	Arabinase
A0A2A6PM20	no	Arabinogalactan endo-1,4-beta-galactosidase
A0A370VZE9	no	Arabinogalactan endo-1,4-beta-galactosidase
A0A429JLE9	no	Arabinogalactan endo-1,4-beta-galactosidase
S9NYA0	no	Arabinogalactan endo-1,4-beta-galactosidase
A0A3A3ZY27	no	Arabinogalactan endo-beta-1,4-galactanase (EC 3.2.1.89)
A0A094U7F6	no	Arabinogalactan endo-beta-1,4-galactanase (EC 3.2.1.89)
A0A1V2R893	no	Arabinogalactan endo-beta-1,4-galactanase (EC 3.2.1.89)
A0A221TDV5	no	Arabinogalactan endo-beta-1,4-galactanase (EC 3.2.1.89)
A0A261FF56	no	Arabinogalactan endo-beta-1,4-galactanase (EC 3.2.1.89)
A0A351ZEZ8	no	Arabinogalactan endo-beta-1,4-galactanase (EC 3.2.1.89)
A0A6N9Z6B4	no	Arabinogalactan endo-beta-1,4-galactanase (EC 3.2.1.89)
R5Y8U5	no	Arabinogalactan endo-beta-1,4-galactanase (EC 3.2.1.89)
A0A7V8PNW7	no	Arabinogalactan endo-beta-1,4-galactanase (EC 3.2.1.89)
A0A7W2E550	no	Arabinogalactan endo-beta-1,4-galactanase (EC 3.2.1.89)
A0A841JTV8	no	Arabinogalactan endo-beta-1,4-galactanase (EC 3.2.1.89)
A0A8J8BEF1	no	Arabinogalactan endo-beta-1,4-galactanase (EC 3.2.1.89)
A0A841JHL0	no	Aryl-phospho-beta-D-glucosidase BglC (GH1 family)
A0A1M7K5K8	no	Aryl-phospho-beta-D-glucosidase BglC, GH1 family
A0A7W9XEV7	no	Aryl-phospho-beta-D-glucosidase BglC, GH1 family
A0A086GMI7	no	Beta-agarase
A0A229GN38	no	Beta-agarase
A0A7X8TSV9	no	Beta-agarase
W7QQS6	no	Beta-agarase
A0A2P8YEE0	no	Beta-agarase AgaB34
A0A5S4Z1A6	no	Beta-fructosidase
A0A165RZ19	no	Beta-fructosidase
A0A1S2F6D9	no	Beta-fructosidase
A0A268SET7	no	Beta-fructosidase
A0A2C2VNQ2	no	Beta-fructosidase
A0A2T6FX24	no	Beta-fructosidase
A0A511ZFE6	no	Beta-fructosidase
A0A1Y1Y9E9	no	Beta-galactosidase
A0A0Q8PGR5	no	Beta-galactosidase
A0A4S8PXC3	no	Beta-galactosidase
A0A544ZD75	no	Beta-galactosidase
A0A5D0PCD4	no	Beta-galactosidase
A0A5N6C152	no	Beta-galactosidase
A0A7K2PQG1	no	Beta-galactosidase
A0A2N3VPF3	no	Beta-galactosidase (EC 3.2.1.23)
A0A353GTW1	no	beta-galactosidase (EC 3.2.1.23)
A0A7Y9X5Y3	no	Beta-galactosidase (EC 3.2.1.23)
A0A0D6JVL6	no	beta-galactosidase (EC 3.2.1.23)
A7AFG0	no	Beta-galactosidase (EC 3.2.1.23) (Lactase)
A0A017NJH7	no	Beta-galactosidase (EC 3.2.1.23) (Lactase)
A0A0P0FHK7	no	Beta-galactosidase (EC 3.2.1.23) (Lactase)
A0A0P0G2A7	no	Beta-galactosidase (EC 3.2.1.23) (Lactase)
A0A139LL14	no	Beta-galactosidase (EC 3.2.1.23) (Lactase)
A0A1G6WUV3	no	Beta-galactosidase (EC 3.2.1.23) (Lactase)
A0A1G8CNW6	no	Beta-galactosidase (EC 3.2.1.23) (Lactase)
A0A1M3LF01	no	Beta-galactosidase (EC 3.2.1.23) (Lactase)
A0A1M5TXZ8	no	Beta-galactosidase (EC 3.2.1.23) (Lactase)
A0A1Y1T1J5	no	beta-galactosidase (EC 3.2.1.23) (Lactase)
A0A1Y2A8N9	no	beta-galactosidase (EC 3.2.1.23) (Lactase)
A0A212JEU9	no	Beta-galactosidase (EC 3.2.1.23) (Lactase)
A0A3D3THL7	no	Beta-galactosidase (EC 3.2.1.23) (Lactase)
A0A426UW07	no	Beta-galactosidase (EC 3.2.1.23) (Lactase)
A0A553ENM3	no	Beta-galactosidase (EC 3.2.1.23) (Lactase)
A0A5M5Q065	no	Beta-galactosidase (EC 3.2.1.23) (Lactase)
A0A642MJT8	no	Beta-galactosidase (EC 3.2.1.23) (Lactase)
A0A6G7X1A4	no	Beta-galactosidase (EC 3.2.1.23) (Lactase)
R5M131	no	Beta-galactosidase (EC 3.2.1.23) (Lactase)
R9H8N5	no	Beta-galactosidase (EC 3.2.1.23) (Lactase)
W7SVH6	no	Beta-glucanase
A0A163SKL0	no	Beta-glucanase (EC 3.2.1.73)
A0A178XEU4	no	Beta-glucanase (EC 3.2.1.73)
A0A2M9MYL7	no	Beta-glucanase (EC 3.2.1.73)
A0A3N6D1H7	no	Beta-glucanase (EC 3.2.1.73)
A0A3N6GUH0	no	Beta-glucanase (EC 3.2.1.73)
A0A6N3AEB5	no	Beta-glucanase (EC 3.2.1.73)
A0A4R7MKB9	no	Beta-glucanase (GH16 family)
A0A285CE58	no	Beta-glucanase (GH16 family)
A0A2P8I3J3	no	Beta-glucanase (GH16 family)
A0A2T0KBZ7	no	Beta-glucanase (GH16 family)
A0A327ULZ8	no	Beta-glucanase (GH16 family)
A0A327Z9D0	no	Beta-glucanase (GH16 family)
A0A3D9ZCI8	no	Beta-glucanase (GH16 family)
A0A3E0H2E8	no	Beta-glucanase (GH16 family)
A0A3N1HFQ1	no	Beta-glucanase (GH16 family)
A0A3N1HWN1	no	Beta-glucanase (GH16 family)
A0A3N1V6C7	no	Beta-glucanase (GH16 family)
A0A419YBU6	no	Beta-glucanase (GH16 family)
A0A495JMU6	no	Beta-glucanase (GH16 family)
A0A4Q7ZI23	no	Beta-glucanase (GH16 family)
A0A4R3JQN2	no	Beta-glucanase (GH16 family)
A0A4R8BXX6	no	Beta-glucanase (GH16 family)
A0A561B7F6	no	Beta-glucanase (GH16 family)
A0A562WFR1	no	Beta-glucanase (GH16 family)
A0A5S5CJT4	no	Beta-glucanase (GH16 family)
A0A653QT21	no	Beta-glucanase (GH16 family)
A0A7W3J8J0	no	Beta-glucanase (GH16 family)
A0A7W3NW86	no	Beta-glucanase (GH16 family)
A0A7W5AI39	no	Beta-glucanase (GH16 family)
A0A7W7G7F9	no	Beta-glucanase (GH16 family)
A0A7W7M1H0	no	Beta-glucanase (GH16 family)
A0A7W7ZUY5	no	Beta-glucanase (GH16 family)
A0A7W8AAV4	no	Beta-glucanase (GH16 family)
A0A7W9HMP4	no	Beta-glucanase (GH16 family)
A0A7Y9FEE2	no	Beta-glucanase (GH16 family)
A0A841B1A6	no	Beta-glucanase (GH16 family)
A0A8E2X1C3	no	Beta-glucanase (GH16 family)
A0A8G1XGI9	no	Beta-glucanase (GH16 family)
A0A7Y4L5A4	no	Beta-glucanase (GH16 family) (Family 16 glycosylhydrolase)
A0A7J0BZ77	no	Beta-glucanase (GH16 family) (Hydrolase)
A0A653WPS0	no	Beta-glucanase BglA (EC 3.2.1.73)
A0A1A9BC59	no	Beta-glucanase, GH16 family
A0A1C4UB66	no	Beta-glucanase, GH16 family
A0A1C4WCX5	no	Beta-glucanase, GH16 family
A0A1C5DT01	no	Beta-glucanase, GH16 family
A0A1C6LNR8	no	Beta-glucanase, GH16 family
A0A1G9F5T4	no	Beta-glucanase, GH16 family
A0A1H0BVB5	no	Beta-glucanase, GH16 family
A0A1H5PRA1	no	Beta-glucanase, GH16 family
A0A1H5REM4	no	Beta-glucanase, GH16 family
A0A1H6CYD0	no	Beta-glucanase, GH16 family
A0A1H7N4I7	no	Beta-glucanase, GH16 family
A0A1H7QMD8	no	Beta-glucanase, GH16 family
A0A1H8DP85	no	Beta-glucanase, GH16 family
A0A1H9QKN0	no	Beta-glucanase, GH16 family
A0A1I2MKU0	no	Beta-glucanase, GH16 family
A0A1I3QAB0	no	Beta-glucanase, GH16 family
A0A1I4AW98	no	Beta-glucanase, GH16 family
A0A1N7DV95	no	Beta-glucanase, GH16 family
A0A239I9Q6	no	Beta-glucanase, GH16 family
A0A2C8XNC8	no	Beta-glucanase, GH16 family
A0A1M7JJB4	no	Beta-glucanase/Beta-glucan synthetase
W8YFQ8	no	Beta-glucanase/beta-glucan synthetase
W9E4C1	no	Beta-glucanase/beta-glucan synthetase
A0A4Q2KX23	no	Beta-glucosidase
A0A0Q1BI23	no	Beta-glucosidase
A0A117KFG9	no	Beta-glucosidase
A0A1J7BTR3	no	Beta-glucosidase
A0A227NZL5	no	Beta-glucosidase
A0A117Q916	no	Beta-glycosidase
A0A255PFF2	no	Beta-glycosidase
A0A429C1P0	no	Beta-glycosidase
A0A5R9FXQ3	no	Beta-glycosidase
A0A848LEE3	no	Beta-mannanase
A0A3N6CSI4	no	Beta-N-acetylhexosaminidase (EC 3.2.1.52)
A0A5A8CE42	no	beta-N-acetylhexosaminidase (EC 3.2.1.52)
A0A5A8CNL1	no	beta-N-acetylhexosaminidase (EC 3.2.1.52)
A0A120F755	no	Beta-xylanase (EC 3.2.1.8)
A0A7U9PX09	no	Beta-xylanase (EC 3.2.1.8)
A0A8J4E9D4	no	Beta-xylanase (EC 3.2.1.8)
A0A0D0X7D9	no	Beta-xylanase (EC 3.2.1.8)
A0A0M8XPB2	no	Beta-xylanase (EC 3.2.1.8)
A0A0M9CN81	no	Beta-xylanase (EC 3.2.1.8)
A0A100J9T6	no	Beta-xylanase (EC 3.2.1.8)
A0A101Q661	no	Beta-xylanase (EC 3.2.1.8)
A0A1C4VP86	no	Beta-xylanase (EC 3.2.1.8)
A0A1C5A1H6	no	Beta-xylanase (EC 3.2.1.8)
A0A1H3K3G1	no	Beta-xylanase (EC 3.2.1.8)
A0A1H4XFF7	no	Beta-xylanase (EC 3.2.1.8)
A0A1Q2ZFL9	no	Beta-xylanase (EC 3.2.1.8)
A0A1Q5HAI5	no	Beta-xylanase (EC 3.2.1.8)
A0A229T3N3	no	Beta-xylanase (EC 3.2.1.8)
A0A285QN36	no	Beta-xylanase (EC 3.2.1.8)
A0A2G9DPY6	no	Beta-xylanase (EC 3.2.1.8)
A0A2N3W1X6	no	Beta-xylanase (EC 3.2.1.8)
A0A2T3VEF4	no	Beta-xylanase (EC 3.2.1.8)
A0A2X0IHT7	no	Beta-xylanase (EC 3.2.1.8)
A0A328N7N5	no	Beta-xylanase (EC 3.2.1.8)
A0A3N5ACU0	no	Beta-xylanase (EC 3.2.1.8)
A0A429JRX0	no	Beta-xylanase (EC 3.2.1.8)
A0A4Q7U977	no	Beta-xylanase (EC 3.2.1.8)
A0A4R7SQ27	no	Beta-xylanase (EC 3.2.1.8)
A0A4V3C8K7	no	Beta-xylanase (EC 3.2.1.8)
D9VMH4	no	Beta-xylanase (EC 3.2.1.8)
A0A0M8QI25	no	Beta-xylanase (EC 3.2.1.8)
A0A0N0MKV0	no	Beta-xylanase (EC 3.2.1.8)
A0A0N0YDZ5	no	Beta-xylanase (EC 3.2.1.8)
A0A0N1HDQ5	no	Beta-xylanase (EC 3.2.1.8)
A0A0Q6YCR3	no	Beta-xylanase (EC 3.2.1.8)
A0A0Q7MMH0	no	Beta-xylanase (EC 3.2.1.8)
A0A101MZU6	no	Beta-xylanase (EC 3.2.1.8)
A0A101Q761	no	Beta-xylanase (EC 3.2.1.8)
A0A101T8Q2	no	Beta-xylanase (EC 3.2.1.8)
A0A1C5D3H4	no	Beta-xylanase (EC 3.2.1.8)
A0A1C5E006	no	Beta-xylanase (EC 3.2.1.8)
A0A1C6UH12	no	Beta-xylanase (EC 3.2.1.8)
A0A1C6UZY8	no	Beta-xylanase (EC 3.2.1.8)
A0A1G6ZKM7	no	Beta-xylanase (EC 3.2.1.8)
A0A1I5PCZ4	no	Beta-xylanase (EC 3.2.1.8)
A0A1Q4YLF3	no	Beta-xylanase (EC 3.2.1.8)
A0A1Q5J9X8	no	Beta-xylanase (EC 3.2.1.8)
A0A1V2PXL7	no	Beta-xylanase (EC 3.2.1.8)
A0A1W2FLR9	no	Beta-xylanase (EC 3.2.1.8)
A0A1Y1VL05	no	Beta-xylanase (EC 3.2.1.8)
A0A1Y1VLQ1	no	Beta-xylanase (EC 3.2.1.8)
A0A1Y1X789	no	Beta-xylanase (EC 3.2.1.8)
A0A1Y1YT97	no	Beta-xylanase (EC 3.2.1.8)
A0A1Y2D8F7	no	Beta-xylanase (EC 3.2.1.8)
A0A239IFF0	no	Beta-xylanase (EC 3.2.1.8)
A0A250VSX8	no	Beta-xylanase (EC 3.2.1.8)
A0A270QUC3	no	Beta-xylanase (EC 3.2.1.8)
A0A2A3HZ65	no	Beta-xylanase (EC 3.2.1.8)
A0A2I0SDL1	no	Beta-xylanase (EC 3.2.1.8)
A0A2K2RS32	no	Beta-xylanase (EC 3.2.1.8)
A0A2W2LED9	no	Beta-xylanase (EC 3.2.1.8)
A0A2W4N7S3	no	Beta-xylanase (EC 3.2.1.8)
A0A2X0ISV5	no	Beta-xylanase (EC 3.2.1.8)
A0A328NIW3	no	Beta-xylanase (EC 3.2.1.8)
A0A365UXX7	no	Beta-xylanase (EC 3.2.1.8)
A0A3N1HI38	no	Beta-xylanase (EC 3.2.1.8)
A0A3N1Q5J4	no	Beta-xylanase (EC 3.2.1.8)
A0A3N2G2E6	no	Beta-xylanase (EC 3.2.1.8)
A0A3N6E939	no	Beta-xylanase (EC 3.2.1.8)
A0A3N6EZ21	no	Beta-xylanase (EC 3.2.1.8)
A0A3N9XSJ2	no	Beta-xylanase (EC 3.2.1.8)
A0A3R9U1X5	no	Beta-xylanase (EC 3.2.1.8)
A0A429AH19	no	Beta-xylanase (EC 3.2.1.8)
A0A4R4Q4A1	no	Beta-xylanase (EC 3.2.1.8)
A0A4R4R891	no	Beta-xylanase (EC 3.2.1.8)
A0A4R4YM78	no	Beta-xylanase (EC 3.2.1.8)
A0A4R4ZT00	no	Beta-xylanase (EC 3.2.1.8)
A0A4R5FTZ8	no	Beta-xylanase (EC 3.2.1.8)
A0A4S2V4X0	no	Beta-xylanase (EC 3.2.1.8)
A0A4U3MLS1	no	Beta-xylanase (EC 3.2.1.8)
A0A4U5WPL2	no	Beta-xylanase (EC 3.2.1.8)
A0A4U5X6L3	no	Beta-xylanase (EC 3.2.1.8)
A0A4Y3KMP6	no	Beta-xylanase (EC 3.2.1.8)
A0A4Y3KTU0	no	Beta-xylanase (EC 3.2.1.8)
A0A4Y8UVP7	no	Beta-xylanase (EC 3.2.1.8)
A0A520B9X9	no	Beta-xylanase (EC 3.2.1.8)
A0A542H5M3	no	Beta-xylanase (EC 3.2.1.8)
A0A543C096	no	Beta-xylanase (EC 3.2.1.8)
A0A543IKZ8	no	Beta-xylanase (EC 3.2.1.8)
A0A544Z3I2	no	Beta-xylanase (EC 3.2.1.8)
A0A550HFG1	no	Beta-xylanase (EC 3.2.1.8)
A0A552QVI9	no	Beta-xylanase (EC 3.2.1.8)
A0A561TVD2	no	Beta-xylanase (EC 3.2.1.8)
A0A5C4V8J6	no	Beta-xylanase (EC 3.2.1.8)
A0A5J5JV89	no	Beta-xylanase (EC 3.2.1.8)
A0A5Q4T611	no	Beta-xylanase (EC 3.2.1.8)
A0A652KWE7	no	Beta-xylanase (EC 3.2.1.8)
A0A6B2W505	no	Beta-xylanase (EC 3.2.1.8)
A0A6G2B626	no	Beta-xylanase (EC 3.2.1.8)
A0A6G2Q256	no	Beta-xylanase (EC 3.2.1.8)
A0A6G2SQP5	no	Beta-xylanase (EC 3.2.1.8)
A0A6G3XQV6	no	Beta-xylanase (EC 3.2.1.8)
A0A6H9Z9C1	no	Beta-xylanase (EC 3.2.1.8)
A0A6I4MR10	no	Beta-xylanase (EC 3.2.1.8)
A0A6I8LR07	no	Beta-xylanase (EC 3.2.1.8)
A0A7K1H2I1	no	Beta-xylanase (EC 3.2.1.8)
A0A7W0CTI1	no	Beta-xylanase (EC 3.2.1.8)
A0A7W4UGR6	no	Beta-xylanase (EC 3.2.1.8)
A0A7W7MAJ7	no	Beta-xylanase (EC 3.2.1.8)
A0A7W7MH24	no	Beta-xylanase (EC 3.2.1.8)
A0A7W7PUK7	no	Beta-xylanase (EC 3.2.1.8)
A0A7W9KSZ9	no	Beta-xylanase (EC 3.2.1.8)
A0A7W9LYS1	no	Beta-xylanase (EC 3.2.1.8)
A0A7X0G418	no	Beta-xylanase (EC 3.2.1.8)
A0A7X0IIN0	no	Beta-xylanase (EC 3.2.1.8)
F3NJM9	no	Beta-xylanase (EC 3.2.1.8)
W2EUW2	no	Beta-xylanase (EC 3.2.1.8)
A0A1M6B0Z7	no	Beta-xylanase (EC 3.2.1.8)
A0A7W2HFL9	no	Beta-xylanase (EC 3.2.1.8)
A0A7W3XUX0	no	Beta-xylanase (EC 3.2.1.8)
A0A7X6HZ06	no	Beta-xylanase (EC 3.2.1.8)
A0A840P5T7	no	Beta-xylanase (EC 3.2.1.8)
A0A841BIW7	no	Beta-xylanase (EC 3.2.1.8)
A0A8J3W870	no	Beta-xylanase (EC 3.2.1.8)
A0A8J3Z2U6	no	Beta-xylanase (EC 3.2.1.8)
A0A8J3ZYE9	no	Beta-xylanase (EC 3.2.1.8)
A0A0L0JK96	no	Beta-xylosidase
A0A101UAD0	no	Beta-xylosidase
A0A117QF65	no	Beta-xylosidase
A0A1Q7VU23	no	Beta-xylosidase
A0A1S2P9B0	no	Beta-xylosidase
A0A1S8XVC3	no	Beta-xylosidase
A0A2E9C1A0	no	Beta-xylosidase
A0A2S4Y8Z5	no	Beta-xylosidase
A0A401YWW0	no	Beta-xylosidase
A0A4R4R4W1	no	Beta-xylosidase
A0A4R4SFN8	no	Beta-xylosidase
A0A5S4FL52	no	Beta-xylosidase
A0A652LS96	no	Beta-xylosidase
A0A6B2DYC9	no	Beta-xylosidase
A0A844J671	no	Beta-xylosidase
A0A8J3Q333	no	Beta-xylosidase
A0A086GT14	no	Beta-xylosidase
A0A0K8PML8	no	Beta-xylosidase
A0A0L8KXX0	no	Beta-xylosidase
A0A0L8M565	no	Beta-xylosidase
A0A0N0SUK5	no	Beta-xylosidase
A0A0Q7VRR8	no	Beta-xylosidase
A0A101PPG6	no	Beta-xylosidase
A0A101UYP0	no	Beta-xylosidase
A0A124DYI3	no	Beta-xylosidase
A0A1A5PE69	no	Beta-xylosidase
A0A1C4XL38	no	Beta-xylosidase
A0A1C5GJP3	no	Beta-xylosidase
A0A1C6W1P9	no	Beta-xylosidase
A0A1H3T2D4	no	Beta-xylosidase
A0A1I0C616	no	Beta-xylosidase
A0A1Q5IX36	no	Beta-xylosidase
A0A1Q8C001	no	Beta-xylosidase
A0A1S8XR14	no	Beta-xylosidase
A0A1W2FU80	no	Beta-xylosidase
A0A229SSM5	no	Beta-xylosidase
A0A285CGP2	no	Beta-xylosidase
A0A2G9DLA4	no	Beta-xylosidase
A0A2N3JQB3	no	Beta-xylosidase
A0A2N8TDX5	no	Beta-xylosidase
A0A2P8Q987	no	Beta-xylosidase
A0A2T0MUH5	no	Beta-xylosidase
A0A2V1NN01	no	Beta-xylosidase
A0A2W2DQM5	no	Beta-xylosidase
A0A328B551	no	Beta-xylosidase
A0A358GEQ6	no	Beta-xylosidase
A0A3A9YCS8	no	Beta-xylosidase
A0A3D4Q664	no	Beta-xylosidase
A0A426UU01	no	Beta-xylosidase
A0A430J585	no	Beta-xylosidase
A0A4D4LLX9	no	Beta-xylosidase
A0A4Q6ICW3	no	Beta-xylosidase
A0A4R5ZD98	no	Beta-xylosidase
A0A4S8PN13	no	Beta-xylosidase
A0A4U2PUU6	no	Beta-xylosidase
A0A540PD69	no	Beta-xylosidase
A0A561VM60	no	Beta-xylosidase
A0A561W6U7	no	Beta-xylosidase
A0A5C4NU32	no	Beta-xylosidase
A0A5R9FXT0	no	Beta-xylosidase
A0A7W5AGP0	no	Beta-xylosidase
A0A7W7MGA0	no	Beta-xylosidase
A0A7W7QEV7	no	Beta-xylosidase
A0A7W9GG91	no	Beta-xylosidase
A0A7Y9X8E2	no	Beta-xylosidase
A0A840PD91	no	Beta-xylosidase
A0A8J3K830	no	Beta-xylosidase
A0A8J3KTU3	no	Beta-xylosidase
A0A8J3L5C8	no	Beta-xylosidase
A0A8J3NV42	no	Beta-xylosidase
A0A8J4E6B2	no	Beta-xylosidase
A0A1I4K2Q9	no	Beta-xylosidase, GH43 family
A0A1M6MP35	no	Beta-xylosidase, GH43 family
A0A1G6Z7Q6	no	Beta-xylosidase, GH43 family
A0A1H6LFA3	no	Beta-xylosidase, GH43 family
A0A1H9LFF9	no	Beta-xylosidase, GH43 family
A0A1I2BZI0	no	Beta-xylosidase, GH43 family
A0A1I5I575	no	Beta-xylosidase, GH43 family
A0A1I6DE60	no	Beta-xylosidase, GH43 family
A0A1I7KX09	no	Beta-xylosidase, GH43 family
A0A1M7LEZ2	no	Beta-xylosidase, GH43 family
A0A841C0Z0	no	Carbohydrate binding module (Family 35)
A0A285IFS6	no	Carbohydrate binding module (Family 35)
R7H3S1	no	Carbohydrate binding module (Family 6)
A0A1I2LR47	no	Carbohydrate binding module (Family 6)
A0A316F3D4	no	Carbohydrate binding protein with CBM6 domain
A0A2T0THC7	no	Carbohydrate binding protein with CBM6 domain
A0A3E0GWY7	no	Carbohydrate binding protein with CBM6 domain
A0A8H5NPM1	no	Carbohydrate-binding module family 13
A0A8H5SFM7	no	Carbohydrate-binding module family 13
A0A8H6DFC1	no	Carbohydrate-binding module family 13
A0A1Y3MP11	no	Carbohydrate-binding module family 13
A0A1Y3N7B5	no	Carbohydrate-binding module family 13
A0A060SPN7	no	Carbohydrate-Binding Module Family 13 protein
A0A067NAE1	no	Carbohydrate-binding module family 13 protein
A0A067NNB6	no	Carbohydrate-binding module family 13 protein
A0A067NXV8	no	Carbohydrate-binding module family 13 protein
A0A067P0L5	no	Carbohydrate-binding module family 13 protein
A0A074S1I9	no	Carbohydrate-binding module family 13 protein
A0A0C2WHI0	no	Carbohydrate-binding module family 13 protein
A0A0C3BFF1	no	Carbohydrate-binding module family 13 protein
A0A0C3BVS6	no	Carbohydrate-binding module family 13 protein
A0A0C3DVB3	no	Carbohydrate-binding module family 13 protein
A0A0C3L348	no	Carbohydrate-binding module family 13 protein
A0A0C3NA80	no	Carbohydrate-binding module family 13 protein
A0A0C3QCD3	no	Carbohydrate-binding module family 13 protein
A0A0C3QDT3	no	Carbohydrate-binding module family 13 protein
A0A0C3QDT4	no	Carbohydrate-binding module family 13 protein
A0A0C3RPK5	no	Carbohydrate-binding module family 13 protein
A0A0C9SL57	no	Carbohydrate-binding module family 13 protein
A0A0C9TYP9	no	Carbohydrate-binding module family 13 protein
A0A0C9VJP3	no	Carbohydrate-binding module family 13 protein
A0A0C9X2U1	no	Carbohydrate-binding module family 13 protein
A0A0C9XR27	no	Carbohydrate-binding module family 13 protein
A0A0D0B269	no	Carbohydrate-binding module family 13 protein
A0A0D0BAR0	no	Carbohydrate-binding module family 13 protein
A0A0D0CJL7	no	Carbohydrate-binding module family 13 protein
A0A0D2P892	no	Carbohydrate-binding module family 13 protein
A0A0D7B097	no	Carbohydrate-binding module family 13 protein
A0A162PSM8	no	Carbohydrate-binding module family 13 protein
A0A162PT92	no	Carbohydrate-binding module family 13 protein
A0A164MVC4	no	Carbohydrate-binding module family 13 protein
A0A165CRI9	no	Carbohydrate-binding module family 13 protein
A0A165F2M6	no	Carbohydrate-binding module family 13 protein
A0A165Y256	no	Carbohydrate-binding module family 13 protein
A0A165Z1X0	no	Carbohydrate-binding module family 13 protein
A0A166BYT5	no	Carbohydrate-binding module family 13 protein
A0A166FUW5	no	Carbohydrate-binding module family 13 protein
A0A166MGP4	no	Carbohydrate-binding module family 13 protein
A0A166MGS3	no	Carbohydrate-binding module family 13 protein
A0A166TL27	no	Carbohydrate-binding module family 13 protein
A0A167G751	no	Carbohydrate-binding module family 13 protein
A0A167P735	no	Carbohydrate-binding module family 13 protein
A0A167QN34	no	Carbohydrate-binding module family 13 protein
A0A168I3P5	no	Carbohydrate-binding module family 13 protein
A0A168JBV5	no	Carbohydrate-binding module family 13 protein
A0A1B7MQC3	no	Carbohydrate-binding module family 13 protein
A0A1X6NHQ1	no	Carbohydrate-binding module family 13 protein
A0A1X6NHQ3	no	Carbohydrate-binding module family 13 protein
A0A1X6NI84	no	Carbohydrate-binding module family 13 protein
A0A1Y2I5Q6	no	Carbohydrate-binding module family 13 protein
A0A1Y2U9K8	no	Carbohydrate-binding module family 13 protein
A0A1Y2VSF6	no	Carbohydrate-binding module family 13 protein
A0A2A9NBG8	no	Carbohydrate-binding module family 13 protein
A0A2G8SLA6	no	Carbohydrate-binding module family 13 protein
A0A2H3CAC4	no	Carbohydrate-binding module family 13 protein
A0A2H3E9N4	no	Carbohydrate-binding module family 13 protein
A0A2H3K0U1	no	Carbohydrate-binding module family 13 protein
A0A2J6Q8M0	no	Carbohydrate-binding module family 13 protein
A0A2J6T6C9	no	Carbohydrate-binding module family 13 protein
A0A2J6T8A3	no	Carbohydrate-binding module family 13 protein
A0A2T3YS93	no	Carbohydrate-binding module family 13 protein
A0A2T4B7J2	no	Carbohydrate-binding module family 13 protein
A0A2V1DI89	no	Carbohydrate-binding module family 13 protein
A0A364MSW2	no	Carbohydrate-binding module family 13 protein
A0A372QRU1	no	Carbohydrate-Binding Module Family 13 protein
A0A397TQC5	no	Carbohydrate-Binding Module Family 13 protein
A0A550CPR8	no	Carbohydrate-binding module family 13 protein
A0A5C3MB51	no	Carbohydrate-binding module family 13 protein
A0A5C3PBD8	no	Carbohydrate-binding module family 13 protein
A0A5C3PSB5	no	Carbohydrate-binding module family 13 protein
A0A6A6EKP1	no	Carbohydrate-binding module family 13 protein
A0A6A6UZA7	no	Carbohydrate-binding module family 13 protein
A0A8H3L5H0	no	Carbohydrate-binding module family 13 protein
A0A8H4NRZ1	no	Carbohydrate-binding module family 13 protein
A0A8H6HPY1	no	Carbohydrate-binding module family 13 protein
A0A8H6LX78	no	Carbohydrate-binding module family 13 protein
A0A8H6LZ88	no	Carbohydrate-binding module family 13 protein
A0A8H6X5Z7	no	Carbohydrate-binding module family 13 protein
A0A8H6YJY8	no	Carbohydrate-binding module family 13 protein
A0A8H7XWY7	no	Carbohydrate-binding module family 13 protein
A0A8K0U6A1	no	Carbohydrate-binding module family 13 protein
A0A8K0UW40	no	Carbohydrate-binding module family 13 protein
B0D6F3	no	Carbohydrate-binding module family 13 protein
B0E4M1	no	Carbohydrate-binding module family 13 protein
D8PNF6	no	Carbohydrate-binding module family 13 protein
D8PVH2	no	Carbohydrate-binding module family 13 protein
F8P229	no	Carbohydrate-binding module family 13 protein
F8P8C2	no	Carbohydrate-binding module family 13 protein
J4U626	no	Carbohydrate-binding module family 13 protein
M5UNF4	no	Carbohydrate-binding module family 13 protein
R7SGQ1	no	Carbohydrate-binding module family 13 protein
V2WV50	no	Carbohydrate-binding module family 13 protein
A0A1Y2CCJ6	no	Carbohydrate-binding module family 13 protein
A0A197K7N4	no	Carbohydrate-binding module family 13 protein
A0A1Y3N8J4	no	Carbohydrate-binding module family 13 protein
A0A0C9VMX3	no	Carbohydrate-binding module family 13 protein (Unplaced genomic scaffold SPHSTscaffold_80, whole genome shotgun sequence)
J6EQF9	no	Carbohydrate-binding module family 13 protein/putative endo-1,3-beta-glucanase
A0A317D4J8	no	Carbohydrate-binding protein with CBM35 doain
A0A4R1ZX10	no	Carbohydrate-binding protein with CBM35 doain
A0A4R3AWI2	no	Carbohydrate-binding protein with CBM35 doain
A0A561F0C2	no	Carbohydrate-binding protein with CBM35 doain
A0A7W7CQ45	no	Carbohydrate-binding protein with CBM35 doain
A0A060CFV7	no	CAZy families CBM13 protein
A0A060BY53	no	CAZy families GH29|CBM13 protein
A0A8H7C7W1	no	CAZyme family CBM13
A0A6J4IRT6	no	CBM13
A0A4R4KNN8	no	CBM6 domain-containing protein
A0A2T6FR76	no	CBM6 domain-containing protein
A0A2U2ZU99	no	CBM6 domain-containing protein
A0A1R1CBW1	no	CBM6 domain-containing protein
A0A2E0X1Q5	no	CBM6 domain-containing protein
A0A7W7WKU2	no	CBM6 domain-containing protein
W4VBS9	no	CBM6 domain-containing protein
A0A0D0UAF4	no	Cellulase
A0A1Q6M0N1	no	Cellulase
R6VGX1	no	Cellulase
A0A5S5CBT8	no	cellulase (EC 3.2.1.4)
U4R2N8	no	cellulase (EC 3.2.1.4)
F1TCE6	no	cellulase (EC 3.2.1.4)
U4QXI3	no	cellulase (EC 3.2.1.4)
A0A0B0IBZ0	no	cellulase (EC 3.2.1.4)
A0A0W1ATK9	no	cellulase (EC 3.2.1.4)
A0A1R1EN36	no	cellulase (EC 3.2.1.4)
A0A2W1LDB9	no	cellulase (EC 3.2.1.4)
A0A7W5ASN9	no	cellulase (EC 3.2.1.4)
A0A8J2U2N3	no	cellulase (EC 3.2.1.4)
A0A8J6QI96	no	cellulase (EC 3.2.1.4)
A0A1C4UN19	no	Cellulase (Glycosyl hydrolase family 5)
A0A1C5AUI0	no	Cellulase (Glycosyl hydrolase family 5)
A0A1I5M510	no	Cellulase (Glycosyl hydrolase family 5)
A0A3N4S5W5	no	Cellulase (Glycosyl hydrolase family 5)
A0A4Q7PYW7	no	Cellulase (Glycosyl hydrolase family 5)
A0A4R2IHU4	no	Cellulase (Glycosyl hydrolase family 5)
A0A4R6KSG2	no	Cellulase (Glycosyl hydrolase family 5)
A0A4R8DFP2	no	Cellulase (Glycosyl hydrolase family 5)
B5HUJ6	no	Cellulase Cel5K
A0A7W7VZY3	no	Cellulase domain-containing protein
A0A7V6Z1V7	no	Cellulase family glycosylhydrolase
A0A3N7HM79	no	Cellulase family glycosylhydrolase
A0A544Y5V2	no	Cellulase family glycosylhydrolase
A0A5D0PDK3	no	Cellulase family glycosylhydrolase
A0A5J5GBH5	no	Cellulase family glycosylhydrolase
A0A5M9WPS6	no	Cellulase family glycosylhydrolase
A0A6B3BYG1	no	Cellulase family glycosylhydrolase
A0A6G3C517	no	Cellulase family glycosylhydrolase
A0A6G3UVZ1	no	Cellulase family glycosylhydrolase
A0A6L5G8K5	no	Cellulase family glycosylhydrolase
A0A7Y3M2U9	no	Cellulase family glycosylhydrolase
A0A840MNZ8	no	Cellulase family glycosylhydrolase
A0A8A5KEB3	no	Cellulase family glycosylhydrolase
A0A101JEU5	no	Chitinase
A0A101N1P4	no	Chitinase
A0A101P0T0	no	Chitinase
A0A1H7UNL5	no	Chitinase
A0A1H7YUR9	no	Chitinase
A0A1H8RBR6	no	Chitinase
A0A1M6XRU4	no	Chitinase
A0A233SH68	no	Chitinase
A0A2T7J1Q2	no	Chitinase
A0A370VZG2	no	Chitinase
A0A4D4JYT6	no	Chitinase
A0A4Q5ZPU4	no	Chitinase
A0A4R0HJM4	no	Chitinase
A0A4U5WSR2	no	Chitinase
A0A5N5ES82	no	Chitinase
A0A6B2YPS0	no	Chitinase
A0A6G0FJK2	no	Chitinase
A0A6G3RWV3	no	Chitinase
A0A7C9JHP7	no	Chitinase
A0A3A8JAC7	no	Chitinase
A0A3A8K8R9	no	Chitinase
A0A3A8L421	no	Chitinase
A0A3A8LAU6	no	Chitinase
A0A3A8T3Y0	no	Chitinase
A0A540X054	no	Chitinase
A0A7Y4JY38	no	Chitinase
A0A0M9ZUL3	no	Chitinase
A0A101S1J0	no	Chitinase
A0A2T4VAS1	no	Chitinase
A0A365ZPN7	no	Chitinase
A0A3A8G3J7	no	Chitinase
A0A3A8R5X0	no	Chitinase
A0A3R8SY72	no	Chitinase
A0A426UA53	no	Chitinase
A0A550HIB2	no	Chitinase
A0A554GQM7	no	Chitinase
A0A5C8Q107	no	Chitinase
A0A7K2PYU2	no	Chitinase
A0A7K2VZ94	no	Chitinase
A0A7K3BIZ4	no	Chitinase
A0A3N6CQT2	no	Chitinase (EC 3.2.1.14)
A0A6I8LRG6	no	Chitinase (EC) (EC 3.2.1.14)
D6X9H0	no	Chitinase A
A0A1H0RU11	no	Chitinase, GH18 family
A0A1H9EHR6	no	Chitinase, GH18 family
A0A1N6WGR0	no	Chitinase, GH18 family
A0A328NDT3	no	Chitosanase
A0A542F6Q0	no	Chitosanase
A0A1G9ZNZ3	no	Chitosanase of glycosyl hydrolase group 75
A0A1H5REV0	no	Chitosanase of glycosyl hydrolase group 75
A0A7W7XDR2	no	Concanavalin A-like lectin/glucanase superfamily protein
A0A7X0G017	no	Concanavalin A-like lectin/glucanase superfamily protein
A0A7Y9EQ74	no	Concanavalin A-like lectin/glucanase superfamily protein
A0A8J3HKK1	no	Concanavalin A-like lectin/glucanase superfamily protein
A0A8J3VVD4	no	Concanavalin A-like lectin/glucanase superfamily protein
A0A2V2AX18	no	Concanavalin A-like lectin/glucanase superfamily protein
A0A1H4N2G8	no	Concanavalin A-like lectin/glucanases superfamily protein
A0A5Q4T0X0	no	Dextranase
A0A7Z6XDP2	no	Dextranase (EC 3.2.1.11)
A0A3N7JRM5	no	Endo alpha-1,4 polygalactosaminidase
A0A844AQA1	no	Endo alpha-1,4 polygalactosaminidase
A0A8J3C114	no	Endo-1,3-beta-glucanase
A0A8J3PE76	no	Endo-1,3-beta-glucanase
A0A8J3VEC1	no	Endo-1,3-beta-glucanase
A0A8J3VGD7	no	Endo-1,3-beta-glucanase
D9UCP1	no	Endo-1,3-beta-glucanase
R1IE58	no	Endo-1,3-beta-glucanase
A0A1V4HHP6	no	Endo-1,4-beta-xylanase
A0A328N742	no	Endo-1,4-beta-xylanase
A0A1C4NRU7	no	Endo-1,4-beta-xylanase
A0A285JFD8	no	Endo-1,4-beta-xylanase
A0A328N1S5	no	Endo-1,4-beta-xylanase
A0A1I2MFG6	no	Endo-1,4-beta-xylanase
A0A1T5DHD8	no	Endo-1,4-beta-xylanase (EC 3.2.1.8)
A0A1G9CSY1	no	endo-1,4-beta-xylanase (EC 3.2.1.8)
A0A1I6KK42	no	endo-1,4-beta-xylanase (EC 3.2.1.8)
A0A0L6WXV7	no	Endo-1,4-beta-xylanase A
A0A369K119	no	Endo-1,4-beta-xylanase A
A0A100JMS3	no	Endo-1,4-beta-xylanase A (EC 3.2.1.8)
A0A100J1Q0	no	Endo-1,4-beta-xylanase A (EC 3.2.1.8)
A0A100J2K1	no	Endo-1,4-beta-xylanase A (EC 3.2.1.8)
A0A1X7ARC7	no	Endo-1,4-beta-xylanase A (EC 3.2.1.8)
A0A2P9EVY2	no	Endo-1,4-beta-xylanase A (EC 3.2.1.8)
A0A2P9FET7	no	Endo-1,4-beta-xylanase A (EC 3.2.1.8)
A0A2P9IAN1	no	Endo-1,4-beta-xylanase A (EC 3.2.1.8)
A0A2P9IYP9	no	Endo-1,4-beta-xylanase A (EC 3.2.1.8)
A0A3E2YGG3	no	Endo-1,4-beta-xylanase A (EC 3.2.1.8)
A0A3N6CMY1	no	Endo-1,4-beta-xylanase A (EC 3.2.1.8)
A0A3N6F0M8	no	Endo-1,4-beta-xylanase A (EC 3.2.1.8)
A0A100JAX4	no	Endo-1,4-beta-xylanase A (EC 3.2.1.8)
A0A2P9FET6	no	Endo-1,4-beta-xylanase A (EC 3.2.1.8)
A0A5S9QP02	no	Endo-1,4-beta-xylanase A (EC 3.2.1.8)
A0A1S8L1K7	no	Endo-1,4-beta-xylanase Z (EC 3.2.1.8)
A0A5S5CJQ0	no	Endo-1,4-beta-xylanase/mannan endo-1,4-beta-mannosidase/arabinogalactan endo-1,4-beta-galactosidase
A0A2X2Y581	no	Endo-beta-galactosidase, GlcNAc-alpha-1,4-Gal-releasing (EC 3.2.1.39)
A0A1V9YYS2	no	Endochitinase 1
D2KFK5	no	Endoglucanase
A0A268BAQ7	no	Endoglucanase
A0A268SMT6	no	Endoglucanase
A0A2W6NMS2	no	Endoglucanase
A0A4V3B780	no	Endoglucanase
A0A5S5CJT6	no	Endoglucanase
I5AUN0	no	Endoglucanase
A0A840MGA7	no	Endoglucanase (EC 3.2.1.4)
A0A7W9HJX8	no	Endoglucanase (EC 3.2.1.4)
A0A1C6CDL9	no	Endoglucanase (EC 3.2.1.4)
A0A031GG82	no	Exo-alpha-(1->5)-L-arabinofuranosidase (EC 3.2.1.-)
A0A031HP48	no	Exo-alpha-(1->5)-L-arabinofuranosidase (EC 3.2.1.-)
I0L9H8	no	Extracellular cellulose-binding xylosidase
I0L424	no	Extracellular chitinase
A0A0D6JUY2	no	Extracellular endo-alpha-(1->5)-L-arabinanase 1
A0A8J3BVK5	no	Extracellular exo-alpha-(1->5)-L-arabinofuranosidase
A0A1R4B4X4	no	Extracellular exo-alpha-(1->5)-L-arabinofuranosidase (EC 3.2.1.55)
A0A2P9FE85	no	Extracellular exo-alpha-(1->5)-L-arabinofuranosidase (EC 3.2.1.55)
A0A0M2HMY3	no	Extracellular exo-alpha-L-arabinofuranosidase (EC 3.2.1.55)
A0A100J714	no	Extracellular exo-alpha-L-arabinofuranosidase (EC 3.2.1.55)
A0A100JMQ5	no	Extracellular exo-alpha-L-arabinofuranosidase (EC 3.2.1.55)
A0A1D2IBT4	no	Extracellular exo-alpha-L-arabinofuranosidase (EC 3.2.1.55)
A0A2P8B4W4	no	Extracellular exo-alpha-L-arabinofuranosidase (EC 3.2.1.55)
A0A2P9FET5	no	Extracellular exo-alpha-L-arabinofuranosidase (EC 3.2.1.55)
A0A3N6GDM5	no	Extracellular exo-alpha-L-arabinofuranosidase (EC 3.2.1.55)
A0A3N6IUT1	no	Extracellular exo-alpha-L-arabinofuranosidase (EC 3.2.1.55)
A0A2P9FEV5	no	Extracellular exo-alpha-L-arabinofuranosidase (EC 3.2.1.55)
A0A177HPD9	no	Extracellular exo-alpha-L-arabinofuranosidase (EC 3.2.1.55)
A0A2N9BJQ7	no	Extracellular exo-alpha-L-arabinofuranosidase (EC 3.2.1.55)
A0A1Y2NCA8	no	Extracellular exo-alpha-L-arabinofuranosidase (EC 3.2.1.55)
A0A1X7AI13	no	Extracellular exo-alpha-L-arabinofuranosidase (EC 3.2.1.55)
A0A1X7AKB8	no	Extracellular exo-alpha-L-arabinofuranosidase (EC 3.2.1.55)
A0A1Y6IX17	no	Extracellular exo-alpha-L-arabinofuranosidase (EC 3.2.1.55)
I0L768	no	Extracellular ferruloyl esterase hemicellulase (EC 3.1.1.73)
I0L216	no	Extracellular glycoside hydrolase
Q5CS12	no	Extracellular protein with a ricin domain and a family 2 glycosyltransferase domain
I0LAA5	no	Extracellular xylan 1,4-beta-xylosidase
A0A841TCD1	no	Family 16 glycosylhydrolase
A0A552QV67	no	Family 16 glycosylhydrolase
A0A563EFS3	no	Family 16 glycosylhydrolase
A0A6B2DF00	no	Family 16 glycosylhydrolase
A0A6B2U1T0	no	Family 16 glycosylhydrolase
A0A6B2VRS9	no	Family 16 glycosylhydrolase
A0A6B3BLN3	no	Family 16 glycosylhydrolase
A0A6G0FIC1	no	Family 16 glycosylhydrolase
A0A6G3A9C5	no	Family 16 glycosylhydrolase
A0A6G3BGL5	no	Family 16 glycosylhydrolase
A0A6I5HPS7	no	Family 16 glycosylhydrolase
A0A7K2FM31	no	Family 16 glycosylhydrolase
A0A7K2FM97	no	Family 16 glycosylhydrolase
A0A7K2I2U0	no	Family 16 glycosylhydrolase
A0A7K2SIV3	no	Family 16 glycosylhydrolase
A0A7K3BI95	no	Family 16 glycosylhydrolase
A0A7X3FEY0	no	Family 16 glycosylhydrolase
A0A850C6Z4	no	Family 16 glycosylhydrolase
A0A8G1N0L2	no	Family 16 glycosylhydrolase
A0A5B2XUT3	no	Family 20 glycosylhydrolase
A0A6G4XAP3	no	Family 20 glycosylhydrolase
A0A2P4XM69	no	Family 30 Glycoside hydrolase
A0A8T9PVP1	no	Family 43 glycosylhydrolase
A0A544XJR8	no	Family 43 glycosylhydrolase
A0A5J5JTB4	no	Family 43 glycosylhydrolase
A0A544Y6I4	no	Family 43 glycosylhydrolase
A0A544Y6V1	no	Family 43 glycosylhydrolase
A0A544YQA1	no	Family 43 glycosylhydrolase
A0A553C790	no	Family 43 glycosylhydrolase
A0A553FC07	no	Family 43 glycosylhydrolase
A0A5C8M5V0	no	Family 43 glycosylhydrolase
A0A5D0P1S4	no	Family 43 glycosylhydrolase
A0A5D0PL45	no	Family 43 glycosylhydrolase
A0A5N8W1T5	no	Family 43 glycosylhydrolase
A0A5N8WRQ1	no	Family 43 glycosylhydrolase
A0A5P0WNQ8	no	Family 43 glycosylhydrolase
A0A5P0X0L2	no	Family 43 glycosylhydrolase
A0A646G3V8	no	Family 43 glycosylhydrolase
A0A6B3GNG4	no	Family 43 glycosylhydrolase
A0A6G3QA71	no	Family 43 glycosylhydrolase
A0A6G3QLG6	no	Family 43 glycosylhydrolase
A0A6G3XDJ6	no	Family 43 glycosylhydrolase
A0A6I1HUL4	no	Family 43 glycosylhydrolase
A0A6I2TZ78	no	Family 43 glycosylhydrolase
A0A6I3N404	no	Family 43 glycosylhydrolase
A0A6I3XLP7	no	Family 43 glycosylhydrolase
A0A6I4ICF7	no	Family 43 glycosylhydrolase
A0A6I4ICG7	no	Family 43 glycosylhydrolase
A0A6I4N9K7	no	Family 43 glycosylhydrolase
A0A6L5G8I9	no	Family 43 glycosylhydrolase
A0A6L5G8S1	no	Family 43 glycosylhydrolase
A0A6L6Q6I2	no	Family 43 glycosylhydrolase
A0A6L6QIZ9	no	Family 43 glycosylhydrolase
A0A6M1L4H9	no	Family 43 glycosylhydrolase
A0A6N8EV22	no	Family 43 glycosylhydrolase
A0A7C6G740	no	Family 43 glycosylhydrolase
A0A7C9J5D1	no	Family 43 glycosylhydrolase
A0A7C9RVU3	no	Family 43 glycosylhydrolase
A0A7J5AVG2	no	Family 43 glycosylhydrolase
A0A7K0G4X1	no	Family 43 glycosylhydrolase
A0A7K0KJ80	no	Family 43 glycosylhydrolase
A0A7K2ZXT3	no	Family 43 glycosylhydrolase
A0A7K3HKH9	no	Family 43 glycosylhydrolase
A0A7V6H2J7	no	Family 43 glycosylhydrolase
A0A7V7ZQ09	no	Family 43 glycosylhydrolase
A0A7W2CYT6	no	Family 43 glycosylhydrolase
A0A7X2IMU7	no	Family 43 glycosylhydrolase
A0A7X4RWH1	no	Family 43 glycosylhydrolase
A0A7X7Q285	no	Family 43 glycosylhydrolase
A0A7X8JW52	no	Family 43 glycosylhydrolase
A0A7X8R930	no	Family 43 glycosylhydrolase
A0A7X8RZH4	no	Family 43 glycosylhydrolase
A0A7X9D114	no	Family 43 glycosylhydrolase
A0A7X9F9U5	no	Family 43 glycosylhydrolase
A0A7X9UH61	no	Family 43 glycosylhydrolase
A0A7Y0JGE1	no	Family 43 glycosylhydrolase
A0A7Y2Q4F8	no	Family 43 glycosylhydrolase
A0A7Y6C0I8	no	Family 43 glycosylhydrolase
A0A7Y6ZT28	no	Family 43 glycosylhydrolase
A0A832R332	no	Family 43 glycosylhydrolase
A0A838EQK5	no	Family 43 glycosylhydrolase
A0A845G603	no	Family 43 glycosylhydrolase
A0A847EWY4	no	Family 43 glycosylhydrolase
A0A847P355	no	Family 43 glycosylhydrolase
A0A847XVQ4	no	Family 43 glycosylhydrolase
A0A8J8GPW9	no	Family 43 glycosylhydrolase
A0A8J8HFS6	no	Family 43 glycosylhydrolase
C4RQT2	no	Ferruloyl esterase fee1B
A0A101J717	no	Feruloyl esterase
A0A0V1B356	no	Fucosyltransferase (EC 2.4.1.-)
A0A0V1LP48	no	Fucosyltransferase (EC 2.4.1.-)
A0A069IH06	no	Galactose oxidase
A0A1A9NE27	no	Galactose oxidase
A0A261GH01	no	Galactose oxidase
A0A316EMC1	no	Galactose oxidase
A0A7W6Z7U4	no	Galactose oxidase (EC 1.1.3.9)
A0A7W2UDA4	no	galactosylceramidase (EC 3.2.1.46) (Galactosylceramidase)
A0A066TUQ0	no	galactosylceramidase (EC 3.2.1.46) (Galactosylceramidase)
A0A0A0N7X4	no	galactosylceramidase (EC 3.2.1.46) (Galactosylceramidase)
A0A0C1XSV5	no	galactosylceramidase (EC 3.2.1.46) (Galactosylceramidase)
A0A0F2TNL6	no	galactosylceramidase (EC 3.2.1.46) (Galactosylceramidase)
A0A101JRG9	no	galactosylceramidase (EC 3.2.1.46) (Galactosylceramidase)
A0A124HH83	no	galactosylceramidase (EC 3.2.1.46) (Galactosylceramidase)
A0A1C5IUV8	no	galactosylceramidase (EC 3.2.1.46) (Galactosylceramidase)
A0A1C6U808	no	galactosylceramidase (EC 3.2.1.46) (Galactosylceramidase)
A0A1E7N451	no	galactosylceramidase (EC 3.2.1.46) (Galactosylceramidase)
A0A1H4RRX7	no	galactosylceramidase (EC 3.2.1.46) (Galactosylceramidase)
A0A1H5G1U8	no	galactosylceramidase (EC 3.2.1.46) (Galactosylceramidase)
A0A1H7TTH9	no	galactosylceramidase (EC 3.2.1.46) (Galactosylceramidase)
A0A1Q2Z388	no	galactosylceramidase (EC 3.2.1.46) (Galactosylceramidase)
A0A1Q5MSB9	no	galactosylceramidase (EC 3.2.1.46) (Galactosylceramidase)
A0A1Q7W9L1	no	galactosylceramidase (EC 3.2.1.46) (Galactosylceramidase)
A0A1Q7WFI5	no	galactosylceramidase (EC 3.2.1.46) (Galactosylceramidase)
A0A1R0LEK1	no	galactosylceramidase (EC 3.2.1.46) (Galactosylceramidase)
A0A246RUC5	no	galactosylceramidase (EC 3.2.1.46) (Galactosylceramidase)
A0A285QCT2	no	galactosylceramidase (EC 3.2.1.46) (Galactosylceramidase)
A0A2U2ZKQ5	no	galactosylceramidase (EC 3.2.1.46) (Galactosylceramidase)
A0A365V0H7	no	galactosylceramidase (EC 3.2.1.46) (Galactosylceramidase)
A0A428WW39	no	galactosylceramidase (EC 3.2.1.46) (Galactosylceramidase)
A0A4R7MI93	no	galactosylceramidase (EC 3.2.1.46) (Galactosylceramidase)
A0A4S2U4I9	no	galactosylceramidase (EC 3.2.1.46) (Galactosylceramidase)
A0A4V2FYM5	no	galactosylceramidase (EC 3.2.1.46) (Galactosylceramidase)
A0A535ESE0	no	galactosylceramidase (EC 3.2.1.46) (Galactosylceramidase)
A0A561TSM6	no	galactosylceramidase (EC 3.2.1.46) (Galactosylceramidase)
A0A5B2XBU5	no	galactosylceramidase (EC 3.2.1.46) (Galactosylceramidase)
A0A5N6AWW1	no	galactosylceramidase (EC 3.2.1.46) (Galactosylceramidase)
A0A6B2VJU6	no	galactosylceramidase (EC 3.2.1.46) (Galactosylceramidase)
A0A6G3BZK0	no	galactosylceramidase (EC 3.2.1.46) (Galactosylceramidase)
A0A7K2PEH6	no	galactosylceramidase (EC 3.2.1.46) (Galactosylceramidase)
A0A7W0I010	no	galactosylceramidase (EC 3.2.1.46) (Galactosylceramidase)
A0A7W7CRC8	no	galactosylceramidase (EC 3.2.1.46) (Galactosylceramidase)
A0A846Z3C7	no	galactosylceramidase (EC 3.2.1.46) (Galactosylceramidase)
A0A8H9H6X8	no	galactosylceramidase (EC 3.2.1.46) (Galactosylceramidase)
A0A8J3HLM4	no	galactosylceramidase (EC 3.2.1.46) (Galactosylceramidase)
A0A8J7KDZ8	no	galactosylceramidase (EC 3.2.1.46) (Galactosylceramidase)
A0A8T4FE55	no	galactosylceramidase (EC 3.2.1.46) (Galactosylceramidase)
W2EYR3	no	galactosylceramidase (EC 3.2.1.46) (Galactosylceramidase)
W7SHX9	no	galactosylceramidase (EC 3.2.1.46) (Galactosylceramidase)
W7T7Z0	no	galactosylceramidase (EC 3.2.1.46) (Galactosylceramidase)
A0A086M8K8	no	GalNac (EC 2.4.1.41)
A0A086QE42	no	GalNac (EC 2.4.1.41)
A0A8S3QRU4	no	GALNT (EC 2.4.1.41)
A0A8S3R2P5	no	GALNT (EC 2.4.1.41)
A0A8S3RI66	no	GALNT (EC 2.4.1.41)
A0A7J7IU40	no	GALNT1
A0A7J7JMP9	no	GALNT1
A0A2J8PPP9	no	GALNT13 isoform 7
A0A2J8PPR8	no	GALNT13 isoform 8
A0A2J8U3Y9	no	GALNT15 isoform 6 (Polypeptide N-acetylgalactosaminyltransferase 15)
A0A2J8T4W9	no	GALNT3 isoform 8 (Polypeptide N-acetylgalactosaminyltransferase 3)
A0A0S7L4A3	no	GALT1
A0A7K4XDR0	no	GALT2 acetylgalactosaminyltransferase
A0A0S7HZV5	no	GALT4
A0A7L2VHY3	no	GALT6 acetylgalactosaminyltransferase
A0A7K6NL86	no	GALT7 acetylgalactosaminyltransferase
A0A7L3H4N1	no	GALT7 acetylgalactosaminyltransferase
A0A851LGA6	no	GALT8 acetylgalactosaminyltransferase
A0A8J7NGX3	no	GALT9 acetylgalactosaminyltransferase
A0A814CAG0	no	GH10 domain-containing protein
A0A814IM97	no	GH10 domain-containing protein
A0A814L0V8	no	GH10 domain-containing protein
A0A815L7B9	no	GH10 domain-containing protein
A0A819L2C6	no	GH10 domain-containing protein
A0A819Z8Z5	no	GH10 domain-containing protein
A0A820IKA9	no	GH10 domain-containing protein
A0A318NZR8	no	GH10 domain-containing protein
A0A0Q4UI33	no	GH16 domain-containing protein
A0A0Q6LQI7	no	GH16 domain-containing protein
A0A1Q5NCW8	no	GH16 domain-containing protein
A0A374PEH3	no	GH16 domain-containing protein
A0A414P850	no	GH16 domain-containing protein
A0A511MZ09	no	GH16 domain-containing protein
A0A7W4UJX3	no	GH16 domain-containing protein
A0A7Y9X114	no	GH16 domain-containing protein
A0A814EX42	no	GH16 domain-containing protein
A0A814QNC5	no	GH16 domain-containing protein
A0A818M542	no	GH16 domain-containing protein
A0A819H3K3	no	GH16 domain-containing protein
A0A8J3Y6S6	no	GH16 domain-containing protein
A0A1Q5E751	no	GH18 domain-containing protein
A0A3N7HII1	no	GH18 domain-containing protein
A0A430JII4	no	GH18 domain-containing protein
A0A4U0RMM4	no	GH18 domain-containing protein
A0A6I1Z6H1	no	GH18 domain-containing protein
A0A7W9KPF3	no	GH18 domain-containing protein
A0A8J3QT14	no	GH18 domain-containing protein
A0A197SVC9	no	GH18 domain-containing protein
A0A6V8KGQ1	no	GH18 domain-containing protein
A0A846R1K3	no	GH18 domain-containing protein
A0A8J3BZF5	no	GH18 domain-containing protein
A0A2T0SWL2	no	GH18 family chitinase
A0A316HNA2	no	GH18 family chitinase
A0A498B3C6	no	GH18 family chitinase
A0A4R7VXW7	no	GH18 family chitinase
A0A4R1R1E5	no	GH25 family lysozyme M1 (1,4-beta-N-acetylmuramidase)
A0A8J3HGL5	no	GH26 domain-containing protein
A0A3N7HMI1	no	GH26 domain-containing protein
A0A8J3MGW1	no	GH26 domain-containing protein
A0A8J3MH44	no	GH26 domain-containing protein
A0A2T0KIK5	no	GH43 family beta-xylosidase
A0A316FW14	no	GH43 family beta-xylosidase
A0A317M6N2	no	GH43 family beta-xylosidase
A0A3N1MQA0	no	GH43 family beta-xylosidase
A0A3N4YQX6	no	GH43 family beta-xylosidase
A0A542HL81	no	GH43 family beta-xylosidase
A0A542HWS6	no	GH43 family beta-xylosidase
A0A543J4Z4	no	GH43 family beta-xylosidase
A0A7W4UC95	no	GH43 family beta-xylosidase
A0A7W4WAW3	no	GH43 family beta-xylosidase
A0A7W9HDM0	no	GH43 family beta-xylosidase
A0A7W9HMD4	no	GH43 family beta-xylosidase
A0A7W9LSI9	no	GH43 family beta-xylosidase
A0A7X0NWF9	no	GH43 family beta-xylosidase
A0A8I0P3H9	no	GH43 family beta-xylosidase
A0A6J4S985	no	GH43_5 / GH43_3 / GH43_6 / GH43_7 / GH43 / G H43_4 / GH43_8 / GH43_30 / GH5_35 / GH43_31 / CBM13 (EC 3.2.1.99)
A0A7L2IWQ7	no	GLT10 acetylgalactosaminyltransferase
A0A850VRS3	no	GLT10 acetylgalactosaminyltransferase
A0A0S7LHM0	no	GLT12
A0A7K8KI09	no	GLT13 acetylgalactosaminyltransferase
A0A7K9D411	no	GLT13 acetylgalactosaminyltransferase
A0A852ALX5	no	GLT14 acetylgalactosaminyltransferase
A0A7L3QQ99	no	GLT16 acetylgalactosaminyltransferase
A0A7L2K7L7	no	GLT18 acetylgalactosaminyltransferase
A0A851LL00	no	GLT18 acetylgalactosaminyltransferase
A0A0S7ILT7	no	GLTL4
A0A7K6I697	no	GLTL6 protein
A0A7L4FS25	no	GLTL6 protein
A0A0H2KR61	no	Glucan 1,3-beta-glucosidase
A0A6I8LK15	no	Glucan endo-1
A0A0D0WQY3	no	Glucan endo-1,3-beta-D-glucosidase
A0A0M8Y701	no	Glucan endo-1,3-beta-D-glucosidase
A0A0Q7MLX9	no	Glucan endo-1,3-beta-D-glucosidase
A0A117MPU0	no	Glucan endo-1,3-beta-D-glucosidase
A0A1Q9LIG4	no	Glucan endo-1,3-beta-D-glucosidase
A0A1S8XPB7	no	Glucan endo-1,3-beta-D-glucosidase
A0A505HL59	no	Glucan endo-1,3-beta-D-glucosidase
A0A7J5AVU4	no	Glucan endo-1,3-beta-D-glucosidase
A0A7Y6DVX0	no	Glucan endo-1,3-beta-D-glucosidase
A0A117E7Z5	no	Glucan endo-1,3-beta-glucosidase (EC 3.2.1.39)
A0A128F480	no	Glucan endo-1,3-beta-glucosidase (EC 3.2.1.39)
A0A1D2I7A5	no	Glucan endo-1,3-beta-glucosidase (EC 3.2.1.39)
A0A2P8AU76	no	Glucan endo-1,3-beta-glucosidase (EC 3.2.1.39)
A0A2P9EWA1	no	Glucan endo-1,3-beta-glucosidase (EC 3.2.1.39)
A0A380U4K9	no	Glucan endo-1,3-beta-glucosidase (EC 3.2.1.39)
A0A1V4SU22	no	Glucan endo-1,3-beta-glucosidase A1 (EC 3.2.1.39)
A0A246FH89	no	Glucan endo-1,6-beta-glucosidase
E0IBL6	no	Glucan endo-1,6-beta-glucosidase (EC 3.2.1.75)
A0A4Y8Q096	no	Glucanase (EC 3.2.1.-)
A0A068EYG9	no	Glucocerebrosidase 1
A0A8H7DC80	no	Glucooligosaccharide oxidase
A0A8H7DG57	no	Glucooligosaccharide oxidase
A0A1G9UP61	no	Glucosylceramidase
A0A1H3NCH3	no	Glucosylceramidase
A0A1I2MED7	no	Glucosylceramidase
A0A3E0G5H9	no	Glucosylceramidase
A0A0C2B6M9	no	Glucosylceramidase
A0A0L8JQA2	no	Glucosylceramidase
A0A0L8NG93	no	Glucosylceramidase
A0A0M8WYE2	no	Glucosylceramidase
A0A0X3V0B6	no	Glucosylceramidase
A0A101Q8C6	no	Glucosylceramidase
A0A1D3DYR9	no	Glucosylceramidase
A0A1E5P2X6	no	Glucosylceramidase
A0A1G9E9J8	no	Glucosylceramidase
A0A1H0L9T0	no	Glucosylceramidase
A0A1H5RHD3	no	Glucosylceramidase
A0A1H7VZD5	no	Glucosylceramidase
A0A1H8JUN0	no	Glucosylceramidase
A0A1H9XYQ6	no	Glucosylceramidase
A0A1I1XCX6	no	Glucosylceramidase
A0A1I2CRE3	no	Glucosylceramidase
A0A1I2IHW6	no	Glucosylceramidase
A0A1I4MGL1	no	Glucosylceramidase
A0A1M7AQI2	no	Glucosylceramidase
A0A1Q5J4U3	no	Glucosylceramidase
A0A1Q5KV83	no	Glucosylceramidase
A0A1R0LGZ0	no	Glucosylceramidase
A0A1S2Q717	no	Glucosylceramidase
A0A1S9NH75	no	Glucosylceramidase
A0A1V2P804	no	Glucosylceramidase
A0A1V4DTH2	no	Glucosylceramidase
A0A229T2S0	no	Glucosylceramidase
A0A239BT54	no	Glucosylceramidase
A0A239PBS8	no	Glucosylceramidase
A0A2P4XLY7	no	Glucosylceramidase
A0A2P4XM78	no	Glucosylceramidase
A0A2S4ZT31	no	Glucosylceramidase
A0A2T6L0G2	no	Glucosylceramidase
A0A3N1HER0	no	Glucosylceramidase
A0A428ZL78	no	Glucosylceramidase
A0A495XG86	no	Glucosylceramidase
A0A4R0J8A4	no	Glucosylceramidase
A0A4R1JP65	no	Glucosylceramidase
A0A4U3LI13	no	Glucosylceramidase
A0A4Y4K4D2	no	Glucosylceramidase
A0A542HV51	no	Glucosylceramidase
A0A542UB75	no	Glucosylceramidase
A0A543CES7	no	Glucosylceramidase
A0A543JLH9	no	Glucosylceramidase
A0A561T875	no	Glucosylceramidase
A0A562WH66	no	Glucosylceramidase
A0A5C8QLG3	no	Glucosylceramidase
A0A5M3XC04	no	Glucosylceramidase
A0A5N8VZF3	no	Glucosylceramidase
A0A5S4F0W3	no	Glucosylceramidase
A0A652K491	no	Glucosylceramidase
A0A652K9J4	no	Glucosylceramidase
A0A6G2IIJ7	no	Glucosylceramidase
A0A6G2PXI2	no	Glucosylceramidase
A0A6G2VPM4	no	Glucosylceramidase
A0A6N9U022	no	Glucosylceramidase
A0A7C9NGI8	no	Glucosylceramidase
A0A7J5C9I9	no	Glucosylceramidase
A0A7K2WA19	no	Glucosylceramidase
A0A7Y0JP81	no	Glucosylceramidase
A0A8J3C403	no	Glucosylceramidase
A0A8J3P5R6	no	Glucosylceramidase
R1GBE4	no	Glucosylceramidase
V6KF10	no	Glucosylceramidase
V6KNF5	no	Glucosylceramidase
W7SE00	no	Glucosylceramidase
W7TFW9	no	Glucosylceramidase
A0A7W5AKV8	no	Glucosylceramidase (EC 3.2.1.45)
A0A7W7U2M4	no	Glucosylceramidase (EC 3.2.1.45)
A0A7W9JET5	no	Glucosylceramidase (EC 3.2.1.45)
A0A7W9PYF0	no	Glucosylceramidase (EC 3.2.1.45)
A0A7X5VBC1	no	Glucosylceramidase (EC 3.2.1.45)
A0A841BL49	no	Glucosylceramidase (EC 3.2.1.45)
A0A841FEJ5	no	Glucosylceramidase (EC 3.2.1.45)
D0N990	no	Glucosylceramidase, putative
A0A1I6LLT1	no	Glucuronoarabinoxylan endo-1,4-beta-xylanase
A0A2P8MAF7	no	Glucuronoarabinoxylan endo-1,4-beta-xylanase
A0A316FAB7	no	Glucuronoarabinoxylan endo-1,4-beta-xylanase
A0A8J3ZZE1	no	Glucuronoarabinoxylan endo-1,4-beta-xylanase
A0A183U6F8	no	Glyco_hydro_2_N domain-containing protein
A0A3F2S3I5	no	Glyco_hydro_30 domain-containing protein
A0A7S0RV47	no	Glyco_hydro_30 domain-containing protein
A0A1V2QUU0	no	Glyco_hydro_42 domain-containing protein
A0A0B1RYD9	no	Glyco_transf_7C domain-containing protein
A0A2G9TZ57	no	Glyco_transf_7C domain-containing protein
A0A6A0H123	no	Glyco_transf_7C domain-containing protein
A0A1N7BTX1	no	Glycosidase
T0PZ74	no	Glycoside hydrolase
A0A1J4NA91	no	Glycoside hydrolase
A0A1Q8CKW9	no	Glycoside hydrolase
A0A1V2QSU6	no	Glycoside hydrolase
A0A4Y3L3Y7	no	Glycoside hydrolase
A0A317CTT4	no	Glycoside hydrolase
A0A3L7BRI1	no	Glycoside hydrolase
A0A3L7BUE1	no	Glycoside hydrolase
A0A3N9Y156	no	Glycoside hydrolase
A0A519DXA1	no	Glycoside hydrolase
A0A7J5CJB3	no	Glycoside hydrolase
A0A7Y0PB34	no	Glycoside hydrolase
A0A225X1R2	no	Glycoside hydrolase
A0A1V9ZF68	no	Glycoside hydrolase
A0A0A0B4E3	no	Glycoside hydrolase
A0A0A6UJK1	no	Glycoside hydrolase
A0A0D0X5M6	no	Glycoside hydrolase
A0A0D8JBM8	no	Glycoside hydrolase
A0A0K8PLT6	no	Glycoside hydrolase
A0A0M2GDR1	no	Glycoside hydrolase
A0A0Q7RYB4	no	Glycoside hydrolase
A0A0X3V9C1	no	Glycoside hydrolase
A0A1Q4YLF4	no	Glycoside hydrolase
A0A1Q5NAA9	no	Glycoside hydrolase
A0A1Q6LJE2	no	Glycoside hydrolase
A0A1V2PXK4	no	Glycoside hydrolase
A0A1V9YJV2	no	Glycoside hydrolase
A0A225V7B8	no	Glycoside hydrolase
A0A233S7K3	no	Glycoside hydrolase
A0A254T0D9	no	Glycoside hydrolase
A0A2T3VPV9	no	Glycoside hydrolase
A0A2U2PK74	no	Glycoside hydrolase
A0A356CVT8	no	Glycoside hydrolase
A0A3B8Q7L6	no	Glycoside hydrolase
A0A3D1L0N4	no	Glycoside hydrolase
A0A3N2MEZ6	no	Glycoside hydrolase
A0A3N9WV20	no	Glycoside hydrolase
A0A3R6AA57	no	Glycoside hydrolase
A0A3R6B2A3	no	Glycoside hydrolase
A0A4Q0GQI5	no	Glycoside hydrolase
A0A4Q5TTG1	no	Glycoside hydrolase
A0A4R4MGR4	no	Glycoside hydrolase
A0A4S2ANK8	no	Glycoside hydrolase
A0A537ISI3	no	Glycoside hydrolase
A0A7K1GZ35	no	Glycoside hydrolase
A0A7V4J0Y8	no	Glycoside hydrolase
A0A7Z1AYF7	no	Glycoside hydrolase
A0A8J3HBQ3	no	Glycoside hydrolase
A0A8J4E8P4	no	Glycoside hydrolase
A0A5N6S874	no	Glycoside hydrolase
A0A2D8RET0	no	Glycoside hydrolase
A0A428WMF5	no	Glycoside hydrolase
A0A4R4LN62	no	Glycoside hydrolase
A0A8J3QEF1	no	Glycoside hydrolase
A0A8T1WVE9	no	Glycoside hydrolase 3 protein
A0A8T1WYC8	no	Glycoside hydrolase 3 protein
A0A6A7MYY8	no	Glycoside hydrolase family 12
A0A845G728	no	Glycoside hydrolase family 12
A0A845GPD9	no	Glycoside hydrolase family 12
A0A7W2DXU0	no	Glycoside hydrolase family 127 protein
A0A7W2Z2I0	no	Glycoside hydrolase family 127 protein
A0A0N1NIW0	no	Glycoside hydrolase family 16
R6GFL4	no	Glycoside hydrolase family 16
A0A416W5L9	no	Glycoside hydrolase family 16 protein
A0A6M1WD74	no	Glycoside hydrolase family 16 protein
A0A7H8K2C9	no	Glycoside hydrolase family 16 protein
A0A1Q8C5F3	no	Glycoside hydrolase family 18
A0A1Q9LNX4	no	Glycoside hydrolase family 18
A0A317DDE7	no	Glycoside hydrolase family 18
A0A317DP46	no	Glycoside hydrolase family 18
A0A3L7BPT5	no	Glycoside hydrolase family 18
A0A3N9XBT5	no	Glycoside hydrolase family 18
A0A4R4Q975	no	Glycoside hydrolase family 18
A0A7J5A1H2	no	Glycoside hydrolase family 18
A0A7J5CH76	no	Glycoside hydrolase family 18
A0A6I5BJS0	no	Glycoside hydrolase family 26
A0A7Y6MBX0	no	Glycoside hydrolase family 3 C-terminal domain-containing protein
A0A830GKY0	no	Glycoside hydrolase family 32 protein
A0A850D693	no	Glycoside hydrolase family 32 protein
A0A2W0CEP0	no	Glycoside hydrolase family 43
A0A3P3RGL6	no	Glycoside hydrolase family 43
M0B6E4	no	Glycoside hydrolase family 43
R5BU37	no	Glycoside hydrolase family 43
A0A373SE92	no	Glycoside hydrolase family 5 protein
A0A374GKY5	no	Glycoside hydrolase family 5 protein
A0A3R9UMZ7	no	Glycoside hydrolase family 95 protein
A0A540W1E1	no	Glycoside hydrolase family 95 protein
A0A544Y7S8	no	Glycoside hydrolase family 95 protein
A0A544ZH94	no	Glycoside hydrolase family 95 protein
A0A5D0PKS4	no	Glycoside hydrolase family 95 protein
A0A5S4FA87	no	Glycoside hydrolase family 95 protein
A0A6B3EZM9	no	Glycoside hydrolase family 95 protein
A0A6G3C558	no	Glycoside hydrolase family 95 protein
A0A6H9X753	no	Glycoside hydrolase family 95 protein
A0A7C9JI27	no	Glycoside hydrolase family 95 protein
A0A7K3E6Z8	no	Glycoside hydrolase family 95 protein
A0A848S1V2	no	Glycoside hydrolase family 95 protein
A0A850C0W4	no	Glycoside hydrolase family 95 protein
K1SWF1	no	Glycoside hydrolase, family 43
A0A4Q6AQ41	no	Glycosyl hydrolase
A0A4S3GW82	no	Glycosyl hydrolase
M2ZIE5	no	Glycosyl hydrolase
A0A0Q6Y433	no	Glycosyl hydrolase
A0A117QYJ0	no	Glycosyl hydrolase
A0A5B2WUD4	no	Glycosyl hydrolase
A0A0D0UQM8	no	Glycosyl hydrolase
A0A0D0VK62	no	Glycosyl hydrolase
A0A0D0VMP2	no	Glycosyl hydrolase
A0A0M8XGI0	no	Glycosyl hydrolase
A0A0M8XP06	no	Glycosyl hydrolase
A0A0N0TKU2	no	Glycosyl hydrolase
A0A1Q4XU49	no	Glycosyl hydrolase
A0A1Q4YLP3	no	Glycosyl hydrolase
A0A1S8XN53	no	Glycosyl hydrolase
A0A1S8XQJ4	no	Glycosyl hydrolase
A0A1V2PXN8	no	Glycosyl hydrolase
A0A1X1NAZ8	no	Glycosyl hydrolase
A0A209C854	no	Glycosyl hydrolase
A0A269TQU8	no	Glycosyl hydrolase
A0A2S6WPP0	no	Glycosyl hydrolase
A0A2T3VMJ9	no	Glycosyl hydrolase
A0A2V2QHU7	no	Glycosyl hydrolase
A0A317K031	no	Glycosyl hydrolase
A0A318NIJ6	no	Glycosyl hydrolase
A0A3D5APP7	no	Glycosyl hydrolase
A0A429BFX8	no	Glycosyl hydrolase
A0A6V8K8G2	no	Glycosyl hydrolase
A0A7J0C026	no	Glycosyl hydrolase
A0A7Z1U6D1	no	Glycosyl hydrolase
A0A8H9H653	no	Glycosyl hydrolase
A0A8J3KBL2	no	Glycosyl hydrolase
A0A8J3NWG7	no	Glycosyl hydrolase
A0A8J3NYS5	no	Glycosyl hydrolase
A0A8J3NZF5	no	Glycosyl hydrolase
A0A8J3QGS5	no	Glycosyl hydrolase
A0A8J4A228	no	Glycosyl hydrolase
A0A0L8L8E5	no	Glycosyl hydrolase
A0A136PPR6	no	Glycosyl hydrolase
A0A1Q4YLG6	no	Glycosyl hydrolase
A0A3M8VWM4	no	Glycosyl hydrolase
A0A4R4MIF6	no	Glycosyl hydrolase
A0A550HFL0	no	Glycosyl hydrolase
A0A6G3XRC3	no	Glycosyl hydrolase
A0A6G4XPY8	no	Glycosyl hydrolase
A0A6M1KNJ2	no	Glycosyl hydrolase
A0A846Z7P2	no	Glycosyl hydrolase
A0A087JYH2	no	Glycosyl hydrolase
A0A1L9AZK6	no	Glycosyl hydrolase
A0A1Q4WWG1	no	Glycosyl hydrolase
A0A1Q5BWH2	no	Glycosyl hydrolase
A0A1Q5DBM7	no	Glycosyl hydrolase
A0A1Q5FXI5	no	Glycosyl hydrolase
A0A1Q5JGY6	no	Glycosyl hydrolase
A0A2P8Q921	no	Glycosyl hydrolase
A0A3A8H1V8	no	Glycosyl hydrolase
A0A3A8KIC7	no	Glycosyl hydrolase
A0A3A8SZ33	no	Glycosyl hydrolase
A0A3D8NQU6	no	Glycosyl hydrolase
A0A5A9ZWT4	no	Glycosyl hydrolase
A0A6B2Z7G6	no	Glycosyl hydrolase
A0A6G2V5N6	no	Glycosyl hydrolase
A0A6G3CE97	no	Glycosyl hydrolase
A0A7Y4N132	no	Glycosyl hydrolase
A0A7Z0HT67	no	Glycosyl hydrolase
A0A022MQC0	no	Glycosyl hydrolase
A0A0L0JRY9	no	Glycosyl hydrolase
A0A0N0AVN2	no	Glycosyl hydrolase
A0A0Q7MVM7	no	Glycosyl hydrolase
A0A0X3XFW7	no	Glycosyl hydrolase
A0A101J741	no	Glycosyl hydrolase
A0A1Q5J7Q9	no	Glycosyl hydrolase
A0A1Q8CL00	no	Glycosyl hydrolase
A0A229SJT1	no	Glycosyl hydrolase
A0A270QJS5	no	Glycosyl hydrolase
A0A2N8MWC5	no	Glycosyl hydrolase
A0A2W2DKI0	no	Glycosyl hydrolase
A0A3N7D0Z8	no	Glycosyl hydrolase
A0A429DJB9	no	Glycosyl hydrolase
A0A429EJA4	no	Glycosyl hydrolase
A0A429FAT2	no	Glycosyl hydrolase
A0A429FYD8	no	Glycosyl hydrolase
A0A429I879	no	Glycosyl hydrolase
A0A5M3W782	no	Glycosyl hydrolase
A0A5Q4TKW4	no	Glycosyl hydrolase
A0A6V8L0R5	no	Glycosyl hydrolase
A0A7K2L0Q8	no	Glycosyl hydrolase
A0A8J3YEC9	no	Glycosyl hydrolase
A0A8J4DYB6	no	Glycosyl hydrolase
M3DI53	no	Glycosyl hydrolase
A0A378XZL2	no	Glycosyl hydrolase
A0A6B3ECA1	no	Glycosyl hydrolase
A0A1V2QSJ2	no	Glycosyl hydrolase
A0A2N8TUK4	no	Glycosyl hydrolase
A0A386WIP0	no	Glycosyl hydrolase
A0A3B0CGT5	no	Glycosyl hydrolase
A0A3D4LU01	no	Glycosyl hydrolase
A0A1X1NM63	no	Glycosyl hydrolase
A0A8H6FQI5	no	Glycosyl hydrolase family 13 catalytic domain-containing protein
R5YUY9	no	Glycosyl hydrolase family 16
A0A2A3IYY5	no	Glycosyl hydrolase family 18 (Putative chitinase)
A0A2N3XL87	no	Glycosyl hydrolase family 18 (Putative chitinase)
A0A3N1S0T5	no	Glycosyl hydrolase family 18 (Putative chitinase)
A0A2T0PYW2	no	Glycosyl hydrolase family 2
A0A2S6Q2D0	no	Glycosyl hydrolase family 20
A0A652KRN6	no	Glycosyl hydrolase family 20
A0A6I7Y3I4	no	Glycosyl hydrolase family 20
J1LMS0	no	Glycosyl hydrolase family 20, catalytic domain protein
A0A087BZI4	no	Glycosyl hydrolase family 25
A0A2M9HID3	no	Glycosyl hydrolase family 25
A0A374U1H1	no	Glycosyl hydrolase family 25
A0A374VGL5	no	Glycosyl hydrolase family 25
E6JZ04	no	Glycosyl hydrolase family 25
A0A165HDR2	no	Glycosyl hydrolase family 31
A0A1V2NS59	no	Glycosyl hydrolase family 31
A0A1V4EIE1	no	Glycosyl hydrolase family 31
A0A2S9BS26	no	Glycosyl hydrolase family 31
A0A0J6XNX9	no	Glycosyl hydrolase family 31
A0A229SZU5	no	Glycosyl hydrolase family 39
A0A2T0JZV9	no	Glycosyl hydrolase family 39
A0A316HY32	no	Glycosyl hydrolase family 39
A0A3N4ZIH4	no	Glycosyl hydrolase family 39
A0A495JC06	no	Glycosyl hydrolase family 39
A0A316FAH2	no	Glycosyl hydrolase family 39
A0A285CB40	no	Glycosyl hydrolase family 43
A0A2T6LCQ6	no	Glycosyl hydrolase family 43
A0A316HSK7	no	Glycosyl hydrolase family 43
A0A0M2S086	no	Glycosyl hydrolase family 5
A0A0Q5J3J5	no	Glycosyl hydrolase family 5
A0A246RGR5	no	Glycosyl hydrolase family 5
A0A3N9WTD3	no	Glycosyl hydrolase family 5
A0A3N9XT32	no	Glycosyl hydrolase family 5
A0A3N9Y0A2	no	Glycosyl hydrolase family 5
A0A4R4NHB3	no	Glycosyl hydrolase family 5
A0A4R4SF50	no	Glycosyl hydrolase family 5
A0A4R4W0R9	no	Glycosyl hydrolase family 5
A0A4R5EIZ0	no	Glycosyl hydrolase family 5
A0A4S8QCM1	no	Glycosyl hydrolase family 5
A0A5S4G1D8	no	Glycosyl hydrolase family 5
A0A4S3GRW5	no	Glycosyl hydrolase family protein
A0A3A9YQ67	no	Glycosyl hydrolase family protein
A0A3L7BKS0	no	Glycosyl hydrolase family protein
A0A3P3UBH9	no	Glycosyl hydrolase family protein
A0A4R0GHA8	no	Glycosyl hydrolase family protein
A0A4R0JL07	no	Glycosyl hydrolase family protein
A0A4R1D494	no	Glycosyl hydrolase family protein
A0A4R4N439	no	Glycosyl hydrolase family protein
A0A4R4QK80	no	Glycosyl hydrolase family protein
A0A4R4V4T5	no	Glycosyl hydrolase family protein
A0A4U0S4P0	no	Glycosyl hydrolase family protein
A0A4U5WKL0	no	Glycosyl hydrolase family protein
A0A545BMR3	no	Glycosyl hydrolase family protein
A0A5C8Q9H9	no	Glycosyl hydrolase family protein
A0A652K4D9	no	Glycosyl hydrolase family protein
A0A6I7Y689	no	Glycosyl hydrolase family protein
A0A6P2C437	no	Glycosyl hydrolase family protein
A0A7M3NQP8	no	Glycosyl hydrolase family protein
C9RIW5	no	Glycosyl hydrolase, family 43
A0A1H3UHP9	no	Glycosyl hydrolases family 16
A0A1I1BYR8	no	Glycosyl hydrolases family 16
A0A1I1XZ36	no	Glycosyl hydrolases family 18
A0A1I2L672	no	Glycosyl hydrolases family 18
A0A286HIK2	no	Glycosyl hydrolases family 18
A0A1G6ZPG2	no	Glycosyl hydrolases family 2
A0A1H9BNF3	no	Glycosyl hydrolases family 2
A0A1G9WAZ8	no	Glycosyl hydrolases family 39
A0A1H4XJQ5	no	Glycosyl hydrolases family 39
A0A1N7H985	no	Glycosyl hydrolases family 39
A0A1W2FLY3	no	Glycosyl hydrolases family 39
A0A1C4VHJ8	no	Glycosyl hydrolases family 43
A0A1G9RFJ3	no	Glycosyl hydrolases family 43
A0A1H4HFD5	no	Glycosyl hydrolases family 43
A0A1I6VK82	no	Glycosyl hydrolases family 43
A0A1K1QGT4	no	Glycosyl hydrolases family 43
A0A1M5K830	no	Glycosyl hydrolases family 43
A0A1M6QQR8	no	Glycosyl hydrolases family 43
A0A1N6GLT3	no	Glycosyl hydrolases family 43
A0A285GP32	no	Glycosyl hydrolases family 43
A0A2C9A6M8	no	Glycosyl hydrolases family 43
A0A2C6KMY2	no	Glycosyl transferase
F2UAB7	no	Glycosyl transferase
A0A1Q3N8W1	no	Glycosyl transferase
A0A1T1GV73	no	Glycosyl transferase
A0A1T1H618	no	Glycosyl transferase
A0A1Y3CDF2	no	Glycosyl transferase
A0A1Y3DF77	no	Glycosyl transferase
A0A241WC75	no	Glycosyl transferase
A0A373BFF3	no	Glycosyl transferase
A0A3A8EGM3	no	Glycosyl transferase
A0A3B7M2A3	no	Glycosyl transferase
A0A6B2BEW3	no	Glycosyl transferase
A0A7S6W3M9	no	Glycosyl transferase
A0A7X3KX08	no	Glycosyl transferase
A0A849NT53	no	Glycosyl transferase
A0A139XK46	no	Glycosyl transferase (EC 2.4.1.41)
A0A7J6K227	no	Glycosyltransferase, group 2 family protein
A0A023BBC4	no	Glycosyltransferase-like family 2 protein
A0A327V8U2	no	Hexosaminidase
A0A1G6ZI59	no	Hexosaminidase
A0A2A3HG29	no	Hexosaminidase
A0A2A3J1U0	no	Hexosaminidase
A0A3N1SFV0	no	Hexosaminidase
A0A4R2J5S5	no	Hexosaminidase
A0A8J7KKZ5	no	Hexosaminidase (EC 3.2.1.52)
A0A7W7SJE4	no	Hexosaminidase (EC 3.2.1.52)
A0A7Z0BHB7	no	Hexosaminidase (EC 3.2.1.52)
A0A1C5X5C3	no	Kappa-carrageenase (EC 3.2.1.83)
A0A239V9Z7	no	Kappa-carrageenase (EC 3.2.1.83)
A0A376EYR0	no	Kappa-carrageenase (EC 3.2.1.83)
Q9Z4I7	no	Lacto-N-biosidase
A0A7C9PMY0	no	Levanase
A0A850CTE5	no	Levanase
A0A1G6MM21	no	Levanbiose-producing levanase
A0A1H7FNE7	no	Levanbiose-producing levanase
A0A1I4HWB9	no	Levanbiose-producing levanase
A0A4R2BHI6	no	Levanbiose-producing levanase
A0A561DNH8	no	Levanbiose-producing levanase
A0A855XQN6	no	Levanbiose-producing levanase
A0A2D8RFV7	no	Licheninase
A0A7Z6T2K0	no	Licheninase, Glucan endo-1,3-beta-D-glucosidase
A0A1W2LJD7	no	Lytic transglycosylase
A0A1H1AQ37	no	Mannan endo-1,4-beta-mannosidase
A0A1I2LQB7	no	Mannan endo-1,4-beta-mannosidase
A0A2M8WRP2	no	Mannan endo-1,4-beta-mannosidase
A0A2T6KTI0	no	Mannan endo-1,4-beta-mannosidase
A0A4R7VHR3	no	Mannan endo-1,4-beta-mannosidase
A0A4V3FSU9	no	Mannan endo-1,4-beta-mannosidase
A0A562WE24	no	Mannan endo-1,4-beta-mannosidase
A0A1C5RX62	no	Mannan endo-1,4-beta-mannosidase (EC 3.2.1.78)
A0A7W0CJ07	no	Mannan endo-1,4-beta-mannosidase (EC 3.2.1.78)
A0A091C8J5	no	Mannanase
A0A0Q7JDF7	no	Melibiase A
A0A4Q5SDT0	no	Melibiase A
A0A819W329	no	Melibiase_C domain-containing protein
W8C3L0	no	N-acetylgalactosaminyltransferase 6
A0A2L2YVH5	no	N-acetylgalactosaminyltransferase 7
A0A542SP47	no	O-glycosyl hydrolase
A0A1G8PPF0	no	O-Glycosyl hydrolase
A0A1G9K5D4	no	O-Glycosyl hydrolase
A0A1H0CF86	no	O-Glycosyl hydrolase
A0A1H2SES9	no	O-Glycosyl hydrolase
A0A1H5L065	no	O-Glycosyl hydrolase
A0A1H9QS89	no	O-Glycosyl hydrolase
A0A1I2X2C7	no	O-Glycosyl hydrolase
A0A1I6DKE8	no	O-Glycosyl hydrolase
A0A1I6U7B1	no	O-Glycosyl hydrolase
A0A1M7N9H2	no	O-Glycosyl hydrolase
A0A1Y6FH23	no	O-Glycosyl hydrolase
A0A2S6IEJ4	no	O-glycosyl hydrolase
A0A2T0UAR2	no	O-glycosyl hydrolase
A0A316EJY7	no	O-glycosyl hydrolase
A0A4Q8BAX9	no	O-glycosyl hydrolase
A0A4R1ZWW6	no	O-glycosyl hydrolase
A0A561T841	no	O-glycosyl hydrolase
A0A7C9RVX8	no	O-Glycosyl hydrolase
A0A7W4V2X9	no	O-glycosyl hydrolase
A0A7W5AR57	no	O-glycosyl hydrolase
A0A7W7DWK4	no	O-glycosyl hydrolase
A0A7W7HIN3	no	O-glycosyl hydrolase
A0A7W9TFQ8	no	O-glycosyl hydrolase
A0A7Z7CM90	no	O-Glycosyl hydrolase
A0A285CEZ1	no	Parallel beta helix pectate lyase-like protein
A0A285CFP6	no	Parallel beta helix pectate lyase-like protein
A0A3N1HI19	no	Parallel beta helix pectate lyase-like protein
A0A3N1NP41	no	Parallel beta helix pectate lyase-like protein
A0A495L7C6	no	Parallel beta helix pectate lyase-like protein
A0A4R3BN45	no	Parallel beta helix pectate lyase-like protein
A0A4R7MI77	no	Parallel beta helix pectate lyase-like protein
A0A543J7N3	no	Parallel beta helix pectate lyase-like protein
A0A7Y6P3M8	no	Pectate lyase
A0A7Y6DWG7	no	Pectate lyase
A0A1K1PU18	no	Pectate lyase
A0A1G5GD80	no	Pectate lyase
A0A1I7HBH4	no	Pectate lyase
A0A0A0BY76	no	Pectate lyase
A0A0M2S2C5	no	Pectate lyase
A0A1H9BFH5	no	Pectate lyase
A0A1I1L730	no	Pectate lyase
A0A1Q5HM43	no	Pectate lyase
A0A2A2E987	no	Pectate lyase
A0A2S6PTG8	no	Pectate lyase
A0A327ZHJ4	no	Pectate lyase
A0A327ZL98	no	Pectate lyase
A0A329CBL7	no	Pectate lyase
A0A3N9TKN2	no	Pectate lyase
A0A4R3MNT2	no	Pectate lyase
A0A561VG49	no	Pectate lyase
A0A5M3X9H1	no	Pectate lyase
A0A5S4FQ49	no	Pectate lyase
A0A5S4G2I0	no	Pectate lyase
A0A7K0CKL0	no	Pectate lyase
A0A7W5ARX3	no	Pectate lyase
A0A7W9GFG6	no	Pectate lyase
A0A7X0IBH4	no	Pectate lyase
A0A7X4LML7	no	Pectate lyase
A0A849DGD9	no	Pectate lyase
A0A8G1U9E8	no	Pectate lyase
A0A8J3RSJ1	no	Pectate lyase
A0A8J3RWH9	no	Pectate lyase
W4QBL8	no	Pectate lyase
A0A168IV68	no	pectate lyase (EC 4.2.2.2)
A0A1A9C4I1	no	pectate lyase (EC 4.2.2.2)
A0A1H6EHC6	no	pectate lyase (EC 4.2.2.2)
A0A1I4H001	no	Pectate lyase (EC 4.2.2.2)
A0A1N7HJ30	no	Pectate lyase (EC 4.2.2.2)
A0A0M8YLE5	no	pectate lyase (EC 4.2.2.2)
A0A1Q5DFZ0	no	pectate lyase (EC 4.2.2.2)
A0A285I5J8	no	Pectate lyase (EC 4.2.2.2)
[truncated: 1,261 more rows]

## Sheet: Putative RBL with CAZyme GO
UniProt ID	CAZy-CBM13 membership	Protein name	GO terms
A0A100JIG4	no	O-GlcNAcase NagJ (EC 3.2.1.169)	[protein]-3-O-(N-acetyl-D-glucosaminyl)-L-serine O-N-acetyl-alpha-D-glucosaminase activity [GO:0102167]; [protein]-3-O-(N-acetyl-D-glucosaminyl)-L-serine/L-threonine O-N-acetyl-alpha-D-glucosaminase activity [GO:0102571]; [protein]-3-O-(N-acetyl-D-glucosaminyl)-L-threonine O-N-acetyl-alpha-D-glucosaminase activity [GO:0102166]; alpha-L-fucosidase activity [GO:0004560]
A0A261Y412	no	dihydroxy-acid dehydratase (EC 4.2.1.9)	2 iron, 2 sulfur cluster binding [GO:0051537]; dihydroxy-acid dehydratase activity [GO:0004160]; metal ion binding [GO:0046872]; transferase activity [GO:0016740]
A0A2T7NXS2	no	Polypeptide N-acetylgalactosaminyltransferase (EC 2.4.1.-) (Protein-UDP acetylgalactosaminyltransferase)	acyltransferase activity, transferring groups other than amino-acyl groups [GO:0016747]; carbohydrate binding [GO:0030246]; glycosyltransferase activity [GO:0016757]
A0A0Q6X6N0	no	F5/8 type C domain-containing protein	alpha,alpha-trehalase activity [GO:0004555]
A0A8J3Z5G3	no	RICIN domain-containing protein	alpha,alpha-trehalase activity [GO:0004555]
A0A4R4KNN8	no	CBM6 domain-containing protein	alpha,alpha-trehalase activity [GO:0004555]; carbohydrate binding [GO:0030246]
A0A0M8TAB4	no	Carbohydrate-binding protein	alpha,alpha-trehalase activity [GO:0004555]; carbohydrate binding [GO:0030246]
A0A0N0T3U3	no	Carbohydrate-binding protein	alpha,alpha-trehalase activity [GO:0004555]; carbohydrate binding [GO:0030246]
A0A2G9DZ77	no	Carbohydrate-binding protein	alpha,alpha-trehalase activity [GO:0004555]; carbohydrate binding [GO:0030246]
A0A505DA81	no	Carbohydrate-binding protein	alpha,alpha-trehalase activity [GO:0004555]; carbohydrate binding [GO:0030246]
A0A540P721	no	Carbohydrate-binding protein	alpha,alpha-trehalase activity [GO:0004555]; carbohydrate binding [GO:0030246]
A0A8I0NZD1	no	Carbohydrate-binding protein	alpha,alpha-trehalase activity [GO:0004555]; carbohydrate binding [GO:0030246]
A0A1X3A288	no	Alpha-amylase	alpha-amylase activity [GO:0004556]; cation binding [GO:0043169]
A0A7J5NCT7	no	Alpha-amylase	alpha-amylase activity [GO:0004556]; cation binding [GO:0043169]
A0A8B2ZBT8	no	Alpha-amylase	alpha-amylase activity [GO:0004556]; cation binding [GO:0043169]
A0A812JM85	no	alpha-amylase (EC 3.2.1.1)	alpha-amylase activity [GO:0004556]; cation binding [GO:0043169]
A0A328NRF8	no	Alpha-galactosidase	alpha-L-arabinofuranosidase activity [GO:0046556]
A0A014N0A2	no	Alpha-L-arabinofuranosidase	alpha-L-arabinofuranosidase activity [GO:0046556]
A0A014P8A2	no	Alpha-L-arabinofuranosidase	alpha-L-arabinofuranosidase activity [GO:0046556]
A0A022MG42	no	Alpha-L-arabinofuranosidase	alpha-L-arabinofuranosidase activity [GO:0046556]
A0A066TQ59	no	Alpha-L-arabinofuranosidase	alpha-L-arabinofuranosidase activity [GO:0046556]
A0A0D0V7Z6	no	Alpha-L-arabinofuranosidase	alpha-L-arabinofuranosidase activity [GO:0046556]
A0A0M2RXT6	no	Alpha-L-arabinofuranosidase	alpha-L-arabinofuranosidase activity [GO:0046556]
A0A0M8VEF6	no	Alpha-L-arabinofuranosidase	alpha-L-arabinofuranosidase activity [GO:0046556]
A0A0N0T9J3	no	Alpha-L-arabinofuranosidase	alpha-L-arabinofuranosidase activity [GO:0046556]
A0A0Q4V405	no	Alpha-L-arabinofuranosidase	alpha-L-arabinofuranosidase activity [GO:0046556]
A0A101N665	no	Alpha-L-arabinofuranosidase	alpha-L-arabinofuranosidase activity [GO:0046556]
A0A101S6M2	no	Alpha-L-arabinofuranosidase	alpha-L-arabinofuranosidase activity [GO:0046556]
A0A1R0L9V9	no	Alpha-L-arabinofuranosidase	alpha-L-arabinofuranosidase activity [GO:0046556]
A0A1V4EC89	no	Alpha-L-arabinofuranosidase	alpha-L-arabinofuranosidase activity [GO:0046556]
A0A1V4ECB1	no	Alpha-L-arabinofuranosidase	alpha-L-arabinofuranosidase activity [GO:0046556]
A0A2D0AWM9	no	Alpha-L-arabinofuranosidase	alpha-L-arabinofuranosidase activity [GO:0046556]
A0A2I0SSH3	no	Alpha-L-arabinofuranosidase	alpha-L-arabinofuranosidase activity [GO:0046556]
A0A2S4Y554	no	Alpha-L-arabinofuranosidase	alpha-L-arabinofuranosidase activity [GO:0046556]
A0A318NEP8	no	Alpha-L-arabinofuranosidase	alpha-L-arabinofuranosidase activity [GO:0046556]
A0A367HQY4	no	Alpha-L-arabinofuranosidase	alpha-L-arabinofuranosidase activity [GO:0046556]
A0A3N9WQQ0	no	Alpha-L-arabinofuranosidase	alpha-L-arabinofuranosidase activity [GO:0046556]
A0A3R8YC45	no	Alpha-L-arabinofuranosidase	alpha-L-arabinofuranosidase activity [GO:0046556]
A0A3S4BJC7	no	Alpha-L-arabinofuranosidase	alpha-L-arabinofuranosidase activity [GO:0046556]
A0A428X006	no	Alpha-L-arabinofuranosidase	alpha-L-arabinofuranosidase activity [GO:0046556]
A0A538QPZ0	no	Alpha-L-arabinofuranosidase	alpha-L-arabinofuranosidase activity [GO:0046556]
A0A544Y8E9	no	Alpha-L-arabinofuranosidase	alpha-L-arabinofuranosidase activity [GO:0046556]
A0A5C4QKE4	no	Alpha-L-arabinofuranosidase	alpha-L-arabinofuranosidase activity [GO:0046556]
A0A5D0P9H4	no	Alpha-L-arabinofuranosidase	alpha-L-arabinofuranosidase activity [GO:0046556]
A0A5D0PCC9	no	Alpha-L-arabinofuranosidase	alpha-L-arabinofuranosidase activity [GO:0046556]
A0A5J5K2C6	no	Alpha-L-arabinofuranosidase	alpha-L-arabinofuranosidase activity [GO:0046556]
A0A5S4FRN4	no	Alpha-L-arabinofuranosidase	alpha-L-arabinofuranosidase activity [GO:0046556]
A0A6B2DQV8	no	Alpha-L-arabinofuranosidase	alpha-L-arabinofuranosidase activity [GO:0046556]
A0A6G3AK10	no	Alpha-L-arabinofuranosidase	alpha-L-arabinofuranosidase activity [GO:0046556]
A0A6G3QGJ4	no	Alpha-L-arabinofuranosidase	alpha-L-arabinofuranosidase activity [GO:0046556]
A0A6G3QGK2	no	Alpha-L-arabinofuranosidase	alpha-L-arabinofuranosidase activity [GO:0046556]
A0A6I7YU51	no	Alpha-L-arabinofuranosidase	alpha-L-arabinofuranosidase activity [GO:0046556]
A0A6P2C7J9	no	Alpha-L-arabinofuranosidase	alpha-L-arabinofuranosidase activity [GO:0046556]
A0A7J5D0Y2	no	Alpha-L-arabinofuranosidase	alpha-L-arabinofuranosidase activity [GO:0046556]
A0A7K2I486	no	Alpha-L-arabinofuranosidase	alpha-L-arabinofuranosidase activity [GO:0046556]
A0A7W7HWB5	no	Alpha-L-arabinofuranosidase	alpha-L-arabinofuranosidase activity [GO:0046556]
A0A841BZG2	no	Alpha-L-arabinofuranosidase	alpha-L-arabinofuranosidase activity [GO:0046556]
R1I7A6	no	Alpha-L-arabinofuranosidase	alpha-L-arabinofuranosidase activity [GO:0046556]
A8Y8H0	no	Alpha-L-arabinofuranosidase (EC 3.2.1.55)	alpha-L-arabinofuranosidase activity [GO:0046556]
A0A0A0BLR0	no	Alpha-L-arabinofuranosidase (EC 3.2.1.55)	alpha-L-arabinofuranosidase activity [GO:0046556]
A0A0K8PNI9	no	Alpha-L-arabinofuranosidase (EC 3.2.1.55)	alpha-L-arabinofuranosidase activity [GO:0046556]
A0A0K8PY21	no	Alpha-L-arabinofuranosidase (EC 3.2.1.55)	alpha-L-arabinofuranosidase activity [GO:0046556]
A0A0M2GQA9	no	Alpha-L-arabinofuranosidase (EC 3.2.1.55)	alpha-L-arabinofuranosidase activity [GO:0046556]
A0A0M2RXN1	no	Alpha-L-arabinofuranosidase (EC 3.2.1.55)	alpha-L-arabinofuranosidase activity [GO:0046556]
A0A0M8QR93	no	Alpha-L-arabinofuranosidase (EC 3.2.1.55)	alpha-L-arabinofuranosidase activity [GO:0046556]
A0A0N0ANK9	no	Alpha-L-arabinofuranosidase (EC 3.2.1.55)	alpha-L-arabinofuranosidase activity [GO:0046556]
A0A0N0NFS0	no	Alpha-L-arabinofuranosidase (EC 3.2.1.55)	alpha-L-arabinofuranosidase activity [GO:0046556]
A0A0Q6Y1C0	no	Alpha-L-arabinofuranosidase (EC 3.2.1.55)	alpha-L-arabinofuranosidase activity [GO:0046556]
A0A100J2I8	no	Alpha-L-arabinofuranosidase (EC 3.2.1.55)	alpha-L-arabinofuranosidase activity [GO:0046556]
A0A100JI55	no	Alpha-L-arabinofuranosidase (EC 3.2.1.55)	alpha-L-arabinofuranosidase activity [GO:0046556]
A0A101Q7C8	no	Alpha-L-arabinofuranosidase (EC 3.2.1.55)	alpha-L-arabinofuranosidase activity [GO:0046556]
A0A101Q7D8	no	Alpha-L-arabinofuranosidase (EC 3.2.1.55)	alpha-L-arabinofuranosidase activity [GO:0046556]
A0A117E5L5	no	Alpha-L-arabinofuranosidase (EC 3.2.1.55)	alpha-L-arabinofuranosidase activity [GO:0046556]
A0A117EDD1	no	Alpha-L-arabinofuranosidase (EC 3.2.1.55)	alpha-L-arabinofuranosidase activity [GO:0046556]
A0A117PYI3	no	Alpha-L-arabinofuranosidase (EC 3.2.1.55)	alpha-L-arabinofuranosidase activity [GO:0046556]
A0A117QIA1	no	Alpha-L-arabinofuranosidase (EC 3.2.1.55)	alpha-L-arabinofuranosidase activity [GO:0046556]
A0A171DN17	no	Alpha-L-arabinofuranosidase (EC 3.2.1.55)	alpha-L-arabinofuranosidase activity [GO:0046556]
A0A1A5PG45	no	Alpha-L-arabinofuranosidase (EC 3.2.1.55)	alpha-L-arabinofuranosidase activity [GO:0046556]
A0A1D3DYG3	no	Alpha-L-arabinofuranosidase (EC 3.2.1.55)	alpha-L-arabinofuranosidase activity [GO:0046556]
A0A1E5PKN0	no	Alpha-L-arabinofuranosidase (EC 3.2.1.55)	alpha-L-arabinofuranosidase activity [GO:0046556]
A0A1Q5CCM1	no	Alpha-L-arabinofuranosidase (EC 3.2.1.55)	alpha-L-arabinofuranosidase activity [GO:0046556]
A0A1Q5MH56	no	Alpha-L-arabinofuranosidase (EC 3.2.1.55)	alpha-L-arabinofuranosidase activity [GO:0046556]
A0A1Q8CK67	no	Alpha-L-arabinofuranosidase (EC 3.2.1.55)	alpha-L-arabinofuranosidase activity [GO:0046556]
A0A1V2QN98	no	Alpha-L-arabinofuranosidase (EC 3.2.1.55)	alpha-L-arabinofuranosidase activity [GO:0046556]
A0A1Y2P006	no	Alpha-L-arabinofuranosidase (EC 3.2.1.55)	alpha-L-arabinofuranosidase activity [GO:0046556]
A0A246RF75	no	Alpha-L-arabinofuranosidase (EC 3.2.1.55)	alpha-L-arabinofuranosidase activity [GO:0046556]
A0A270QQK9	no	Alpha-L-arabinofuranosidase (EC 3.2.1.55)	alpha-L-arabinofuranosidase activity [GO:0046556]
A0A2I0SDM0	no	Alpha-L-arabinofuranosidase (EC 3.2.1.55)	alpha-L-arabinofuranosidase activity [GO:0046556]
A0A2N3K1F2	no	Alpha-L-arabinofuranosidase (EC 3.2.1.55)	alpha-L-arabinofuranosidase activity [GO:0046556]
A0A2N3VMY9	no	Alpha-L-arabinofuranosidase (EC 3.2.1.55)	alpha-L-arabinofuranosidase activity [GO:0046556]
A0A2N8TYH6	no	Alpha-L-arabinofuranosidase (EC 3.2.1.55)	alpha-L-arabinofuranosidase activity [GO:0046556]
A0A2P9FD45	no	Alpha-L-arabinofuranosidase (EC 3.2.1.55)	alpha-L-arabinofuranosidase activity [GO:0046556]
A0A2S4YBH2	no	Alpha-L-arabinofuranosidase (EC 3.2.1.55)	alpha-L-arabinofuranosidase activity [GO:0046556]
A0A2S6XE18	no	Alpha-L-arabinofuranosidase (EC 3.2.1.55)	alpha-L-arabinofuranosidase activity [GO:0046556]
A0A2U2ZIL7	no	Alpha-L-arabinofuranosidase (EC 3.2.1.55)	alpha-L-arabinofuranosidase activity [GO:0046556]
A0A2W2CAC4	no	Alpha-L-arabinofuranosidase (EC 3.2.1.55)	alpha-L-arabinofuranosidase activity [GO:0046556]
A0A2W2EME0	no	Alpha-L-arabinofuranosidase (EC 3.2.1.55)	alpha-L-arabinofuranosidase activity [GO:0046556]
A0A317KPL6	no	Alpha-L-arabinofuranosidase (EC 3.2.1.55)	alpha-L-arabinofuranosidase activity [GO:0046556]
A0A365V1E8	no	Alpha-L-arabinofuranosidase (EC 3.2.1.55)	alpha-L-arabinofuranosidase activity [GO:0046556]
A0A3L8RCU0	no	Alpha-L-arabinofuranosidase (EC 3.2.1.55)	alpha-L-arabinofuranosidase activity [GO:0046556]
A0A3N4S2X7	no	Alpha-L-arabinofuranosidase (EC 3.2.1.55)	alpha-L-arabinofuranosidase activity [GO:0046556]
A0A3N4Z8I3	no	Alpha-L-arabinofuranosidase (EC 3.2.1.55)	alpha-L-arabinofuranosidase activity [GO:0046556]
A0A3N9Y1E4	no	Alpha-L-arabinofuranosidase (EC 3.2.1.55)	alpha-L-arabinofuranosidase activity [GO:0046556]
A0A401WFU2	no	Alpha-L-arabinofuranosidase (EC 3.2.1.55)	alpha-L-arabinofuranosidase activity [GO:0046556]
A0A426U9M7	no	Alpha-L-arabinofuranosidase (EC 3.2.1.55)	alpha-L-arabinofuranosidase activity [GO:0046556]
A0A428W6G1	no	Alpha-L-arabinofuranosidase (EC 3.2.1.55)	alpha-L-arabinofuranosidase activity [GO:0046556]
A0A428YK44	no	Alpha-L-arabinofuranosidase (EC 3.2.1.55)	alpha-L-arabinofuranosidase activity [GO:0046556]
A0A429FRM5	no	Alpha-L-arabinofuranosidase (EC 3.2.1.55)	alpha-L-arabinofuranosidase activity [GO:0046556]
A0A429TJ04	no	Alpha-L-arabinofuranosidase (EC 3.2.1.55)	alpha-L-arabinofuranosidase activity [GO:0046556]
A0A444QLP3	no	Alpha-L-arabinofuranosidase (EC 3.2.1.55)	alpha-L-arabinofuranosidase activity [GO:0046556]
A0A4R4L3C4	no	Alpha-L-arabinofuranosidase (EC 3.2.1.55)	alpha-L-arabinofuranosidase activity [GO:0046556]
A0A4R4P6J6	no	Alpha-L-arabinofuranosidase (EC 3.2.1.55)	alpha-L-arabinofuranosidase activity [GO:0046556]
A0A4R4QYA5	no	Alpha-L-arabinofuranosidase (EC 3.2.1.55)	alpha-L-arabinofuranosidase activity [GO:0046556]
A0A4R4S7K1	no	Alpha-L-arabinofuranosidase (EC 3.2.1.55)	alpha-L-arabinofuranosidase activity [GO:0046556]
A0A4S2V1S1	no	Alpha-L-arabinofuranosidase (EC 3.2.1.55)	alpha-L-arabinofuranosidase activity [GO:0046556]
A0A4V2CZ83	no	Alpha-L-arabinofuranosidase (EC 3.2.1.55)	alpha-L-arabinofuranosidase activity [GO:0046556]
A0A4Y3K615	no	Alpha-L-arabinofuranosidase (EC 3.2.1.55)	alpha-L-arabinofuranosidase activity [GO:0046556]
A0A4Y3KB05	no	Alpha-L-arabinofuranosidase (EC 3.2.1.55)	alpha-L-arabinofuranosidase activity [GO:0046556]
A0A4Y3KKC3	no	Alpha-L-arabinofuranosidase (EC 3.2.1.55)	alpha-L-arabinofuranosidase activity [GO:0046556]
A0A4Y3RKB4	no	Alpha-L-arabinofuranosidase (EC 3.2.1.55)	alpha-L-arabinofuranosidase activity [GO:0046556]
A0A4Y3VNW0	no	Alpha-L-arabinofuranosidase (EC 3.2.1.55)	alpha-L-arabinofuranosidase activity [GO:0046556]
A0A505DRX3	no	Alpha-L-arabinofuranosidase (EC 3.2.1.55)	alpha-L-arabinofuranosidase activity [GO:0046556]
A0A542UA65	no	Alpha-L-arabinofuranosidase (EC 3.2.1.55)	alpha-L-arabinofuranosidase activity [GO:0046556]
A0A5B2XRS5	no	Alpha-L-arabinofuranosidase (EC 3.2.1.55)	alpha-L-arabinofuranosidase activity [GO:0046556]
A0A5N6BK46	no	Alpha-L-arabinofuranosidase (EC 3.2.1.55)	alpha-L-arabinofuranosidase activity [GO:0046556]
A0A5R9FYF5	no	Alpha-L-arabinofuranosidase (EC 3.2.1.55)	alpha-L-arabinofuranosidase activity [GO:0046556]
A0A5S4ETX3	no	Alpha-L-arabinofuranosidase (EC 3.2.1.55)	alpha-L-arabinofuranosidase activity [GO:0046556]
A0A5S4HBF6	no	Alpha-L-arabinofuranosidase (EC 3.2.1.55)	alpha-L-arabinofuranosidase activity [GO:0046556]
A0A652KWF4	no	Alpha-L-arabinofuranosidase (EC 3.2.1.55)	alpha-L-arabinofuranosidase activity [GO:0046556]
A0A6G2SQG2	no	Alpha-L-arabinofuranosidase (EC 3.2.1.55)	alpha-L-arabinofuranosidase activity [GO:0046556]
A0A6G3CBC2	no	Alpha-L-arabinofuranosidase (EC 3.2.1.55)	alpha-L-arabinofuranosidase activity [GO:0046556]
A0A6G3CES7	no	Alpha-L-arabinofuranosidase (EC 3.2.1.55)	alpha-L-arabinofuranosidase activity [GO:0046556]
A0A6G3QFQ1	no	Alpha-L-arabinofuranosidase (EC 3.2.1.55)	alpha-L-arabinofuranosidase activity [GO:0046556]
A0A6I7XPI3	no	Alpha-L-arabinofuranosidase (EC 3.2.1.55)	alpha-L-arabinofuranosidase activity [GO:0046556]
A0A6N8G7G9	no	Alpha-L-arabinofuranosidase (EC 3.2.1.55)	alpha-L-arabinofuranosidase activity [GO:0046556]
A0A6V8K7K0	no	Alpha-L-arabinofuranosidase (EC 3.2.1.55)	alpha-L-arabinofuranosidase activity [GO:0046556]
A0A6V8KWG1	no	Alpha-L-arabinofuranosidase (EC 3.2.1.55)	alpha-L-arabinofuranosidase activity [GO:0046556]
A0A7C9JEC2	no	Alpha-L-arabinofuranosidase (EC 3.2.1.55)	alpha-L-arabinofuranosidase activity [GO:0046556]
A0A7J5AWX6	no	Alpha-L-arabinofuranosidase (EC 3.2.1.55)	alpha-L-arabinofuranosidase activity [GO:0046556]
A0A7K2P8X9	no	Alpha-L-arabinofuranosidase (EC 3.2.1.55)	alpha-L-arabinofuranosidase activity [GO:0046556]
A0A7K2PEG4	no	Alpha-L-arabinofuranosidase (EC 3.2.1.55)	alpha-L-arabinofuranosidase activity [GO:0046556]
A0A7K3QC04	no	Alpha-L-arabinofuranosidase (EC 3.2.1.55)	alpha-L-arabinofuranosidase activity [GO:0046556]
A0A7W0DV92	no	Alpha-L-arabinofuranosidase (EC 3.2.1.55)	alpha-L-arabinofuranosidase activity [GO:0046556]
A0A7W2UKT7	no	Alpha-L-arabinofuranosidase (EC 3.2.1.55)	alpha-L-arabinofuranosidase activity [GO:0046556]
A0A7W3LVY0	no	Alpha-L-arabinofuranosidase (EC 3.2.1.55)	alpha-L-arabinofuranosidase activity [GO:0046556]
A0A7W5VDL6	no	Alpha-L-arabinofuranosidase (EC 3.2.1.55)	alpha-L-arabinofuranosidase activity [GO:0046556]
A0A7W7DRH2	no	Alpha-L-arabinofuranosidase (EC 3.2.1.55)	alpha-L-arabinofuranosidase activity [GO:0046556]
A0A7W7SIM3	no	Alpha-L-arabinofuranosidase (EC 3.2.1.55)	alpha-L-arabinofuranosidase activity [GO:0046556]
A0A7W9GGC2	no	Alpha-L-arabinofuranosidase (EC 3.2.1.55)	alpha-L-arabinofuranosidase activity [GO:0046556]
A0A7W9LYT0	no	Alpha-L-arabinofuranosidase (EC 3.2.1.55)	alpha-L-arabinofuranosidase activity [GO:0046556]
A0A7X0L1S9	no	Alpha-L-arabinofuranosidase (EC 3.2.1.55)	alpha-L-arabinofuranosidase activity [GO:0046556]
A0A7X0NVK7	no	Alpha-L-arabinofuranosidase (EC 3.2.1.55)	alpha-L-arabinofuranosidase activity [GO:0046556]
A0A841EH12	no	Alpha-L-arabinofuranosidase (EC 3.2.1.55)	alpha-L-arabinofuranosidase activity [GO:0046556]
A0A8J3WSI2	no	Alpha-L-arabinofuranosidase (EC 3.2.1.55)	alpha-L-arabinofuranosidase activity [GO:0046556]
I0KZP8	no	Alpha-L-arabinofuranosidase (EC 3.2.1.55)	alpha-L-arabinofuranosidase activity [GO:0046556]
W7TFA7	no	Alpha-L-arabinofuranosidase (EC 3.2.1.55)	alpha-L-arabinofuranosidase activity [GO:0046556]
A0A401MTA2	no	Alpha-L-arabinofuranosidase II (EC 3.2.1.55)	alpha-L-arabinofuranosidase activity [GO:0046556]
A0A6V8KIE9	no	Alpha-N-arabinofuranosidase	alpha-L-arabinofuranosidase activity [GO:0046556]
W7SNY8	no	Alpha-N-arabinofuranosidase	alpha-L-arabinofuranosidase activity [GO:0046556]
W7SWF4	no	Alpha-N-arabinofuranosidase	alpha-L-arabinofuranosidase activity [GO:0046556]
A0A379ZZ03	no	Alpha-N-arabinofuranosidase 2 (EC 3.2.1.55)	alpha-L-arabinofuranosidase activity [GO:0046556]
A0A7U9PX09	no	Beta-xylanase (EC 3.2.1.8)	alpha-L-arabinofuranosidase activity [GO:0046556]
A0A8J4E9D4	no	Beta-xylanase (EC 3.2.1.8)	alpha-L-arabinofuranosidase activity [GO:0046556]
A0A328N742	no	Endo-1,4-beta-xylanase	alpha-L-arabinofuranosidase activity [GO:0046556]
A0A1R4B4X4	no	Extracellular exo-alpha-(1->5)-L-arabinofuranosidase (EC 3.2.1.55)	alpha-L-arabinofuranosidase activity [GO:0046556]
A0A2P9FE85	no	Extracellular exo-alpha-(1->5)-L-arabinofuranosidase (EC 3.2.1.55)	alpha-L-arabinofuranosidase activity [GO:0046556]
A0A0M2HMY3	no	Extracellular exo-alpha-L-arabinofuranosidase (EC 3.2.1.55)	alpha-L-arabinofuranosidase activity [GO:0046556]
A0A100J714	no	Extracellular exo-alpha-L-arabinofuranosidase (EC 3.2.1.55)	alpha-L-arabinofuranosidase activity [GO:0046556]
A0A100JMQ5	no	Extracellular exo-alpha-L-arabinofuranosidase (EC 3.2.1.55)	alpha-L-arabinofuranosidase activity [GO:0046556]
A0A1D2IBT4	no	Extracellular exo-alpha-L-arabinofuranosidase (EC 3.2.1.55)	alpha-L-arabinofuranosidase activity [GO:0046556]
A0A2P8B4W4	no	Extracellular exo-alpha-L-arabinofuranosidase (EC 3.2.1.55)	alpha-L-arabinofuranosidase activity [GO:0046556]
A0A2P9FET5	no	Extracellular exo-alpha-L-arabinofuranosidase (EC 3.2.1.55)	alpha-L-arabinofuranosidase activity [GO:0046556]
A0A3N6GDM5	no	Extracellular exo-alpha-L-arabinofuranosidase (EC 3.2.1.55)	alpha-L-arabinofuranosidase activity [GO:0046556]
A0A3N6IUT1	no	Extracellular exo-alpha-L-arabinofuranosidase (EC 3.2.1.55)	alpha-L-arabinofuranosidase activity [GO:0046556]
I0LAA5	no	Extracellular xylan 1,4-beta-xylosidase	alpha-L-arabinofuranosidase activity [GO:0046556]
A0A2S6GEM4	no	LGFP repeat-containing protein	alpha-L-arabinofuranosidase activity [GO:0046556]
C4RGX2	no	Xylan 1,4-beta-xylosidase	alpha-L-arabinofuranosidase activity [GO:0046556]
A0A8J7Q6P0	no	AbfB domain-containing protein	alpha-L-arabinofuranosidase activity [GO:0046556]
A0A1I2D209	no	Glyoxal oxidase N-terminus	alpha-L-arabinofuranosidase activity [GO:0046556]
A0A0J6S0R3	no	RICIN domain-containing protein	alpha-L-arabinofuranosidase activity [GO:0046556]
A0A1M5HY06	no	RICIN domain-containing protein	alpha-L-arabinofuranosidase activity [GO:0046556]
A0A2U8X4L7	no	RICIN domain-containing protein	alpha-L-arabinofuranosidase activity [GO:0046556]
A0A7W2UL08	no	RICIN domain-containing protein	alpha-L-arabinofuranosidase activity [GO:0046556]
A0A7W7SHA4	no	RICIN domain-containing protein	alpha-L-arabinofuranosidase activity [GO:0046556]
A0A7W7W0F8	no	RICIN domain-containing protein	alpha-L-arabinofuranosidase activity [GO:0046556]
A0A7W9KPU6	no	RICIN domain-containing protein	alpha-L-arabinofuranosidase activity [GO:0046556]
A0A7W9KSG8	no	RICIN domain-containing protein	alpha-L-arabinofuranosidase activity [GO:0046556]
A0A7X0IJ76	no	RICIN domain-containing protein	alpha-L-arabinofuranosidase activity [GO:0046556]
A0A841BER1	no	RICIN domain-containing protein	alpha-L-arabinofuranosidase activity [GO:0046556]
A0A8T4F9L5	no	RICIN domain-containing protein	alpha-L-arabinofuranosidase activity [GO:0046556]
A0A4U0S1Z6	no	Ricin-type beta-trefoil lectin protein	alpha-L-arabinofuranosidase activity [GO:0046556]
A0A1C4Y7D0	no	Alpha-L-arabinofuranosidase (EC 3.2.1.55)	alpha-L-arabinofuranosidase activity [GO:0046556]; carbohydrate binding [GO:0030246]
A0A1G7VHF0	no	Alpha-L-arabinofuranosidase (EC 3.2.1.55)	alpha-L-arabinofuranosidase activity [GO:0046556]; carbohydrate binding [GO:0030246]
A0A1G8USZ0	no	Alpha-L-arabinofuranosidase (EC 3.2.1.55)	alpha-L-arabinofuranosidase activity [GO:0046556]; carbohydrate binding [GO:0030246]
A0A1H1BX65	no	Alpha-L-arabinofuranosidase (EC 3.2.1.55)	alpha-L-arabinofuranosidase activity [GO:0046556]; carbohydrate binding [GO:0030246]
A0A1H5AC34	no	Alpha-L-arabinofuranosidase (EC 3.2.1.55)	alpha-L-arabinofuranosidase activity [GO:0046556]; carbohydrate binding [GO:0030246]
A0A1H6F3L5	no	Alpha-L-arabinofuranosidase (EC 3.2.1.55)	alpha-L-arabinofuranosidase activity [GO:0046556]; carbohydrate binding [GO:0030246]
A0A1H9MI52	no	Alpha-L-arabinofuranosidase (EC 3.2.1.55)	alpha-L-arabinofuranosidase activity [GO:0046556]; carbohydrate binding [GO:0030246]
A0A1I2HID2	no	Alpha-L-arabinofuranosidase (EC 3.2.1.55)	alpha-L-arabinofuranosidase activity [GO:0046556]; carbohydrate binding [GO:0030246]
A0A1M7P8E5	no	Alpha-L-arabinofuranosidase (EC 3.2.1.55)	alpha-L-arabinofuranosidase activity [GO:0046556]; carbohydrate binding [GO:0030246]
A0A1N7FN86	no	Alpha-L-arabinofuranosidase (EC 3.2.1.55)	alpha-L-arabinofuranosidase activity [GO:0046556]; carbohydrate binding [GO:0030246]
A0A286E328	no	Alpha-L-arabinofuranosidase (EC 3.2.1.55)	alpha-L-arabinofuranosidase activity [GO:0046556]; carbohydrate binding [GO:0030246]
A0A2T0RNX6	no	Alpha-L-arabinofuranosidase (EC 3.2.1.55)	alpha-L-arabinofuranosidase activity [GO:0046556]; carbohydrate binding [GO:0030246]
A0A2T0T6L8	no	Alpha-L-arabinofuranosidase (EC 3.2.1.55)	alpha-L-arabinofuranosidase activity [GO:0046556]; carbohydrate binding [GO:0030246]
A0A316FHZ5	no	Alpha-L-arabinofuranosidase (EC 3.2.1.55)	alpha-L-arabinofuranosidase activity [GO:0046556]; carbohydrate binding [GO:0030246]
A0A3N1A336	no	Alpha-L-arabinofuranosidase (EC 3.2.1.55)	alpha-L-arabinofuranosidase activity [GO:0046556]; carbohydrate binding [GO:0030246]
A0A3N1Q4K8	no	Alpha-L-arabinofuranosidase (EC 3.2.1.55)	alpha-L-arabinofuranosidase activity [GO:0046556]; carbohydrate binding [GO:0030246]
A0A495JDU8	no	Alpha-L-arabinofuranosidase (EC 3.2.1.55)	alpha-L-arabinofuranosidase activity [GO:0046556]; carbohydrate binding [GO:0030246]
A0A495L054	no	Alpha-L-arabinofuranosidase (EC 3.2.1.55)	alpha-L-arabinofuranosidase activity [GO:0046556]; carbohydrate binding [GO:0030246]
A0A495X6I0	no	Alpha-L-arabinofuranosidase (EC 3.2.1.55)	alpha-L-arabinofuranosidase activity [GO:0046556]; carbohydrate binding [GO:0030246]
A0A495XBS0	no	Alpha-L-arabinofuranosidase (EC 3.2.1.55)	alpha-L-arabinofuranosidase activity [GO:0046556]; carbohydrate binding [GO:0030246]
A0A495XN32	no	Alpha-L-arabinofuranosidase (EC 3.2.1.55)	alpha-L-arabinofuranosidase activity [GO:0046556]; carbohydrate binding [GO:0030246]
A0A560XIK7	no	Alpha-L-arabinofuranosidase (EC 3.2.1.55)	alpha-L-arabinofuranosidase activity [GO:0046556]; carbohydrate binding [GO:0030246]
A0A7Z0PT56	no	Alpha-L-arabinofuranosidase (EC 3.2.1.55)	alpha-L-arabinofuranosidase activity [GO:0046556]; carbohydrate binding [GO:0030246]
A0A2P9FEV5	no	Extracellular exo-alpha-L-arabinofuranosidase (EC 3.2.1.55)	alpha-L-arabinofuranosidase activity [GO:0046556]; carbohydrate binding [GO:0030246]
A0A838EEL9	no	Ricin-type beta-trefoil lectin domain protein	alpha-L-arabinofuranosidase activity [GO:0046556]; carbohydrate binding [GO:0030246]
A0A1C4K6K9	no	Ricin-type beta-trefoil lectin domain-containing protein	alpha-L-arabinofuranosidase activity [GO:0046556]; carbohydrate binding [GO:0030246]
A0A1C4L1H2	no	Ricin-type beta-trefoil lectin domain-containing protein	alpha-L-arabinofuranosidase activity [GO:0046556]; carbohydrate binding [GO:0030246]
A0A1C4MB94	no	Ricin-type beta-trefoil lectin domain-containing protein	alpha-L-arabinofuranosidase activity [GO:0046556]; carbohydrate binding [GO:0030246]
A0A1C4VHD0	no	Ricin-type beta-trefoil lectin domain-containing protein	alpha-L-arabinofuranosidase activity [GO:0046556]; carbohydrate binding [GO:0030246]
A0A1C4XHV5	no	Ricin-type beta-trefoil lectin domain-containing protein	alpha-L-arabinofuranosidase activity [GO:0046556]; carbohydrate binding [GO:0030246]
A0A1C5JPY3	no	Ricin-type beta-trefoil lectin domain-containing protein	alpha-L-arabinofuranosidase activity [GO:0046556]; carbohydrate binding [GO:0030246]
A0A1H0HIZ9	no	Ricin-type beta-trefoil lectin domain-containing protein	alpha-L-arabinofuranosidase activity [GO:0046556]; carbohydrate binding [GO:0030246]
A0A1H4RSU7	no	Ricin-type beta-trefoil lectin domain-containing protein	alpha-L-arabinofuranosidase activity [GO:0046556]; carbohydrate binding [GO:0030246]
A0A1H7N1E8	no	Ricin-type beta-trefoil lectin domain-containing protein	alpha-L-arabinofuranosidase activity [GO:0046556]; carbohydrate binding [GO:0030246]
A0A1H9BN57	no	Ricin-type beta-trefoil lectin domain-containing protein	alpha-L-arabinofuranosidase activity [GO:0046556]; carbohydrate binding [GO:0030246]
A0A1I0L5G8	no	Ricin-type beta-trefoil lectin domain-containing protein	alpha-L-arabinofuranosidase activity [GO:0046556]; carbohydrate binding [GO:0030246]
A0A1I2FWH9	no	Ricin-type beta-trefoil lectin domain-containing protein	alpha-L-arabinofuranosidase activity [GO:0046556]; carbohydrate binding [GO:0030246]
A0A1I2HMJ2	no	Ricin-type beta-trefoil lectin domain-containing protein	alpha-L-arabinofuranosidase activity [GO:0046556]; carbohydrate binding [GO:0030246]
A0A1I2MKA6	no	Ricin-type beta-trefoil lectin domain-containing protein	alpha-L-arabinofuranosidase activity [GO:0046556]; carbohydrate binding [GO:0030246]
A0A1K1SMJ4	no	Ricin-type beta-trefoil lectin domain-containing protein	alpha-L-arabinofuranosidase activity [GO:0046556]; carbohydrate binding [GO:0030246]
A0A1K1SMW2	no	Ricin-type beta-trefoil lectin domain-containing protein	alpha-L-arabinofuranosidase activity [GO:0046556]; carbohydrate binding [GO:0030246]
A0A239FZR5	no	Ricin-type beta-trefoil lectin domain-containing protein	alpha-L-arabinofuranosidase activity [GO:0046556]; carbohydrate binding [GO:0030246]
A0A285CH42	no	Ricin-type beta-trefoil lectin protein	alpha-L-arabinofuranosidase activity [GO:0046556]; carbohydrate binding [GO:0030246]
A0A2A3JNJ3	no	Ricin-type beta-trefoil lectin protein	alpha-L-arabinofuranosidase activity [GO:0046556]; carbohydrate binding [GO:0030246]
A0A316I3J1	no	Ricin-type beta-trefoil lectin protein	alpha-L-arabinofuranosidase activity [GO:0046556]; carbohydrate binding [GO:0030246]
A0A3E0GU27	no	Ricin-type beta-trefoil lectin protein	alpha-L-arabinofuranosidase activity [GO:0046556]; carbohydrate binding [GO:0030246]
A0A3N1HHZ1	no	Ricin-type beta-trefoil lectin protein	alpha-L-arabinofuranosidase activity [GO:0046556]; carbohydrate binding [GO:0030246]
A0A419YSZ9	no	Ricin-type beta-trefoil lectin protein	alpha-L-arabinofuranosidase activity [GO:0046556]; carbohydrate binding [GO:0030246]
A0A495XC67	no	Ricin-type beta-trefoil lectin protein	alpha-L-arabinofuranosidase activity [GO:0046556]; carbohydrate binding [GO:0030246]
A0A495XPG8	no	Ricin-type beta-trefoil lectin protein	alpha-L-arabinofuranosidase activity [GO:0046556]; carbohydrate binding [GO:0030246]
A0A4Q7NWL6	no	Ricin-type beta-trefoil lectin protein	alpha-L-arabinofuranosidase activity [GO:0046556]; carbohydrate binding [GO:0030246]
A0A4Q7UBC9	no	Ricin-type beta-trefoil lectin protein	alpha-L-arabinofuranosidase activity [GO:0046556]; carbohydrate binding [GO:0030246]
A0A4R6JYB1	no	Ricin-type beta-trefoil lectin protein	alpha-L-arabinofuranosidase activity [GO:0046556]; carbohydrate binding [GO:0030246]
A0A4R7V3S9	no	Ricin-type beta-trefoil lectin protein	alpha-L-arabinofuranosidase activity [GO:0046556]; carbohydrate binding [GO:0030246]
A0A4V2TVQ5	no	Ricin-type beta-trefoil lectin protein	alpha-L-arabinofuranosidase activity [GO:0046556]; carbohydrate binding [GO:0030246]
A0A542KTH8	no	Ricin-type beta-trefoil lectin protein	alpha-L-arabinofuranosidase activity [GO:0046556]; carbohydrate binding [GO:0030246]
A0A542KU11	no	Ricin-type beta-trefoil lectin protein	alpha-L-arabinofuranosidase activity [GO:0046556]; carbohydrate binding [GO:0030246]
A0A542SYY2	no	Ricin-type beta-trefoil lectin protein	alpha-L-arabinofuranosidase activity [GO:0046556]; carbohydrate binding [GO:0030246]
A0A8G1U9Z9	no	Ricin-type beta-trefoil lectin protein	alpha-L-arabinofuranosidase activity [GO:0046556]; carbohydrate binding [GO:0030246]
A0A8G1UMT7	no	Ricin-type beta-trefoil lectin protein	alpha-L-arabinofuranosidase activity [GO:0046556]; carbohydrate binding [GO:0030246]
A0A0D0X7D9	no	Beta-xylanase (EC 3.2.1.8)	alpha-L-arabinofuranosidase activity [GO:0046556]; endo-1,4-beta-xylanase activity [GO:0031176]
A0A0M8XPB2	no	Beta-xylanase (EC 3.2.1.8)	alpha-L-arabinofuranosidase activity [GO:0046556]; endo-1,4-beta-xylanase activity [GO:0031176]
A0A0M9CN81	no	Beta-xylanase (EC 3.2.1.8)	alpha-L-arabinofuranosidase activity [GO:0046556]; endo-1,4-beta-xylanase activity [GO:0031176]
A0A100J9T6	no	Beta-xylanase (EC 3.2.1.8)	alpha-L-arabinofuranosidase activity [GO:0046556]; endo-1,4-beta-xylanase activity [GO:0031176]
A0A101Q661	no	Beta-xylanase (EC 3.2.1.8)	alpha-L-arabinofuranosidase activity [GO:0046556]; endo-1,4-beta-xylanase activity [GO:0031176]
A0A1C4VP86	no	Beta-xylanase (EC 3.2.1.8)	alpha-L-arabinofuranosidase activity [GO:0046556]; endo-1,4-beta-xylanase activity [GO:0031176]
A0A1C5A1H6	no	Beta-xylanase (EC 3.2.1.8)	alpha-L-arabinofuranosidase activity [GO:0046556]; endo-1,4-beta-xylanase activity [GO:0031176]
A0A1H3K3G1	no	Beta-xylanase (EC 3.2.1.8)	alpha-L-arabinofuranosidase activity [GO:0046556]; endo-1,4-beta-xylanase activity [GO:0031176]
A0A1H4XFF7	no	Beta-xylanase (EC 3.2.1.8)	alpha-L-arabinofuranosidase activity [GO:0046556]; endo-1,4-beta-xylanase activity [GO:0031176]
A0A1Q2ZFL9	no	Beta-xylanase (EC 3.2.1.8)	alpha-L-arabinofuranosidase activity [GO:0046556]; endo-1,4-beta-xylanase activity [GO:0031176]
A0A1Q5HAI5	no	Beta-xylanase (EC 3.2.1.8)	alpha-L-arabinofuranosidase activity [GO:0046556]; endo-1,4-beta-xylanase activity [GO:0031176]
A0A229T3N3	no	Beta-xylanase (EC 3.2.1.8)	alpha-L-arabinofuranosidase activity [GO:0046556]; endo-1,4-beta-xylanase activity [GO:0031176]
A0A285QN36	no	Beta-xylanase (EC 3.2.1.8)	alpha-L-arabinofuranosidase activity [GO:0046556]; endo-1,4-beta-xylanase activity [GO:0031176]
A0A2G9DPY6	no	Beta-xylanase (EC 3.2.1.8)	alpha-L-arabinofuranosidase activity [GO:0046556]; endo-1,4-beta-xylanase activity [GO:0031176]
A0A2N3W1X6	no	Beta-xylanase (EC 3.2.1.8)	alpha-L-arabinofuranosidase activity [GO:0046556]; endo-1,4-beta-xylanase activity [GO:0031176]
A0A2T3VEF4	no	Beta-xylanase (EC 3.2.1.8)	alpha-L-arabinofuranosidase activity [GO:0046556]; endo-1,4-beta-xylanase activity [GO:0031176]
A0A2X0IHT7	no	Beta-xylanase (EC 3.2.1.8)	alpha-L-arabinofuranosidase activity [GO:0046556]; endo-1,4-beta-xylanase activity [GO:0031176]
A0A328N7N5	no	Beta-xylanase (EC 3.2.1.8)	alpha-L-arabinofuranosidase activity [GO:0046556]; endo-1,4-beta-xylanase activity [GO:0031176]
A0A3N5ACU0	no	Beta-xylanase (EC 3.2.1.8)	alpha-L-arabinofuranosidase activity [GO:0046556]; endo-1,4-beta-xylanase activity [GO:0031176]
A0A429JRX0	no	Beta-xylanase (EC 3.2.1.8)	alpha-L-arabinofuranosidase activity [GO:0046556]; endo-1,4-beta-xylanase activity [GO:0031176]
A0A4Q7U977	no	Beta-xylanase (EC 3.2.1.8)	alpha-L-arabinofuranosidase activity [GO:0046556]; endo-1,4-beta-xylanase activity [GO:0031176]
A0A4R7SQ27	no	Beta-xylanase (EC 3.2.1.8)	alpha-L-arabinofuranosidase activity [GO:0046556]; endo-1,4-beta-xylanase activity [GO:0031176]
A0A4V3C8K7	no	Beta-xylanase (EC 3.2.1.8)	alpha-L-arabinofuranosidase activity [GO:0046556]; endo-1,4-beta-xylanase activity [GO:0031176]
D9VMH4	no	Beta-xylanase (EC 3.2.1.8)	alpha-L-arabinofuranosidase activity [GO:0046556]; endo-1,4-beta-xylanase activity [GO:0031176]
A0A177HPD9	no	Extracellular exo-alpha-L-arabinofuranosidase (EC 3.2.1.55)	alpha-L-arabinofuranosidase activity [GO:0046556]; feruloyl esterase activity [GO:0030600]
A0A2N9BJQ7	no	Extracellular exo-alpha-L-arabinofuranosidase (EC 3.2.1.55)	alpha-L-arabinofuranosidase activity [GO:0046556]; feruloyl esterase activity [GO:0030600]
A0A1Y2NCA8	no	Extracellular exo-alpha-L-arabinofuranosidase (EC 3.2.1.55)	alpha-L-arabinofuranosidase activity [GO:0046556]; hydrolase activity, acting on ester bonds [GO:0016788]
A0A4V1S6U6	no	RICIN domain-containing protein	alpha-L-arabinofuranosidase activity [GO:0046556]; lyase activity [GO:0016829]
A0A1X7AI13	no	Extracellular exo-alpha-L-arabinofuranosidase (EC 3.2.1.55)	alpha-L-arabinofuranosidase activity [GO:0046556]; phosphoric diester hydrolase activity [GO:0008081]
A0A1X7AKB8	no	Extracellular exo-alpha-L-arabinofuranosidase (EC 3.2.1.55)	alpha-L-arabinofuranosidase activity [GO:0046556]; phosphoric diester hydrolase activity [GO:0008081]
A0A1Y6IX17	no	Extracellular exo-alpha-L-arabinofuranosidase (EC 3.2.1.55)	alpha-L-arabinofuranosidase activity [GO:0046556]; phosphoric diester hydrolase activity [GO:0008081]
A0A066U2S7	no	Alpha-L-fucosidase	alpha-L-fucosidase activity [GO:0004560]
A0A086GTE8	no	Alpha-L-fucosidase	alpha-L-fucosidase activity [GO:0004560]
A0A0D0UR69	no	Alpha-L-fucosidase	alpha-L-fucosidase activity [GO:0004560]
A0A0M8W4U6	no	Alpha-L-fucosidase	alpha-L-fucosidase activity [GO:0004560]
A0A0M9ZLB9	no	Alpha-L-fucosidase	alpha-L-fucosidase activity [GO:0004560]
A0A0Q8ZSG3	no	Alpha-L-fucosidase	alpha-L-fucosidase activity [GO:0004560]
A0A100JAX7	no	Alpha-L-fucosidase	alpha-L-fucosidase activity [GO:0004560]
A0A117EC36	no	Alpha-L-fucosidase	alpha-L-fucosidase activity [GO:0004560]
A0A1C5GJH6	no	Alpha-L-fucosidase	alpha-L-fucosidase activity [GO:0004560]
A0A1C6U816	no	Alpha-L-fucosidase	alpha-L-fucosidase activity [GO:0004560]
A0A1G9W9V7	no	Alpha-L-fucosidase	alpha-L-fucosidase activity [GO:0004560]
A0A1H4RN26	no	Alpha-L-fucosidase	alpha-L-fucosidase activity [GO:0004560]
A0A1H4SPP3	no	Alpha-L-fucosidase	alpha-L-fucosidase activity [GO:0004560]
A0A1I1XDY2	no	Alpha-L-fucosidase	alpha-L-fucosidase activity [GO:0004560]
A0A1I4S8M6	no	Alpha-L-fucosidase	alpha-L-fucosidase activity [GO:0004560]
A0A1I4SLB0	no	Alpha-L-fucosidase	alpha-L-fucosidase activity [GO:0004560]
A0A1V4EBZ7	no	Alpha-L-fucosidase	alpha-L-fucosidase activity [GO:0004560]
A0A229HAS9	no	Alpha-L-fucosidase	alpha-L-fucosidase activity [GO:0004560]
A0A229T3X0	no	Alpha-L-fucosidase	alpha-L-fucosidase activity [GO:0004560]
A0A285CGP5	no	Alpha-L-fucosidase	alpha-L-fucosidase activity [GO:0004560]
A0A2A2YZA1	no	Alpha-L-fucosidase	alpha-L-fucosidase activity [GO:0004560]
A0A2A3HQW9	no	Alpha-L-fucosidase	alpha-L-fucosidase activity [GO:0004560]
A0A2J9HJG9	no	Alpha-L-fucosidase	alpha-L-fucosidase activity [GO:0004560]
A0A2V1NT84	no	Alpha-L-fucosidase	alpha-L-fucosidase activity [GO:0004560]
A0A2X0ILE5	no	Alpha-L-fucosidase	alpha-L-fucosidase activity [GO:0004560]
A0A3A9W7I5	no	Alpha-L-fucosidase	alpha-L-fucosidase activity [GO:0004560]
A0A3N4R355	no	Alpha-L-fucosidase	alpha-L-fucosidase activity [GO:0004560]
A0A3N4ZJJ1	no	Alpha-L-fucosidase	alpha-L-fucosidase activity [GO:0004560]
A0A3N5QUV9	no	Alpha-L-fucosidase	alpha-L-fucosidase activity [GO:0004560]
A0A3R8T9V2	no	Alpha-L-fucosidase	alpha-L-fucosidase activity [GO:0004560]
A0A3R9DEV4	no	Alpha-L-fucosidase	alpha-L-fucosidase activity [GO:0004560]
A0A3R9V6F5	no	Alpha-L-fucosidase	alpha-L-fucosidase activity [GO:0004560]
A0A4Q7X4I4	no	Alpha-L-fucosidase	alpha-L-fucosidase activity [GO:0004560]
A0A4R3BGM3	no	Alpha-L-fucosidase	alpha-L-fucosidase activity [GO:0004560]
A0A4S8Q4V3	no	Alpha-L-fucosidase	alpha-L-fucosidase activity [GO:0004560]
A0A505DRQ5	no	Alpha-L-fucosidase	alpha-L-fucosidase activity [GO:0004560]
A0A5N8XMT7	no	Alpha-L-fucosidase	alpha-L-fucosidase activity [GO:0004560]
A0A6B2WU72	no	Alpha-L-fucosidase	alpha-L-fucosidase activity [GO:0004560]
A0A6G3Q774	no	Alpha-L-fucosidase	alpha-L-fucosidase activity [GO:0004560]
A0A6L7ENV3	no	Alpha-L-fucosidase	alpha-L-fucosidase activity [GO:0004560]
A0A7W2UDH5	no	Alpha-L-fucosidase	alpha-L-fucosidase activity [GO:0004560]
A0A8H9H7E6	no	Alpha-L-fucosidase	alpha-L-fucosidase activity [GO:0004560]
A0A7W9HJL8	no	Alpha-L-fucosidase (EC 3.2.1.51)	alpha-L-fucosidase activity [GO:0004560]
A0A7W9LZF7	no	Alpha-L-fucosidase (EC 3.2.1.51)	alpha-L-fucosidase activity [GO:0004560]
A0A0Q6Y433	no	Glycosyl hydrolase	alpha-L-fucosidase activity [GO:0004560]
A0A117QYJ0	no	Glycosyl hydrolase	alpha-L-fucosidase activity [GO:0004560]
S4N0V9	no	Putative Tissue alpha-L-fucosidase	alpha-L-fucosidase activity [GO:0004560]
A0A494XV45	no	RICIN domain-containing protein	alpha-L-fucosidase activity [GO:0004560]
A0A4Y3VVS4	no	RICIN domain-containing protein	alpha-L-fucosidase activity [GO:0004560]
A0A6H9XGC0	no	RICIN domain-containing protein	alpha-L-fucosidase activity [GO:0004560]
A0A2P9FD55	no	Spore coat protein S	alpha-L-fucosidase activity [GO:0004560]
A0A101UQ90	no	Tat pathway signal protein	alpha-L-fucosidase activity [GO:0004560]
A0A5N8WE91	no	Tat pathway signal protein	alpha-L-fucosidase activity [GO:0004560]
A0A7K2Q0Q1	no	Tat pathway signal protein	alpha-L-fucosidase activity [GO:0004560]
A0A540P4Y2	no	Twin-arginine translocation signal domain-containing protein	alpha-L-fucosidase activity [GO:0004560]
A0A7K3E2G8	no	Twin-arginine translocation signal domain-containing protein	alpha-L-fucosidase activity [GO:0004560]
[truncated: 2,963 more rows]
