# Supplementary material for: Investigating diversity and similarity between CBM13 modules and ricin-B lectin domains using sequence similarity networks
Source: BMC Genomics. 2024 Jun 27;25:643. doi: 10.1186/s12864-024-10554-1 (PMC11212257; doi:10.1186/s12864-024-10554-1)
Supplement: Supplementary file 12 — Supplementary Material 12 [file 12864_2024_10554_MOESM12_ESM.xlsx]

## Sheet: Sheet1
Supplementary file S12: Overview of selected putative ricin-B lectins containing CBM13-predicted modules and CBM13 proteins containing CBM13 modules, from different taxonomical origins as indicated with colours: Metazoa (red), Bacteria (blue), Fungi (pink), Viridiplantae (orange) and SAR (green).
Taxonomical kingdom	Specimen	genbank accession	CAZy membership	Amino acid sequence of (predicted) CBM13 module
Viridiplantae	Abrus precatorius	AAA32625.1	NO	PTVRIGGRNGMCVDVYDDGYHNGNRIIAWKCKDRLEENQLWTLKSDKTIRSNGKCLTTEGYAPGNYVMIYDCTSAVAEATYWEIWDNGTIINPKSALVLSAESSSMGGTLTVQTNEYLMRQGWRTGNN
Viridiplantae	Sambucus nigra	AAC15886.1	YES	GETCPIPASFTRRIVGRDGLCVDVRDGYDTDGTPIQLWPCGSQRNQQWTFHKDDTIRSMGKCMTANGFNSGSSIMIFNCSTAVKNATKWEVPIDGSIINPSSGRVMTAPSAASRTILLLQNNIYAASQGWTVSNDVQP
Viridiplantae	Iris x hollandica	AAL55093.1	NO	DDTCPLSEPTMRISGRDGYCMDVKDGLYHNGNPVTLSSCKQNNDVNQFWTFKSDGTIQSNGKCLTAYGYNAGAYVMIYDCSSAVMGATLWTMYNGSLINRPSGLAISAESGESGTTLTMQVHLHASKQGWLPSNNT
Viridiplantae	Iris x hollandica	AAL55094.1	NO	DDTCPVSEPTMRISGRDGYCMDVKDGLYHNGNPVTLSSCKQNNDVNQFWTFKSDGTIQSNGKCLTAYGYNAGAYVMIYDCSSAVMGATLWTMYNGSLINRPSGLAISAESGESGTTLTMQVHLNASKQGWLPSNNT
Viridiplantae	Viscum coloratum	AAM46937.1	NO	DDGTCTPSEPTVWIVGLNGLCVDVRHGKFHDGNPIQLWPCKSNTDRNQLWTIRRDGTIRSNSKCLTTYGYRDGMYVMIYNCNTAVREATIWQIWENGTIVNPKSSLVLGAASGSSRTTLTVQTQAYSLGQGWLASHDTA
Viridiplantae	Viscum articulatum	ABU95610.1	YES	DDVTCTISEPTVRIVGRNGLCVDVRDNEFHNGNPIQLWACKSNTDPNQLWTIRRDGTIRSNGRCMTTYGYSAGVYVMIFDCNRAAREATLWQIWGNGTIVNPRSNLVLGAASGSSGTTLTVQTLAYSLGQGWLASNDTA
Viridiplantae	Camellia sinensis	ACV60361.2	YES	DDTCAEPEPTIRISGRNGLCVDVRDGQYNDGNPIQLWPCESNTDANQLWTLKRDGTIQSNGKCLTTYGYSPGDYVMIYNCDTAATAATRWQVWDNGTIINPESALVLSAESENAGTTLTMEINIYASRQGWRASNNTD
Viridiplantae	Camellia sinensis	ADF45512.1	YES	DDTCAEPEPTIRISGRNGLCVDVRDGQYNDGNPIQLWPCESNTDANQLWTLKRDRTIQSNGKCLTTYGYSPGDYVMIYNCDTAVTAATRWQVWDNGTIINPESALVLSAESENAGTTLTVEINIYASRQGWRASNNTD
Viridiplantae	Ricinus communis	ADG29050.1	YES	ADVCMDPEPIVRIVGRNGLCVDVRDGRFHNGNAIQLWPCKSNTDANQLWTLKRDNTIRSNGKCLTTYGYSPGVYVMIYDCNTAATDATRWQIWDNGTIINPRFSLVLAATSGNSGTTLTVQTNIYAVSQGWLPTNNTQ
Viridiplantae	Ricinus communis	EEF28163.1	NO	DVCVDPEPTMRIMGRNGLCADVRDGDYRDGNSIQLWPCKSSTDVNQLWTLKKDGTIRSNGKCLTTCGYNPGHHVMIYDCDTAIIDATRWQIWDNRTIINPISGLVLAATSGNSGTTLTVRTNIYATSQGWLPTNNNE
Viridiplantae	Tanacetum cinerariifolium	GEU49319.1	NO	EPTTNIIGMAGKCVDVYENQYDNGTPIILFACGNAKGNQLWTFKSDGTIRSNGKCLTANGYASGDYIWIFDCDKAEPEATKWVLYNAGTIMNPRSDLVIAAESSIQRTVLNVAEDKNSSRQAWSASTQPA
Viridiplantae	Mikania micrantha	KAD2393507.1	NO	PTTNVVGRDGQCMDVKDNVYNNKNAIILWACGNAQRNQLWTFKTDGTIRSNGKCLTTNGFIAGSSIVIFDCDKAVPEATQWILYNAGTIMNPKSGLVIAAESSTQGTMLRVAKDNNSSRRAWSAGNYT
Viridiplantae	Oryza meyeriana	KAF0917881.1	NO	EPTVQIVGPDGMCVDVKDGLYNNGNPIILRPCRSSNNENQLWTFKADRTLRSKGKCLAAYANTPGSYIMIYDCNPQNDAFTWQVWDNGTIISDGGVALSAPASASGTELRAQDNSYTVGQGWRPTNNTE
Viridiplantae	Salix dunnii	KAF9679483.1	NO	HIVGVNNLCVDVYLGFYFDGNVVQLYPCKSSRDVNQQWSLEKNGTIQSNGRCLATNGTSPGSSVIISDCNKVKASATVWKVQKDGSILNPSSSLVLTSKSGKSGNVLTLATNVYALGQGWRFTD
Viridiplantae	Gossypium klotzschianum	MBA0652340.1	NO	DLAPTSHIIGLDGFCVDVYQGSYHNGNKIVLSECLENQAGQLWTLKTDDNTIRSSGKCLTTYGYSLKDYVMIYDCDSAVPDATKWEIRRDGNIRNPKSGLVLTASRYSSTMINLVVDRNIYSSTQAWFVSNNTK
Viridiplantae	Gossypium trilobum	MBA0782937.1	NO	DTCERVLAPTSHITGQNGFCVDVYQGSYHDGNKVILWECGQNQANQLWTLTSNDNTIRSGGKCLTTYGYSSQNYVMIYGCETAVPDATKWEIRSDGTIRNPRSGLVLTGSRDSSGMINLVVDYKFDASRQTFYASNNT
Viridiplantae	Populus davidiana	NUU85600.1	NO	DVVSGAKSTQHIVGINNLCVDVFLGYYFDGNVVQLYPCKSNGDVNQQWSLEKDGTIQSKGKCLATNGTSPGSYVFISDCNKVKASATIWKVQKDGSILHPSSSLVLTSKSGKSGSLLTLETNVYALGQGW
Viridiplantae	Populus trichocarpa	PNT29424.1	NO	DDVVSGSKSTQHIVGINNLCVDVFLELYFDGNLVQLYPCKSDGDVNQQWSLEKNGTIQSKGKCLATNGTSPGSYVFISDCNKVKASATIWKVQKDGSILNPSSSLVLTSKSGKSGSLLTLETNVYALRQGWRFTD
Viridiplantae	Artemisia annua	PWA57434.1	NO	PTTNIIGRDEQCVDVKDNQYNNGNAIILWACGNAKRNQLWTFKSDGTIRSNGKCLTTYGYTSGNNIMIFDCDTAVPEATQWILNDAGTIMNPKSGLVITVETSTQGTELTVAEDSNSSMQAWSTG
Viridiplantae	Panicum miliaceum	RLM87201.1	NO	RIVGPEGRCVDVPYNWYYSGSQVQLWSCKSNGDVNQLWTFKRDGTVRSNGMCLTAAAAAQAGARVVVDECPPRVPAERAVWEARADGTVALRSSGLVLSVTSSAAFAGVTVRRDDRGTGQSWTPTNDT
Viridiplantae	Populus trichocarpa	RQO91228.1	NO	DVVSGAKSTQHIVGINNLCVDVLLDLYFDGNVVQLKPCKSNGDVNQQWSLEKDGTIQSNGMCLATNGTSPGSDVFIYDCNKVKASATIWKVQKDGSILNPSSSLVLTSKSGKSGSLLTLETNVYALGQGW
Viridiplantae	Cinnamomum micranthum	RWR91466.1	NO	EPTVRISGRNGLCVDVKDGYYNNGNPIQLWPCKQNSDVNQLWTLRKDGTIRSNGKCLTTYGHSAGDYMMIYDCPTPVTAATFWQVWENGTIMNPQSALALSAESGNSGTTLTVQNNNYASRQGWLAGNNTE
Viridiplantae	Camellia sinensis	THG01214.1	NO	DDTCAEPEPMIRIGGRNGLCVDVRDGQYNDGNPIQLWPCESNTDANQLWTLKRDGTIQSNGKCLTTYGYSPGVYVMIYNCDTAVTAATRWQVWDNGTIINPESALVLSAESENAGTTLTVETNIYASRQGWRASNNTD
Viridiplantae	Camellia sinensis	THG01217.1	NO	DDTCAEPEPTIRISGRNGLCVDVRDGQYNDGNPIQLWPCESNADANQLWTLKRDGTIQSNGKCLTTYGYSPGVYVMIYNCDTAVTAATRWQVWDNGTIINPESALVLSAESENAGTTLTVETNIYASRQGWRASNNTD
Viridiplantae	Sambucus nigra	AAC49672.1	NO	LVTFIVGYNQMCLRANTQNNPLWLEDCVLNRREQMWALYGDGTIRVNSDRSLCVSHSSSDLIIILKCQGSSNQRWVFNTNGTISNPNAKLVMEVRQSDVSLRQIIIYHPTGNLNQQWITDT
Viridiplantae	Sambucus nigra	AAC49989.1	YES	LVTFIVGYKQMCLTENGENNFVWLEDCVLNRVEQEWALYGDGTIRVNSNRSLCVTSEDHEPSDLIVILKCEGSGNQRWVFNTNGTISNPNAKLVMDVAQSNVSLRKIILYPPTGNPNQQWITTTQPA
Viridiplantae	Polygonatum multiflorum	AAF37218.1	YES	PIVTKIVGFQEKCLEANYLENTNVSRYTKVFLDDCVLDRQQQRWALYSDGTIRADSDRSLRVTADGHRSLDSIIILACKGWGNQRWVFNTDGTILNPNAKLVMDVKDSDVSLLQIILHQSTGKPNQKWLTVTLPRTS
Viridiplantae	Cinnamomum camphora	AAF68978.2	YES	EPFVTSIVGFNDLCMQANGDAMWVEECESSKAEQKWALYPDGSIRPHQDPGPAACPLLDNHPQGSIIIISSCSPGSEGRRWVFMNDGTVLNLKNGLVMDVKGSNPSLHQIIIWPATGKPNHEWLPLL
Viridiplantae	Sambucus ebulus	ATY37423.1	YES	LVTFIVGYNQMCSQGNTENNPVRLEDCVLNRSEQKWALYGDGTIRVNSNRSLCVTTEGHSTSDLIIILKCQGLSNQRWVFNTNGTISNPNAKLVMEVRQSNVSLRQVIIYHPTGNANQQWITSTHQP
Viridiplantae	Tanacetum cinerariifolium	GEU31631.1	NO	INYISGFREMCLQANGAYACVWLANCVIGTEPRQQWALYGDSNIRLYSDRTLCVTSNGHESSDSIFLLKGQGSGDERWTFMVDGSPTSPKLACV
Viridiplantae	Cucumis melo	KAA0059853.1	NO	PIVVAIVGLRRMCLQAQNDNIHVWMNSCVKNNRQQYWAVFSDGTIRANYNTSFCLSSTGKGSNDAIVLAKCEGLPQQRWVAKEDGTILSLSTNLVMDVKGSDPNLRKIILFAPTGNPNQHW
Viridiplantae	Mikania micrantha	KAD5507877.1	NO	ISYISGFREMCLQANGENVGVWLENCAIGTEPRQQWALYGDRTIRLYSDRTLCVTSYGHESSDIIILLKCQGWGNQRWAFMSDGTILNPNARLVMDVHQSDVSLKQLILYQPTGNPEQQWLA
Viridiplantae	Rhododendron williamsianum	KAE9452361.1	NO	VTTIIGFNDLCMQANNDNTHVWLESCVDNRQQQQWALYGDGTIRVNSDHNLCLTSDGHSSSDVIIVLRCQGWGNQRWVFHTDGTILNPNAKLVMDVRQSDVSLXQIILYQPTRNPNQQWL
Viridiplantae	Cinnamomum micranthum	RWR91461.1	NO	FVTSIVGFNDLCMQANGEAVWVVQCESSEAEQTWAVYPDGSIWPQQNRDRCLTSSDNHSKGRIIIISGCSSGSEGQRWVFMNVGTILNLKNGMVMEVKGSDPSLHQIIIWEVTENPNQKWLSLL
Viridiplantae	Malus baccata	TQD86967.1	NO	VTSIIGYNDMCLTANDDKSRVWMEYCVPSKNQQQWALYSEGTIRVNSDRTLCVTSNGHNSSNVIIILKCELRRGNQRWVFKTDGSILNPNAELVMDVKNSDVYLRQIILYPYYGTPNQQWL
Fungi	Aspergillus puulaauensis	BCS28582.1	YES	PVTPTGLIFNTRSMKCLTDSSSGNVVFATCDGSDAQTWSIRSDGHISSVLSPEDCIVDKEGVVLSSRSGCDSDSWSYDVSGNLVNGNSNNCLTEAANGAATAVVCGYELNEQVHGLPVGVTV
Fungi	Penicillium brasilianum	CEJ58292.1	NO	PTGMILNTVSGHCLTASSSGVAFEACNAADTQVWSVSGSGTKVTVSPLSNPAKCLAADGSSVDLVGCKGGDGTVWSHAITGHLQNANGNCLTESGGQGTLAGCELLHSGQILSLPSGVHV
Fungi	[Torrubiella] hemipterigena	CEJ92879.1	NO	TVPTGMIFNTNSLLCLTDSKNSLVAWQNCQGSDAQVWSVSDDGKIRSLLRPTACLNADSNGIILSTTDACQKSSWEHTFSGNLVDKATKKCLTDDGTGIASSQDCGIMTNEQVVGLPVGVKI
Fungi	Metarhizium acridum	EFY88871.1	NO	PITPTGAIFNTNSFKCLTDSSSGNVTWAACQGTDAQVWTYDKDTAHVRSLLRRRECLVAVDGTVVTKRGCERHQTSPWTYKSSGNLVDNKSGNCLTEDIDGTVIAEGCGYLLNQQVLGLPAGVPI
Fungi	Cordyceps militaris	EGX89954.1	NO	VLPTGLIFNTFSLKCLSDDKSGKVAWKTCDGSDGQTWTVSDEGRVHSLLRPNECLADVQGKLLSRHSGCRTDAWKYYNSGNLVNGNSNRCLTEGAAGAASVSDCGYATNEQVIGLPVGAKV
Fungi	Glarea lozoyensis	EHL03104.1	NO	IPTGKIFNTFSLGTLTATSRSKLSWASSSGTDGQVWQTRDDQTIRPLSDTNQCLTESGNGEITLRECNKRRGGQQWDYLYSGNVQSIATQKCLTESTGGTVTAEKCLYLDNTQVIALPGGVDIVK
Fungi	Aspergillus lentulus	GFF31301.1	NO	IPTGIVFNTASGNCLTDVDGERVSFNACKGSETQIWQVSELGSLHPLSTTSHCLTAGSQLSVQLCTGHQYQKWTYEMTGNLKNEHTKMCLTEGTGISQCGFERDNQVFGLPSGVDI
Fungi	Aspergillus udagawae	GIC89098.1	NO	IPTGIVFNTASGNCLTDGDGSKVGFEACKGSKTQIWQVTELGSLRPLSRTSHCLTASSHLGVQLCTGHQDQKWTYEITGNLKNEHTNMCLTEGRGISECGFERNSQVFGLPSGVDI
Fungi	Aspergillus novoparasiticus	KAB8214225.1	NO	IPTGIIFNTASGKCLTGTSSSVGFESCNGSKSQIWQVDASGVIRTLSEQSKCLTTDGKAISLQECSGNDGQKWSYAITGNLMNVETGNCLTDGGGVSACGFEANSQVFGLPAGVHV
Fungi	Aspergillus alliaceus	KAB8238718.1	NO	IPTGIIFNTASGKCLTGSKSIAQFETCNGKRSQIWQVESSGVLRPLSEQTKCLTGSGKAVSLEACKERSSQKWSYATTGNLKNGESGTCLTEGEGLGVCGFEVNNQVFGLPSGVNLS
Fungi	Monilinia laxa	KAB8302564.1	NO	PTGMIFNTASLKALTYSHQGLLWTNSVGLDEQIWQTDDDGTIKGIFDTSKCLADLGGGKVSLIVCSGTKTQKWEYYVTGNVKNFSTGECLAENNHD
Fungi	Aspergillus pseudotamarii	KAE8138861.1	NO	IPTGIVFNTASGKCLTGTSSAVRFESCNGSKSQIWQVDASGVIRTLSEQSKCLTTDGKTISLQECKESDAQKWSYALTGNLKNTDSGSCLTEDAGVSACGFEANNQVFGLPAGVKVA
Fungi	Aspergillus avenaceus	KAE8149942.1	NO	VPTGMIFNTASGKCLTASTGVEFRTCGGERRQVWSVTPSGAVYALSDTSRCLSVHGGSATLQPCDGGVRQMWSYGITGNLKNVESGLCLTEGSGVGDCAYELNSQVFGLPGGVLI
Fungi	Aspergillus tamarii	KAE8158259.1	NO	IPTGLIFNTASGKCLTGTSSAVGFESCNGSKSQIWQVDAMGVIRTLSEQSKCLTTDGRTVSLQECKESSAQKWSYGLSGNLKNADSSSCLTEDAGVSVCGFEANNQVFGLPAGAKVA
Fungi	Aspergillus transmontanensis	KAE8312064.1	NO	IPTGLIFNTASGKCLTGTSSSVGSESCNGSKSQIWQIDASGVIRTLSEQSKCLTTDGKAISLEECSENDGQKWSYAITGNLKNADTGYCLTNGGGVSACGFETNSQVFGLPAGVHVA
Fungi	Aspergillus caelatus	KAE8367932.1	NO	IPTGIIFNTASGKCLTGTSSDVGFDSCNGSKSQIWQVGASGVIRTLSEQSKCLTTDGKTVTLEECKENSAQKWSYALTGNLKNAESSSCLTEDAGVSVCGFEANNQVFGLPAGVKVA
Fungi	Sphaeria pulvis-pyrius	KAF2800661.1	NO	PTGMIFNTFSLNCLSASSSRRSSSVQFAPCNADDGQVWQILSSGLVKPLSADGKCLSANGGDVGLEDCDKGDQSQLWSYGINGNLVNKARGLCLEEGAKGKNALAVTKKCGREVDSQVVALPGGVRL
Fungi	Massariosphaeria phaeospora	KAF2867028.1	NO	VPTGQIFNTFSLNCLSASSSRFHAAAPSFSACNAADGQVWTVSAEGRVRPLSGKNRCLTVDSDGDVGLERCERGDRGQVWGYGVAGNLVNRGGKGLCLEEGGEGEVLVRKCGVALDRQVVALPGGVKL
Fungi	Ophiocordyceps camponoti-floridani	KAF4595993.1	NO	PTGLIFNSNNLKCLTDHWSGLVTWSVCDGSDAQVWKVYPEGLVNSLLQPAGCLMQIDQVFVSSRSPGRPCDKWKYYVSGNLINTRSGLCLTEGRDGVASTVPCGYLRNDQVLSLPIGVVV
Fungi	Botrytis fragariae	KAF5878294.1	NO	IPTGMIFNTASLNVLTYSRQGLAWAASLGSDEQVWQTDEDGTIKGIFDTSKCLADLGGGKVSLIACSGKKNQRWEYYVTGNLVSLSTGSCLAETSGDVVTAKCQFETNGQVFGLPSGIDVIGQ
Fungi	Cadophora sp. M221	KAG4438297.1	NO	IPTGMIFNTYSLTTLTTSSKGLSWANSTAEDGQVWQARSDGTIRTLAHPLDCLTDLGGGKAGLSRCSRRLVQKWDYTYSGNLISRSSKDCLTESGGEAATLSACLDQANSQVVALPGGVKVVG
Fungi	Pseudogymnoascus sp. VKM F-4513 (FW-928)	KFY34762.1	NO	PTGIIMNTFSMTCMTAGAGAGVNEVASASCDFPDTQVWQVRADGSIRNLEDESKCLTDSGNGPITTVACKGNQNQIWSYALSGDLTNKGTGKCLTEGVEGQITTQVCAFETNNQVYALPVGVKL
Fungi	Pseudogymnoascus sp. VKM F-4518 (FW-2643)	KFY85638.1	NO	IPTGIIMNTFSMTCLTAGAGEGNEVSSASCDFPDSQVWQVRADGSIRNLAEESKCLTDSGNGPITTEPCKGNPNQNWSYALSGDLTNEGTGKCLTEGVEGEISTEACRFETNSQVYALPIGVKL
Fungi	Metarhizium anisopliae	KID64654.1	NO	PITPTGAIFNTNSLKCLTDSPSGNVTWDPCQGTDAQVWAFHKEDGRVNSLLRPKDCIVPVDGVVKTTSGCMRRRTNPWTYKSSGNLVDNKSGNCLTENIDGTAIAEGCGYLLNQQVLALPAGVPV
Fungi	Oidiodendron maius	KIN03968.1	NO	IPTGMIFNTYSLNCLTSSAKGSTSWAPCDAGDAQVWQTPEDGTVRSLLDTSKCLTDSGAHAPVYISSCDRHNPQQVWKYSVTGNLRSSLSGLCLTEGIYNATTSTKCGWETNAQVIALPGGIKLW
Fungi	Cordyceps fumosorosea	OAA53553.1	NO	VVPTGLILNTQSMKCLTDSASGAATWATCNAADGQTWTVDQSGRVSSLLNSGSCLGSKDGVVATSKGSCRSTWWFPVSGNVIHKKSGLCLQENKDASISAAKCGTVTDEQVFGVPVGV
Fungi	Akanthomyces lecanii	OAA72971.1	NO	PTGMIFNTWSLHCLTDSASGEATWATCDASDSQSWTVDKSGRVSSLLNPGNCLVSNGTVSTSRDGCASSTWNFPVSGNIVHKTSGKCVNENEDASTSTADCGDVENRQVFGVPVGVEIN
Fungi	Pochonia chlamydosporia	OAQ62459.1	NO	PVTPTGLIFTTAGKTEQGTAYGSHEEQKCLTDNESGNVTFATCDGSDAQTWRVRPDGRINSLLRPNECIVDAWGKILSLQSGCQSDTWRYDISGNLINGKSKNCLTKKDYGAATAAKCGNELNSQVVALPIGVTV
Fungi	Pseudogymnoascus sp. 05NY08	OBT71432.1	NO	PTGIIMNTFSMTCLTAGGAAKGNEVSSASCDFPGTQVWQVKSDGSIRNLAEQSKCLTDSGNGPITTAPCKGNPNQNWSYALSGDLTNEGTGKCLTEGVEGQITTEACKFETNNQVYALPVGVKL
Fungi	Aspergillus luchuensis	OJZ81363.1	NO	VPTGLIFNTASGNCLAATSDSSVAFQSCNGEDSQIWWVTSSGVISPLSQTTQCLTADGSSVKLQACDSTEDDGQKWTYAVTGNLKNAKTDSCLTEGPVQMKSCLDERNGQVFGLPSGVQLS
Fungi	Penicillium brasilianum	OOQ88076.1	NO	PTGMILNTVSGHCLTASSSGVAFQACDAADTQVWSVSGSGTKVTLSPLSNPAKCLAADGSSVDLVGCKGGDGTVWSHAITGHLQNANGNCLTESAGQGTLAGCELLHSGQIFSLPSGVHV
Fungi	Penicillium antarcticum	OQD90933.1	NO	PTGMVFHTPSGLCMTASSGKVTFEKCSALDSQVWNVDAKGSKLALSPLSDGTTCLAASKFGKGVSLAKCDGARTIWSHFVTGHLQNEHVGGCLTGGSGGGSIVSCMVDSAAQIFGLPSGVQL
Fungi	Penicillium steckii	OQE27387.1	NO	PTGMIINTATSHCLTASSKGITFEACQATDSQVWHVTSQGSKLNLSPLSNKSKCLAADDNGVSLVSCGGSDTEWSHFMTGHLQSSQAGCLTESAGDGRMAACSLEQAGQILGLPSGVRLA
Fungi	Penicillium flavigenum	OQE33037.1	NO	PTGMVFNTPSGLCLTASTDSITFEKCSALDTQVWHVTATGDGTKLTLSPLSDTSVCLAADGVSLAKCRGTASTWDHYISGHLRSSSGNCLTQTKDKASIEECVIDSVGQIFGLPSGVHLA
Fungi	Penicillium nalgiovense	OQE94245.1	NO	PTGMVFNTPSSFCMTASTDSITFEKCNASDSQVWHVTATGDGTKLTLSPLSDTSVCLAAGDGVSLAQCQGGIDTAWDHYISGHLRSSSGNCLTQTKDKASIEECVIDSVGQIFGLPSGFHL
Fungi	Sartorya fumigata	OXN24986.1	NO	IPTGIVFNTASGNCLTDENGERVGFEACRGSETQIWQVSELGYLRPLSRTSHCLTGGSQASVQLCTEQKNQQWAYAITGILKNEHTEMCLTEGTGISQCGFERDSQVFGLPSGVDI
Fungi	Beauveria bassiana	PMB64142.1	NO	VLPTGLIFNTFSLKCLSDDKSGRVTWKACDGSDGQTWTVSAEGHINSLLRTNECLTDVKGKLLSRHSGCRTDAWKYYNSGNLINGNSNRCLTEEADGSATITDCGYVTNRQVVGLPIGAKV
Fungi	Hyaloscypha bicolor	PMD52577.1	NO	IPTGMIFNTFSLTTLTTIHGRVSWSNSTGADGQVWQTREDGTIRSIVDKKLCLTELSGGKIVLEKCVENESQKWDYYYSGNLLSRRSYNCLTEVTNEAVITSDCMYEDNTQVFGLPSGVEILE
Fungi	Aspergillus niger	PYH52401.1	NO	VPTGLVFNTASGNCLTAASNSSVAFQSCNGETSQIWQVTLSGVIRPVSQTTQCLAADGNSVKLQACDSTDSDGQNWTYAVTGNLKNAKTDGCLTEGSVQMKSCLYERDGQVFGLPSGVQLS
Fungi	Aspergillus sclerotiicarbonarius	PYI04660.1	NO	VPTGLVFNTASGHCLTASSSCSVTFQSCNGQASQIWQVTSSGALRPLSQTAQCLTVDDGSVKIQACDTRGSNAQKWTYAVTGNLKNAKTGGCLTEGSVQMKTCLDERNGQVFGLPSGVQLS
Fungi	Aspergillus violaceofuscus	PYI18685.1	NO	VPTGIVLNTASGRCLTAGEGKGVGFETCEALDAQVWQVTAQGALRPLSSTALCLTAASREVGLQACKGGAEQEWDYAISGNLRNAKTGECLTEGDALVGACLEEADTQVFGLPSGVAL
Fungi	Aspergillus indologenus	PYI35407.1	NO	VPTGIVFNTASGRCLTAGEGEKVGFETCEALDAQVWQVTAQGALRPLSSTALCVTAGSGEVGLQACKGGAEQKWEYAISGNLRNAKTGECLTEGDALVGACLVEADTQVFGLPSGVAL
Fungi	Aspergillus flavus	QMW26614.1	YES	IPTGLIFNTASGKCLTGTSSSVGSESCNGSKSQIWQIDASGVIRTLSEQSKCLTADGKAISLQECSENNGQKWSYAITGNLKNADTGYCLTNGGGVSACGFETNSQVFGLPAGVHVA
Fungi	Aspergillus piperis	RAH52015.1	NO	VPTGLIFNTASGNCLAATLNSSVAFQSCNGEDSQIWRVTSSGVISPLSQTTQCLTADGSSVKLQACDSTEDDGQKWTYAVTGNLKNAKTDSCLTEGPVQMKSCLDERNGQVFGLPSGVQLS
Fungi	Aspergillus fijiensis	RAK75253.1	NO	VPTGIVFNTASGRCLTAVEGEREGKGVGFETCEALDAQVWQVTAQGALRPLSSAALCLTAAAGEVSVQACEGGADQKWEYAVSGNLRNAKTGECLTEGDALVGACLVEADTQVFGLPSGVAL
Fungi	Aspergillus turcosus	RHZ58412.1	NO	VIPTGIVFNTASGNCLTDGDGGSVGFEACKGSETQIWQISIQLCTGHQDQKWTYEITGNLKNEHTNMCLTEGGGISECGFELDSQVFGLPSGV
Fungi	Valsa sordida	ROW00103.1	NO	RTIPTGMIFNTYSLHCLTDSTNGTVAWLNCTGEKSQVWRVKPDGHVDSLLQLGLGKCLTVDAGRVVSRTSGCAAATGQRWDYFVSGNLINSASGLCLTEDQSGGAPSATVEECGYLTNEQVVALPVGVEI
Fungi	Botryotinia convoluta	TGO45468.1	NO	IPTGMIFNTASLNVLTYSRQGLAWAASLGSDEQVWQTDENGTIKVIFDSSTCLTDLGGGKVSLIACSGKENQRWEYYVTGNLVSLSTGSCLAEASGDVVTAKCQFETNGQVFGLPSGIDVIGQ
Fungi	Lachnellula hyalina	TVY28212.1	NO	IPTGMIFNTYSLTTLTASKGGLSWANATADDGQTWQTGPDNTLKPLSDTNKCLEDSGHGRVDLASCNGRRSQKWDYLYSGNVKSRSSNDCLTETDDEEVVTSQCLYEANSQVLGLPSGITINGN
Fungi	Lachnellula suecica	TVY71299.1	NO	VPTGMIFNTYSLTTLSSTKKGLSWANATADDGQVWQTQADNTLRPLSNTAQCLEDLGHGKVALASCNGKTNQKWDYLYSGNVKSHSSSECLTETKQEKVATSKCLYEANSQVFGLPSGVDII
Bacteria	Streptomyces bingchenggensis	ADI13044.1	YES	NPATQFRVTNVTNALALDGGGNVASGSNLKQWTWDGSSNLQWQAVEVPGGYYKLVNRTNGMVADGWGATADGSAARQAAWNGGNNQQWTITHRGGDRCSIANRTTGLVLDGGGNVASGSVTKQWTYGSSTNLLWTFTPL
Bacteria	Amycolatopsis mediterranei	ADJ44884.1	YES	ARWFRIVNVTSGLAVDGGGAVAAGSALKVWTPDGSTNLQFGIEDTGDGFVKLTNRTDGLVIDGAGATTAGGNPVQSGYTGAASQQWSITDTGGGVCVIANRASGLVLDGGGSVPSGSPLKVWSDDGSANLRWTFSVG
Bacteria	Streptomyces cyaneochromogenes	AZQ39855.1	YES	ITNATNGLALDSGGNVGSGSNLKQWTWDGSSNLQWHAEPVEGGYYRLVNRTNGMVADGWGATSDGSPARQAPWNGGANQQWKIVHRGGDRYSIANRTTGLVLDGGGNVQSGSVTKQWTYGSSTNLLWSFTAL
Bacteria	Streptomyces afghaniensis	EPJ40152.1	NO	ITNATNGLALDSGGNVASGSDLKQWTWDGSSNLQWHAEAVGGGYYRLVNRTNNMVADGWGATADGSAARQAAWNGGTNQQWSITHRGGGRYSIANRTTGLVLDGGGSVASGSTTKQWTYGSSTNLLWTFTAL
Bacteria	Streptomyces acidiscabies	GAQ56174.1	NO	WVRIANVTSGLVLDSGGSVASGSNLKQWNYDGSANLQWQLVDLGNGYFRIMNRANGMAADSWGNAANGAPARQEAWNGGNNQQWSLNSLGGDRYQIVNRGTGTALDGSGSTTVGATAVLWTPNASTNNAWTVTGV
Bacteria	Streptomyces scabiei	GAQ60353.1	NO	ITNVVNGLSLDSGGAVPSGSPLKQWAWDDSANLQWYAVPLGDGHYKLENRANGMVADGWGATGDGSAVRQAAWKNSTDQQWVITHRGDGRYTLANRTTGLVLDGGGNVSAGSAAKQWTWDSSTNLLWTLTQV
Bacteria	Microbispora bryophytorum	GGO32074.1	NO	YVRIANATTGLALDSGGNVASGSNLKQWNWDGSTNLQWQLVDLGGGWYRIVNRTNGMVADSWGNTANGANARQSAWNGGNNQQWRLNDLGNGRYQIVNRGTGTSLDGMGYTTAGSAVGMWAPNGNTNNQWTITGV
Bacteria	Amycolatopsis rifamycinica	KDN20152.1	NO	SGPLPAGWARIANVATGLVLDGGGTVAAGSPLKQWNWDGSTNLQWQLTDAGGGYVRIVNRTNGMVADSRGNTANGATCAQTAWTGATSQQWKPTSLGNGRYQIVNRATGTALDGMGSTTAGSSVGLWTPNGSTNNQWTITGV
Bacteria	Streptomyces scabiei	KFF98665.1	NO	ITNATNGLALDSGGNVASGSELKQWTWNGNNNLQWQAERVEGGYYRLVNRTNGMVADGWGATSNGSVARQAAWNGGTNQQWTITHRGGDRYSIANRTTGLVLDGGGNVDSGSSTKQWAYDSSTNLLWTFTAL
Bacteria	Micromonospora haikouensis	KIR61342.1	NO	TGPTPTGYVKIKNVTTGLVLDSGGSVASGAVVKQWSDGSSTNLHWQLVDVGGGYYRIVNRTNGMVIDSWGNTANGASALQAPWNGGNNQQWRLTSMGNGRYQIINRGTGTALDGAGNATSGSTVGMWAPDSSTNLQWSVTAV
Bacteria	Streptomyces sp. NRRL WC-3618	KOV62338.1	NO	TWVKIANVTSGLALDSGGNVASGSNLKQWTYDGSPNLQWQLIDLGNGYHRIMNRASGMAADSWGNSANGAPARQSAWTGGNNQQWSLVGLGDNRFQIVNRATGTALDGSGSTTSGSTTVLWTPNSSTNNAWTVTGV
Bacteria	Streptomyces sp. Root369	KQW05207.1	NO	PATYFRLGNVTSGLVLDSGGSFAGGSNLKQWETVDNANVQWQAIDLGNGYYRLVNRTNGLAADGWGATSNGDPARQAPWNGGTNQQWQITHRGQGRYSIANRTTGLVLDGGGMVAEGAVVKQWTWQDSTNLMWTFKA
Bacteria	Streptomyces sp. Root264	KRD09216.1	NO	IANVTSGLLLDSGGTVASGSNLKQWNSDGSTNLQWQLIDLGNGYHRIVNRTNGMVADSYGNTANGAPARQQAWNGGNNQQWSLAGLGNNRYQIVNRATGTALDGSGSTTAGSTTVLWTPNSSTNNQWTITAV
Bacteria	Streptomyces griseorubiginosus	KUN60959.1	NO	SSYFRLINVTDGLALDSGGNVASGSNLKQWTPVDSTNLQWQAVDLGTGYYRLVNRTNGMVADGWGTTNAGDPARQAAWNGSPNQQWQITDRGKGQFSIANRATGLVLDGGGQVPSGSVTKQWTWVTSTNLLWTF
Bacteria	Streptomyces sp. GMR22	MBA6433040.1	NO	TWVKIANVTSGLALDSGGNVASGSNLKQWNYDGSTNLQWQLIDLGNGYYRIMNRTNGMAADSWGDSTNGAPARQEAWNGGNNQQWSLGSLGGNRYQIINRGTGTALDGNGSTTSGSTTVMWTPNSSTNNEWTITGV
Bacteria	Streptomyces spongiae	MPY60604.1	NO	VTNVTNGLSLDSGGDVPAGSDLKQGTWNGHADLQWHAVDLGNGHYKLENRAGGMVADGGGATDNGATVRQQQWNGTTDQQWLITHRGDGRYSLTNRTTGLALDGGGNVSSGSVAKQWTWGNSTNLLWTFTEV
Bacteria	Streptomyces sp. SID5476	MZD17184.1	NO	LDSGGNVASGSNLKQWESIDHANLQWQAIELGNGYYRLVNRTNGMVADGWGATSNGDPARQKAWDGSNTQQWRITHRGQGQYSIANRSTGLVLDGGGMVAAGAVAKQWTWQQHTNLLWTFGA
Bacteria	Herbidospora solisilvae	NAS27161.1	NO	PTSWVRIVNGTTGLALDSGGNVASGSVVKQWTSGTSTNLQWQLVDLGGGWYRIVNRTNGMVIDSWGNTANGANARQAAWTGSNNQQWRLAPASNGRHQIINRGTGTALDGMGNATSGSTVCMWAPNTNTNNQWTIASV
Bacteria	Streptomyces sp. GKU 895	OPG10459.1	NO	IANVTSGLVLDSGGNVAAGSNLKQWNYDGSTNLQWQLIDLGTGYYRIVNRTNGMVADSWGNAANGAPARQETWNGGNNQQWSLNSLGNNRYQIVNRGTGTALDGAGSTTNGSTTVLWTPNSSTNNAWTITAV
Bacteria	Amycolatopsis vastitatis	OXM65945.1	NO	TGPLPTGWARIANVTTGLVLDGGGNVASGSPLKQWNWDGSNNLQWQLADAGGGYYRLVNRTNGMVADSGGNTANGATCVQAASNGGNNQQWRLNSLGNGRYQIVNRGTGTALDGMGNSTAGSSVGLWAPNSSTNNQWTIT
Bacteria	Streptomyces sp. TLI	PBC70379.1	NO	NPSTYFRLTNVTDDLALDSGGNVASGSNLKQWTWNGSTNLQWQAVDVGGGYYKLVNRTNGMVADGWGATTAGSAARQAAWNGSTNQQWKITLRSGYGYSIANRATGLVLDGGGSVASGSVTKQWTYNSSSNLLWTFTAV
Bacteria	Streptomyces sp. V2	PWG13463.1	NO	PSAYLRITNVTSGLALDSGGDVAPGTGLKQWTWDGSPNLQWQAVEAEDGWHKLVNRTNGMVVDGGGATADGSAARQSAWNGSATQQWKIVHRGDGRHSIANRATGLVLDGGGAVPSGSATKQWTYGTSTNLLWTFTAL
Bacteria	Streptomyces hawaiiensis	QCD59776.1	YES	SPTAYFRIENLTNRLAVDSGGVVASGSSLKQWTWNGSTHLQWQLVAVGNGAYKIVNRANGMVADGWNATADDSAVKQAAWNGAASQQWTIESVGDGLFTIANRATGLRLDGNGKAASGSVLIQRKQEETTDQIWVLTAL
Bacteria	Streptomyces coeruleorubidus	QEV22842.1	YES	ITNATNGLALDSGGTVSSGSELKQWTWDGSPNLQWHAEAVGGGYYRLVNRTNGMVADGWGATADGSTARQAAWNGGPNQQWTITHRGGDRYSIANRTTGLVLDGGGNVASGSIAKQWTYGNSTNLLWTFTAL
Bacteria	Streptomyces sp. DSM 40868	QIS69161.1	YES	ISNVTSGLTLDSGGNVATGSVLKSWNFDGSTNLQWQLVGLGGGWYRIVNRTNGMAADSWGDSANGADARQAPWNGGVNQQWRLVDTGAGRYQIVNRGTGTALDGRGDVASGATVGLWAPDSSTNLQWTITAV
Bacteria	Amycolatopsis sp. Hca4	QKV73342.1	YES	SGPLPTGWARIANGTTGLVLDSGGNVAAGSPLKQWNWDGSTNLQWQLTDAGGGYVRIVNRTNGLVADSRGNTANGATCAQTAWTGATSQQWKLTSLGNGRYQIVNRATGTALDGMGNTAAGSSVGLWTPNSSTNNQWTITAV
Bacteria	Streptacidiphilus pinicola	RAG84151.1	NO	IANVTDGLVLDSGGNVASGSNLKQWTWNGSTNLQWQAVELGNGYYKLVNRTNGMVVDGWGATSNGAAAMEAPWNGGNNQQWRITHQGDGRYSIANRTTGLVLDGGGNVSSGSPTKQWSGNGSTNLRWTFTVV
Bacteria	Streptomyces radicis	RKN03476.1	NO	YVRITNVTNDLVLDGGDDAAAGSSPTQSTWDGGARRQWRIVDLGTGYHRIENRANGLVIDGGGRTDSGALAQQTPWNGATTQQWQITDHAGGRYHITNRAIGLVLDSGGHVPPGSPLKQWPAETSPNLQWTVTA
Bacteria	Streptomyces sp. Ag109	RPE27016.1	NO	ITNVTDGLVLDSGGNVPSGSNLKQWTWNGSTNLQWQAVELGNGYYKLVNRANSMVADGGGATTNGSPALEATWTGGNSQQWQLKYQGGNRYWIVNRATGLVLDGGGDVPSGSVTKQWSGNSSTNVQWTLT
Bacteria	Streptomyces sp. TLI	RPF31560.1	NO	NPSTYFRLTNVTDGLALDSGGNVASGSNLKQWSWDGSPNLQWQAVDVGGGYYKLVNRTNGMVADGWGATADGSAARQAAWNGGPNQQWTITPRGGNSYSIANRTTGLVLDGGGNVASGSVTKQWTYGSSTNLLWTFTAL
Bacteria	Streptomyces sp. RP5T	RRR71249.1	NO	TWVRIANGTSGLVLDSGGSVAAGSNLKQWSYDGSTNLQWQLIDLGNGYHRIINRTNGMAADSYGNTANGAPARQQAWNGGNNQQWSLVSLGNNRYRIVNRGTGTALDGSGSTTNGSTTVLWTPNSSTNNEWTITAV
Bacteria	Amycolatopsis eburnea	RSD11875.1	NO	SGPVPTSWVRIANVTTGLVLDSGGNVAAGSVLKQWSYDGSTNLHWQLVDLGTGYHRIVNRTNGMVADSAGRTGNGVNAVQAAWTGSDNQQWRLVALGNGRYQIVNRATGTALDGAGTTTVGSAVVLWAPNGSTNNQWTVTAV
Bacteria	Kibdelosporangium aridum	RSM86226.1	NO	PSASFRIVNHVNSLALDSGGWVQPGTAMKLWESGSPSTNLQFQLVETGGGYYRLVNRTNGLAVDGRAANTAGSWVGQRWWDASPALQWMPVEVGNGLFTLTNRATGFLLDGAGRGTQMGAPAKQWPPTGSQNQLWRI
Bacteria	Streptomyces sp. WAC05858	RSS38949.1	NO	AGPLPTSWVKIGNVANGLALDSGGGVASGSVVKQWTFTDGSANLQWQLADAGNGYHRIVNRTNGMVIDSLGDATAGANPRQAAWSGSNNQQWTISDIGNGRYTIANRSTGTYLDSGGDVSVGTAVKLWPADSSSNLQWSITSI
Bacteria	Nonomuraea polychroma	RVX39863.1	NO	SYVRIANVTTGLVLDSGGNVASGSNIKQWNWDGSTNLQWQLVDLGGGWYRIVNRTNGMVADSWGNTANGANARQAAWNGGNNQQWRLNNMGNGRYQIINRGTGTALDGMGNSTVGSTVAMWTPNNSTNNQWTVTGV
Bacteria	Streptomyces sp. BK239	RZU18087.1	NO	TWVRIANVTSGLLLDSGGDVASGSNLKQWNSDGSPNLQWQLIDLGNGYHRIVNRTNGMAADSYGNSANGAPARQQAWNGGNNQQWSLNSLGNNRYQIVNRATGTALDGSGSTTSGSTTVLWTPNSSTNNQWTIT
Bacteria	Micromonospora humi	SCG33948.1	NO	RITNVTNGLALDSGGNVASGSALKQWSWDGSTNLQWQLVDLGTGYHRIVNRTNGMVVDGFGQTTNGASAQQAAWNGGNTQQWQLTDQGGGRYRIANRATGLVLDGGGQVASGSPAKQWTWDGSTNLMWTIT
Bacteria	Micromonospora chersina	SCL50245.1	NO	YVRIANVTTGLVLDSGGNVASGSVLKQWNWDGSTNLQWQLVDVGSGYYRIVNRTNGMVVDSWGNSANGANARQAPWNGGNNQQWRLANLGNGRYQLVNRGTNTALDGMGNGTSGSTVCMWAPNNSTNNQWTITAV
Bacteria	Actinacidiphila guanduensis	SDM81280.1	NO	AAYFRITNVTDGLALDSGGNVAAGSTLKQWTWDGSTNLQWQAVDLGNGYYRLVNRTNGMVADSYGATADGAPAQQAPWNGGSNQQWQITDRGNGRCTLTNRGNGRVLDGGGQVASGSPVKQWTWDGSTNLEWTFAPQ
Bacteria	Streptomyces sp.	SEC33305.1	NO	YFRLLNVTDGLALDSGGNVASGSNLKQWTPVDNTNLQWQAVDLGTGYYRLVNRTNGMVADGWGSTDNGSPARQAAWNSSPNQQWQITDRGNGQYSIANRSTGLVLDGGGQVASGSVTKQWTWTTSTNLLWTL
Bacteria	Amycolatopsis tolypomycina	SEC46142.1	NO	ARWFRIVNVTNGLAVDGGGAVAAGSKLKIWTPDDSPNLQFGVEDIGDGFVKLTNRTNGLVIDGAGAASGGNPVQSAYTGAASQQWSVTDTGGGVCAIANRATGLVLDSGGNVPSGSPLKVWSDDGSPNLRWVFSV
Bacteria	Nonomuraea wenchangensis	SET16717.1	NO	TYVRITNATTGLALDSGGNVASGSNLKQWNWDGSTNLQWQLVALGGGWYRIVNRTNGMVADSWGNTANGANARQAAWDGGNNQQWRLNSTGNDRYQIINRGTGTALDGMGNGTSGSTVAMWTPNNSTNNQWTITGV
Bacteria	Streptomyces sp. cf124	SFM60640.1	NO	KPSTYLRLVNVTSNLALDSGGNVASGSNLKQWQVIDHANLQWQAVELGNGYYRLVNRTNGMVADGWGSTGNGDPARQKAWDGSQTQQWQITHRGQGQYSIANRSTGLVLDSGGKVASGSVTKQWTWEQNNNLLWTIKPV
Bacteria	Streptomyces sp. cf124	SFM65212.1	NO	ITNLTSGLVLDSGGDVADGSDLKQWTWFSHANLQWQAVGVGGGYYKLVNRANGMVADSWGATGNGAACKQLDWNGHTNQQWKITHRGGGQYNIVNRTTGKLLDSGGNVSEGSATRQWDWGNSTNLQWTISPV
Bacteria	Microbispora rosea	SIR00465.1	NO	TYVRIANASTGLALDSGGNVASGSNLKQWNWDGSTNLQWQLVDLGGGWYRIVNRTNGMVADSWGNTANGANARQAAWNGGNNQQWRLNDLGNGRYQIVNRGTGTALDGMGYTTAGSTVGMWTPNNNANNQWTITGV
Bacteria	Streptomyces sp. TLI	SNX66679.1	NO	ITNVTDGLVLDSGGNVPSGSNLKQWTWNGSTNLQWQAVELGNGYYKLVNRANGMVADGGGATTNGSPALEATWTGGNSQQWQLKYQGGNRYWIVNRTTGLVLDGGGDVPSGSVTKQWSGNSSTNVQWTFTKV
Bacteria	Streptomyces sp. MA5143a	SPF05685.1	NO	RPDKYFRLTNVTSGLALDSGGNVASGSNLKQWQPIDHTNLQWQAIELGDGYYRLVNRANGMVADGWGSTTNGDPARQKVWDGSDTQQWRITPRGQGQYSIANRSTGLVLDSGGKVASGSVTKQWTWQQSTNLLWTFRPVT
Bacteria	Streptomyces sp. BK205	TCR26391.1	NO	FRITNVTDGLVLDSGGNVPSGSNLKQWTWNGSTNLQWQAVELGTGYYKLVNRANGLVADGGGATTNGSPALEATWDGSTKQQWQLRYQGGGRYWITNRATGLVLDGGGNVPSGSVTKQWSGNGSTNVQWTFTA
Bacteria	Glycomyces buryatensis	THV35244.1	NO	GTIPTGWARIANIATGLVLDSGGNVASGSQLKQWNAGGSTNLQWQLVDVGGGYYRLVNRTNGMVADSWGDTANGAAAKQAAWNGGSNQQWRLNSMGDGRYQIINRGTGTCLDSGGDTTVGSGVKLWAPQSSTNLQWTITAV
Bacteria	Nonomuraea turkmeniaca	TMR13870.1	NO	SYVRITNVTTGLVLDSGGNVASGSVLKQWSYNGSVNLQWQLVDLGGGWYRIVNRANGMVIDSWGNAANGANARQAAWNGGNNQQWRLNSTGNGRNQIINRGTGTALDGMGNSTAGSTVAMWAPNTSTNNQWTITGV
Bacteria	Streptomyces sporangiiformans	TPQ23958.1	NO	ITNVTNGLALDSGGDVSGGSDLKQRTWDGHADLQWHAVDLGNGYYKLENRANGMVADGWGATSDGATVRQLEWNGHTNQQWLITHRGDGRYSLANRTTKLVLDGGGNVTSGAVAKQWAWGTSTNLLWTFSAV
Bacteria	Streptomyces ipomoeae	TQE18344.1	NO	RPDKYFSLTNVTNHLVLDSGGNVASGSNLKQWESMDNANLQWQAIELGNGYYRLVNRTNGMVADGWGATRNGDPARQKAWDGSSTQQWQIVHRGQGQYSIANRSTGLVLDGGGMVASGSVTKQWTWQQSTNLLWTIRPV
Bacteria	Microbispora sp. SCL1-1	TQS12823.1	NO	GSTPTGYVRIANAATGLVLDSGGNVASGSNLKQWNWDGSTNLQWQLVDLGGGWYRIVNRTNGMVADSWGNSANGANARQAPWNGGNNQQWRLNDLGNGRYQIVNRGTGTALDGMGYTATGSAVGMWTPNSSPNNQWTIIAV
Bacteria	Microbispora sp. KK1-11	TQS28386.1	NO	TYVRIANVTTGLALDSGGNVASGSNLKQWNWDGSTNLQWQLVDLGGGWYRIVNRTNGMVADSWGNTANGANARQSAWNGGNNQQWRLNDLGNGRYQIINRGTGTSLDGMGYTTAGSAVGMWTPNNNTNNQWTITGV
Bacteria	Nonomuraea sp. PA05	TYB57457.1	NO	SYVRIANATTGLVLDSGGNVASGSNLKQWNWDGSTNLQWQLVDLGGGWYRIVNRTNAMVIDSWGNAANGAGARQSAWTGGTGQQWRLNSTGNGRHQIINRGTGTALDGMGNGTAGSTVAMWAPNNSTNNQWTITNV
Metazoa	Rattus norvegicus	BAD93348.1	YES	PGWHGAIRSMGISSECLDYNAPDNNPTGANLSLFGCHGQGGNQFFEYTSNKEIRFNSVTELCAEVPQQKDYVGMQNCPKDGLPIPVNIIWHFKEDGTIFHPHTRLCLSAYRTADGRPSVQMKTCDALDKNQIWRFEK
Metazoa	Coregonus sp. 'balchen'	CAB1350774.1	YES	PGMFGMLKNRGMSSYCFDYNPPDDNNLVGHRIILYTCHGMGQNQFFEYSSERSEIRYNTREPAGCAAGDAVSTYLTVHLCKKPRQPVPQDQKFVLREAVDKTDNGSPAPALRPCSDHANQKWFFEERGA
Metazoa	Nyctereutes procyonoides	CAD7687544.1	NO	PGFFGMLQNKGLKDYCFDYNPPNENQVVGYQVLLYICHGMGQNQFFEYTSQNEIRYNTHQPEACIAVDAGTDVLVMHLCQEITPENQKFILQEDGSLFHVQSKKCVQAERKVLSDSFVPLLRDCIDSEHQKWLFKEHM
Metazoa	Oncorhynchus mykiss	CDQ79608.1	NO	PGTFGMLKNRGMSSYCFDYNPPDDHNLVGHRIILYPCHGMGQNQFFEYSSKRSEIRYNTRDPAGCAVGDAVSTYLTVHLCKNPRQPVPQDQKFVLRE
Metazoa	Rattus norvegicus	EDL98853.1	NO	PGFFGMLENRGLRGYCLDYNPPSENNVEGHQVLLYLCHGMGQNQFFEYTSRQEIRYNTRQPEACIAVEEGKDVLIMDLCKDTVPENQEFVLQEDGTLVHKQSGKCVEATEKEFDTSFAPHLRDCSSSDNQRWLFKERMS
Metazoa	Heterocephalus glaber	EHB02288.1	NO	PGFFGMLQNKGLKEYCFDYNPPNENQVEGHQVILYACHGMGQNQFFEYTSQKEIRYNTHQPETCVAVEAGTDVLIMHLCEDTAPEDQKFLLQEDGSLFHEQSKKCVQAVRKEVSNSFVPLLRDCTSSDHQKWFFQERM
Metazoa	Myotis davidii	ELK34193.1	NO	PGFFGMLQNKGLKDYCFDYNPPSEHDLTGHQVLLYLCHGMGQNQFFEHTSQNEIRYNTHQPEACIAVEAGADTLTMQLCQDTAPENQKFILQEDGSLFHIQSKKCVQAEKKALSNSFVPLLRDCTNSEHQKWFFKERM
Metazoa	Anas platyrhynchos	EOA97386.1	NO	PGWHGAIRSAGISSECLDYVLPEHNPTGAHLSLFGCHGQGGNQFFEYTSNKEIRFNSVTELCAEVPEQEDYISMRSCPKDGSPIPEIIIWHFKEDGTIYHPHSGKCLTAYRTTEGRPDVEMRTCNTADKNQIWKFEK
Metazoa	Myotis brandtii	EPQ10434.1	NO	PGFFGMLQNKGLKDYCFDYNPPSEHGLTGHQVLLYLCHGMGQNQFFEHTSQNEIRYNTHQPEACIAVEAGTDILIMHLCQDTAPENQKFILQEDGSLFHIQSKKCVQAEKKALSNSFVPLLRDCTNSEHQKWFFKERM
Metazoa	Scyliorhinus torazame	GCB69096.1	NO	IPSAGIHSECLDYNAPEHNPVGAHLSLFGCHGQGGNQYFEYTSKGEIRFNSVTELCAEVVDGKNNIGMTYCPLDNLPVPEPIIWEFKHNGMIFHPKSNKCITAYHTAEGRMDVEMRTCNSQDNNQIWHFE
Metazoa	Scyliorhinus torazame	GCB69098.1	NO	PGFFGMLKNKGMVNHCFDYNPPNEHNVAGEKVILYQCHGMGQNQFFEFSSHNEIRYNARQPEACAGADTASDYLTMYICRENNWPVPENQKFIFKEDGSIYHVQTQKCLQAVPNAFSNGRPGPLLRPCTDIDHQKWVFQERK
Metazoa	Chiloscyllium punctatum	GCC32751.1	NO	NWHGAIRSVGIPSECLDYNAPEHSPVGAQLSLFGCHGQGGNQYFEYTSKGEIRFNSVTELCAEVNDGQNSIGMKYCPLDGSPVPESITWEFKQNGMIFHPKSNKCITSYYTAEGRMDVEMRICNSQDNNQIWHFE
Metazoa	Poeciliopsis prolifica	JAO45145.1	NO	GWHGAVRSLGLQSECLDYNAPDHSPTGAQLSLFGCHGQGGNQYFEYTSQKEIRFNSVTELCAEVLEGQTSIGMRHCPQDGEAKPASIIWDFKEDGTIYHPHSDMCVTAYRTTEGRTDAQMRRCNPADRNQQWKFE
Metazoa	Poeciliopsis prolifica	JAO88972.1	NO	PGMFGMLKSRGKTNYCFDYNPGDDQVLEGHRVILYPCHGMGQNQFFEYSVNGEICYNTRDPAGCVVHDSISTYLTVLQCEKRGRPVPMDQKFIFRKDGTLLHVQTQKCIEAMDQTDDGTPAPALQPCSDVLRQKWFFEEK
Metazoa	Castor canadensis	JAV43909.1	NO	PGWHGAIHSMGISSECLDYNSPENNPTGAHLSLFGCHGQGGNQFFEYTSNKEIRFNSVTELCAEVPEQKNHVGMQNCPKDGSPVPVNIIWHFKEDGTIFHPHSGMCLSAYRTPEGRPSVQMRTCDALDKNQIWSFEK
Metazoa	Etheostoma spectabile	KAA8585931.1	NO	PGMFGMLKNRGKTQYCFDYNPVDEHKVVGQRVILYPCHGMGQNQFFEYSTYGEIRYNTREPAGCVVGDNISTYLTLQLCKKRGQQVPPDQKFVFREDGTLYHAVSQKCVQAVDKTDNGTPAPSLQPCSDSLHQKWFFEEK
Metazoa	Pangasianodon hypophthalmus	KAB5530842.1	NO	PDWHGAVRSGGIPSECLDYNAPDHNPTGAHLSLFGCHGQGGNQYFEYTSYKEIRFNSVTELCAEYVDGQNHIGMKHCPRDGEPVPPNIVWEFRDNGIIYHPLSDKCITAYRTAEGRTDVHMQKCSSEDMNQRWKFE
Metazoa	Larimichthys crocea	KAE8282075.1	NO	PGMFGMLKNRGKTSYCFDYNPTDEHMVVGQRVILYPCHGMGQNQFFEYSTDGEIRYNTREPAGCIMGDNISTYLTVQLCRKRGQPVPADQKFVLREDGSIYHVMSQKCVQAVDKTDNGTPAPSLQPCSNSPYQKWYFEERT
Metazoa	Perca fluviatilis	KAF1381539.1	NO	PGMFGMLKNRGKTQHCFDYNPVDEHVVVGQRVILYPCHGMGQNQFFEYSTDGEIRYNTREPAGCVVGDNISTYLTLQRCKKRGQHIPPDQKFIFREDGSLYHAVSQKCVQAVDKTDNGTPAPSLQPCSDILLQKWFFEER
Metazoa	Dissostichus mawsoni	KAF3833804.1	NO	PGMFGMLKSRGKSNYCFDYNPSDEHNVVGQRVILYQCHGMGQNQFFEYSTEGEIRYNTREPAGCVVGDPISTYLTLQLCRKRGQPMPQDQKFVLREDGSLYHELSQKCVQAVDKTENGTPAPSLQPCSDSPHQKWFFEER
Metazoa	Clarias magur	KAF5899134.1	NO	PDWHGAVRSSGIPSECLDYNAPDHNPTGAHLSLFGCHGQGGNQFFEYTSYKEIRFNSVTELCAEYADGLNHIGMKHCPRDGEPVSQNIVWEFRD
Metazoa	Diceros bicornis	KAF5917759.1	NO	PDSFGMLQNKGLKDYCFDYNPLSDNQITGHQVVLYLCHGMGQNQFFEYTSRNELRYNTRQPEGCVAVDAGTDLLTVHLCEDTAPENQKFVLQEDGSLFHVQSKKCVQAERKALGSSFVPLLRDCTNSDLQRWFFKERML
Metazoa	Diceros bicornis	KAF5926588.1	NO	PGWHGAIRSMGISSECLDYNSPDNNPTGANLSLFGCHGQGGNQFFEYTSNKEIRFNSVTELCAEVPEQKNHVGMQNCPKDGFPIPGNIIWHFKEDGTIFHPHSGLCLSAYRTPEGRPNVQMRTCDALDKNQIWKFEK
Metazoa	Phyllostomus discolor	KAF6118728.1	NO	PGWHGAIRSMGISSECLDYNSPDNNPTGANLSLFGCHGQGGNQFFEYTSNKEIRFNSVTELCAEVPEQKNHIGMQNCPKDGFPVPTNIIWHFKEDGTIFHPFSGLCLSAYRTPEGRPDVQMRTCNAVDKNQIWKFE
Metazoa	Rousettus aegyptiacus	KAF6484594.1	NO	PGFFGMLQNKGLKEYCFDYNPPNEHDITGHQVLLYLCHGMGQNQFFEYTSQSEIRYNTHQPEACIAVEAGSDILIMHLCEETAPENQKFIFQEDGSIFHIQSNKCVQAERMAFSDSFVPLLRDCTSSEHQKWFFRERML
Metazoa	Silurus meridionalis	KAF7691343.1	NO	PGMFGMLKNRGMINYCFDYNPPSDHNVAGNRIILYQCHGMGQNQFFEYSSDNEIRYNTREPAGCAVADPISTFLSINLCRKPQQTVPEDQKFILREDGTLYHVQTQKCVEAVQKVDNDSPGPALRPCTSSAHQQWFFQERT
Metazoa	Albula glossodonta	KAG9355432.1	NO	PGMFGMLKNRGMANYCFDYNPPDDHNVVGHRVILYPCHGMGQNQFFEYSTDNEVRYNTREPAGCATVDSGSEYLTMSLCRKPKQAVPEDQKFVLKEDGSLYHVQTKKCVQAIERSDNGVPAPALRPCSGSAHQKWFFEERS
Metazoa	Eleutherodactylus coqui	KAG9469259.1	NO	PGHFGMLKNKGMSDHCFDYNPASEQDVTGQKIILYPCHGMGQNQFFEYTSYNEIRYNTRQPEGCAAVEQGSDQLTIFLCRENGQSVPENQKFIFKEDGTLLHQQTQKCVQADRPTSMGSPVPMLRACSNSDLQKWFFQER
Metazoa	Cariama cristata	KFP65786.1	NO	PGWHGAIRSAGITSECLDYVLPEHNPAGAPVSLFGCHGQGGNQFFEYTSNKEIRFNSVTELCAEVPEHKDFVGMRSCPKDGSPIPEIIIWHFKEDGTVYHPHSGKCLTAYRTPEGRPDVAMRTCNAADKNQIWKF
Metazoa	Pelecanus crispus	KFQ64385.1	NO	PGWHGAIRSVGIASECLDYALPEHHPTGAHVSLFGCHGQGGNQFFEYTSNKEIRFNSVTELCAEVPEHEDFIGMRSC
Metazoa	Phaethon lepturus	KFQ72595.1	NO	PGWHGAIRSAGIASECLDYVLPEHHPTGAHLSLFGCHGQGGNQFFEYTSNKEIRFNSVTELCAEVPEHGDFIGMRSC
Metazoa	Hypotaenidia okinawae	LAC37867.1	NO	PGFFGMLKNRGMANFCFDYNPTNEHQVTGQRIILYPCHGMGQNQFFEYTSHNEIRYNTRQPEVC
Metazoa	Fregata magnificens	NWH47027.1	NO	PGWHGAIRSAGIPSECLDYVLPEHHPTGAHLSLFGCHGQGGNQFFEYTSHKEFRFNSVTELCAEVPEHEDFIGMRSCPKDGSPIPEIIIWHFKEDGTIYHPHSAKCLTAYRTTEGRADVQMRTCNAADKNQIWKFEK
Metazoa	Geococcyx californianus	NWH62105.1	NO	PGWHGAIRSAGITSECLDYVLPEHNPTESHLSLFGCHGQGGNQFFEYTSNKEIRFNSVTELCAEVPENEDFIGMRSCPKDGSPIPEIIIWHFKEDGTIYHPHSGKCLTAYRTTEGRADVEMRTCNVADKNQIWKFEK
Metazoa	Todus mexicanus	NWI68250.1	NO	PGWHGAIRSAGIASECLDYVLPEHNPTGAHLSLFGCHGQGGNQFFEYTSNKEIRFNSVTELCAEVPEHEDFIGMRSCPKDGSPIPEIIIWHFKDDGTIYHPHSGKCLTAYRTTEGRADVEMRTCNTADKNQMWKFE
Metazoa	Burhinus bistriatus	NWQ85534.1	NO	PGWHGAIRSAGITSECLDYVLPEHHPTGAHLSLFGCHGQGGNQFFEYTSNKEIRFNSVTELCAEVPEHEDFIGMRSCPKDGSPIPEIIIWHFKEDGTIYHPHSGKCLTAYRTAEGRADVQMRACNAADKNQIWKFEK
Metazoa	Tachuris rubrigastra	NWR29329.1	NO	PGWHGAIRSTGIPSECLDYVLQEHNPTGSHLSLFGCHGQGGNQFFEYTSNQEIRFNSVTELCAEVPEHEDFIGMRSCPKDGSSMPEVIIWHFKEDGTIYHPHSGKCLTAYRTAEGRADVQMRTCNAADKNQMWKFEK
Metazoa	Motacilla alba	NWS03972.1	NO	PGWHGAIRSTGIPSECLDYVLQEHNPTGSHLSLFGCHGQGGNQFFEYTSNQEIRFNSVTELCAEVPEREDFIGMRSCPKDGSPIPEIIIWHFKEDGTIYHPHSGKCLTAYRTTEGHADVQMRTCNAGDKNQIWKFEK
Metazoa	Crotophaga sulcirostris	NWS70564.1	NO	PGWHGAIRSAGITSECLDYVLPEHNPTGSHLSLFGCHGQGGNQFFEYTSNKEIRFNSVTELCAEVPENEDYVSMRSCPKDGSPIPEIIIWHFKEDGTIYHPHSGKCLTAYRTTEGRADVEMRTCNVADKNQIWKFEK
Metazoa	Vireo altiloquus	NWT13139.1	NO	PGWHGAIRSTGIPSDCLDYVLQEHNPTGSHLSLFGCHGQGGNQFFEYTSNQEIRFNSVTELCAEVPEREDYIGMRSCPKDGSPVPEIIIWHFKEDGTIYHPHSGKCLTAYRTTEGHADVEMRTCNAGDKNQIWKFEK
Metazoa	Onychorhynchus coronatus	NWU74471.1	NO	PGWHGAIRSIGIPSECLDYVLQEHNPTGSHLSLFGCHGQGGNQFFEYTSNQEIRFNSVTELCAEVPEREDFIGMRSCPKDGSPMPEIIIWHFKEDGTIYHPHSGKCLTAYRTTEGRADVQMRTCNAADKNQMWKFEK
Metazoa	Climacteris rufus	NWW74298.1	NO	PGWHGAIHSAGIPSECLDYVLQEHNPTGSHLSLFGCHGQGGNQFFEYTSNQEIRFNSVTELCAEVPEHEDFIGMRNCPKDGSPIPEVIIWHFREDGTIYHPHSGKCLTAYRTSEGHADVQMRTCNAGDKNQIWKFEK
Metazoa	Promerops cafer	NWX66765.1	NO	PGWHGAIRSTGIPSECLDYVLQEQNPTGSHLSLFGCHGQGGNQFFEYTSNQEIRFNSVTELCAEVPEREDFIGMRSCPKDGSPIPEIIIWHFKEDGTIYHPHSGKCLTAYRTTEGHADVQMRTCNAGDKNQIWKFEK
Metazoa	Loxia curvirostra	NWY97800.1	NO	PGWHGAIRSTGIPSECLDYVLQEHNPTGSHLSLFGCHGQGGNQFFEYTSNQEIRFNSVTELCAEVPEREDFIGMRSCPKDGSPVPEIIIWHFREDGTIYHPHSGKCLTAYRTTEGHADVQMRTCNAGDKNQIWKFEK
Metazoa	Asarcornis scutulata	NWZ18917.1	NO	PGWHGAIRSAGISSECLDYVLPEHNPTGAHLSLFGCHGQGGNQFFEYTSNKEIRFNSVTELCAEVPEQEDYISMRSCPKDGSPIPEIIIWHFKEDGTIYHPHSGKCLTAYRTAEGRPDVEMRTCNTADKNQIWKFEK
Metazoa	Eudromia elegans	NXA36891.1	NO	PGWHGAIRSMGISSECLDYALPEHNPTGAHLSLFGCHGQGGNQFFEYTSNKEIRFNSVTELCAEVPEQKDFIGMRSCPKDGSPVPENVIWHFKSDGTIYHSQSGKCLSAYRTTEGRPDVQMRTCNAADKNQIWKFEK
Metazoa	Mohoua ochrocephala	NXA66825.1	NO	PGWHGAIRSAGIPSECLDYVLQEHNPTGSHLSLFGCHGQGGNQFFEYTSNQEIRFNSVTELCAEVPEREDFIGMRSCPKDGSPIPEIIIWHFREDGTIYHPHSGKCLTAYRTTEGHADVQMRTCNAGDKNQIWKFEK
Metazoa	Melanocharis versteri	NXA87139.1	NO	PGWHGAIRSAGIPSECLDYVLQEHNPTGSHLSLFGCHGQGGNQFFEYTSNQEIRFNSVTELCAEVPEREDFIGMRSCPKDGSPIPEIIIWHFREDGTIYHPHSGKCLTAYRTTEGHADVQMRTCDAGDKNQIWKF
Metazoa	Nothocercus nigrocapillus	NXD09587.1	NO	PGWHGAIRSMGISSECLDYALPEHNPTGAHVSLFGCHGQGGNQFFEYTSNKEIRFNSVTELCAEVPEQKDFIGMRSCPKDGSPIPENIIWHFKSDGTVYHPQSGKCLSAYRTTEGRPDVQMRTCNAADKNQIWKFEK
Metazoa	Elachura formosa	NXD22702.1	NO	PGWHGAIRSIGIPSECLDYVLQEHNPTGSHLSLFGCHGQGGNQFFEYTSNQEIRFNSVTELCAEVPEREDYIGMRSCPKDGSPVPEIIIWHFKEDGTIYHPHSGKCLTAYRTTEGHADVQMRTCNAGDKNQIWKFE
Metazoa	Eolophus roseicapilla	NXD67825.1	NO	PGWHGAIRSTGIASECLDYVLPEHNPTGAHLSLFGCHGQGGNQFFEYTSNKEIRFNSVTELCAEVPEREDFIGMRSCPKDGSPIPEIIIWHFKEDGTIYHPHSGKCLTAYRTTEGRADVQMRTCNAADKNQIWKFEK
Metazoa	Smithornis capensis	NXF08237.1	NO	PGWHGAIRSTGIPSECLDYVLQEHNPTGSHLSLFGCHGQGGNQFFEYTSNQEIRFNSVTELCAEVPEREDFIGMRTCPKDGSPIPEIIIWHFREDGTIYHPHSGKCLTAYRTTEGRADVQMGTCNAADKNQIWKFEK
Metazoa	Eubucco bourcierii	NXF94034.1	NO	PGWHGAIRSAGITSECLDYVLPEHHPTGAHLSLFGCHGQGGNQFFEYTSNKEIRFNSVTELCAEVPENEDFIGMRSCPKDGSPLPEVIIWHFKEDGTIYHPHSGKCLTAYRTAEGRADVQMRTCEAGDKNQIWKFEK
Metazoa	Irena cyanogastra	NXI15945.1	NO	PGWHGAIRSTGIPSECLDYVLQEHNPTGSHLSLFGCHGQGGNQFFEYTSNQEIRFNSVTELCAEVPEREDFIGMRSCPKDGSPIPEIIIWHFKEDGTIFHPHSGKCLTAYRTTEGHADVQMRTCNAGDKNQIWKF
Metazoa	Galbula dea	NXI46996.1	NO	GWHGAIRSAGISSECLDYVLPEHNPTGAHLSLFGCHGQGGNQFFEYTSNKEIRFNSVTELCAEVPEHEDFIGMRSCPKDGSPIPEVIIWHFKEDGTIYHPHSGKCLTAYRTNEGRADVQMGSCNAADKNQIWKFEK
Metazoa	Ciconia maguari	NXJ40614.1	NO	GWHGAIRSAGIASECLDYVLPEHNPTGAHLSLFGCHGQGGNQFFEYTSNKEIRFNSVTELCAEVPEHEDFIGMRSCPKDGSPIPEIIIWHFKEDGTIYHPHSGKCLTAYRTTEGRADVQMRTCNAADKNQIWKFEK
Metazoa	Rostratula benghalensis	NXJ59280.1	NO	PGWHGAIRSAGIASECLDYVLPEHHPTGAHLSLFGCHGQGGNQFFEYTSNKEIRFNSVTELCAEVPEHEDFIGMRNCPKDGSPIPEIIIWHFKEDGTIYHPHSGKCLTAYRTTEGRADVQMRTCNAADRNQIWKFEK
Metazoa	Mesembrinibis cayennensis	NXL05535.1	NO	PGWHGAIRSAGIASECLDYALPEHHPTGAHLSLFGCHGQGGNQFFEYTSNKEIRFNSVSELCAEVPEHEEFIGMRSCPKDGSPIPEIIIWHFREDGTIYHPHSAKCLTAYRTTEGRAEVQMRTCNAADKNQIWKFE
Metazoa	Chordeiles acutipennis	NXL60738.1	NO	PGWHGAIRSAGIASECLDYVLPEHHPTGAHLSLFGCHGQGGNQFFEYTSNKEIRFNSVTELCAEVPEHEDFIGMRNCPKDGSPIPEIIIWHFKEDGTIYHPHSGKCLTAYRTPEGRADVEMRTCHAADKNQIWKFEK
Metazoa	Alectura lathami	NXL90624.1	NO	PGWHGAIRSAGISSECLDYVLPEHNPTGAHLSLFGCHGQGGNQFFEYTSNKEIRFNSVTELCAEVQEDLIGMRNCPKDGSPTPEIIIWHFKEDGTIYHPHSGKCLTAYRTNEGRPDVEMRTCNAADKNQMWKFEK
Metazoa	Indicator maculatus	NXN15812.1	NO	PGWHGAVRSAGIASECLDYVLPEHHPTGAHLSLFGCHGQGGNQFFEYTSNKEIRFNSVTELCAEVPENEDFIGMRSCPKDGAPLPEVIIWHFREDGTVYHPHSGKCLTAYRTAEGRADVQMRTCEAGDKNQIWRFEK
Metazoa	Rhinopomastus cyanomelas	NXO00219.1	NO	GWHGAIRNAGIASECLDYVLPEHNPTGAHLSLFGCHGQGGNQFFEYTSNKEIRFNSVTELCAEVPEHADYIGMRSCPKDGSPIPEVIIWHFKEDGTVYHPHSRKCLSAYRTTEGRADVQMRTCNAADKNQIWKFEK
Metazoa	Oriolus oriolus	NXO10344.1	NO	PGWHGAIRSAGIPSECLDYVLQEHNPTGSHLSLFGCHGQGGNQFFEYTLNQEIRFNSVTELCAEVPEREDFIGMRSCPKDGSPVPEIIIWHFKEDGTIYHPHSGKCLTAYRTTEGHADVQMRTCNAGDKNQIWKFEK
Metazoa	Aramus guarauna	NXO50086.1	NO	PGWHGAIRSAGIASECLDYVLPEHHPTGAHLSLFGCHGQGGNQFFEYTSNKEIRFNSVTELCAEVPEHEDFIGMRSCPKDGSPIPEIIIWHFKEDGTIYHPHSGKCLTAYRTTEGRADVQMRTCNAADKNQIWKFEK
Metazoa	Semnornis frantzii	NXR10710.1	NO	PGWHGAIRSAGIASECLDYVLPEHHPTGAHLSLFGCHGQGGNQFFEYTSNKEIRFNSVTELCAEVPENEDFIGMRSCPKDGSPLPEVIIWHFKEDGTIYHPHSGKCLTAYRTAEGRADVQMRTCEAGDKNQIWKFEK
Metazoa	Pomatostomus ruficeps	NXS36447.1	NO	PGWHGAIRSTGIPSECLDYVLQEHNPTGSHLSLFGCHGQGGNQFFEYTSNQEIRFNSVTELCAEVPEREDFIGMRSCPKDGSPIPEIIIWHFKEDGTIYHPHSRRCLTAYRTTEGHADVQMRTCNAGDKNQIWKFEK
Metazoa	Balaeniceps rex	NXS49604.1	NO	PGWHGAIRSTGIASECLDYALPEHHPTGAHLSLFGCHGQGGNQFFEYTSNKEIRFNSVTELCAEVPEHEDFIGMRSCPKDGSPIPETIIWHFKEDGTIYHPHSAKCLTAYRTTEGRADVQMRTCNAADKNQIWKFEK
Metazoa	Syrrhaptes paradoxus	NXT18010.1	NO	PGWHGAIRSTGIPSECLDYVLPEHNPTGAHLSLFGCHGQGGNQFFEYTSNKEIRFNSVTELCAEVPEHEDFIGMRNCPKDGSPIPEIIIWHFKEDGTVYHPHSGKCLTAYRTTEGRADVEMRTCNAADKNQIWKFEK
Metazoa	Xiphorhynchus elegans	NXU83411.1	NO	PGWHGAIRSAGIPSECLDYVLQEHNPTGSHLSLFGCHGQGGNQFFEYTSNQEIRFNSVTELCAEVPEHEDFIGMRSCPKDGSPIPEIIIWHFKEDGTIYHPHSGKCLTVYRTTEGRADVQMRTCKAADKNQMWKFEK
Metazoa	Phaetusa simplex	NXW33630.1	NO	PGWHGAVRSAGIPSECLDYVLPEHHPTGAHLSLFGCHGQGGNQFFEYTSNKEIRFNSVTELCAEVPEHEDFIGMRNCPKDGSPIPEIIIWHFKEDGTIYHPHSGKCLTAYRTTEGRADVQMRTCNAADKNQIWKFEK
Metazoa	Eurystomus gularis	NXW65662.1	NO	PGWHGAIRSAGIASECLDYVLPEHNPTGAHLSLFGCHGQGGNQFFEYTSNKEIRFNSVTELCAEVPEHENFIGMRSCPKDGSPIPEIIIWHFKEDGTIYHPHSGKCLTAYRTTEGRADVEMRTCNAADKNQIWKFE
Metazoa	Larus smithsonianus	NXX06228.1	NO	PGWHGAIRSAGIPSECLDYVLPEHHPTGAHLSLFGCHGQGGNQFFEYTSNKEIRFNSVTELCAEVPEHEDFIGMRNCPKDGSPIPEIIIWHFKEDGTIYHPHSGKCLTAYRTTEGRADVQMRTCNAADKNQIWKYEK
Metazoa	Urocolius indicus	NXX76433.1	NO	PGWHGAIRSAGITSECLDYVLPEHNPTGAHLSLFGCHGQGGNQFFEYTSNKEIRFNSVTELCAEVPEHEDFIGMRSCPKDGSPIPDIIIWHFKEDGTIYHPHSGKCLSAYRTTEGRADVRMGTCNPADKNQIWKFEK
Metazoa	Callipepla squamata	OXB62343.1	NO	PGWHGAVRSIGISSECLDYVLPEHNPTGAHLSLFGCHGQGGNQFFEYTSNKEFRFNSVTELCAEVPEQEDFIGMRNCPKDGSPVPEIIIWHFKEDGTIYHPHSGKCLTAYRTAEGRADVEMRTCNAADKNQMWKFEK
Metazoa	Bambusicola thoracicus	POI24891.1	NO	PGWHGAVRSVGISSECLDYVLPEHNPTGAHLSLFGCHGQGGNQFFEYTSNKEFRFNSVTELCAEVPEQEDFIGMRSCPKDGSPVPEIIIWHFKEDGTIYHPHSGKCLTAYRTAEGRADVEMRTCNAADKNQMWKFE
Metazoa	Hirundo rustica	RMC15736.1	NO	PGFFGMLKNRGMENFCFDYNPTNEHQVTGQRVILYPCHGMGQNQFFEYTSHNEIRYNTRQPEVCAAVDSGTDYLTMYLCQENAQSVPENQKFIFREDGTLFHPQTQKCIQAEGNAYNGNPAPLLRPCTNSDYQKWFFKER
Metazoa	Oryzias javanicus	RVE66925.1	NO	GWHGAIRSTGIQSECLDYNAPDHNPTGAHLSLFGCHGQGGNQYFEYTSQKEIRFNSVTELCAEVLDGQTSINMRNCPRDWELKPPSIIWDFRKDGTIYHPHSDTCVTAFRTAEGRTDAQMSRCSPNNKKQLWKFE
Metazoa	Acipenser ruthenus	RXM35651.1	NO	GWHGAVRSAGIHSECLDYNAPDHNPTGAHLSLFGCHGQGGNQYFEYTSKKEIRFNSVTEICAEVADRQKYIAMRYCPRDGTAVPESIVWEFRNAGSL
Metazoa	Labeo rohita	RXN26102.1	NO	PGWHGAVRSAGVHSECLDYNAPDHNPTGAHLSLFGCHGQGGNQYFEYTTQKEIRFNSVTELCAEVQDGMTYIGMKHCPQDGAPRPPAIIWEFRDDGSIYHPHSNMCITTYRTEDGRADIQMRSCSPGDKQQRWSFE
Metazoa	Nothobranchius kadleci	SBP71063.1	NO	GWHGAIHSSGIQSECLDYNAPDHNPTDAQISLFGCHGQGGNQYFEYTSQKEIRFNSVTELCAEVLEGHTSITMRHCPGDAELKPPSILWEFRHDGTIYHPNSDMCVTSYRTEEGRTDAQMRRCNPDDRNQQWKFE
SAR	Aphanomyces astaci	KAF0702825.1	NO	RFYSAQDYPLSEWYSNLFADAKKDNMNEWWLFNKDTQQLRSNSNQRECLDAYPKDGKYWVHTWACDGANPNQRWRVDMANHRIQHATHPNVCLDADPTAPQHQAQVWECHSHDVNKNQYWSVVQ
SAR	Saprolegnia parasitica CBS 223.65	KDO33857.1	NO	LVTARGGAIYEYYGNVFVGAASNSANEQWRYDATTHQLIVSSNQQCLDAYKDSASGQFRVHTYACDASNGNQAWTIDGARQRIKHRTHPNLCLDVDPTQNNKVQVWSCYDNAPNQRVAITE
SAR	Thraustotheca clavata	OQR95700.1	NO	RIVSSRGKRVSEYYSGLYFDDPRDNANEIFLWDPNTKMFKSESSKECLDAYLDMDGKYKVHTYPCDEQNPNQKWDIQRGFPSQIAHQVHTGRCLDGDPTYSDHHLQMWECSVGNVNQ
SAR	Saprolegnia parasitica CBS 223.65	KDO19047.1	NO	KLITKTNKVISEFYSGVYADWVSDSVNELFVYDNSAKTLQVASNGECLDAFRDGENFGLHTYACDATNGNQKWIIDAGNHKIKHATHSNLCLDVDPTNPTHAAQVWECHNANSNQWIDAVVY
SAR	Achlya hypogyna	OQR89789.1	NO	QLVTKRNAYVFEYYNNLYVGAAADDRNHLFVYNAATKTLQAQSNGQCLDAYQSGNSYQLHTYACDGSNGNQKWIIDSANRKVKHAVHPNLCLDVDPTSPTRSAQVWTCYPNSDNQVISVVPY
SAR	Thraustotheca clavata	OQS04230.1	NO	RIASTRGKRISEYYSNLYFDDPRDNFNELFSFDASTQMFNSASSQQCLDSYLDTDGKFKVHTYECDANNANQKWIVHADTKQIEHATHKGQCLDGDPT
SAR	Thraustotheca clavata	OQS01829.1	NO	RIVTTRGKRVSEYYTGLYFNTPTNNFNELFTWDANTQMFKSASNQQCLDSFLDNDGKYKIHTYNCDANNGNQKWIVHTDTKQIEHATHKGQCLDGDPTYGDHHLQMWACVPNNENQQWNIEEY
SAR	Aphanomyces astaci	RHY55891.1	NO	LSESNSNLFANVKRDSSNDWWLYNINTRQLHSRSNVSNCLDAYLKDGNYWVHTSLCDGAKSNQKWHVDFADHRIKHATHPNVCLDADPTDSQHKVQVWECHPHDVNK
SAR	Achlya hypogyna	OQR90690.1	NO	QFITSQGLAISEWNGNLYASTARHNLNERFQYDPVTFQLRSLSGNSCIDAYADGSKAAGYTVHTWTCDASNGNQRWKVDAQNHRIVHKTHPNLCLDVDPSNKAGVVQVWQCHALNSLNANQWLGLPE
SAR	Saprolegnia parasitica CBS 223.65	KDO16749.1	NO	RLVTKRNAYLYQANSGVFAGANSDDINRLFVYNAAAQTLQAQGNGQCLGTPVLQLRACDGSANLKWSIDAVNRKVKTSGLNNICLDVDPTNASRAAQVWTCFANNDNQVISVVPY
SAR	Aphanomyces invadans	ETV94632.1	NO	RFYSAQDYPLSEWYSNLFADVKRDNMNEWWLFNKDTKQLRSNSNQRECLDAYPKDGKYFVHTWVCDANNANQWWNVDMANHRIQHAVHPNLCLDADPTAPQHQAQVWECHSHDINK
SAR	Thraustotheca clavata	OQS01828.1	NO	SGIYFDQPADNFNELFIVDYKAQMYKSASSQQCLGSYLDSDGKYKLHTYPCDINNPNQKWVLNEDHRFNQFEIEHATHKGQCLDGDPTYPDHHMQMLKCTPKNSNQ
SAR	Saprolegnia parasitica CBS 223.65	KDO18811.1	NO	LQTATGSVIYEMYKRLFAYAESPCANERWRYNRATNQIVSISSGQCLDAYLANARFYVHVWPCDASNRNQLWTIDATSNIVKHRVHNNLCLDVDPTKADASVQVWACNGGANQQIRVV
SAR	Saprolegnia diclina VS20	EQC30919.1	NO	ITSVSKNRLLEFQTGLYARPSEDIANQVFAWDKANKMLKSASNGQCLDAFKDANGKVQVHTYACDVKNSNQKWNFNPSTKTLEHATHAGQCLDVDHSDFHVQMWACVPGNTNQ
SAR	Achlya hypogyna	AIG56282.1	YES	IVTINNLVVSEYYSSLYANPKSGSKNEQWTYDGPTRQIIVGSNKQCLDAYPNGAGGYNVHTYACDANNNNQKWTVDPSNHRIMHETHANLCLAVNP
SAR	Aphanomyces astaci	KAF0701960.1	NO	SNLFANVKTDSFNEWWLYNKHTRQLHSRSNVHNCLDAYLKDGKYWVHTWKCDGANRNQHWDVDFADHRIKHATHPNVCLDADPTDPQRQVQMWECHSHDVNK
SAR	Thraustotheca clavata	AIG55560.1	NO	QLKSSKGKHLLEYNGGLYVNSGGHDFNDLFQWDNNMIKSASSGQCLDVYKDNNGYKLHTYACDANNGNQKWTIANNVVKHATHNNICLDIDPTYADQHVQVWECTPNNPNQQWELIRY
SAR	Aphanomyces astaci	RHY55892.1	NO	NEWWLYNEEFLQLRSNSNQHECLDAYPKDGKYWVHTWAYDRANPNQRWHVDMANHRIQHATHPNVCLDADPTAPERQVQVWECHSHNVNKNQYWSVVQ
SAR	Saprolegnia parasitica CBS 223.65	KDO23683.1	NO	KLITKTNKVISEFYSGVYADWVSDSVNELFVYDSNAKTLQAASNGQCLDAFRDGDKFGLHTYACDATNGNQKWIIDAANHKIKHATHNNLCLDVDPTNPSHAAQVWECHNANTNQWIDAVKY
SAR	Saprolegnia diclina VS20	EQC30933.1	NO	KSGNRLSEYYTSLYANAPANNYNELFVWDQANKMLKVASNNQCLDAYKDNADGKVQVHTYPCDVNNGNQKWNYNTNTKTLEHATHAGQCLDADPTYADHHAQMWACTPNNINQ
SAR	Saprolegnia diclina VS20	EQC36382.1	NO	LQTSTGKVIYEMNKNVFAYDEATCANERWTYDLGTNQIFSTSSGHCLDAYYANSKYNVHVWPCDATNGNQKWTIDIKSNRVVHLKHDNLCLDVDPTKADASVQVWACTGGTNQQI
SAR	Saprolegnia diclina VS20	EQC42061.1	NO	KGNKPLSEAYTGLYADSARQNLNELFEFKDGYIKSASNGQCLDAFRDGAKLGLHTYECNFDNVNQKWYVDNGRIKHSAHINMCLDADPTDATHKAQMWTCFPNHDNQ
SAR	Saprolegnia parasitica CBS 223.65	KDO27037.1	NO	KGNKPLSEAYTGLYADSARQNLNELFEFKDGYIKSASNGQCLDAFRDGAKLGLHTYECNFDNMNQKWFMDNGRIKHSTHTNMCLDADPTDATHKAQMWTCFPNNDNQ
SAR	Thraustotheca clavata	AIG55768.1	NO	IVSTRGKRVSEYYTGLYFNTPANNFNELFTWDATTQMFKSASNQQCLDSFLDSDGKYKIHTYDCDANNGNQKWIVHADTKQIEHATHKGQCLDGDPTYGDHHLQMWACVPNNENQ
SAR	Saprolegnia diclina VS20	EQC42503.1	NO	LVTATGNVISEYYSNLYAGPSRGPSPNVEWSYDISTHQIKVNSNHECLDAYVDGSAYKVHTYKCDASNGNQRWRIDSASHRIQHMTHANLCLDVDPSQNNKVQVWACGNPAPNQWLAVSE
SAR	Saprolegnia diclina VS20	EQC30916.1	NO	LSEFDGSLYADKEVKNLNELFVWDHPNGMLKSASKNQCLDAYSVDKGKFKLHTYACDVNNSNQKWNYDQTTKTLKHATHAGQCLDVDPSYKDHHVQMWECTPNNLHQQFTIAPY
SAR	Thraustotheca clavata	OQR84210.1	NO	LSEFYTGLYADGKRGNINELFEYNGNTQQIKTLSNGECLDAFRAGNKYGLHTYPCDANNNNQKWNLEKNRVTHAVHTNLCLDADPTDDTHKAQVWECTPYNKNQ
SAR	Saprolegnia parasitica CBS 223.65	KDO19048.1	NO	KLITKNNKVISEFYSGVYADWVSDSVNELFTYDAAAKTLQVTSNGECLDAFRDGDKFGLHTYACDATNVNQKWIIDAAGHKIKHATHSNLCLDVDPTNSTHAAQVWECHNANSNQWIDAVAY
SAR	Achlya hypogyna	AIG56170.1	YES	KLVTKSNKYISEFYSGVYADWTSDSANELFTYDSNAKTLQVASNGQCLDAFRDGNKFGLHTYTCDASNGNQKWIIDAAGHKIKHATHNNLCLDVDPTNPVHAAQVWECHNWNTNQWIDAVPY
SAR	Saprolegnia diclina VS20	EQC27582.1	NO	KLITKSNKVISEFYSGVYADWVSDSANELFTYDSNAKTLQAASNGQCLDAFRDGDKFGLHTYACDATNDNQKWIIDAANHKIKHATHNNLCLDVDPTNPSHVAQVWECHNANTNQWIDAVAY
SAR	Saprolegnia parasitica CBS 223.65	KDO17964.1	NO	LRTPKGLYLSEWNAGVYANGQVFNVNELFEVDASTQQIKAVSNGQCLDAYKQDGRLRVHTYTCDASNGNQKWRVVGGKVEHATHTGQCLDVDPTDPHHNVQMWTCIAGNDNQRIELV
SAR	Saprolegnia diclina VS20	EQC34310.1	NO	LTTSTSKGILEYYSGIYMGDNTYSSNFVWTYNAGTQQLQSRSAPNQCLDAYRGGDGNMYLHTWTCDASNSNQKWIVSGSSVKHATHNNLCVDANPSTANNAVQVWPCVLGNSNQMIAV
SAR	Saprolegnia parasitica CBS 223.65	KDO20784.1	NO	LTTSSSKGILEYYSGIYMGDNTYSANFVWTYNAGTQQLQSRSAPNQCLDAYRGGDGNMYLHTWTCDESNSNQKWIVSGSSVKHATHNNLCMDANPSAANNAVQVWPCVLGNSNQMIAV
